# Supplementary material for: Mapping the membrane proteome of anaerobic gut fungi identifies a wealth of carbohydrate binding proteins and transporters
Source: Microb Cell Fact. 2016 Dec 20;15:212. doi: 10.1186/s12934-016-0611-7 (PMC5168858; doi:10.1186/s12934-016-0611-7)
Supplement: Supplementary file 3 — Additional file 3: Database 1. The assembled transcriptome for Neocallimastix californiae. [file 12934_2016_611_MOESM3_ESM.fa]

>Locus1v1rpkm22787.26
ATACATTTTAATTCTTTGATTTGTCAATGCTCACTTTATTACATAACTGAAAAATTTTTC
AACAATAATTTAAGCCAAAACTGGAATTGGAAGAATATGGAAAATAAATTTAAATTACCT
AAAATTGAGCTCTTTTCAAATTTAAATATATTTTTGGATGAATCGAATTCACCTTCTATT
AATTTTGTTTTAAAAGAAAAATTAATTAAAAGGGGTGCAAATATTATTGATACCATTGAC
ATTCATAAAAATAAAATTTTAAATTATTATATAACAACGGACATAAATCAGGATATAAAA
TCAATTAAAAATTTCAATCTTGTTACCCCACTTTGGGTAGATATATCTATAAAAACAAAT
ATAGTTCAAAATCCATTATTTTTTAATCCTGATCTATCACTTTTTTTTTCAGGAATTAAT
GCTATTGTCGTTGGTATTAATGAAAGAGATTGCAAAGAACTTTACTCTAGTATAGAAACC
TTTGGAGGACAATGGTCACCAACTTATAAAAAAGGTGTCACCCATATCATTACACTTTTT
AATTCAGTTAAAATAAAAGATATCGATGAAGATGTAAAGATTATATTACCTCATTGGTTT
GAAGATTGTGTTAAATTAAAAAGAAGAATACCTGATAAAATTTATCTACATCCCAATCCT
TCTTTATTACAATTTGGAACTAAATATATTAATCAATTATATACAAAAGAGCAAGCTCTT
GAATTTATAGAACCTTCCTATCCTTACTTAAAAGATAAAAAATTTTATATTGATCCTGAT
ATTAAAAAATCAAATGATTACGAAAAGTATGGTCCTTTATTACAAAAATCAGGTGTAACA
ATACTTGATAATAAAAATTTTGATCAAGCAGATTATATTATATTAAAAAATAAAAATAAT
ATATACAATATTAAGCAAACTCAAATAAGTAATATACCAATTGTTACTGAATTTTGGCTA
TATGATGTTTTAAGAAAAAAACGAATTATACGACCTTATTCAAAATTATGTTATTCTTTT
TTAGAATATTTAGATTTACCAAAAATGGAAAATAATATTATAACAATTACAAACTATCAT
GGACAAGCAAGAAAATATATTATTCAATTAATATATGCCTTAGGTGCAAAATTTACATCC
AATATGACCACTGAAAATACTCATATAATATGTGGAGAATGTTGTGGAAAAAAATATGAG
AAAGCCATTGAATGGAATATAGAAATTATAAATCATATATGGTTAGAAGAAAGTTATCGT
AATCGATGTGTTCAAGCCCTTACAAAACCTTTATATACCTATTATCCCCCTCAATTAAAT
TCAATTGTTGGTGACATTTATGTAGAATGGAATAATCATCAACATATTGTCTCTTTATTC
CAACAAGGAGTGACTACTACCACTTCTTCTTCAAAAGAGGTTAATGAAAATTATCATGAA
AGTGAAGAAATGTCAAATCAATTAAGTAATGTTAATAATTCTATTAAAAGTTTCGATACA
AATGCAAATTCAAATATATATACAAATAATACTTCAACTAGTTCACCACAAATTATTGGA
ACACTGAGACCTGTAGAAGATAAAAATGATTTACTGAAAACTCCACTTTCAAAAAACAGG
AAAAGTAAATTAAATGATATAATAACAATTAGTAGTGATTCCTCCCTCAAAGATAATAAT
AAGGCTATTCTGATTCAGTCGGATAATCAATCCGCCTCTTCTAAAATGAGAGTAAAAAAG
GATACTTCCACAATATTAACTAAAAAGGACATTAAAAATCATAATGATAAAACCAACATC
ATCAATAATAATAATAATAATGATGATGATGATGATAAAGATGATAAAGATGATGATAAT
AGCAATAATAATAATAATAATATCAATAATGTTAATAATAAACGTAATAATAGCATTGAA
AATAACAATAATAAAATAAATAACAGTAGTAATAATAGCAAAAATAATGACAATAATAAT
GATTCAAAGAAAAGAAAGTTTCTTTCTATTGATGGAACTCCAAGTAAAAAGTTAAAGCGA
GTGGATGAAGATTATAATAATCCTAATAATAATAATAATAATAGTATTGTTGTTGTTAAT
GACGATAATAGTACAAATAATTCATTAAAAGCTATCAAAAGTCCTCAAGATTTTAGTAAA
ATACCAACAAGTAATGAAAAAGTCTTTAATATCATGTTTACAGGAATGAAACCTACCAAA
GAAGATATTAAGAAAATAAAATCTTTAGGTGGAAATTTTGTTAATAATATTAATCAATGT
ACCCATTTATTAACCAAAAAAATTGCGAAAACTGAAAAATTCATTATTGGTATTAGTATC
TGTAAATATATAATTAATTATCAATGGCTAAATTCAAGTTATTATGCTGGACGTATGCTG
GATGAATCTCAATTTCCATTAATTGATAAACTTATTGAAAAAGAATTTTCATTTTCACTA
AAAAAAACCTTAAATAGTAGTAAACATAAAAAAATATTAGAAAATAGAGGATTTATAATT
ACCCCTAATGTCAGTCCATCACGTGAAGTATTAACAAGAATAATTATTAGTGCCGGTGGA
GAAGTTTATCCTGAAGGTACTTTACTTAATTCATTAAAAGTCACCGATTTTATCATCTCA
AGTCCTCAAGACAAAGATTTATGGTCATTTTATTCTTCAAAAGGATTTAAAGTTTATAAC
GCTGATTTTGTCCTTTTTGGTATTTTAAGACAAGAATTACCTATTAAAAATAAACTATTA
ATATTAGCATAGAAAAAAAA
>Locus2v1rpkm12008.50
ATCAGATAAGAGTACCCGCTGAACTTAAGCATATCAATAAGCGGAGGAAAAGAAACTAAC
AAGGATTCCCTTAGTAACGGCGAGTGAAGCGGGAAGAGCTCAAATTTGAAATCTTCAAGG
TTCTACCTTGACGAATTGTAGTTTAAAGAAGTGTTTTCTGTTAGAGGAGTAGCAAAAGTT
CCTTGGAATGGGACATCATAGAGGGTGAGAATCCCGTATTTGGTTATTCTTTCTAGCTTT
GTGATACACTTTCAAAGAGTCGGATTGTTTGGGAATGCAGTCCAAAATGGGTGGTAAATT
TCATCTAAAGCTAAATATTGGCGAGAGACCGATAGCGAACAAGTACCGTGAGGGAAAGAT
GAAAAGAACTTTGAAAAGAGAGTTAAACAGTACGTGAAATTGTCAAAAGGGAAGCGTTTG
ACACCAGTGTTGTTTT
>Locus3v1rpkm11632.53
AAGAACATGATTACTGGTACTTCTCAAGCTGATTGTGCTATTCTTATTATTGCTGCCGGT
ACTGGTGAATTCGAAGCTGGTATTTCTAAGGATGGTCAAACTCGTGAACACGCTCTTCTT
GCCTACACTCTTGGTGTCAAGCAACTTATTGTTGCTGTCAACAAGATGGATACCGCTAAG
TGGTCCGAAGCTCGTTTCAAGGAAATTGTTAAGGAAGTTTCCAACTTCATTAAGAAGACT
GGTTACAACCCAAAGACTGTTCCATTCGTTCCAATTTCCGGATGGCACGGTGATAACATG
ATTGAAGCCACCACTAACATGCCATGGTACAAGGGTTGGACTAAGGAAACCAAGTCTGGT
TCCTACACTGGTAAGACTCTTTTAGAAGCTATTGATTCTATTGAACCACCAAGTCGTCCA
ATTGATAAGCCACTTCGTCTTCCACTTCAAGATGTCTACAAGATCGGTGGTATTGGTACT
GTCCCAGTCGGTCGTGTCGAAACTGGTGTCATCAAGCCAGGTATGGTTGTTACTTTCGCT
CCAACTGGTGTTACTACTGAAGTTAAGTCTGTTGAAATGCACCACGAAGCTTTAGCTGAA
GGTGTTCCAGGTGATAACGTCGGTTTCAACGTTAAGAACGTTTCTGTTAAGGAAATTCGT
CGTGGTAATGTTTGCTCTGACTCTAAGAGAGACCCAGCCAAGGAAGCTGCTTCCTTCACT
GCTCAAGTTATTGTCATCAACCACCCAGGTCAAATCTCTGCTGGTTACTCTCCAGTTCTT
GACTGTCACACCGCTCACATTGCCTGCCGTTTCGCCGAAATCCAAAAGAAGATGGATCGT
CGTTCTGGTAAGACTCTTGAAGAAAATCCAAAGTTCATCAAATCTGGTGATGCCGCTATG
GTTAAGTTAATTCCATCCAAGCCACTTTGTGTCGAAACTTTCGTCGAATACCCACCACTT
GGTCGTTTCGCCGTTCGTGATATGAGACAAACTGTTGCTGTTGGTGTTATCAAGTCTGTT
GAAAAGGTCGACAAGGCTGCTGGTGCCGGTAAGAAGAAGTAAATTGCTTGAAATTTATTT
TTTCCAAATCATGAAAAAAAACCTCAACAAAATAATTTGTTTGCCCATTTTAAATAAAAT
ATGAGTCTTTTTAAATGATTTTTAATTTGTTTAAAATTTTTTAGAAAAATTATAGATAAA
TGAAATCAATCTACAATTATTATCAAAAAACAAAAATATATAATAATATATATGTGTGTC
TTTTCCAAAAACTCTTAAAATAAAACAAAAATGAGAAAAAATTAAAAAAAAAAAAATAAT
TAAATCAAAACTAAAAAGCAAAAAAAAAA
>Locus3v2rpkm5419.71
AGAGGTATTACTATTGATATTGCTCTCTGGAAGTTCGAAACTCCAAAGTACTATGTTACC
GTTATTGATGCCCCAGGTCACCGTGACTTCATCAAGAACATGATTACTGGTACTTCTCAA
GCTGATTGTGCTATTCTTATTATTGCTGCCGGTACTGGTGAATTCGAAGCTGGTATTTCT
AAGGATGGTCAAACTCGTGAACACGCTCTTCTTGCCTACACTCTTGGTGTCAAGCAACTT
ATTGTTGCTGTTAACAAGATGGATACCGCTAAGTGGTCCGAAGCTCGTTTCAAGGAAATT
GTTAAGGAAGTTTCCAACTTCATTAAGAAGACTGGTTACAACCCAAAGACTGTTCCATTC
GTTCCAATTTCCGGATGGCACGGTGATAACATGATTGAAGCCACCACTAACATGCCATGG
TACAAGGGTTGGACTAAGGAAACCAAGTCTGGTTCCTACACTGGTAAGACTCTTTTAGAA
GCTATTGATTCTATTGAACCACCAAGTCGTCCAATTGATAAGCCACT
>Locus4v1rpkm10899.19
AACACGGACCAAGGAGTCTAACAAATATGCGAGTATTTGAGTGGTAAACTCATATGCGTA
ATGAAAGTGATTTTGGTGGGATTTTCGATGCACCATCAACCGGTCAGGATTTTTTATGAG
CGATCTGAGTCTAAGCATATTTGTTGGGACCCGAAAGATGGTGAACTATGCCTGAATAGG
GTGAAGTCAGAGGAAACTCTGATGGAGGCTCGTAGCGGTTCTGACGTGCAAATCGATCGT
CAAATTTGGGTATAGGGGCGAAAGACTAATCGAACCATCTAGTAGCTGGTTCCCTCCGAA
GTTTCCCTCAGGATAGCAGAAACTCAATCAGTTTTATGAGGTAAAGCGAATGATTAGAGG
TCTTAGGACTGAAACAGTCTTAACCTATTCTCAAACTTTAAATATGTAAGAAGCTTAAGT
TACTTAA
>Locus5v1rpkm10494.40
AGGAAAAGACTCACGTTAACGTTGTCGTTATTGGTCACGTCGATTCTGGTAAGTCTACCA
CTACCGGTCACTTAATTTACAAGTGCGGTGGTATCGATAAGCGTACCATTGAAAAGTTCG
AAAAGGAATCTGCTGATCTTGGTAAGGGTTCCTTCAAGTACGCCTGGGTTCTTGATAAAC
TTAAGGCCGAACGTGAAAGAGGTATTACCATTGATATTGCTCTCTGGAAGTTCGAAACTC
CAAAGTACTACGTTACCGTTATTGATGCCCCAGGTCACCGTGACTTCATCAAGAACATGA
TTACTGGTACTTCTCAAGCTGATTGTGCTATTCTTATTATTGCTGCCGGTACTGGTGAAT
TCGAAGCTGGTATTTCTAAGGATGGTCAAACTCGTGAACACGCTCTTCTTGCCTACACTC
TTGGTGTCAAACAACTTATTGTTGCTGTTAACAAGATGGATACCGCTAAGTGGTCCGAAG
CTCGTTTCAAGGAAATTGTTAAGGAAGTTTCCA
>Locus6v1rpkm9789.52
TAAATATTGGCGAGAGACCGATAGCGAACAAGTACCGTGAGGGAAAGATGAAAAGAACTT
TGAAAAGAGAGTTAAACAGTACGTGAAATTGTCAAAAGGGAAGCGTTTGACACCAGTGTT
GTTTTTCCGAAAATCAATTAAGAATGGCTTGATTTTGTGTTGTATTGACCTTATCAGCTT
TCTTCACTCTTTTTCGAGTTTTTCTTAATGCACTTTTCGGTTAACAAGTCAACATCAATT
TCTTTTGTTGTAAAAGGGTATTTGGAAGGTGGCTTTCTTTTCGGAGAAAGTGTTTATAGC
CTTATACCTCTACAATCGGAGAGATTGAGGTCTGCAGCGTAGATCCTTCGGGGCTAGATA
CACTTGTGCTAAGTTATAGCTTTTCATAGACAACTTGTTGACTATGTTTAGTCATGTAGC
TTACCCGCTTGTGCTATTTTACCTACGCTTAGGATGTTGACAAAATGGTTTTAAACGACC
CGTCTTGTAACACGGACCAAGGAGTCTAACAAATATGCGAGTATTTGAGTGGTAAACTCA
TATGCGTAATGAAAGTGATTTTGGTGGGATTTTCGATGCACCATCAACCGGTCAGGATTT
TTTATGAGCGATCTGAGTCT
>Locus7v1rpkm8659.80
ACACACAATTAAATATTTTATTACTGTTAATTAAAATATTAAATTATAAAAACATAATTC
AACATGGCTATTAAGGTCGGTATTAACGGTTTCGGTAGAATTGGTCGTTTAGTCTTCCGT
TCTTCCTTCGACAGAGATGACATTGATGTTGTTGCCATCAATGATCCATTCATTGACCTT
GACTACATGGTTTACCTTGCCAAGTACGATTCCACTCACGGACGTTTCAACGGTACCGTT
GAAGCTAAGAATGGTAAGTTAGTTGTTAACGGTAAGGAAATTTCCGTCTTCGCTTGCCGT
GACCCAGCTGAAATTGCTTGGGGATCTGCTGGTGCTGAATACGTTGTTGAATCCACTGGT
GTCTTCACTCTTACTGAAAAGGCCTCTGCTCACTTAAAGGGTGGTGCCAAGAAGGTTATT
ATTTCTGCTCCATCTAAGGATGCTCCAACCTTCGTTGTTGGTGTTAACCTTGACAAATAC
GATCCATCTATGACCGTTGTTTCTAACGCTTCTTGTACTACTAACTGTTTAGCTCCACTC
GCTAAGGTTATTAACGACAAGTTCGGTATTGTTGAAGGTTTAATGACTACTTGTCACGCT
ACCACTGCTACTCAAAAGACCGTCGATGGTCCATCTGGTAAGGACTGGAGATCTGGTCGT
GGTGCTGGTCAAAACATCATTCCAGCTTCCACTGGTGCTGCTAAGGCTGTTACTCTTGTT
ATTCCAGAACTTAAGGGTAAGCTTACTGGTATGTCTTTCCGTGTCCCAACTCCAGATGTT
TCTGTTGTTGATCTTACCTGCCGTCTCGCTAAGGAAGCCACTTACGAAGACATTAAGAAC
GCCGTTAAGGAAGCTTCTGAAGGTTCCCTTAAGGGTATCTTAGGTTACACTGAAGACAAG
GTTGTCTCCTGTGATTTCACTTCTGACAAGCGTTCCTCTATCTTCGATGCTGATGCCGGT
ATTGCTCTTAACTCTACTTTCGTTAAGTTAATTTCCTGGTACGATAACGAATTCGGTTAC
TCTAACCGTGTTCTTGATCTCATTGCTTACATGTACTCCAAGGACCATAACTAAATTATT
TCGCCCCCGAATTAATTTATATGAATTCTAGTTCACTAGAAATTATAAAACGAATCAAAT
TTTATAAAAAAAAAATTCAGCAGTATTAATTTACAACAATTGAAAAAAAATTAATAAAAA
ATAAATAATAAAAAAAAGAAATAATAAAAAATAAACCATGACAATATATATATATCTTAA
TAATAAAAATTTCCCCATTAAAAATGAAAAATAAAATATTATGCTGTAGGAAATAAATCT
AATACCCAC
>Locus7v2rpkm5647.71
ATTTTATTACTTTTTAAAATATTAAATAAAAAAAACAAATAAAATTCAACATGGCTATTA
AGGTCGGTATTAACGGTTTCGGTAGAATTGGTCGTTTAGTCTTCCGTTCTTCCTTCGACA
GAGATGACATTGATGTTGTTGCCATCAATGATCCATTCATTGACCTTGACTACATGGTTT
ACCTTGCCAAGTACGATTCCACTCACGGACGTTTCAACGGTACCGTTGAAGCTAAGAATG
GTAAGTTAGTTGTTAACGGTAAGGAAATTTCCGTCTTCGCTTGCCGTGACCCAGCTGAAA
TTGCTTGGGGATCTGCTGGTGCTGAATACGTTGTTGAATCCACTGGTGTCTTCACTCTTA
CTGAAAAGGCCTCTGCTCACTTAAAGGGTGGAGCCAAGAAGGTTATTATTTCTGCTCCAT
CTAAGGATGCTCCAACCTTCGTCGTTGGTGTCAACCTTGACAAATACGATCCATCCATGA
CTGTTGTTTCTAACGCTTCCTGTACCACTAACTGTTTAGCTCCACTCGCTAAGGTTATTA
ACGACAAGTTCGGTATTGTTGAAGGTTTAATGACTACTTGTCACGCTACCACTGCTACTC
AAAAGACCGTCGATGGTCCATCTGGTAAGGACTGGAGATCTGGTCGTGGTGCTGGTCAAA
ACATCATTCCAGCTTCCACTGGTGCTGCTAAGGCTGTTACTCTTGTTATTCCAGAACTTA
AGGGTAAGCTTACTGGTATGTCTTTCCGTGTCCCAACTCCAGATGTTTCTGTTGTTGATC
TTACCTGCCGTCTTGCTAAGGAAGCCACTTACGAAGACATTAAGAACGCTGTTAAGGAAG
CCTCTGAAGGTTCTCTTAAGGGTATCTTAGGTTACACCGAAGACAAGGTTGTCTCCTGTG
ATTTCACTTCTGACAAGCGTTCCTCTATCTTCGATGCTGATGCCGGTATTGCTCTTAACT
CTACTTTCGTTAAGTTAATTTCCTGGTACGATAACGAATTCGGTTACTCTAACCGTGTTC
TTGATCTCATTGCTTACATGTACTCCAAGGACCATTAAATGCATTAATTGATTTAATAAA
TTTAGTCAATTCTTAAAATAATTTTGAAATTAAAAAAAAATAAAAACGAAATTTAAAAAA
AAAACAACAATTGAAGACGAAAATAATAATATACATAAAAAAGTGGAATAATAAACCATT
AAAATATCAACTTTAATAACAAAAACATTAATATAATTGAAAAAAATTTCCCCACTTTTT
TTTTTAATTTATTAAAATAAATAATGAAAAAATAAAATATTATGCTGTAGGAAATAAATC
ACTACCCATAATATAAAAAGGAAAAAAAAA
>Locus8v1rpkm8569.99
AAAAAATAACTATTTTTTAAATAATTAAAGTCAAAAAATAAAAATGGCCCACAGTGTTAG
TTCTCTTGTTAACAAGAAAATCGTTAACTACGTTAACGAATGCGCTGAACTCATGACTCC
AAAGGACATCTATGTCTGTGATGGTTCCGCTGAAGAATACCACTCTCTCTGTGAACTCCT
TGTCAAACAAGGTATCTTCACCAAGCTTAACGAAACTAAGCGTCCAAACTGTTACCTTGC
CCGTTCCAACCCAGCTGATGTTGCTCGTGTTGAAAAGTGCACTTACATTTGTTCCGAAAA
GGAAGAAGATGCCGGTCCAACCAACAACTGGATGGCTCCAGCTGAAATGAAGGCCAAGCT
TAACGGTTTAATGAAGGGCTGTATGAAGGGTCGTACTATGTACGTTATCCCATTCTCCAT
GGGTCCAATTGGTGGTCCAATTTCCCGTGTTGGTGTTGAAATTACCGATTCCCCATACGT
CGTTGTTAACATGTGCATTATGGCTAAGGTTGGTAAGAAGGTTCTTGATCTCTTAGGTGT
TGATGGTGACTTCGTTCCATGTACTCACTCTTGCCTTGCTCCATTAGAAGAAGGTCAAAA
GGATTCTACCTGGCCATGTAACATTGACAACCGTTACATTGTCCAATTCCCAGAAGAACA
CAGAATTGTTTCCGTTGGTTCTGGTTACGGTGGTAACGCTCTTCTTGGTAAGAAGTGTTA
TGCTCTTCGTATTGCTACCGTTTTATCTCGTGAAGCTGGTGATTCTCTTGCTGAACACAT
GCTTATTCTCGGTATCACCAACCCACAAGGTAAGAAGTACTACATTACCGCTGCTTTCCC
ATCTGCTTGTGGTAAGACCAACCTTGCTATGTTAAACTCTACCATCCCAGGATGGAAGAT
TGAATGTGTTGGTGATGATATTGCCTGGTTAAAGATCGGTAAGGACGGTCGTCTCTGGGC
TATTAACCCAGAATCCGGTTTCTTCGGTGTTGCTCCAGGTACTTCCTACAAGTCTAATCC
AAATGCTATGAAGTCTTGTGAAAAGGATACTATCTTCACTAACGTTGCCCTTACTGAAGA
CGGTGATGTCTGGTGGGAAGGTATGACCAAGGAAGTTCCAAAGGGTAAGATCATTACCTG
GTTAGGTAAGGAATGGAGTGCTGACTCTGGTGAACCAAAGCCAAACCTTGCTCATCCAAA
CTCTCGTTTCACTGCTCGTGTTGAAAACTGTCCAGTTGGTGACCCAGGTTACTACGCCCT
TGAAGGTGTTCCAGTTTCTGCTATGATCTTCGGTGGTCGTCGTGAAAACACTGTTCCACT
TGTCTTCCAATCTCGTAGCTGGAAGCACGGTGTTCTTCTCGGTTCTTCTGTTGCCTCTGA
AACTACTGCTGCTGCTGAAGCTGCTGCTGGTCAACTTCGTTTCGACCCATTCGCTATGCT
TCCATTCTGTGGTTACAACATGGGTGACTACTTCGGATACTGGTTAACTTTCGCTGACAA
GTTCGACGAAGCTAAGCTTCCAAAGATCTTCCACGTCAACTGGTTCCGTAAGGACAATGG
TCGCTTCTTATGGCCAGGTTACGGTGAAAACTCCCGTGTCCTCAAGTGGATCATTGAACG
TTGTGAAGGTAAGGAAGGTATTGCCGTTGAAACTCCAATTGGTTACCTCCCAGCTAAGGG
TGCTCTTGATCTTTCTGGTCTTGATGTTCCAGAAGCCGATATGGAAAAGATCTTAACTGT
TGACTGCAAGGCTTACCTTGAAGAAGTTGCTAAGATTCGTCAATACCACTCTAAGTTCGG
ATCCCACCTTCCAAAGGATCTTATTGCTGAACTTGATGCTCTTGAACAAAGACTTAAGGC
CGCTTTATAAATTTGTTAATAAATTTTTAATTAGATTTATAAAACACCCCCAATTTTTTA
CTAATATATTTAAATATTTTTAAAAGTCAATTTTAATAATATTTTTTTTTATATAAGTAA
AAAGTTAAAAAAAAAACAACAAATCAACAACAAAAAAAAAAACATATTAAAAAAGATTTG
TTTTAATACTAAATAAATAGTA
>Locus9v1rpkm7596.83
GGATAACTGGCTTGTGGCAGCCAAGCGTTCATAGCGACGTTGCTTTTTGATCCTTCGATG
TCGGCTCTTCCTATCATTAAGAAGCAGAATTCTTAAAGTGTTGGATTGTTCACCCACTAA
TAGGGAACGTGAGCTGGGTTTAGACCGTCGTGAGACAGGTTAGTTTTACCCTACTGATGA
AGTGTTGTTGCAATAGTAATTCAATTTAGTACGAGAGGAACCGTTGATTCGCATAATTGG
TATTTGCGGTTAGTTGAAAAGCTAGTGCCGCGAAGCTACCATGCGTAGGATTATGGCTGA
ACGCCTCTAAGTCAGAATCCATGCTAAAACGCGACGATTTTTACCCTCATTATATTTACG
CGATTACAAATAGAGTTTGCTTCGGCATTCTCCGGAATCATACAAGAGGACCCCGGTTCA
GGCGTGGAAGTATGTCCTGTTCTCGTCCTTGAATGATAACTTCAAATATTAATGAGGATA
AATCCTTTGCAGACGACTTAAATTTATAAACTAGGTATTGTAAGCAGTAGAGTAGCCTTG
TTGCTACGATCTGCTGAGATTAAG
>Locus10v1rpkm7345.70
TATGAGGTGGCTACACCTTATGTTAAACAAGTTGTGACAACTATGACGTATGGTAATTCA
TATCCACATGTTATTCTTGAAACAGCAAACCAGATCTTACTTGTCAGTTATATCACTGCA
ATCGCTAATGTACTGAATTCATCAACTTCAGATGTTTATGGAATTTATAAATCCTTTAAG
GGTTTTACTGATGCAGAAAATCTCAAGTTACCTAAATTTTTAAATTCTTATTTAAATATT
ATTGGTAATATTGACAGTAAACTCGGAAAATTAGAAATGCGTTATGCTGAAGTGTATCTC
GAATCTTGGGCAACTTTAGCTCATGAGTATTACAATCAAAATCGTGGTGATAATCTTCCT
GATTTTCAACCTGATTTTTATGGTCATAAGATAAACTTTCCAGTTCATCATTCCATTAGA
GGTATTGAATATGTTATCCAAAAGTTTTGTTCTTATTACAATTCTAAGCGTCGCGAGTTT
GGAGTAAATGTAAATGGACGTGACATAATTGTTCTTGCACCTTCGATTCATGATGCGAAC
TTCGATGCGTATGTCGTTCAAGATGAATATCAATTTGATGTTGATCGAGAGGACATTCAA
CGTTTGAAGCGAACTATTGATGATTGGGTTCAGAACTCGACTGAAGCTGACATTATTATT
GGTGATGATCACATCCACCTTAGTGGTGATTTCAACATCTATAATACTGTTCAATTACTT
AATGCTGATGTACGCGCTATGAAACGTAAACCAAATTACATTGCTGATTACTTCAAAGTC
GAAGATAGAATAATTACACGTGCTGGTTCTGCCGCACAGTTAATTAGCAGAGGTGATGAC
GCACAAACCGTTTCCTGCCCCATACCTATTGATGATGGAAGCGTTTGGGTCGGATATATT
GCTTCACCATGTGAAGATTACAATATTGATCCAAGATACAGAGCTCGTTTCTTAAAGGAA
CGTAGTCTTGTTGAAGACCATGCAGTAGAACTTGATTCTGCAGCTAGTCAACCAACACGT
ATCACTGGTGTGAATTAGTTTAAACTTGCAAATTCTAGGTTGCACGTATCCCTAGGACTC
AACGGACGAGTATAACAATTGTTTTTTTCTTTGTTTTATTAATTATTAACAAAGGGTTTT
TCCTTACAATAAAATAACGTATTATCTAAAGTGCCTTAAAAACATTGGTTACAACCCAAA
GACTGTTCCATTCGTCCCAATTTCTGGATGGCACGGTGATAAAATGATTGAAACCACCAC
TAACAT
>Locus11v1rpkm7244.42
TTAAATATTTTATTACTTTTTAAAATATTAAATAACTAAAAAAATATTCAACATGGCTAT
TAAGGTCGGTATTAACGGTTTCGGTAGAATTGGTCGTTTAGTCTTCCGTTCTTCCTTTGA
CAGAGATGACATTGATGTTGTTGCCATCAACGATCCATTCATTGACCTTGA
>Locus12v1rpkm7155.20
GGATGGAGCATTGAGACGCTTTAAATGATGTTTTGGACCACGTGCCATCTTGTAATTATT
AGGTTAAAATTACAAGATGGCACGTGGTCCAAAACATCATTTAAAGCGTCTCAATGCTCC
ATCCCACTGGATGTTAGATAAACTTACTGGTACTTGGGCTCCAAAACCAAGTGCAGGTCC
ACACAAGACTCGTGAATGTTTACCACTTATGGTTTTCATCCGTAACAGATTAAAGTACGC
TTTAACTAAGAAGGAAGTTGTTAGTATCCTTATGCAACGTCTTGTTAAGGTCGATGGTAA
GGTCAGAACTGATGCT
>Locus13v1rpkm6956.06
GGTAACCCAACTGTTGAAGTTGAAGTTACTACTAACAAGGGTCTCTTCCGTGCTGCTGTT
CCATCTGGTGCTTCCACTGGTGTTCACGAAGCTCTTGAACTCCGTGATGGAATTAAGGCT
GATTACGTTGGCAAGGGTGTCTTAAAGGCTGTTGAAAACGTTAACAAGACCATTGCTCCA
GCTCTTGTTGCTGCTAATCTTGATGTTAAGAACCAAAAGGCTGTTGATGAATTCCTTCTT
AACTTAGATGGTACTCCAAACAAGAGCAAGCTCGGTGCTAATGCCATTCTTGGTGTTTCT
CTTGCTGTTGCTCGTGCTGGTGCCGCTGAAAAGGGTGTCCCACTTTACCAACACTTAGGT
GAATTAGCCGGTAACAAGGGTCCATGGATTCTTCCAGTTCCATCCATGAACGTTCTTAAC
GGTGGTTCCCACGCTGGTAACAAGCTTGCCATGCAAGAATTTATGATTCTACCAACTGGT
GCCAAGAGTTTCACCGAAGCTCTTAAGATGGGTTCTGAAGTTTACCACGCTCTTAAGTCT
GTCATCAAGGCCAAGTACGGTCAAGATGCCTGTAACGTTGGTGATGAAGGTGGTTTCGCT
CCAAATATTCAAGATAACAAGGAAGGTCTTGAACTCTTAAAGGAAGCTATTGAAAAGGCT
GGTTACACTGGTAAGGTTAAGATTGGTATGGATGTTGCCTCTTCTGAATTCTACAAGGAT
GGTAAGTACGATCTTGACTTCAAGAATCCAAACTCTGACCCATCCAAGTGGATCTCTGGT
GAAGAACTTGGTAAATTCTACAAGGAAATCACTTCTGAATACCCAATTGTTTCTATTGAA
GATCCATATGATCAAGATGATTTCGATTCTTGGACTAAGTTCAGAGCCGATATGGCTGAT
AAGATTCAAATTGTTGGTGATGATCTTACTGTCACTAACCCAAAGCGTATTGCTATGGCT
ATTGAAAAGAAGGCCTGTAACGGTCTTTTATTAAAGGTTAACCAAATCGGTACTGTTTCT
GAATCTATTCAAGCTGCTCTTGATGCCTTCAACGACGGTTGGGGTGTTATGGTTTCTCAC
CGTTCTGGTGAAACTGAAGACACTTTCATTGCTGATCTTGTTGTTGGTCTTAAGAGTGGT
CAAATCAAGACTGGTGCTCCATGCCGTTCCGAAAGATTAGCTAAGTACAACCAACTTCTC
CGTATTGAAGAAGAACTTGGTGCTAACGCTACCTACGCTGGTGAAAACTTCCGTCGTCCA
TTCTAAATTAATTAATATATATTAATTATATGAATATGTTTTTTTTACATGTTTACATAT
TTTATTTTAAATTTAAAAATGTCAAAAATAATTTTGTCAAAAATATCAAAATAATTTGAT
ATATTTAAAAAAAAAATTAAATAATATAAATAAAATAGAAAATAACAAGGGAAGAAAAAA
ATAATGCG
>Locus14v1rpkm6889.23
TGAAATCACTCACCCAAACATTAAGGACGGATGGTTCACTGAAACTCAAGCTTTATGGCC
AGGTCAAGCTATGACTTTAAAGGTTAAGAAGGTTGTTCATCATGAAAAGTCTAAGTACCA
AGATGTTTTAGTTTTTGAATCTACTGATTACGGTATGGTTATGGCTTTAGATGGTGTTAT
TCAATCTACTGAACGTGATGAATTCTCTTACCAAGAAATGATTGCCCATCTTCCATTAAA
CTCTCACCCATGCCCAAAGAACGTTCTTGTTATTGGTGGTGGTGACGGTGGTGTCCTTAG
AGAAGTTGTTAAACACGATTGTGTTGAATCTGTTACTCTTTGTGATATTGATGAAGCTGT
TATTAGAGTTTCTAAGCAATACTTACCACACTTAGCTTGTGGTTTTGATAACCCAAAGGT
TAACGTTTTCATTGGTGATGGTTTCCAATACTTAAAAGATAAGGTTAACAGTTTTGATGT
TATCATTACTGATTCTTCTGACCCAGTTGGTCCAGCTGAAAGTCTTTACCAAGAAGAATA
TTTCAAGTTAATGTACAACGCTTTAAGAGAAGGTGGTATTATCAGTACTCAAGGTGAATG
TATGTGGCTTCACCTTAAGCTTATTAAGGATGTCTTAGAAAACTGTAAGAAGATCTACCC
AGTTGCCACTTACGCTTACACATGTATTCCAACCTACCCAAGTGGTCAAATTGGTCACAT
TCTTTGCTCTAAGAACCCAGAAACTAACTTCAAGAAGCCACTTCGTAAGTTCTCTCCAGA
ATTCGAAAAGAAAAACTTAAGATACTACAACGCCGAAATTCATGAAGCTAGTATGGTTTA
CCCACAATTCTTAAAGGAAGCTATTGGTAGCAACTAAATGTAATAAAACAAAAACGGAAA
AAAACTTTTCCAAGAAAAAAAAGAAAGTGATATAGCTTTTACAA
>Locus15v1rpkm6823.08
ACTCAACACGGGGAAACTTACCAGGTCCAGACATAGTAAGGATTGACAGATTGAGAGCTC
TTTCTTGATTCTATGGGTGGTGGTGCATGGCCGTTCTTAGTTGGTGGAGTGATTTGTCTG
GTTAATTCCGATAACGAACGAGACCTTAACCTGCTAAATAGTTACGCGAATGTTTTCTAT
TCGTGGTTTAACTTCTTAGAGGGACTATAGATTTTTAATCTATGGAAGTTTGAGGCAATA
ACAGGTCTGTGATGCCCTTAGATGTTCTGGGCCGCACGCGCGCTACACTGATGAAGTCAA
CGAGTTTCATCCTTGATCGGAAGGTCTGGGTAATCTTTTGAAACTTCATCGTGCTGGGGA
TAGTCCCTTGCAATTTTTGGACTTTAACGAGGAATTCCTAGTAAGCGTGAGTCATCAACT
CGCGTTGATTACGTCCCTGCCCTTTGTACACACCGCCCGTCGCTACTACCGATTGAATGG
CTTAGTGAATCCTTCGGATTGGCTATTTTTTTCTGGCAACAGAATTAAACTGCTAAAAAG
TTGGGCAAACTTGGTCATTTAGAGGAAGTAAAAGTCGTAACAAGGTTTCCGTAGGTGAAC
CTGCGGAAGGATCATTAAAAAATATCACTCGATTGAGAGTGATTTAATAATCATCCTACC
CTTTGTGAATTTGTTT
>Locus16v1rpkm6786.11
TGCCGTCTCGCTAAGGAAGCCACTTACGAAGACATTAAGAACGCCGTTAAGGAAGCTTCT
GAAGGTTCCCTTAAGGGTATCTTAGGTTACACTGAAGACAAGGTTGTCTCCTGTGATTTC
ACTTCTGACAAGCGTTCCTCCATCTTCGATGCTGATGCCGGTATTGCTCTTAACTCTACC
TTCGTTAAGTTAATTTCCTGGTACGATAACGAATTCGGTTACTCTAACCGTGTTCTTGAT
CTCATTGCTTACATGTACTCCAAGGACCATTAAATTATTTCGCCCCTGAATTAATTTAAA
TGAATTCTATTTCTCCTAGAAATTAAAAAAATGCAAATAAAAGACAACAATTGAAGATGA
GAAGATATTAAGTGGAAAAAACCATTTATAAAATATCAACTTTAATAACAAATTAATTGA
AAAAAATTTCCCCACTTTTCAATACTTTCTCCATTGTTCCAACTACTATTGGTAAGACCT
TAAAGGAACGTGAAGGTAAC
>Locus17v1rpkm6756.51
ACAAATAAAATAACTATTATTTTAATTAATTAAAGTCAAAATAAAAAATGGCCCACAGTG
TTAGTTCTGTTGTTAACAAGCAATTACTTGCTTACATCAAGGAATCATCTGAACTTATGA
CTCCAAAGGACATTTATGTCTGTGATGGTTCTGCTGAAGAATACCACACCCTTTGTGA
>Locus18v1rpkm6510.14
ACTAATCGAACCATCTAGTAGCTGGTTCCCTCCGAAGTTTCCCTCAGGATAGCAGAAACT
CAATCAGTTTTATGAGGTAAAGCGAATGATTAGAGGTCTTAGGACTGAAACAGTCTTAAC
CTATTCTCAAACTTTAAATATGTAAGAAGCTTAAGTTACTTAACTTTTTTTTGAACTTGG
GCATTTGAATGAGAGTTTCTAGTGGGCCATTTTTGGTAAGCAGAACTGGCGATGCGGGAT
GAACCGATCGTGGGGTTAAAGTGCCGGAATACACGCTCATTTAGACACCACAAAAGGTGT
TGGTTCATCTAGACAGCAGGACGGTGGCCATGGAAGTCGGAATCCGCTAAGGAGTGTGTA
ACAACTCACCTGCCGAATGAACTAGCCCTGAAAATGGATGGCGCTCAAGCGTGTTACTCA
TACCCCACCGTTAGGGTAAAAGCGAAGCTCTAACGAGTAGGAGGGCGTGGAGGTTTGTGA
AGAAGCCTAGGATGTGAATCCGGGTGAAACAGCCTCTAGTGCAGATCTTGGTGGTAGTAG
CAAATATTCAAATGAGAACTTTGAAGACTGAAGTGGAGAAAGGTTCCATGTGAACAGCAG
TTGGACATGGGTAAGTCGATCCTAAGAGATAGGGAAGCTCCGTTTTAAAGTGAACGATTT
TTCGTTCCACCTTATCAAAAGGGAATCCGGTTAATATTCCGGAACTAGGCTATGGATATT
TTTTTACTACGGTAACGTAAATGAACTAGGAGACACCAGTAGGAATCCTGGGAAGAGTTA
TCTTTTCTTTTTAACAATCTAATCACCCTGAAATCAGATTAACTGGAGAAAGGGTAGTAT
GGTTGGCAAAGCATTCCTCTTTTGGAATGTCCGGTGCGTTCCTAACGGTCCTTGAAAATC
CTGGGGAAATAATAATTTTCATACCTAGCCGTACTCATAACCGCAGCAGGTCTCCAAGGT
TAACAGCCTCTAGTTGATAGAACAATGTAGATAAGGGAAGTCGGCAAAATAGATCCGTAA
CTTCGGGATAAGGATTGGCTCTAAGGGTTGGGTATATTGGGCCTCTGTTCTGCAGCTTTG
AGACCGACTTGAGGACTTCCGGCCTGCTCACGGGCTAGCCGGAGGACTTCTTGTTGGATT
CGAGGTGAACGAGCTTTGGCATGTCGGTTTCGGCCGGCGTCCGGTATACAATTAACAACC
AACTTAGAACTGGTACGGACAAGGGGAATCTGACTGTCTAATTAAAACATAGCATTGCGA
TGGCCAGAAAGTGGTGTTGACGCAATGTGATTT
>Locus19v1rpkm6396.49
TTTTTTTTTCCATTAGTAGTTCGTTAACAATGGTCAACCTTAGAACTCAAAAGAGATTGG
CAGCCGCTGTCCTTAAGTGCGGTAAGAGAAAGGTCTGGTTAGATCCAAATGAAGTTACTG
AAATCTCCACCGCTAACTCCCGTCAAAACATCCGTAAGTTATTCAAGGATGGTTTCATTG
TTAAGAAGCCAGCTACTTCCCACTCTCGTTTCAGAGTTAGACAAAAGCACGAAGCCAAGC
GTCTTGGTAGACACACCGGTTACGGTAAGCGTCACGGTACTGCTGATGCTCGTATGCCAG
AAGCTATTATGTGGATGAGAAGACAACGTGTTCTTAGAAGTTTATTAAGAAAGTACCGTG
AATCTGGTAAGATCGACAAGCACTTATACCACGTTTTATACAACAAGTCTAAGGGTAACG
TTTTCAAGAACAAGCGTGTCTTAATGGAATACATTCACGTTGCTAAGGCTGAAAAGGCCA
GACAAAAGCTTATCTTCGAACAATCCGAAGCTCACCGCCAAAGAAACAAGGCCGCTAGAG
AAAGAAGACTCCAAAGACAAGCTGAAAAGAAGGCTGCCATTTTCGGTCATTAAATGTCTT
AAAGTTGTGATAATATTTATCAAAATAATCTCTAAT
>Locus20v1rpkm6334.62
TTTTTTTTTTAAATTATAATCATATGTAATTACATTATATTTGTTTATTTAAGTTAATAA
GATTTATTATTATAAATTTTTAATATTAATTTTTAATTGAATAGTTGAAACCAGCCAATA
TTTAAAGTGTTTTTCAATATTAATATTGTTCATATACGGAGCAAGTGTAACATTATATTA
TATTCATATATTATGAACATATTTATTAATATAAAATAAATGATTTGGTTAATAGTACTC
GACAATAATCACTATAAAAAGTAGAAAATTTCCATGTAAAATTTAAAAAAACAAAATATT
ATTAAATAAGTAATAATATAATTAATTTAAGTTAAGTTTAAAAAAAATGAACAAGTTTCA
ATTTTTAGTCGCACTTACTGCCTCATTTGGTGGTCTTCTTTTCGGTTACGAAGTCGGTGT
CATGAACGTCGTCCTTGTTATGGACGCTTTCCGTATCTTCTTCAAATTCCACAGCTGGAA
TG
>Locus21v1rpkm6231.67
TGTTAGTTCTGTTGTTAACAAGCAATTACTTGCTTACATCAAGGAATCATCTGAACTTAT
GACTCCAAAGGACATTTATGTCTGTGATGGTTCTGCTGAAGAATACCACACCCTTTGTGA
ACTTTTAGTTAAACAAGGTATTTTCACTAAGCTTAATGAAACTAAGCGTCCAAACTGTTA
CTTAGCTCGTTCCAACCCAGCTGATGTTGCTCGTGTTGAAAAGTGCACTTACATTTGTTC
CGAAAAGGAAGAAGATGCCGGTCCAACCAACAACTGGATGGCTCCAGCTGAAATGAAGGC
CAAGCTTAACGGTTTAATGAAGGGCTGTATGAAGGGTCGTACTA
>Locus22v1rpkm5968.00
AAAAATTATTGGATAGCAATCATGGAAGCCGTTCAAACTTACGGTCGCAAAAAAACCGCT
ACTGCTGTTGCCTATTGTAAGACTGGTAAGGGTCTTCTCAAGATCAATGGTTCCCCAATT
GATCTTGTTGAACCAGATATCTTAAAGTTCAAGGTTTACGAACCAATTCTTATTCTCGGT
AAGGAAAGATTCGCCAACGTCGATATCAGAGTTACTGTCCGTGGTGGTGGTCACACTTCT
CAAATCTATGCTATTCGTCAAGCTATTGCCAAGGCTATTGTTGCTTACTACCAAAAGTAC
GTTGATGAAGCCTCCAAGAAGGAAATCAAGGATATACTTGTTAAGTACGACCGTTCTCTT
CTCGTTGCCGATCCACGTCGTTGTGAACCAAAGAAGTTCGGAGGAAAGGGTGCTCGTTCC
AAGTACCAAAAATCTTACCGTTAATTTTATTATCGTTTGTATTGTTCTTTATATACAATA
TCTTTACTGTATTGGAAAATATTATACATAACAAAATAATAAAATATGGTGAAAATTAAA
TTGTATATGTGTGTTGCATTAAATTAATTTATATTAAATAAAAACTTTAAAATTAGATAT
TTATTAAGTTTATATTTTATCAGTATTTAAAATGGAAAATAAATAATGAAATAAATACAA
TTGAAATTAAAAATTCATTAAGGTTAAAATTAAAATAAATATTAATCTGTGGAAAATATT
GCAAAATAGAATATAAAATATGGGATTTGAAACGATTTTTAATGAAAATAAATTAAAAAA
AAAAAAAAATATGTTTCTA
>Locus23v1rpkm5905.14
GAACTGTACTTTTGTCATAATGAAGTTGAATATTTCTTACCCGGCCACCGGTGCCCAAAA
ACTTATCGATATTGAAGACGAACACAAGCTTCGTGTTTTCTACGATAAGCGTATGTCCGC
TGAAGTCGATGGTGCTGCTATTGGCGATGAATTCAAGGGTTACATTTTCAAGATTACTGG
TGGAAATGACAAACAAGGTTTCCCAATGAAGCAAGGTCTCCTTACCAACCACCGTGTTCG
TCTTCTTCTTTCTAAGGGTCACTCCTGCTACCGTCCACGTCGTGTTGGTGAACGTAAGAG
AAAGTCTGTTCGTGGTTGTATTGTTGGTAATGATATTGCTGTTCTTTCTCTTGCTATTGT
CAAGCAAGGTGAACAAGAAATTGAAGGTCTTACTGACCGCTCTTGCCCAAAGAGATTAGG
TCCAAAGAGAGCTTCTAACATTCGTAAGATGTTTAACCTCTCTAAGGAAGATGATGTTCG
TCAATACGTTATTCGTCGTGAAGTTACTTCAAAGAAGGGTGTTAAGAACACTAAGGCTCC
AAAGATCCAAAGACTTGTTACCCCAGTCACTCTTCAACGTAAGAGACACCTTATGGCTCT
CAAGCGTAAGAATGCTGAAGCTTCTCGTGAAGCCGCTGAACAATACGCTAAGTTATTAGC
TCAACGTGTTAAGGAAAGAAACGCTCAAAAGCATGAATTACATGAAAAGCGTCGTCTTAG
CTCCAAGACTGGAAAGAACTAAATTAATAAAAATTTTAATATGTACAGATATTAAAAAAT
AATAATTAAAGTATTATTAAAAAAATTTATTAATAACCGTGCAAATAAAGTACAGTTTAT
TTATTTGTTAAAGTTAACTATTTATTAACATTAATTATAGAAGAGATAATAAAAAAATTT
TAAAAGCATTGTGGAACGTATTAATATAATGGAGTTAAGAAAAATGAAGTTGGAATAAGG
AAAGGAAAAAATAAATATAAAAATAGGATGTTAAAATTATGAAAAATTTGGTATTCTAGT
TTTATTGAAAGTGATATTGAAAAAAACAAAAATTAATATCGGAATGAAAAGGATATAGTA
ATTTAGATTTTTAATCAGGTAAAATAAATAAATAAAAAATAAAATTAATTCAAAATTTGT
TATGGCAACTGTAAATTATTTATAATTATTTTAATATATGAGAATAATTGAAGTTTTTAA
TAAAAAAAAAAAAAAAAAAAAGGGAAATAATTTAAAAAAAAAA
>Locus24v1rpkm5843.71
TGAAGTTGGCACCAATCCAGGAGTCAATCCAAATATGAAAGCTATTCATAGACATTTTGA
ACTTACCGAATTGAAGAACAAACCAGGTAAAACGTATTTTGCCGATCCAGATCCTAATGC
ACAACCAATTTACTCAGATGGTTTCGTTATGCAAGATGAGAAAGAAGTTATTGGTGATTT
CCTTATTAGATCAGATTTTCCATATGAGGTGGCTACACCTTATGTTAAACAAGTTGTGAC
AACTATGACGTATGGTAATTCATATCCACATGTTATTCTTGAAACAGCAAACCAGATCTT
ACTTGTCAGTTATATCACTGCAATCGCTAATGTACTGAATTCATCAACTTCAGATGTTTA
TGGAATT
>Locus25v1rpkm5796.12
CTACTATCTAGCGAAACCACAGCCAAGGGAACGGGCTTGGCATAATCAGCGGGGAAAGAA
GACCCTGTTGAGCTTGACTCTAGTTTGACATTGTGAAAGAACTTGAGAGGTGTAGCATAA
GTGGGAGCCGGATTCGGCGATCTTGAAATACCACTACCTTTATTGTTTTTTTACTTATTC
CGTGAATCGGAGGCGGGGCACTGCCCCTCTTTTTGGACCCAAGGCCCCCTCACGGGGGCC
GATCCGGGCGGAAGACATTGTCAGGTGGGGAGTTTGGCTGGGGCGGCACATCTGTAAAAA
AATAACGCAGGTGTCCTAAGGGGAACTCATGGAGAACAGAAATCTCCAGTAGAACAAAAG
GGTAAAAGTTCCCTTGATTTTGATTTTCAGTGTGAATACAAACCATGAAAGTGTGGCCTA
TCGATCCTTTAGATCCTGGAAATTTCAGGCTAGAGGTGTCAGAAAAGTTACCACAGGGAT
AACTGGCTTGTGGCAGCCAAGCGTTCATAGCGACGTTGCTTTTTGATCCTTCGATGTCGG
CTCTTCCTATCATTAAGAAGCAGAATTCTTAAAGTGTTGGATTGTTCACCCACTAATAGG
GAACGTGAGCTGGGTTTAGACCGTCGTGAGACAGGTTAGTTTTACC
>Locus26v1rpkm5763.20
GTCGAATTCCTTGATGATAAGAACCGTTCCATCATCCGTAACGTTAAGGGTCCTGTTAAG
GAAGGTGATATCCTTACCCTTCTTGAATATGGTTAGAAATGGCTCCAGCTAAGGTTGTTA
AGAAGGAAAACGTTTTCACCATTGACTGCTCCGGTCCAGCTAGTGATGGTATCTTAGATA
CTGCTGCCTTAGAAAACTACCTTGTTACCAGAATTAAGGTTGAAGGTCGTACCAACAACT
TCGGTAAGAACATTGCTGTTTCCCGTTCCAACAACGAAATTAAGGTTACCGTTTCTCCAA
ATGTCCAATTCTCTAAGAGATACATTAAGTACTTAACCAAGAAGTACCTTAAGAAGTCTT
CCCTCCGTGATTGGCTTCGTGTTGTTGCTTCTTCCAAGTCTGCCTATGAAATCCGTTACT
ACAACGTTGACCAAGGTGTTGATGAAGAATAAATTAACAAGGACCATTTATAAAATTTAT
ATCATGAATTATAATGAAATAATAAATTTTTTGGAGATCAATAAAATTTTAAAAATTAAA
TAAAATTTTAAACCAAAAAAAAA
>Locus27v1rpkm5689.52
ATTTTAGTCTTGTAATTGGAATGAGAACAATTTAAACCCCTTATCGAGGAACAATTGGAG
GGCAAGTCTGGTGCCAGCAGCCGCGGTAATTCCAGCTCCAATAGCGTATATTAAAGTTGT
TGCAGTTAAAAAGCTCGTAGTTGAATTTTGGACTTGACTGTACGATTCTGCATCCTGTAG
TTATTGTACTGGTCTTGTCTTTCCTTCTAGCTAACCTTTATGCACTTCATTGTGTGTACT
GGGGATCTAGGACTTTTACTTTGAAAAAATTAGAGTGTTTAAAGCAGGCTTATGCTTGAA
TACATTAGCATGGAATAATAGAATAGGACTTTGGTTCTATTTTGTTGGTTTCTAGGACCG
AAGTAATGATTAATAGGGATAGTTGGGGGCATTAGTATTTAATTGTCAGAGGTGAAATTC
TTAGATTTATGAAAGACTAACTTCTGCGAAAGCATTTGCCAAGGATGTTTTCATTAATCA
AGAACGAAAGTTAGGGGATCGAAGACGATCAGATACCGTCGTAGTCTTAACCATAAACTA
TGCCGACTAGGGATCGGACGACGTTTAATTATTGACTCGTTCGGCACCTTATGAGAAATC
AAAGTTTTTGGGTTCCGGGGGGAGTATGGTCGCAAGGCTGAAACTTAAAGGAATTGACGG
AAGGGCACCACCAGGAGTGGAGCCTGCGGCTTAATTTGAC
>Locus28v1rpkm5461.88
TCCGACACTATTGAAAATGTCAAAGCTAAGATCCAAGATAAGGAAGGTATTCCACCAGAC
CAACAACGTCTTATCTTTGCCGGTAAGCAATTAGAAGATGGTCGTACTCTTTCTGATTAC
AACATTCAAAAGGAATCTACTTTACATCTTGTTCTTCGTTTACGTGGTGGTGGTAAGAAG
AGAAAGAAGAAGACTTACACTACCCCAAAGAAGATCAAGCACAAGAGAAAGAAGGTTAAG
TTAGCTATTCTCAAGTACTATAAGGTCGATGATGATGGTAAGATCACCCGTTTAAGACGT
GAATGTCCAAAGTGTGGTGCTGGTGTCTTCCTTGCTTACCACCAAGACAGACAATACTGT
GGTAAATGTGGAGTTACTTACGTTTTCCAAGGAAAGCAATAAATTAATAATTGCCTTTAA
ATGTAAATAAAAAAAAAAAAAAATATATAATATTTAAAAAAAAA
>Locus29v1rpkm5322.96
TTTTTTTTTGTTGTATTTCTCGATAATATAATACTGTAGACATGTCTAAAAGAGGAAGAG
CCGCAGCTTCTGGAAACAAGTACCGTATGACTCTTGGTCTTCCATGTGGTGCTGTCTTAA
ATTGCGCCGATAACTCTGGTGCTAAGAACTTATACATTGTTGCCGTTAACGGTATCCACG
CTCGTCTTAACAGACTCCCAGCCGCCGGTGTTGGTGATATGGTTGTTGCTACAGTTAAGA
AAGGTAAGCCAGAATTAAGAAAGAAGGTTATGCCAGCCGTCGTTGTTCGTCAAAGAAAGG
CCTGGAGAAGAAGAGATGGTGTTTACATTTACTTTGAAGATAACGCTGGTGTCATTGTTA
ACCCAAAGGGTGAAATGAAGGGTTCTGCTATCACTGGTCCAGTCGGTAAGGAATGTACCG
ATTTATGGCCAAAGATTGCCTCCAACTCTGGTACCGTCGTCTAAGTTACCTGATCATGTT
ATATTGTATTAAACAGAATATAAAATTTAATAAAAATACACATAAAGTAAAAAAAAAAA
>Locus30v1rpkm5319.93
GATCCGTACGGACGTTTGAAAATGCCTTCCAACAAGACTTTCAAGATTAAGCGTATCCTC
GGTAAGAAACAAAAGCAAAACAGACCACTTCCACAATGGTTCCGTTTCAAGACTGGTAAC
ACTATCAGATACAACGCTAAGAGAAGAAACTGGAGAAGAACTAAGCTCAACCTCTAAATT
AACAAATGCCCGTTTCTTGAAGGATGTATTAAAGCAATTTTTTGGAAATT
>Locus31v1rpkm5272.35
GCAGCAACAGCATTGATAGAAGCACTCTTAGCAAGAGCATTGTTAACTTCACATAAAGTT
AAAATTTTCATTTTTTTTTTTTTAGATTTTTAAATAAAGTATTTTTTATTTATTAATAAA
ATAAAAAAAAAAAAATGGAAAGTTTAACTTTATGTGAAGTTAACAATGCTCTTGCTAAGA
GTGCTTCTATCAATGCTGTTGCTGCTACCAAGATCGCTGGTGTTAGAATTAATAAACCAA
CCCGTACCCTTCATACATCTACTATGATGACTACTTCTAGTTTAAAGGTTTCTAAGAAGT
CTTCCTTACCATGCCAATCAAAAACATATGCTACTCAAGCTCCATGTATTACTAATGATG
CTGCTGCAAAGTCTGAAATTGATGTTGAAGGTTGGATTAAGAAGCACTATACTCCATACG
AAGGTGATGCTTCTTTCCTTGCCGGTCCAACTGAAAAGACCAAAAAGCTTTTTGCTAAGG
CTGAAGAATATTTAGCTAAGGAACGTGCTAATGGTGGTTTATATGATGTTGATCCACACA
CACCTTCTACCATTACCTCTCATAAGCCAGGTTATCTTGACAAAGAAAATGAAGTTATCT
ACGGTTACCAAACTGATGTTCCACTTAAGAGAGCTATCAAGCCATTTGGTGGTGTTAACA
TGGTTAAAAATGCACTTAAGGCTGTTAATGTTCCAATGGACCCAGAAGTTGAACACATTT
TCTCTGACTTCCGTAAGACTCACAACACTGCTGTCTTCGATATTTACTCAAAGGAAATGA
GAGCTGGTCGTTCTAATGCTATCATGACTGGTTTACCAGATGGTTATGGTCGTGGTCGTA
TTATTGGTGACTACCGTCGTGTTGCTCTTTATGGTATTGATCGTCTTATTGCTCAAAAGG
AAAAGGATAAAGTTGAACTCCAAAAGAACGATATGGATGAACAACACATGAGATTAATTG
GTGAAGTTGCCGATCAAATCAAGGCTCTTAAGCAACTTAAGGAAATGGCAAAGTCCTACG
GTATTGATATCTCTAAACCAGCCAAGAACGCTAAAGAAGCAACTCAATTCGTTTACTTCG
GTTATTTAGGTTCTATTAAAGAACAAGATGGTGCTGCCATGTCTATGGGTCGTATTGATG
CTTTCTTAGATTGCTTCTTTGAAAACGATTTAAAGAATGGTGTTATTACTGAGGCTGAAG
CACAAGAAATCATTGATAACCTTATCTTAAAATTACGTTTTGCTCGTCACTTACGTACTC
CAGAATATAACGATTTATTCGCTGGTGATCCAACCTGGGTTACTATGTCCATTGGTGGTA
TGGCTGATGATGGTCGTACCTTAGTAACTAAGACTTCCTACCGTGTTCTTAACACTCTTA
TTAACTTAGGTCCAGCTCCAGAACCAAACATTACTGTCCTTTGGAACAAATTATTACCAA
AGAATTTCAAGGATTTCGCCACCAAGATCTCTATTGAAACTTCTTCCATTCAATATGAAT
CAGATGCTCTTATGTCCGCCAGATTCGGTGATGACTATGGAATTGCTTGTTGTGTATCTG
CCATGAGAATTGGTAAGGATATGCAATTCTTTGGTGCTCGTTGTAACCTCGCTAAGCTTA
TGCTTTACGTTCTTAACCATGGTAAGGATGAAAGAACTGGTAAACAAGTTGGTCCAGATT
TCGGTCCAGTTCCAGAAGGTCCAATTCCATTTGATTGGATGTGGGAAACCTATGATAAGG
CTATGGATTGGATTGCTAATCTTTACGTTAACACTATGAATGTCATTCACTTCTGTCATG
ACCGTTACTGTTACGAATCTCTTCAAATGGCTCTTCACGACACCAACCTTCGTCGTCTTA
TGGCTTTCGGTGTTGCTGGTCTTTCTGTTGTTGCTGATTCCTTCTCAGCCATTAAGTATG
CTAAGGTTACTCCAATTCGTGATCCAAAGACCGGTTTAACTGTTGATTTCAAGGTTGAAG
GTGAATTCCCAAAATTTGGTAATGATGATGATCGTGTTGATTTCTTCGCTCGTACTGTTA
CTGATAAGCTTATCACTAAGCTTAGAAAGACTCCAACCTACCGTAACGCTATTCACACTC
TTTCTATTCTTACTATCACCTCTAACGTCGTTTATGGTAAGAAGACTGGTTCTACTCCAG
ATGGTCGTAAGGCTGGTCAACCATTTGCTCCAGGTTGTAATCCAATGCACGGTCGTGAAT
TCTCTGGTGCCGTTTCTTCACTTACTTCTGTTGCCAAGGTTAATTACGATTCTTGTATGG
ATGGTATCTCCAATACTTTCTCCATTGTTCCAACCACTATTGGTAAGACCTTAAAGGAAC
GTGAAGGTAACCTTGCCGGTCTTTTAGATGGTTACTTCGCCAAGGGTGCTCACCATCTTA
ACGTTAACGTTCTCAACCGTGAAACTTTAGAAGATGCCATGGCTCACCCAGAAAACTATC
CAAATCTTACTATTCGTGTCTCTGGTTATGCCGTTAACTTTGTTAAATTAACTCCAGATC
AACAAAGAGAAGTTATTGCTCGTACTTTCCATGAAAAGATGTAATAAGATA
>Locus32v1rpkm5193.12
TTTTTTTTTTTCATTGTTACAGTGTAATAGAAGGATAATCAACATGTCTGCTGATCTTGT
CTGGCAAATTGTTAAGAACAACAACGCTTACCTTGTTAAGAAGTGTGGTGTCCAATTCTC
TTCTGAACCAGGAAACCTTATGAATGTTAACTCATTCAAATACTCTGGTATTGCTAACAA
CAAGGCCGTCATTATCGGTTCTACTGAAAAGGGTGTTTCATTCGCCACCACTAAGGCTTC
CAACAAGAACCTCAAGACCACTGCTGTCGAACTTAAGAAAGGTGCTCGTCCTTCTGCCAA
TGCTGTAAAGAACGTTCTCAAGGGATACCGTCCAGATCTTTCCAAGGCTGCTGCTGCTCG
TGTTTCTGCTATTCTTAAGTCTAAGAAGCCAGCTAAGACCATCAAGAAGAGAGAACAAAA
GGGTGCCCGTAAGGTCAGAGCTTAAATTAATGGAAACTTAATTATTTAGAGAATTGTTTT
ATTGTGAAACAAGAATAAACTTAATAAAAAAATTCATAGATTTCCATGAAATAAAAAAAA
AAATATTGTAATGAAGTGTTTTAAATTATTAATGAAGCTTGGAAAATTAAAATTACAAAA
GTTGGATATTTAATATTTAAATTACGATGTTTGAATTAAAGAATAAAAAGTTCAATTGAA
ATTTCAAAAAAAATTATAAACATGGAATAATGGATAAAATGTTAATCGCAGATAAGATTA
AAAAAGTTCAAAAGTAATAATTATTGAAGAGTAATAAAATTTAAAAGTAAAAGTTAAATT
ATTTAAA
>Locus33v1rpkm5110.77
GTCTCTATTATTTTAATAGTCATTTAGAATGAGACACAACAACCAGTTACCAAATCAACA
CTTCCGCAAGGACTGGCAAATTCGTGTTAGAACTTGGTTCAACCAACCAGCCCGTAAGGT
TAGAAGAAGACTTAACCGTGTTGAAAAGGCTGCCAAGATTGCTCCACGTCCAGTCGATGG
TTTCCTCAGACCAGCTGTTAGAGCTCAAACTCTTAAGTACAACTCCAAGATCAGAGCTGG
TAAAGGTTTCACTTTAGAAGAATTAAAGGAAGCTGGTGTTAACCGTAATGAAGCTCGTTT
CATTGGTATTGCTGTTGATCACCGCAGAAAGAACAGATCCGAAGAATCTTTACAATTAAA
TGCTCAAAGATTAAAGGAATACATGTCTAAACTTATTGTCTTCCCAAAGAAGGCTGAAGC
TGTTCAACTTCCAGCTGGTGCTCTTCTTCCAATTGCTAACGCCTCTCCAAGAGAAAAGGC
TCGTAAGTCTATTACTAAAGACAAGAAGACTGCTTACTACACTCTTCGTAAGGCTCAATC
TGATGCTTGGTTAGTTGGTATTCGTGCTAAGCGTGCTAAGGAACTTGCTGAAAAGGAAGC
TGAAAAGAAGAAGTAAAGTGCTTAAACAAAATAGAGAAATAAAGTATAAAAGAT
>Locus34v1rpkm5042.62
AATATAAATAAGGTAAGTGTTATTAAAAAAAAAAGTACACTTATTATGTTAATTTATTTA
GTAGTTAAATTATTTTTTGTTATTTAACAATAACAAAAGAGAAAAAGTACAAAATTTAAG
AATATTAAAAATGAGAAGAATAAATAGTAGTTTTTTTCAATACTTAGGGATTAGAGAAAA
AATAAAAAAAGAAGAAAAAAAAAGCGAAAATTATAGAAATTATTTATGAAAATATTATTA
TGAAATTTTAAAAGTTATGTTGAATGATAAGTTTAAAATTTTATAATAAATTAAAATAAA
AAAATAATAAAATGGGTAAGGAAAAGACTCACGTTAACGTTGTCGTTATTGGTCACGTCG
ATTCTGGTAAGTCTACCACTACCGGTCACTTAATTTACAAGTGCGGTGGTATCGATAAGC
GTACCATTGAAAAGTTCGAAAAGGAATCTGCTGATCTTGGTAAGGGTTCCTTCAAGTACG
CCT
>Locus35v1rpkm4979.72
GTCATGAATTCTACCTTAACCCATACTACCTTGATGAAGTTGATGGTGCCATTGCTCAAA
TGTCCGATTCTTCTCTTATCTCTAAGGCTGAAAAGATGAAGACTTACTCTAATGCTATTT
GGTTAGATACCATTAAGAACATGCAAACCTGGTTAGAAACTAACTTAAAGGGAGCTCTTG
CTCAACAAGAATCTACTGGTAAAACTGTTTTAACTGTCTTTGTTGTTTACGATTTACCAG
GTCGTGATTGTCACGCTCTTGCTTCCAATGGTGAACTTCTTGCCAATGACAGTGATTGGG
CTCGTTACAAGTCTGAATACATTGATGTCATTGAAGAAAAGTTAAAGTACTACAAATCTC
AACCAGTTGTTCTTATTGTTGAACCAGATTCTCTTGCTAACTTAGTTACTAACCTTGACA
GTACTCCAGCTTGTCGTGATTCTGAAAAGTACTATCTTGATGGTCATGCTTACTTAATTC
AAAAGTTCGGTGTTCTTAAGCATGTTGCTATGTATCTTGATATTGGTCACGCCTTCTGGT
TAGGTTGGGATGATAACCGTGAAAAGGCTGCTAAGGTTTATTCTAAGGTTATCAGCTCTG
GTTCTCCAGGTCAAGTTCGTGGTTTCACTGATAATGTTGCTAACTACACTCCATGGGAAG
ATCCAACTCTTTCTCGTGGTCCAGATACTGAATGGAACCCATGTCCAGATGAAAAGAGAT
ACTTAGAAGCTATGCACAAAGACTTCAAGTCTGCTGGTATTAAGTCAGTTTACTTCGTTT
GTGATACTTCTCGTAATGGTAAGAAGGTTGACCGTAAGCACCCAGGTGAATGGTGTAACC
AAACTGGAGTTGGTGTTGGTGCTAGACCACAAGCTAGTCCAATTTCCAGTATGGATTACC
TTGATGCTTTCTACTGGATTAAGCCACTCGGTGAATCAGATGGTACTTCTGATACTTCTG
CTGCTCGTTACGATGGTTACTGTGGTCACGATACTGCTATGAAGCCAGCTCCAGAAGCCG
GTCAATGGTTCCAAAAGCACTTCGAACAAGGTATTAAGAATGCTAACCCACCACTCTAAG
TTGATTAAAAATTTAATATATAATATCAAATAATAAAACTAAAA
>Locus35v2rpkm636.04
CTCTTAAGATCGCTACTGAAGGTATGTACACTGGTCAATTCATTTACGCCGGTAAAAAGG
CCAATCTTACTGTTAGAAAAGTTAAAGTACTACAAATCTCAACCAGTTGTTCTTATTGTT
GAACCAGATTCTCTTGCTAACTTAGTTACTAACCTTGACAGTACTCCAGCTTGTCGTGAT
TCTGAAAAGTACTATCTTGATGGTCATGCTTACTTAATTCAAAAGTTCGGTGTTCTTAAG
CATGTTGCTATGTATCTTGATATTGGTCACGCCTTCTGGTTAGGTTGGGATGATAACCGT
GAAAAGGCTGCTAAGGTTTATTCTAAGGTTATCAGCTCTGGTTCTCCAGGTCAAGTTCGT
GGTTTCACTGATAATGTTGCTAACTACACTCCATGGGAAGATCCAACTCTTTCTCGTGGT
CCAGATACTGAATGGAACCCATGTCCAGATGAAAAGAGATACTTAGAAGCTATGCACAAA
GACTTCAAGTCTGCTGGTATTAAGTCAGTTTACTTCGTTTGTGATACTTCTCGTAATGGT
AAGAAGGTTGACCGTAAGCACCCAGGTGAATGGTGTAACCAAACTGGAGTTGGTGTTGGT
GCTAGACCACAAGCTAGTCCAATTTCCAGTATGGATTACCTTGATGCTTTCTACTGGATT
AAGCCACTCGGTGAATCAGATGGTACTTCTGATACTTCTGCTGCTCGTTACGATGGTTAC
TGTGGTCACGATACTGCTATGAAGCCAGCTCCAGAAGCCGGTCAATGGTTCCAAAAGCAC
TTCGAACAAGGTATTAAGAATGCTAACCCACCACTCTAAATTGATTAAAAAATTTAAAAA
AATAGTTTTGTAATAAATATCTTTAATTCTAATTATTTTGCGATATGTAATTGTAAAAAA
TTGAATTAATGATAAACACTAATGAAATTCCAAAAAAAAGAAAAAACCAAAAGAATA
>Locus36v1rpkm4900.58
ATTTTATTAATTTCTTTTGGTAGAATCGACTATAGTAAACATGGCACAGATTTCTAAAAA
AAGAAAGTTCGTCGCTGATGGTGTTTTCTACGCCGAATTAAACGAATTCCTTACTCGTGA
ATTAGCCGAAGAAGGTTACTCTGGTGTTGAAGTACGTGTTACTCCAGCTCGTACTGAAAT
TATTATTCGTGCTACTCGTACTAGAGATGTTCTTGGTGAAAAGGGTCGTCGTATTAGAGA
ACTTACCGCAGTTGTTCAAAAGAGATTCAATTTCCCAGAAAATTCTGTTGAACTTTACGC
TGAAAAGGTTGAAATTCGTGGTCTCTGTGCTATTGCTCAAGCTGAATCCCTCAAATTCAA
ACTTCTCCAAGGTCTTGCTGTTAGAAGAGCTTGCTACGGTGTTCTTCGTTTCGTTATGGA
CGCTGGTGCTAAGGGTTGTGAAGTTATTGTTTCTGGTAAGCTTCGTGCAGCTCGTGCTAA
GTCTATGAAGTTCTCTGATGGTTTATTACTTCACTCTGGTGAACCAATCCGTACCTACAT
TGACAAGGCTACCAGACACGTTCTCCTTAGACAAGGTGTTCTTGGTGTTAAGGTTAAGAT
TATGATGGATTACGATCCATCTGGTAGAAGAGGTCCAAAGACTCCATTCCCAGATAATGT
CAGAATCAAGGATCCAAAGGAAGACGATGAAGAAATTGTCACCAAGACTATTGTTTACGA
TAGTGAAGCTCCACAAGAAGTTCCAGTTGAAGCTTAAATAAATTGTGAATAAATGATATT
TACATCAAC
>Locus36v2rpkm1436.56
TCTGTTGAACTTTACGCTGAAAAGGTTGAAATTCGTGGTCTCTGTGCTATTGCTCAAGCT
GAATCCCTCAAATTCAAACTTCTCCAAGGTCTTGCTGTCAGAAGAGCCTGCTATGGTGTT
CTTCGTTTCGTTATGGACGCTGGTGCCAAGGGTTGTGAAGTTATTGTCTCCGGTAAGCTT
CGTGCTGCCCGTGCCAAGTCTATGAAATTCTCAGACGGTTTATTACTCCACTCTGGTGAA
CCAATCCGTACTTACATTGACAAGGCTACCAGACACGTTCTCCTTAGACAAGGTGTTCTT
GGTGTTAAGGTTAAGATTATGATGGATTACGATCCATCTGGTAGAAGAGGTCCAAAGACT
CCATTCCCAGATAATGTCAGAATCAAGGATCCAAAGGAAGACGATGAAGAAATTGTCACC
AAGACTATTGTTTACGATAGTGAAGCTCCACAAGAAGTTCCAGTTGAAGCTTAAAATATT
GTAAATAAATAATAAATTTAATATCATTCAATTAAAAAAAAAAGGTATTTTCATAGGAAA
ATTGGTGTATAAAATATAAACAATTGAATATAATATATAAAAGGAAATTTAAGTAGAAAA
AAAAAATTTATTTAATCAAAAAAAAAAAATTGTTTATTAATATAAAGATTCAGTGGTGAA
GATAAAATTAAATTATTAAGAAATTATTTTTTATGGTGTATGGTTACATTCATAATAAAA
TTGTATATGAATAATTAAAGTGATAAAGTATTTTTGGAAATTAGGTTGAATATATTAATT
GTAATTAATGTTAGAAATTTAAATCTATTTTGATAAAATAAAC
>Locus37v1rpkm4896.40
GTTACAATATGTCCATCGTCGTATCTGACAAAAACTCATTCCAACACATTCTTCGTCTCC
TTAACACTAACATTGATGGTAAGCAAAAGCTTCAATTTGCTTTAACTTCCATTCGTGGTT
GTGGTAGACGTTACGCTAACATTGTTTGTAAGAAGGCTGAAATCGATCTTTCCAAGCGTG
CTGGTGAATTATCTAATGAAGAATTAGAACGTGTTGTAACTATTCTCCAAAACCCAACCC
AATACAAGATTCCAAATTGGTTCCTTAACAGACAAAAGGATATTGTTGATGGTAGTTACT
CCCAACTTTTAGCCAACAACTTAGATAACAAGCTTCGTGAAGATCTTGAACGTTTAAAGA
AGATCAGATCCCACCGTGGTCTTCGTCACTACTGGGGTATTAAGGTCAGAGGTCAACACA
CCAAGACCACTGGTCGTCGTGGACGTACTGTTGGTGTTGCCAAGAAGAAGGGTGCATAAG
TTTAAATTCTGTAGCTCATTAAAATGGCAAATAATAATAGACAATTGTAGTATATCTGAA
TGCAATGTCATAATAAAACTTAAAAAAAAAATAAAAATAAA
>Locus38v1rpkm4893.64
ATAAAAAAAAAAAAAAAAAAAAAAAAATACGAAACAAAAATACAAAAAAATTAATTATAA
ATTGTTGAAAATATTAATTAATAATTAATAAATAAACTATTATCTAAATAAAAAATATTA
TAATAGCAACTAAAATGACTGCTACTGAATTTGAAAGTTTTGAAAATATTCTATTCACTA
ACTTAAAGAAAGAAAATACAAAAGCTCTTAAAATTATTGAAGAAAATGAAAAATTAATTA
AATTTTATCTTAATGATGATCAAACAATAATCAAAAAATTTGTAACTGATTTCAATAACG
TCCTTCTTGATAGAAATGTAAAATATGACAATTACAAATTATTTGAAGAAGTTTTAAATC
ACAGATTATTTACCAAAGTTTTGAATCAATTCAGAGAAAGTGATATTTTAATAAGAGCTT
GTGCTGATGTTAAAATGTTTTATATTTATGTTCATAATCCAAATTCTTATAATGAACATT
TCAATAAAAAACTTATTAAATGGCTTCTTACCATGAATATAAATTATGGAGTTCAAGATG
AATTAGGAAGGACTGCTTTAATGTATGCTGTTAAATATAAGGATGAATATTTTGCTGTTG
AGAAAATGATGCATGGAAAGCACATTAATCTCCTTGATAAGAATGGAAATAGTGTTTTAT
TCCATGCTTGCGAAGCTTATTTCACTTTAGAAGAATTCTTAAAGTATAGAGATTTATTTG
ATGTTAATCATTTGAATAATAAAAATGAAAATCTTTTCTTATATGCAGCCAGAAACAAAA
AAATAAATTGTTATGAATATCTTGATGCATTAAAGAAATATAACAATTATGACATAAACA
TTATAAATGATGAAGGTATGACTGCTACAATGTATGTGATATCACATGGACAATACAAAA
TACTTCAATACCTTTTAAAAAATTATCAAATTGATGTAAATCATGTAAATAAATTTGGTA
ATAGTTTACTTTCAGTCTTAATTAATAGCTACTATGAATATTATTGTAAGAACATTGAAA
GGGAAGAAGGATTTGGTATGGAAATGATGGATTTCAAAAGATATGCCCTTTGCTTCAAAG
TTTTAAATAAATATGGTTGTGATTTCAAAAGAACTATTGATGAAGAAAATAACACCGTAA
TTGATGTTCTTTCAAAAGTGAATGATAAAATTATTTCAAAATATCTTCTTAAGAAAGGTA
ATATTGATTTCATTGTTGAAAGTAATAAACAAAGTCAAAAGTATCCTCAAATAGATGGTT
CAAAGCGTATTATTAAAAAGAATAGTAAAATTCTTAACGAGGGATTAGAAGATGTCTTAC
ACACTTCAAGTTCTATTGGAAATAAGATTAATTCAGGTTTAGGAAAAGTAATTAATTACG
CATTCTATCCCGGTTCAAACAATTAATGAAATAATTGAAAATGTCAAACAAAATTTGATA
ATTTAAATTATTAATATTTTTATTAAATTGTAAAATATTATTATAATTGTTAAGAATCAG
AAATTTATGGTTTATAATGTCAATTTTATTAGTATAATTTATGATAAGGAGTTACTAGCA
C
>Locus38v2rpkm2509.33
AAAAAAATAAATTGTTATGAATATCTTGATGCATTAAAGAAATATAACAATTATGACATA
AACATTATAAATGATGAAGGTATGACTGCTACAATGTATGTGATATCACATGGACAATAC
AAAATACTTCAATACCTTTTAAAAAATTATCAAATTGATGTAAATCATGTAAATAAATTT
GGTAATAGTTTACTTTCAGTCTTAATTAAAAGCTATTATGAATATTATTGTAAAACCATT
GAAAGGGAAGAAGGATTTGGTGTGGAAATAATGGATTTCAAAAGATATGCACTTTGCTTT
AAAGTTTTAAATGAATATGGTTGTGATTTCAAAAAAACTATTGATGAAGAAAATAACACC
GTAATTGATGTTCTTTCAAAAATAAATGATAAAGTTATTTCAAAATATCTTCTTAAGAAT
GGTAATATTGATTTCATTGTTGAAAGTAATAAACAAAGTCAAAAGTATCCTCAAATTGAT
GGTTCAAAGCCTATTATTAAAAAGAATAGTAAAATTCTTGACAAGGCATTAGAAGAGGTC
TTACAAACTTCAAGTTCTATTGGAAATAAGATTAATTTAGGTATAGGAAAAGTAATAAAT
TACGCATTCTATCCCGGTTCAAACAATTAATGAAATAATTGAAAATGTCAAACAAAATTT
GATAATTTAAATTATTAATATTTTTATTAAATAGTAAAATATTATATTTGTTAAGAATCA
GGAATTTATGGTTTATAATGTCAATTATATTAGTATAATTTATGATAAAGAGTTACTAGC
ACTTAATTATTCTAAATTAAATGCTTTTATATTAATACATTATGACTTATAAATTATTAA
TAATATATTTTAATACATTTGAAACTTTTTTTTTCATACATTTCATATTCTTACAATAAT
AATATCTATAATATATATAATTATAATATTTTTAATAATCAATTATAATATTTATAATAA
TTAGAGCAACAAAATTAATAATAATAACAGTTCAAAAGAAAAAAAAATTAAAAAATAATA
AAATAAAATACAATAACAATAAAAAAAAATTAAAAATAAATTAAAAATAAAATAAAATAA
AAATTTAAAAAAAGAAATAAAATAAAATAAAAATTTAAAAATAATAAAATAATAAAATAT
AAGAGAAACAAT
>Locus38v3rpkm284.67_PRE
AGTCTTAATTAAAAGCTATTATGAATATTATTGTAAAACCATTGAAAGGGAAGAAGGATT
TGGTGTGGAAATAATGGATTTCAAAAGATATGCACTTTGCTTTAAAGTTTTAAATGAATA
TGGTTGTGATTTCAAAAAAACTATTGATGAAGAAAATAACACCGTAATTGATGTTCTTTC
AAAAATAAATGATAAAGTTATTTCAAAATATCTTCTTAAGAATGGTAATATTGATTTCAT
TGTTGAAAGTAATAAACAAAGTCAAAAGTATCCTCAAATTGATGGTTCAAAGCCTATTAT
TAAAAAGAATAGTAAAATTCTTGACAAGGCATTAGAAGAGGTCTTACAAACTTCAAGTTC
TATTGGAAATAAGATTAATTTAGGTATAGGAAAAGTAATAAATTACGCATTCTATCCCGG
TTCAAACAATTAATGAAATAATTGAAAATGTCAAACAAAATTTGATAATTTAAATTATTA
ATATTTTTATTAAATAGTAAAATATTATATTTGTTAAGAATCAGGAATTTATGGTTTATA
ATAATGTCAATTATATTAGTATAATTTATGATAAAGAGTTACTAGCACTTTATTATTATA
TATTAGATTCTTTTATATTAATACATTGTGTCTTATACATTATTTATAATATGTTTCAAT
AAATTTGAAGCTTATTTTTCATACATTTCACGTATTCTTACAATAATATAATATCTATAA
TATTTGTAATTATAATGTTTTTAATAATCAATTATAATATTTATAATAATTATAGCAACA
AAATAAAAAAAAAAAAATAAAATAAAATAAAATAAAATAAAATAAAAAAAAA
>Locus38v4rpkm59.45_PRE
ATCCTCAAATTGATGGTTCAAAGCCTATTATTAAAAAGAATAGTAAAATTCTTGACAAGG
CATTAGAAGAGGTCTTACAAACTTCAAGTTCTATTGGAAATAAGATTAATTTAGGTATAG
GAAAAGTAATAAATTACGCATTCTATCCCGGTTCAAACAATTAATGAAATAATTGAAAAT
GTCAAACAAAATTTGATAATTTAAATTATTAATATTTTTATTAAATAGTAAAATATTATA
TTTGTTAAGAATCAGGAATTTATGGTTTATAATAATGTCAATTATATTAGTATAATTTAT
GATAAAGAGTTACTAGCACTTTATTATTATATATTAGATTCTTTTATATTAATACATTGT
GTCTTATACATTATTTATAATATGTTTCAATAAATTTGAAGCTTATTTTTCATACATTTC
ACGTATTCTTACAATAATATAATATCTATAATATTTGTAATTATAATGTTTTTAATAATC
AATTATAATATTTATAATAATTATAGCAACAAAATAAAAAAAAAAATAAAATAAAATAAA
ATAAAATAAAATAAAATAAAATAAAATAAAATAAAATAAAATAAAATAAAATAAAATAAA
ATAAAAATTTAAAAATAATAAAATAAACGAAAAAAAAAA
>Locus39v1rpkm4862.58
CTAGTACGCTTGGCCATTTTCAAATCTTATCGATATTAATTGAAAATGGCCAAGCGTACT
AGAAAGGTCGGAGTTTGTGGTAAATACGGTACTCGTTATGGTGCTTCTTTAAGAAAGCAA
ATTAAGAAGATTGAAATTAGTCAACACTCCCGTTACACTTGTCCATTCTGTGGTAAAGAT
GCTATCAAGCGTACTGCAGTCGGTATCTGGGAATGTAAGAGTTGTGGTAAAACTATTGCT
GGTGGTGCTTGGTCTGTTAGTACTACCGCCGCTGTTACTGTTCGTAGTACCATTAGACGT
CTTCGTGAATTAGCTGAAATCTAAGCTGCTTTTATATTTAAATGTATTAGACGAACAAAT
AATAAAGTACATTTCATTTATAATTATTTTAAATAAATGAACGATTATTATAAATGAAAT
TAATATACCTAAAACAAAAAAAAAA
>Locus40v1rpkm4848.30
CATACACGTATCATATTAGTAAAACGAAATGGGTCGTGTTATTCGTGGTCAACGTAAGGG
TGCGGGTTCTATTTTCACCTCCCACTCTCAACACAGAAAAGGTGCTGCTCAAATGAGACC
TCTTGATTACGCTGAAAGAAATGGTTACGTTCGTGGTCTTGTTAAGGAAATTATTCATGA
TGCTGGTCGTGGTGCTCCACTTGCCAGAATTGTTTTCCGTGATCCATACAAGTACCGTTT
AGTTTCTACTCTTATGGTCGCTACTGAAGGTATGTACACTGGTCAATTCATTTACGCCGG
TAAGAAGGCCAATCTTACTGTTGGTAACGTTCTTCCAGTTTCATCTATGCCAGAAGGTAC
TATTATCTGTAACATCGAAGAAAAGACTGGTGACCGTGGATCTATTGCCCGTACTTCTGG
TACTTACGCTACCATTATTGGTCACAGTGTTGAAGATGGTAAAACTAGAATTAAGCTTCC
AAGTGGTGCTAAGAAGGTTATTGAAAGCACTTGCAGAGCTCAAATTGGTATTGTTGCTGG
TGGTGGTCGTATTGATAAGCCACTCTTAAAGGCCGGTCGTGCCTTCTACAAGTACAAGGC
TAAGCGTAATAGCTGGCCAAAGACTCGTGGTGTTGCTATGAACCCAGTTGATCACCCACA
CGGTGGTGGTAACCACCAACACATTGGTCACGCTTCTACTCTTGGAAGATCTGCTCCAGC
TGGTCAAAAGGTCGGTCTTATTGCTGCCAGAAGAACTGGTCTTCTCAGAGGTACCAAGGT
TGTCGCCGAAAAGTAAATTTAATATTGTATTTTCAAAACAAATGTATTATATTTACACGT
TGTCCAATAATAAGGTTATATCTGTTAAAAATTGGAAAATTAAAAA
>Locus41v1rpkm4782.84
GTAACCTTGTGGAGGGTGTGCTTTCTACACTTCTTACCCTTACAGAAAGTCTTACGGGTC
TTTGGAATGTTTATCATCTGTAAATCGAGATGGTTAACATTCCAAAGACCCGTAAGACTT
TCTGTAAGGGTAAGAAGTGTAGAAAGCACACCCTCCACAAGGTTACTCAATACAAGACTG
GTAAGGCTTCTCTTTTCGCTCAAGGTAAGAGACGTTATGACCGTAAGCAAAGTGGTTTCG
GTGGTCAAACCAAGCCAGTTTTCCACAAGAAGGCTAAGACTACTAAGAAGATTGTCCTTC
GTTTAGAATGTACCGTCTGTAAGTACAAGCAACAATTAGCCATCAAGAGATGCAAGCACT
TCGAATTAGGTGGTGAAAAGAAGACTAAGGGTGCCGCCCTCCAATTCTAAGTTATTTTAT
ATTCAAGTAATTTTGATATTAAAATCCACTGAAATGGATATATACACAATAAAATAAAAT
ATTG
>Locus41v2rpkm243.49_PRE
GGTAAGAAGTGTAGAAAGCACACCCTCCACAAGGTTACTCAATACAAGACTGGTAAGGCT
TCTCTTTTCGCTCAAGGTAAGAGACGTTATGACCGTAAGCAAAGTGGTTTCGGTGGTCAA
ACCAAGCCAGTTTTCCACAAGAAGGCTAAGACTACTAAGAAGATTGTCCTTCGTTTAGAA
TGTACCGTCTGTAAGTACAAGCAACAATTAGCCATCAAGAGATGCAAGCACTTCGAATTA
GGTGGTGAAAAGAAGACTAAGGGTGCCGCCCTCCAATTCTAAGTTATTTTATATTCAAGT
AATTTTGATATTAAAATAATCCACATAATAAGAATGTTTAATAATAAAGATTGTACATTG
TTCACGAATGTACATAAAAACTACATTTACAAACGTGTTAAGAGTATAATAGGATGTTTG
GTGTTATGGGAACGTTCAATATTTTATTTTCAAATAATTTATTTCTTTTAATTATAATTT
TGATATGAAATATATTTATATAAATATTATAATGATGAATCTAATCAAAGAGTCAAGCAC
TGAATATAGAGATTTATATTCAATTGATGACAATTTTTTTCTGATAAATAATATTTATAT
ATAATATATTTAATATTCAAAATATGAATATTAAAAGATAAAAATTATTTTAATAAAGTT
CATTTTTAATAAAAAAAAAAAAAA
>Locus42v1rpkm4747.05
AAAATATATCCAAAATGTCTAAAGTTCAAGTGTCTGCCGTCAGAGAAGCTATTGCTGAAA
TCTTAAAGTACTCTAAGGAAGAAAAGCCACGTAAGTTCACTGAATCTATTGAACTTCAAA
TTGGTCTTAAGAACTACGATCCACAACGTGATAAGCGTTTCTCTGGTACTATTAAGCTTC
CAAACGTCCCAAGACCAAATCTTAAGATCTGTCTTCTTGGTGATGCTTACCACATTGATC
AAGCTAAGGCTATTGGTCTTCCATGTATGTCTGTTGAAGACTTAAAGAAGCTTAACAAGA
ACAAGAAGCTCGTTAAGAAGCTCGCCAAGAGATACGATGCTTTCATTGCTTCTGAAGCTC
TTATTAAACAAATTCCACGTTTATTAGGTCCAGGTCTTAACAAAGCTGGTAAGTTCCCAA
CTCCAGTTGCTCACGGTGTTGACCTTGCTACTAAGTGTGATGAAATCAAGGCTACCATTA
AGTTCCAACTTAAGAAGGTTCTTTGTCTTGGTGTTGCCGTTGGTCACGTTAACATGACTG
AAGATGAAATTCTTGCCAACACTATGTTAGCTATTAACTTCTTAATTTCTCTTTTAAAGA
AGAACTGGCAAAACGTTCGTTCTCTTTTCATTAAGAGTACTATGGGTAAGCCAATCCGTC
TTTACTAGATTATTTATTTTTTTAAATTGTATCAATAACAATTTTCAAGGCGTT
>Locus43v1rpkm4716.77
TTTTTAAAATTTAATTGCACCTTAAGACAACATGCTTATTCCAACCAAAGACAGGAAGAC
TATTTACCAACACCTTTTCCAAGAAGGTGTTATGGTTGCCAAGAAGGATTTCAATGCCCC
AAAGCACCAAGATATTGATGTTTCCAACCTTTACGTAATTAAGGCTCTTCAATCCCTTGC
TTCCCGTGAATACGTCAAGGTCCAATTCTCTTGGTTATACTACTACTACTTCCTTACCGA
CAAGGGTATTGAATACCTCCGTGAATACCTCCACCTCCCACAAGAAATTGTCCCAAAGAC
TCACATTAAGACTCAAAGAAGCGTTCCAAGAGGTAACTTCAGAGGTGATCGTCGCGATAA
TGAAAACCGTGGTCAACGTGATGAATACCGTAGACGTGACAAGGAAGGTGCAAGTGGTAA
CTTCCAACCAAGCTTCCGTGGTGGAGCTGGTCGTGGTCGTGCTCAAAACCAACAATA
>Locus44v1rpkm4660.41
CGTTTCGACCCATTCGCTATGCTCCCATTCTGTGGTTACAACATGGGTGACTACTTCGGA
TACTGGTTAACTTTCGCTGACAAGTTCGACGAAGCTAAGCTTCCAAAGATCTTCCACGTC
AACTGGTTCCGTAAGGACAATGGTCGTTTCTTATGGCCAGGTTACGGTGAAAACTCCCGT
GTCCTTAAGTGGATTATTGAACGTGTTGAAGGTAAGGAAGGTATTGCCAGAGAAACTCCA
ATTGGTTACCTCCCAGCTAAGGGTGCTCTTGATCTTTCTGGTCTTGATGTTCCAGAAGCT
GATATGGAAAAGATCTTAACTGTTGACTGCAAGGCTTACCTTGAAGAAGTTGCTAAGATT
CGTCAATACCACTCTAAGTTCGGATCCCACCTTCCAAAGGATCTTATTGCTGAACTTGAA
AATTTATTACATCAAATAATAATTATGAAATAAAAAAATTTTAGGTACAAACTTAAGGCC
GCTTTATAAGTTCATTAAA
>Locus45v1rpkm4605.94
AAATAAAAATTAGTAATAATGTCCAAGCGTGCCGCTAAAGCTACCAAACAAGAAGTCGTT
CAACTTGGCCCAAAAGTCAAGGAAGGAGAAATTGTTTTCGGTGTCTGTCACATCTACGCC
GGTTTCAACGATACCTTCATTCACGTTACTGATTTAACTGGTAGAGAAACCCTTGTTAGA
GTTACTGGTGGTATGAAGGTTAAGGCTGATCGTGATGAATCTTCTCCATATGCTGCTATG
TTAGCTTGTCAAGATGTTGTTACTCGTTGTAAGGAACTCGGTATTAACGCTGTCCACATT
AAGCTCAGAGCTACTGGTGGTGTCGGTACCAAGACCCCAGGTCCAGGTGGTCAAGCTGCC
ATCAGAGCCTTAGCTAGAGCTGGTATGAAGATTGGTAGAATTGAAGATGTTACTCCAATC
CCAACTGACTCTACCAGAAGAAAGGGTGGTCGTCGTGGTCGTCGTAATTAGATTGATTGC
ATTATTATGTATTTTAAATGGAAAACATATATATTTTTATATGTTTT
>Locus46v1rpkm4604.68
AAAAGGGGGGGAAAAAAAAAAAAAAAAAAAAAGATGAATGAGTTTATTGTTACCAAAAAT
TTTGTTTTTTTTAAATTGGGTGTGTGATATATTTTTGTCTTTCAATATTGAATGTTTTGT
AATTATTCATTCGTCCTCTATTGAATTAATAAATTAATGTCCAATAAGTGCAATATAACT
GTCTTTATCATGAAAGCCAAGTGGTTTAAGATGCGCACGTAAGTTACGTATTCACCGTCG
TGAAGAAAGATGGGCCGATAAGCAATACAAGAAAAGAGCTTTAGGTACCGCTTTCAAGTA
CTTACCATTCGGAGGATCTTCCCACGCTAAGGGTATCGTTCTTGAAAAAATTGGTGTTGA
AGCTAAGCAACCTAACTCTGCTATTCGTAAGTGTGTTCGTGTCCAATTAATTAAGAACGG
TAAGAAGATCACTGCTTTCGTTCCAAACGATGGTTGTTTAAACTACGTTGAAGAAAACGA
TGAAGTTCTTATCTCTGGTTTCGGTCGTAAGGGTCGTGCCGTTGGTGATATTCCAGGTGT
CCGTTTCAAGGTTGTTAAGGTCTCTGGTGTCTCACTTTTAGCTCTTTACAAGGAAAAGAA
GGAAAAGCCACGTTCATAAGTTCTATCAATTATATTATATGTTATATATATCGAGACAAT
TTAATATATTTGTTTATAAAACAAAAAAACATATATCATCCATATTATTATATTATAGCA
ATTTTAAACTAAATTATTTTTTTATTTTTGACATGTTTTAATTTAATTTAAAAATTTATA
ATTCAAAAAAAAATTTGGAAAATATTTAAAAAAAAAAAAAAA
>Locus47v1rpkm4492.44
AAAGAAATTGTATGTATTATGTTGAATTTGTGATTTGATGGATTAAGTAGTGTTGTGTTA
TAAAATTGTTTGATTAAATGTGTTTTGAAGTGTAATTTTATTTACTTATATTAATCAAAG
ATTTATTGAATAGAAATATTGATCTATTTAAATATAATTCATTAATAATAAATCTCTATT
ATTAACAACTAAAATTTATATTATAAATGGAATCTCAAAGAAATTGCTCCAAGACCTCGA
AGGTCCCAAAACGTCCATTCGAATCCGAACGTCTCGACCAAGAACTCCAATTAATTGGTA
GATATGGTCTTCGTAACAAGCGTGAAATCTGGAGAATTGGTTACACTCTTTCAAAGATTC
GTCGTGCTGCTCGTGAACTTCTTATTTTAGATGCTCATGATCCACGTCGTCTTTTTGAAG
GTAACGCTCTTATTCGTCGTTTAATTCGTATTGGTATTTTAGACGAATCCAAGGCTAAGC
TTGATTACTGTCTTGGTTTAAAGATTGAAGATTTCCTTGAAAGACGTCTCCAAACTAGAG
TTTACAAACGTGGTCTTGCTAGATCTATCCACCATTCTAGAGTTTTAATCAAACAAAGAC
ACATTAGAGTTGGTAAGCAAATCGTTGATGTTCCATCCTTTGTTGTCAGAGTTAACAGTG
ACAGTCACATCGATTTCGCTCTTAACTCAACCTTCGGTGGTGGTCGTCCAGGTAGAGTAA
AGAGAAGAAACCTTGCTAACGCTGGTGGTGATGAAGCTGCTGATGAAGAATAAGCACTTT
ATTATTTACAATAATATTTTTGAAATAAAAAATATTTTTGAAAAAATAAATAAATTATTT
GAAATATAAAAAAAAATGTGTTATTCTATTATGTATTATTGATTTTGGGGTAATATAATT
AATTAGAAATATGAAGAAGGCTATGTGGAATATATTATGGAAAAAAAGGAAAAGTAGAAA
CAAAGAGAGAGAATATAAAAAATGGAAATAAAATTTAAATTATTTTTTTTACGTATTTTT
TTTTTGAAGTATAAAGTACAATAAAAAGTCAAATAATTCTATAAATTTACAAAAATAATA
AAAAAAAACGTGTATGATAAGATTTAAAAAAAACAGTATATAATTGTTTACTTAATAGGA
TAATTCATAAAGGATAAATAATTTGAAGTGAATAAATATTATTAATAATAAGGTAAATTA
ATAAAACGAAGAAAAAGGAATGATTGAATACAAAAAAATTTTGAAATATTCAGTATATAT
ATTTATTAAATCGATAAAGAAAATATTTTAAATTGATTACAAATTTAATAAAATAAATGG
CAGATATATTATTAGTAACATTTTCAATTGGGAAAAATAGAGTTCTTTGTTATTGGTGAG
GTGTAAATAGTAATAGAGGATATATATTAAAAGTTAGGTATTGAAGTAAGTTTTTGTTTA
AATAAAATGTAATGATCTTCTAATTCTTTTAATATTTAGATGTGTATTAAAAAAAAAA
>Locus48v1rpkm4436.89
CTTTAATAAAAAATTCCTTGTGTTCGTTTATTATACGTTCAGGAAATAAATAACAATGGC
TGCCCAAAAGAAGTCTAAGAAGTCTGTTGAATCCATTAACTCCCGTCTTGCCCTTGTCAT
GAAGAGTGGTAAGTACACTCTTGGTTACAAGCAAACCTTAAAGACTCTTCGTCAAGGTAA
GTCTAAGTTAGTTATCATCTCCGGTAACTGCCCACCACTCAGAAAGTCTGAACTTGAATA
CTACGCTATGCTCTCTAAGACTGGTGTCCACCACTACAATGGAAACAATATCGATCTTGG
TACTGCTTGTGGTAAATACTTCCGTGTTGGTGTCTTATCCATCACTGATGCTGGTGACTC
TGATATCATCAAGTCTCAAGAATAAATGATTTAAAGCAAACAACCATTGTAATAAATACA
TAATTC
>Locus49v1rpkm4433.48
TCTGTTTTTTAGTCATGCCACCAAAGAACGATCCAAGTGAAGTTAAATACGTTGTTCTCA
GAACTACTGGTGGTGAAGTTGCTGGTGGTTCTACCCTTGCTCCAAAGATTGGTCCACTCG
GTCTTAACCCAAAGAAGGTTGGTGATGATATTGCCAAGGCTACCCAAGCTTACAAGGGTC
TTCGTCTTACCGTTAGACTTGTTATCCAAAACAGACAAGCTAAGGTTGAAATCGTTCCAA
GTGCTTCCACTTTAATTATCAAGGCCCTTAAGGAACCAGTCAGAGACCGTAAGAAGGATA
AGAACATTAAGCACGATGGTAACCTTACTCTTGATGAAGTTATTGAAATCGCTCGTACCA
TGCGTGAGAAGTCTTACGCTAAGGATCTCGCCGGTGTTGTCCGTGAAATTCTTGGTACCT
GTTTCTCTATTGGTTGTACTGTTGAAGGTCAATCTCCAGTTGATGTCACTGAACAAATCA
AGAACGGTGAAATCGATATCCCAAGCGAGTAAACAGATAAAATGTATACTTCAAAAAACA
TAAATAAATTCACAGAAAGTTAGAAAAAAAAAAAAA
>Locus50v1rpkm4374.02
AATTATAGTATTATTTTTATTTTGTTGTTTCAAAAGTTTATTTGACTGTATTAAATGTTG
TTGTTGGTGTGGCTTCTGTATTGTTAAAATAAAATAAATAACATAAAACAATTAAAAATG
GCAACTACTTTCAAGGCTTGGGCTGCTCTTAACGCTAAGGAAAAGTTACAATTATATGAA
TACACTCCAGAACCATTAGCTGATGACCAAATTGAAGTTAAGGTTACTCACAACGGTTTA
TGTCACAGTGATATTCATATGAAGGATAATGACTGGGGAAATTCATCTTACCCATTCATT
CCAGGTCATGAAGTTATTGGTAATGTTGTTGCATTAGGTGCCAATGCTGAAAAGCTTTCA
GGTCTTAAGATTGGTGATAGAGTCGGTTACGGTTGGATTCGTGACAGTTGTGGTTTCTGT
GAAAGCTGTATTGAAGGTCAAGAAAATCTTTGCTACAAGGGTTATGAAGGTACTATTGTT
GGTCACCATGGTGGTTTCCAAAATCGTATTAGAATGCCAGCAAAGTTTGCTTTCAAGATT
CCAGAAAAACTTGAAAGTCAATATGCAGGTCCTTTAATGTGTGCTGGTGCCACTGTTTAC
AATCCACTTCGTCTTTTCATTGATAGACCAAATGTTAAAGTTGGTATTATTGGTATTGGT
GGTTTAGGTCATTTAGCTGTTCAATTTGCTAGTAAGATGGGATTTGAAGTCACTGCTCTT
TCAACTTCCTTCAACAAGAAAGAAGAAGCTATGGGCTTTGGTTGTACAAACTTTGTTTTA
TTAAAGGAAGCTTCTGAAAAGGTTCCAAACTATTTCGATTTAATTATTAACACTTCTCCA
TACGATATGGATTGGAATATGCTTTTAGGTTTACTTAGACCAAATGGTAAATTATGTTTA
ATTGGTATTCCAGCTGTTGATATGAAAGTTCCAGTTATGCCAATTATTTTCTCTCAAAAG
ACTATTTGTGGTTCTATTGTTGCTGGTAGAAAATTCACTAATGAAATGCTTGAATTTGCT
GCCTTAAATGGTGTTAAACCAAAAATTGAACTTATGAAGTTATCTCAATGTAACGAAGCC
ATGGAAAAAGTTTTAGCTAACAAGGCTAGATACAGAATCGTTTTAGAAACTGATTTTGAA
TAAATTCAATCTACTATTGAAATAAATTAAACAATAAATGATCTAAATAAATTATCGATT
TAAAAAAAAAAAATAATGGATTTATAATATAAAAAAAACATTGGATATAAAATACAAAAG
AAATATAAATATAAAAAAAGATAAAATATTTTTGAAAATAAAAATTTATAAATTTTATAA
ATTTCTTAAATATAAATAAATAAAATTATATAAATAAATAAATTTTATTTATTGAAAGTT
ATAAAAAATATATTTATATATATATATATATGAATTATAAAAAAGTTTCAGTTACCGTTT
CATGTATGGCGGGATGAATATATAAAATAATGCAAAATAATAAAATTTAATAAAATAATA
AAAAATATCAAATTATTGTTCTTAAAAAAAAAAAAAAA
>Locus50v2rpkm48.04_PRE
CTGAAAGCTTTTCAGCATTGGCACCTAATGCAACAACATTACCAATAACTTCATGACCTG
GAATGAATGGGTAAGATGAATTTCCCCAGTCATTATCCTTCATATGAATACACTCCAGAA
CCATTAGCTGATGACCAAATTGAAGTTAAGGTTACTCACAACGGTTTATGTCACAGTGAT
ATTCATATGAAGGATAATGACTGGGGAAATTCATCTTACCCATTCATTCCAGGTCATGAA
GTTATTGGTAATGTTGTTGCATTAGGTGCCAATGCTGAAAAGCTTTCAGGTCTTAAGATT
GGT
>Locus50v3rpkm8.11_PRE
TTATAAACAATTAATTATATATATATTTTTATTTAATTAAATTAAATTCGATTAATAAAG
GAAAATGGCTACTACTTTCAAGGCTTGGGCTGCTCTTAACGCTAAAGAAAAGTTACAACC
ATACGAATACACTCCAGAACCATTAGCTGATGACCAAATTGAAGTTAAGGTTACTCATAA
TGGTTTATGTCACAGTGATATTCACATGAAGGATAACGACTGGGGAAATTCTTCTTATCC
ATTCATTCCAGGTCATGAAGTTATTGGTAATGTTGTTGCCTTAGGTGCTAATGCTGAAAA
ACTTTCTGGTCTTAAGGTTGGTGACAGAGTTGGTTATGGTTGGATTCGTGATAGTTGTGG
TTTCTGTGAATGTTGTATTGAAGGTCAAGAAAATCTTTGTGAAAAGGGTTATGAAGGTAC
TATTGTTGGTCATCATGGTGGTTTCCAAGATCGTATTAGAATGCCAGCTAAATTTGCTTT
TAAGATTCCAGAAAAGCTTCCAAGTGAATATGCTGCTCCTTTAATGTGTGCTGGTGCTAC
AGTTTATAATCCACTTCGTTTATTCATTGAAAAACCAAATGTTAAAGTTGGTGTTATTGG
TATTGGTGGTTTAGGTCATTTAGCTGTTCAATTTGCTAGTAAAATGGGTTATGAAGTTAC
TGCTCTTTCTACTTCTTATAATAAAAAAGAAGAAGCTACTGGTTTTGGTTGTCATAACTT
TGTTTTATTAAAGGAAGCTGCTGAAAAAGTTCCAAATTATTTCGATTTAATTATTAATAC
TTCTCCATATGATATGGATTGGAAAATGCTTTTAGGTTTACTTAGACCAAATGGTAAATT
ATGTTTAATTGGTATTCCAGCTGTTGATATGAAAGTTCCAGTTATGCCAATTATTTTCTC
TCAAAAGACTATTTGTGGTTCTATTGTTGCTGGTAGAAAATTCACTAATGAAATGCTTGA
ATTTGCTGCCTTAAATGGTGTTAAACCAAAAATTGAACTTATGAAGTTATCTCAATGTAA
TGAAGCTATCGAAAAGGTTTTAGCTAACAAGGCTAGATACAGAATTGTTTTAGAATCTGA
AAACTAAATTTAAATTAAATTTTTTAAATATAGTTTATTAGAAATATAAACAATAAAAAA
AAAAAAAACCAAAAACAATACAATTAACCATAAAAAATCAAAATCAAAACAAATAAATAT
CAATATATATATAATAAAGTCAAT
>Locus51v1rpkm4335.48
TAACTCTATTGTCTGGTACTACACTAACTCTAGTCCAGCTGGTTTAGGTGTAACTAGATC
TGATATCTGGGCTGAAGTTGCCAACTTCGAATGGAGATTTGCTCTTTTATTCCAAGTTGT
TCCAGGTCTTGGTCTTGCCATTCTTATGAGTTTCCTTCCAAAGTCACCACGTTGGTTATG
TTCTAAGGACCGTGATGAAGAAGCTGTTGAAGTTTTAGCCAAGCTTAACGCTACCTCTAC
CTCTGACGAACTTGTCCAAAGTGAACTTAAGGCTATTCAAGA
>Locus52v1rpkm4291.56
AAAGGTTTAAATTTTCTAGTGATATACTATGGTAAATTTGTTTGGGGTAACTATTTTAAT
AATAGCGAACGCAAGTTTTAAATCCCTATAACAAGTTATTGTAGTACTTGTGAAAACTCA
TAGTGGTACATTGAGTACGTATCTATGGTAGGTTAGTAACATGTGTATTCATAGGAAATA
GTCCTACAACATCTGGATAATTTTTCTTGTGAAATACTATATAATTATACTGCTTTTTTT
TATAAAAAGCTAGGAAATTATAATAGAATTCACATTATAAATTTATTTTTATAAAAGTTT
CATAATATTTTTTAAAAATATTAATGAAAATATTTTATAATAATAAATTTAGGAAAACTT
TTGAAAGATGTGGCAGCTTAATGTAATCATAATAATTATTTGATTTAATTAATAGTAGGT
AAAGATTGCAATGAATTTTTTATTGCAATAGTTATTTACATGGTTAATTTTATTTTATAA
TTATTATTGATGATATTAAATTTTGATATCATGTAATTTTATCTTTTTATATAAATAAAC
GTTTTATCGTTTATTTTAAAAAAAATGAAGGAAAAAAAAAATTCTTTATGGTTTTTTTTT
TTTTTCTTTATTTTAAAAAGATAGTTACCTGGTTGATCCTGCCAGTAGTCATATGCTTGT
CTCAAAGATTAAGCCATGCATGTCTAAGTATAAACAATTCTATACTGTGAAACTGCGAAT
GGCTCATTAAATCAGTTATAGTTTATTTGATAGTACCATTACTACTTGGATAACCGTGGT
AATTCTAGAGCTAATACATGCGTAAAAACCCGACTTCTGGAAGGGTTGTATTTATTAGAT
AAAAAA
>Locus53v1rpkm4153.59
TGATTACTTCAAAGTCGAAGATAGAATAATTACACGTGCTGGTTCTGCCCCAAATTTTTC
TTAATTTCGGTTTTAAATAGTCATCATGAAATACTTAGCCGCTTACCTTCTTGCCAAGCT
CGCTGGTCATGAACATGTCCACATTAAGGAAATCACTCACATCCTTTCCTCTGTTGGTTG
TGAAGTCGACCATGACCGTGTTAAGGAAGTCATTGACGCTATTGGTGATCGTGATGCCAA
CGAATTAATTGCTGCTGGTTACTCTAAGCTCGCTTCCGTTGGTACTGGTGTTGCTGCTGC
TGGTGGTGCTGCTGCCGCTGGTGGTGCTGCTGCTGAAGCTGCTGCTGAAGAAACCAAGGA
AGAAGAAGAAGAAGAAGAATCTGACTCTGACATGGGTTTCGGTTTATTCGACTAGATGAA
TTAAAGTTAATAAAACAAGCTTTTGTTTTAAAAACAAATGTAGATTTTTATATTATAATA
GATTATAATAGTAAAATAAAAGTTGCACTTGTTAAGAAAAATTTAAAAATTAAA
>Locus54v1rpkm4130.27
CTAAAATTTATATTTAAGTTTGATTGCCATCCCAATTATTAAAATGCTCGCTCCAATTCA
ATCTATTGCTCGCCCAGTATCTTCAATTCTTCCAGCTACTGGTGCTTTAGTTGCTAAGAG
AACTTTCTTCGCCCCATCTGAGGTTTACAACAAGAAGCAAGTCATTATTACTAAGAAGAC
TGGTTTAGATATTCTTAATGATCCAAAGTTAAATAAGGGTTCCGCTTTCACTGCTGACGA
AAAGGATCGTCTCGGTATTCGTGGTTTAGTTCCACCAAGACCACAAACTCTTGAAGCTCA
ATACAAGCGTTGTAAGACCAACCTTGACAAGATTTCTGATCCTCTCGAAAAGTTCATTTA
TCTTAACCACCTTCAAAACCGTAATGAAACTCTTTACTACAAGATGATTCTTGAAAATTT
CGTTGAACTTGCTCCAATTATTTATACTCCAGTTGTTGGTGAAGCTTGTCAAAAGTTCCA
CAAGATTTTCACTCAAACCAGAGGTATGTACTTCTCTACTGCTGACCGTGGTCAAATGTC
TGCTGTTGCTGCTAACTGGCCATACGATAACGTTGATGTTATTGTCGTTACTGATGGTTC
TCGTATTCTTGGTCTTGGTGATCTTGGTGCTGGTGGTATGCAAATTCCAATTGGTAAGCT
TACCCTTTACGTCTGTGGTGGTGGTATTAACCCACGTAACGTTCTTCCAATCGTTCTTGA
TGTTGGTACCAACAACAAGGAACTCTTAAACGATCCACTCTACCTCGGTATGCAACACCC
ACGTCTTCAAGGTGAAGAATTCCACGCTTTCGTTGATGAATGGGTTTCTGCTATCACTGA
CCGTTTCCCAAAGGCTGTCATCCAATTCGAAGATTTCATGATGCCAAATGCTCTTGACTT
ACTTCTTAAGTACAAGGACCAAATCTGTATGTTCAACGATGATATTCAATCTACTGGTGC
TATTACCCTTGCTTCCGTTCTTGCTACTATGAGAGCTCGTGGTGGTACATTCGCTGATAT
TAAGAAGGAAACCTTCTTATGTCTTGGTGCTGGTTCCTCTGGTGTTGGTGTCTGTGAAAC
CATTGTTGACTGTATTGTTGCCGAAGGTGCTACTCGTGAAGAAGCCTACGCTCAATTCTA
CATGTTCGATCACAAGGGTCTTTTAGGTAAGGGTCGTGACGATTTATTACCATCCCAACA
AGTCTTCATGCGTAAGGAAATTGAAGGTGGTAAGACTCCAGCTGAATTATTAGAGAAGAT
TAAGCCAACTTGTCTTCTTGGTCTTTCTACTTGTCCAAAGCTTTTCAACAAGGAAATGCT
TAGCTACGTTGCTTCCTACTGTGAAAAGCCAGGTATTTTCCCACTTTCTAACCCAACTTC
TCGTTCTGAATGTACTGCTGAAGAAGCTGTTGAATTCACTGACGGTAACCTTATCTTCGC
TTCTGGTTCTCCATTCGATCCAGTTGAATGGAAGGGTAAGACCATTCAAACTAACCAATG
TAACAACTCCTACTCCTTCCCAGGTATTGGTTTAGGTCTTGTTTCTTCCCGTGCTACTCG
TGTTCCATTCGAAACCTTCCAAGTTTGTGCTCGTGTTATTGCCTCTCTTGGTACTCCAGA
AATGCTTGCCACTGGTAAGATCTTCCCAGATCTTGACAACCTTCGTGCCGTTTCTCTTGA
AGTTGGTATTGAAGTCGCTAAGATGGCTGAACGTATGAACATTGCCACTCAATTCCCACC
AAAGGGTATGGACTGGAGAGAATGGTTAAAGCACAACATGTGGCAACCAGAATACCCACA
CATTGTTGTTAAGAACCTTTAAATAATTTGAAGTTGTGCAAGTATAATAAAAACATGTAA
ATTTTACTTTTTTTTAATTTTTAAATTTAAATATTTAGAATAAATTGTATTAATGTTTTT
TTTTTAATTTAGAGAAAAAGTAAAGATTTTATATTTATATAAATTTATCAAAAAATTAAA
TAATGAATAATTTTTCTTTATTATGAGAGAAATGAACCTATTATTTAATTGAATTTTAAT
ACATAATTTAATATATTTAATAAAAAATTAGAAGTAAATAAAAGTACAAAAGGAGAATTT
ATGAATATTTTTGATAGGAAATAAAACATAATTTTTTTTAGTAAAAACCATAAAATAACA
ATAAAAATAGTAAAATAAATTAACCAAATTAGAATTATATTCCCCAAATTAAAAAAAAAA
AAAA
>Locus54v2rpkm2694.46
TAAAAATTAAAAATAATATTTAAATTTTATTGCCTTCCCAATTAATTAAAATGCTCGCTC
CAATTCAATCTATTGCTCGCCCAGTTTCTACTGTTATTCCAGCTGCTGGTGCTTTAGCTG
CTAAGAGAACTTTCTTCGCTCCATCTGAAGTTTACAACAAGAAGCAAGTTATTATTACTA
AGAAGACTGGTTTAGATATTATCTTCGATCCAAAGTTAAACAAGGGTTCTGCTTTCACTG
CTGATGAAAAGGACCGTCTTGGTATTCGTGGTTTAGTTCCACCAAGACCACAAACCTTAG
AAGCCCAATACCAACGTTGCAAGGCTAACCTTGACAAGATTGAAGGTCCACTTGAAAAGT
TCATCTTCCTTAATGCTCTTCAAGACCGTAACGAAACTCTTTACTACAAGATGATTCTTG
AAAACTTCGTTGAACTTGCTCCAATTATTTACACTCCAGTTGTTGGTGAAGCTTGTCAAA
AGTTCCACAAGATCTTCACTCAAACCAGAGGTATGTACTTCTCTACTGCTGACCGTGGTC
AAATGTCTGCTGTTGCTGCTAACTGGCCATACGATGATGTTGATGTTATTGTCGTTACTG
ATGGTTCTCGTATTCTTGGTCTTGGTGATCTTGGTGCCGGTGGTATGCAAATTCCAATCG
GTAAGCTTACCCTTTACGTCTGTGGTGGTGGTATTAACCCACGTAACGTTCTTCCAATCG
TTCTTGATGTTGGTACCAACAACAAGGAACTCTTAAACGACCCACTCTACCTCGGTATGC
AACACCCACGTCTTCAAGGTGAAGAATTCCACGCTTTCGTTGATGAATGGGTTTCTGCTA
TCACTGACCGTTTCCCAAAGGCTGTCATCCAATTCGAAGATTTCATGATGCCAAATGCTC
TTGACTTACTTCTTAAGTACAAGGACCAAATCTGTATGTTCAACGATGATATTCAATCTA
CTGGTGCTATTACCCTTGCTTCCGTTCTTGCTACTATGAGAGCTCGTGGTGGTACATTCG
CTGATATTAAGAAGGAAACCTTCTTATGTCTTGGTGCTGGTTCCTCTGGTGTTGGTGTCT
GTGAAACCATTGTTGACTGTATTGTTGCCGAAGGTGCTACTCGTGAAGAAGCCTACGCTC
AATTCTACATGTTCGATCACAAGGGTCTTTTAGGTAAGGGTCGTGACGATTTATTACCAT
CCCAACAAGTTTTCATGCGTAAGGAAATTGAAGGTGGTAAGACTCCAGCTGAATTACTTA
AGAAGATTAAGCCAACTTGTCTTCTTGGTCTTTCTACTTGTCCAAAGCTTTTCAACAAGG
AAATGCTTAGCTACGTTGCTTCCTACTGTGAAAAGCCAGGTGTTTTCCCACTTTCTAATC
CAACTTCTCGTTCTGAATGTACTGCCGAAGAAGCCGTTGAATACACTAACGGTAACTTAA
TCTTTGCCTCTGGTTCTCCATTCGATCCAGTTACCTACAAGGGTAAGACCTACCAAACTA
ACCAATGTAACAACTCCTACTCCTTCCCAGGTATTGGTTTAGGTCTTGTTAGCTCTCGTT
CTACTCGTGTTCCATTCGAAACCTTCCAAGTTTGTGCTCGTGTTATTGCTTCTATTGCTA
CTCCAGAAATGCTTAAGACTGGTAAGATCTTCCCAGATCTTTCTGATCTTCGTGCCGTTT
CTCTTGAAGTTGGTGTTGAAGTCGCTAAGATGGCTGAACGTATGAACCTTGCCACTCAAT
TCCCACCAAAGGGTATGGACTGGAGAGAATGGTTAAAGCACAACATGTGGCAACCAGAAT
ACCCACACATTGTTGTCAAGAACCTTTAAATTAAATAAAAAATAATTGGAATATGAGCAA
TAATAATTAATTGAATTTACTTTTTTTTAATTTTTAAATTTAAAGAATTATTTATTTAAA
TTAATTTTTATAATTTAATTTAGAGAAAAAGTAAAAAAAATTATCACTATAATATTTAAC
GTTAACAAAATATATTTAAATAATTATTGGAATTACTTTTTTACAAAAGAAAAAGAATTT
CTTATTTATTAAACACAAAAAATAATAAAATACATAAATTAGAATAAAATAAAGAAAAAT
TATGATTATTTTTTTTATTGGAAATATAAAGCTTAATATTTAATTAAAACGCAAAATAAT
AATAAAATAAAAAATAAAAAAATAAAAAATATATAAAAATTATATATTCCCCAAAAATAT
AAAATAAAATAAAATAATAAAACTAATAATAATAATAATATAAAAAAAAA
>Locus55v1rpkm4061.99
TGACGCAATGTGATTTCTGCCCAGTGCTCTGAATGTCAAAGTGAAGAAATTCAACCAAGC
GCGGGTAAACGGCGGGAGTAACTATGACTCTCTTAAGGTAGCCAAATGCCTCGTCATCTA
ATTAGTGACGCGCATGAATGGATTAACGAGATTCCCACTGTCCCTATCTACTATCTAGCG
AAACCACAGCCAAGGGAACGGGCTTGGCATAATCAGCGGGGAAAGAAGACCCTGTTGAGC
TTGACTCTAGTTTGACATTGTGAAAGAACTTAGAGGGTGTAGCATAAGTGGGAGCTTCGG
CGATCTTGAAATACCACTACCTTTATTGTTTTTTTACTTATTCAATAATGTGGAATTGGA
CTTGCACCCACTTTCTAGCGTTAAGGTTCTTTACGAACTGATCCAGTTTGAAGACATTGT
CAGGTGGGGAGTTTGGCTGGGGCGGCACATCTGTAAAAAAATAACGCAGGTGTCCTAAGG
GGAACTCATGGAGAACAGAAATCTCCAGTAGAACAAAAGGGTAAAAGTTCCCTTGATTTT
GATTTTCAGTGTGAATACAAACCATGAAAGTGTGGCCTATCGATCCTTTAGTCCTCCGGG
GTTTCAGGCTAGAGGTGTCAGAAAAGTTACCACAGGGATAACTGGCTTGTGGCGGCCAAG
CGTTCATAGCGACGTCGCTTTTTGATCCTTCGATGTCGGCTCTTCCTATCATACCGAAGC
AGAATTCGGTAAGCGTTGGATTGTTCACCCACTAATAGGGAACGTGAGCTGGGTTTAGAC
CGTCGTGAGACAGGTTAGTTTTACCCTACTGATGAACTCGCCGCAATGGTAATTCAGCTT
AGTACGAGAGGAACCGCTGATTCAGATAATTGGTTTTTGCGGCTGTCCGACAGGGCAGTG
CCGCGACGCTACCATCTGCTGGATAATGGCTGAACGCCTCTAAGTCAGAATCCATACCAG
AACGCGGCGAAGCCCCGCACGTGTAGACGGGCGAGAATAGGCTCCGGCTTAGCGTCTCAG
CGGGCGAGAGAGCCGCCGGGCAGGAAGCGCCCGGCGGCACCTCGCGTATTGCAATTTCAA
CTCGAGCGGGACTGGATCCTCTGCAGACGACTTTGATGTGCGAAAGGGTCCTGTAAGCAG
TAGAGTAGCCTTGTTGTTACGATCTGCTGAG
>Locus55v2rpkm2695.76
TCCCACTGTCCCTATCTACTATCTAGCGAAACCACAGCCAAGGGAACGGGCTTGGCATAA
TCAGCGGGGAAAGAAGACCCTGTTGAGCTTGACTCTAGTTTGACATTGTGAAAGAACTTA
GAGGGTGTAGCATAAGTGGGAGCTTCGGCGATCTTGAAATACCACTACCTTTATTGTTTT
TTTACTTATTCAATAATGTGGAATTGGACTTCACGGTCCACTTTCTAGCGTTAAGGTTCT
TTACGAACTGATCCAGTTTGAAGACATTGTCAGGGGGTGGTGAA
>Locus56v1rpkm4059.57
AAATGAACAAGTTTCAATTTTTAGTCGCACTTACTGCCTCATTTGGTGGTCTTCTTTTCG
GTTACGAAGTCGGTGTCATGAACGTCGTCCTTGTTATGGACGCTTTCCGTATCTTCTTCA
AATTCCACAGCTGGAATGGTGATGCTCTTGATGAAAATGGTAAGGATACTACTGATAAGG
CTAAGATGATGTACCGTAAGTTAACTGAAGCTGGTAACAAGGCTACTCTTGAAGGT
>Locus57v1rpkm3974.36
TCCATGTTGTTCTTCTCCAAATGCTGAAGTTTATTACACTGATAACGATGGTAAGTGGAG
TGTCGAAAACAACGATTGGTGTGGTATTCCAGTTAAAGAAGAATGCTGGGCTAAGAAGTT
AGGATATTCTTGCTGTACTTCAACCTCTAGAGTTGAATACACTGATAATGATGGTAAGTG
GGGTATTGAAAATGGTAACTGGTGTGGTATTGTTGACGGAGGTGTTCCAACTCCAGGTCC
AACTCCAGGTCCAACTCCAGGTCCAAATCCAGTTCCAGGTTCTCAATATGATCACAATGG
TAAGAATCCATTCGCTGGTCATGAATTCTACCT
>Locus58v1rpkm3887.97
ACCGTTTGTTTATAATATATAAAATAATTAAAAATGGCCAACCCAAAGGTTTACTTCGAC
GTTACTGCTAATGACCAACCACTCGGTCGTATTGTTATGGAACTTTACGCCGATGTCTGT
CCAAAGACCGCTGAAAACTTCCGTGCCTTATGTACTGGTCAATATGGTTACGGTTACAAG
GGTTGTACCTTCCACCGTATTATTCCAAATTTCATGATTCAAGGTGGTGACTTCACCAAC
CACAACGGTACTGGTGGTAGATCTATCTACGGTGCTAGATTCGCTGATGAAAACTTCCAA
CTTAAGCACACTGGTCTTGGTACTCTTTCCATGGCTAACGCTGGTCCAAACACCAACGGT
TCTCAATTCTTTATCTGTACCGTCAAGACCTCTTGGTTAGATGGTAAGCACGTCGTCTTC
GGTAAGGCTATTGAAGGTTTAGATGTTGTTAAGAAGATTGAATCCTTCGGTACTGACTCT
GGTGCTCCAAAGGCCAGAATTGTTATTGCTGACTGTGGTCAATTATAAGTTTGAATTTTT
TTTAAAAGAATTTAAAAAAAGACAACGTTTATACCAAAAATTTTTTTATTTATGCTAGAC
AAATTTTTTATTAGCGTGTAAAAAAATTTTTATATAAAAAAAAAAATAATTTATTT
>Locus58v2rpkm94.44_PRE
TAGATGTAATAATAAGTTAAGAAAGTTGGAAAAATGAAGTATATAAGTTAGGGATAAAAT
TTTATAGGATTACAGATTAATGGTAGAATTATATTCATTATTTGAATAAATATACAAAGA
GTAAATTATGAATCGAAATTGTTGATAAATGTTAAAGGGAAAAAGTATATTAATAAATCA
AATTTAAATTGTTTATTTATAATAGGTTTACTTCGACGTTACTGCTAATGACCAACCACT
CGGTCGTATTGTTATGGAACTTTACGCCGATGTCTGTCCAAAGACCGCTGAAAACTTCCG
TGCCTTATGTACTGGTCAATATGGTTACGGTTACAAGGGTTGTACCTTCCACCGTATTAT
TCCAAATTTCATGATTCAAGGTGGTGACTTCACCAACCACAAC
>Locus59v1rpkm3874.58
CGTAAATTAACGACTAAGAACAACATGGCCGCAACTTTACCAGCGGAAATTATTAATAAC
GAATCTAACTTTCCACCCCACGTCTTTTCAATAAGTGGAGTTATGAAGAAGTTGAATCCA
AGGAACTTTCTCTTGCTGATTACCTTCAAATCAGTCACCCAGTTTACCTTCCACACACTG
CTGGTCGTTACCAAGTTAAGAGATTCCGTAAGGCTCAATGTCCAATTGTTGAACGTTTAA
CCAACTCTCTTATGATGCACGGACGTAACAACGGTAAGAAGCTCATGGCTACTCGTATTG
TTAAGCACACTTTCGAAATCATTCATCTTCTTACTGACCAAAACCCAATCCAAGTTTTAT
TGGATGCTATTACTAACACTGGTCCACGTGAAGATTCTACTCGTATTGGTTCCTCCGGTA
CTGTCAGAAGACAAGCTGTTGATGTTTCTCCATTAAGAAGAGTCAACCAAGCTATCTGGC
TCCTTACCACTGGTGCTCGTGAAGCTTCCTTCAGAAACATCAAGACCATTGCTGAATGTC
TTGCTGAAGAATTAATCAACGCTGCTAAGGGTTCTTCCAACTCTTACGCCATCAAGAAGA
AGGATGAAATTGAACGTGTCGC
>Locus60v1rpkm3832.59
CTCTCTTAAAATTTAGTTGACCCTATTTGTGAGTGACAATGACTGATATCAAAGCTTACG
AATTAAGAAACAAGACCAAGGCTGAACTTGTCTCCAAGCTTGCTGAACTCAAGGCTGAAC
TTGCCTCCTTAAGAGTTCAAAAGGTCAATGGTGGTAACAACACCAAGTTATCCAAGATTC
AAGAAGTCCGTAAGGGTATTGCTAGAATCAACACCGTCATCAGCCAAGCCCAACGTGAAC
AACAACGTACTTTATTCAAGGGTAAGAAGTACATTCCACTTGATCTCCGTGCTAAGAAGA
CTCGTGCTATCCGCCGTAGATTAACTCCATTCGAAGCTTCCCAAAAGACTGTTCGTCAAC
AAAAGCATGATACTCACTTCGCTCAACGCAAGTACGCCGTTAAGGCCTAAATTTGTTAAA
ATATTATATCGTAAAATTTTTTTTGAGATATAATAAAAAAAAAAAAAA
>Locus61v1rpkm3823.44
GGTATTATTACCTCCAGTTTCGTCCTTGGTGCCCTCTGTGGTGCTCTTATGGCTACTTAC
CTTGGTGAAAAGTATGGTCGTCAAAGAACCATTATGATTGGTGCCTGTATCTTCACTTGT
GGTGCTGTCATTCAAGGTCTTTCTGCTCGTTCTTGGATTATGATTGCCGTTGGTCGTCTT
ATTACTGGTCTTTCCATTGGTTGTAATGGTGTCCTTTGTCCAACTTACATTTCTGAAGTA
GCTCCAGCCAAGATTAGAGGTACTCTTTCTTCCT
>Locus62v1rpkm3791.24
TTTTTTTTTTTTTAAGTTACAGTAATTTATTAGTAGTAACGAATACAATGGCCGATCAGA
CTGAAAGAGCTTTCCAAAAGCAAATTGGTATCTTCCAAAACTCTAAGATTAAGAAGAACA
GAGATCGTAGATGGTTCCGTGAAGTCGGTCTTGGTTTTAAGACTCCAAAAGAAGCTATTG
AAGGTAACTACATTGATAAGAAGTGTCCATTCACTGGTGATGTTTCTATTCGTGGTCGTA
TTCTTACTGGTGTTGTTGTTTCCACTAAGATGAAGAGAACTCTTGTTCTTCGTCGTGAAT
ACCTTCACTTTATTCCAAAATACAATAGATACGAAAAGCGTCACAAGAACCTTCCAGCTC
ACGTTTCTCCAGCTTTCATTGGCATAAACCATGGTGATCTTGTTACTGTCGGTCAATGCA
GACCACTCTCAAAGACTGTCAGATTCAACGTTCTTAAGGTTAAGAAAGCTGATACTAAGT
CTAAGAAATTCGAAAAATTCTAAATGTAATTAAATATTAAAAATTACGTTTACTAATAAA
AGTTCGACTATTCGTTAATATCTTAAAA
>Locus63v1rpkm3774.44
TGAAATAAAATGGGTCGTGTCAGAACTAAAACCGTTAAGAAGGCTTCCCGTGTCCTCATC
GAAAAGTACTACCCACGTCTTACTCTCGATTTCCAAACCAACAAGAAAATCTGCGATGAA
GTCGCTGTTATCCCAAGTAAGCGTCTCAGAAACAAGATTGCTGGTTTCACCACTCACTTA
ATGGGTCGTATCCAACGTGGTCCAGTCAGAGGTATTTCCTTCAAGCTTCAAGAAGAAGAA
AGAGAACGTAAGGATCAATACGTTCCAGATGTTTCTGCTCTTGAAAAGCAAGTTGAAATT
GACGAAGATGTTGAAGCTCTTCTTAAGGCTATGGGAATGGAAGGTAT
>Locus64v1rpkm3773.21
AGGTCCACACAAGACTCGTGAATGTTTACCACTTATGGTTTTCATCCGTAACAGATTAAA
GTACGCTTTAACTAAGAAGGAAGTTGTTAGTATCCTTATGCAACGTCTTGTTAAGGTTGA
TGGTAAGGTTAGAACTGATGCTACCTACCCAGCCGGTTTCATGGATGTCATCACTATTGA
AAAGACTGGTGAAAACTTCCGTCTTCTTTTCGATACTAAAGGTCGTTTCACCATCCACAG
AATTACCGCTGAAGAAGCTAAGTACAAGCTCTGCAAGGTCAAGAAGGTTCAACTTGGTGC
TAAGGGTATTCCATACATGGTTACTCACGATGGTCGTACTATTCGTTACCCAGATCCTTT
AATTAAGGCTAACGATACTGTTAAGCTTGATCTTGAAACCGGTAAGGCTGCAGAATTCAT
TAAGTTTGAACCAGGAAACCTCTGCTGCATCACTGGTGGACACAACGTCGGTCGTGTTGG
TGTTATTACTCACCGTGAACGTCACCAAGGTGGTTTTGATATCATTCACGTTAAGGATTC
TCTTGAACGTACTTTCGCCACTCGTTCCTCTAACGTTTTCGTCATCGGTAACGGTAACCA
AACCTGGATTTCTCTTCCAAAGGGTAAGGGTGTTAAGTTAACCATTACTGAAGAAAGAGA
CCGCAGAAGACAACAAGCTTAAAT
>Locus65v1rpkm3771.78
TGAGGTGAATATTCACGATTTGCAACATGGTTAGATCAGGTATTGCTGTTGGTCTCAACA
AGGGACACGTTACTACTCAAAGAACTCTTAAGGCTAAGCCAAGCTCTAAGAAGGGTCAAT
CCACCAAGCGCAGAGTCTTAGTCAAGAATGTCATTCGTGAAATTGCCGGTTTCGCCCCAT
ACGAACGTAGAGTTATTGAATTATTAAGAAACTCCAAGGATAAGCGTGCTAGAAAGTTAG
CTAAGAAGAGACTTGGTACTTTCGTTCGTGCTAAGAAGAAGGTTGAAGAACTCAGTAACG
TTCTTGCTGAATCCAGAAGACAACATAATTAGACGAATTAAATTCAATTATAGTAATTTA
ATAAAGTTCTTATCAAAAAAAATAAAAAAAAAATTATATAGAAATTCAATATAAAATGTG
TATTAGTGGC
>Locus65v2rpkm905.00
GCCGGTTTCGCCCCATACGAACGTAGAGTTATTGAATTATTAAGAAACTCCAAGGATAAG
CGTGCTAGAAAGTTAGCTAAGAAGAGACTTGGTACTTTCGTTCGTGCTAAGAAGAAGGTT
GAAGAACTTAGTAACGTTCTTGCTGAATCCAGAAGACAACATAATTAGACGATTTATTAA
ATTCAATTTTAGTAATTTAATAAAGTTCATAATCAAAATAAAAACAAAAAATAGAAATTC
CCAAATCGTTAGATTGTGTAAAGGAAATATATTTTGTGTATGGATTTAAAATAATTTCAA
AAATATTTTGCCAGTATTTTGATTTATAAAATTTATTATCTAGGCCTATACCAAAAATTA
AATCAAAGTTTATAAATAAAATAATTGTTAATAAATGTTGTCTTAGTTATAATACAATTA
AAAATATTAAAGAGTTTATCAATATATAATTAAAGTTTTTAATATCTTATGGAATAATTT
AGATGAATTATTATAATTTATAAATAGTGTATTAAAATAAGTGAACTTTAAATACGTATT
TGAAAATGAAAAAAAAGTATTTATATTGAGATGAAGTTGAAATAATAATAAAATAAATAA
AAATAAAAAGTAAATATTTTTAGTTTAAAA
>Locus65v3rpkm60.10_PRE
AGGGACACGTTACTACTCAAAGAACTCTTAAGGCTAAGCCAAGCTCTAAGAAGGGTCAAT
CCACCAAGCGCAGAGTCTTAGTCAAGAATGTCATTCGTGAAATTGCCGGTTTCGCCCCAT
ACGAACGTAGAGTTATTGAATTATTAAGAAACTCCAAGGATAAGCGTGCTAGAAAGTTAG
CTAAGAAGAGACTTGGTACTTTCGTTCGTGCTAAGAAGAAGGTTGAAGAACTCAGTAACG
TTCTTGCTGAATCCAGAAGACAACATAATTAGACGATTTATTAAATTCAATTTTAGTAAT
TTAATAAAGTTCATAATCAAAATAAAAACAAAAAATAGAAATTCCCAAATCGTTAGATTG
TGTAAAGGAAATATATTTTGTGTATGGATTTAAAATAATTTCAAAAATATTTTGCCAGTA
TTTTGATTTATAAAATTTATTATCTAGGCCTATACCAAAAATTAAATCAAAGTTTATAAA
TAAAATAATTGTTAATAAATGTTGTCTTAGTTATAATACAATTAAAAAAAAAAAAAAAA
>Locus66v1rpkm3757.46
GTCCTATTTTTAAAATTTAAAAAATAAATAATATTTATAAAAAAATGTTATATTTAATTT
GTTATGTATGATAAAAAAAAATTTATAAATAAAAAATGTATATAAATATAATATTAGAAT
GAATTATATATTGATGGATGAATAAATTCATCATGTAATTTTATATAAATGAAATGTAAT
TTTTTTTTTTTTTATAGACTTGTATGAAAATAAATTTGTAAATTACGATGATTTTTAACA
TGTTAACAAAAAAACAAAAAAAAAAAAAAAAAAATTAAGATTTAATATGTTGCTTATTAT
GATATAATATTTATGATATAATATATAAATGATATATATTTGTATATTATTTTTATTTAA
AAAATTAAAAAAGTAGTATGATAAATACTAAATGTAATTTTTATACATCCTTTGAACCTT
TTGATTCTAAATAATATTAGATGACTAACATGGCCGCCAGAAACAAGATCATTAAACCAG
TTGGTCAAGAACCAGATGCTCTTGAACTCGAAATTGCTAAATACCTCGTTGACATGGAAA
AGAATGTCTCCGAATTAAAGGCTGATCTTAGAGGTTTACAATTCACCGCTGCTAAGGAAG
TCGAAGTTGGTCGTGGTAAGAAGGCTATTGTTATCTTCGTTCCAGTTCCACTTCTTAAAC
AATTCCACAAGGTCCAAACTCGTATTGTCCGTGAATTAGAAAAGAAGTTCTCTGACCGTC
ATGTCTTACTTGTTGCTCAACGCAGAATCATGCAAAAGCCACACAAGAACAGTCGTGTTA
AGCAAGCTCGTCCAAGATCCAGAACTCTTACTGCTGTTCACGAATCCTTATTAGATGATC
TCGTCTTCCCAACTGAAATCGTTGGTAAGAGAACCAAGGTCAGAGTTGATGGTTCCCGTG
TCATGAAGGTCTTCCTTGACCGTAAGGACTCAACCTCCTTAGAATACAAGCTTGACACTT
TCTCTGCTGTCTACAAGAGATTAACTGGTAAGGAAGTTAACTTTGAATTCCCAGTCAATC
AAGAATAAATTATTTAATCTTGTAAATAACTGCTACGAGAATTAAACATCTAATAAACAA
AACAAATTAAAAAAAAAAA
>Locus67v1rpkm3748.66
CCAGCCAAGGAAGCCGCTTCCTTCACTGCTCAAGTTATTGTCATTAACCACCCAGGTCAA
ATTGCTAACGGTTACTCTCCAGTTCTTGATTGTCACACTGCTCACATTGCTTGCCGTTTC
GCCGAAATCCAAAAGAAGATGGACCGTCGTTCTGGTAAGACTCTTGAAGAAAATCCAAAG
TTCATCAAGTCTGGTGATGCTGCTATGGTTAAGTTAATTCCATCTAAGCCACTTTGTGTT
GAAACTTTCGTCGAATACCCACCACTTGGTCGTTTCGCCGTTCGTGATATGAGACAAACT
GTTGCCGTTGGTGTCATCAAGTCTGTCGAAAAGGTTGACAAGGCTGCTTCTGGTGCCGCT
GGTAAGAAGAAGTAAATAGCATAAACGAGAAATATTTGCGAATAAATGAGCGTAGAAAAC
CTTTTTTAAATATTTATTCAAACAATTTCAAATAATTGATCCATTTGAATTTATATTTTT
AATTTATAAATACAATGAAATTTTCAAATAATTTTAATAAAAATGTAATTAAATGAAATT
AGAATTGCTATTAAATATAAAAATTAAAAAAAAAAATAATGGAA
>Locus68v1rpkm3689.80
CTTATGGCTACTTACCTTGGTGAAAAGTACGGTCGTCAAAGAACTATTATGATTGGTGCC
TGTATTTTCACTTGTGGTGCTGTCATTCAAGGTCTTTCTGCTCGTTCCTGGGTTATGATT
GCCGTTGGTCGTCTTATTACTGGTCTTTCCATTGGTTGTAATGGTGTCCTTTGTCCAACT
TACATTTCTGAAGTTGCTCCAGCCAAGATTAGAGGTACTCTTTCTTCCTGCTACCAACTT
ATGACTACTTTCGGTATTATTGTTGCTGCCATCATTAACTCTATTGTCTGGTACTACACT
AACTCTAGTCCAGCTGGTTTAGGTGTAACTGCTGCCAGATCTGATCAAGATATCTGGGCT
GAAGTTGCCAACTTCGAATGGAGATTTGCTCTTTTATTCCAAGTTGTTCCAGGTCTTGGT
CTTGTCATTCTTTTGAGTTTCCTTCCAAAATCTCCACGTTGGTTATGTTCTAAGGACCGT
GATGAAGAAGCTGTTGAAGTTTTAGCCAAGCTTAACGCTACCTCTACCTCTGACGAACTT
GTCCAAAGTGAACTTAAGGCTATTCAAGAAGATGTTGCTGCTACTCGTGCTGCTGGATCC
TCATCCTTCGGTGAACTTTTCTCACCAGTTATTCGTCGTCGTACCTTCATTACCTTCTTA
ATGCAACTTTTCCAACAATGGACTGGTATTAACGTTATTATGTACTACCAATCTCAAATT
TACGATGAAATTGGTTTCTCTAAGTTCATGTCTACTGTTGTTCTTCCAATTATCAACAAC
TTTGTCAACTTCGTTTCTACCTTCCCAGGTATGTGGGGTATTGAAAGATTAGGTCGTAAG
ACTTTATTAGTTGTTGGATCTCTTATGATGATGGTCTTCCACGTTTCCACTTGGGCTTGC
TCAACTCAAACTGACAATGGTAAAGTCTGGCAATACCTTGCTGTCGCCTCTGTCTTCTTA
TTCGTCTTCTCCTTCGCCTGGACCTGGGGTCCAGTCCCATGGGTCTACCAAGCTGAAGTT
TTCCCACTCCGTGTCAGAGTCAAGGGTTCTGCTGTTGGTACCGTCTCTAACTTCCTTAAC
AACTGGATTATTGCTTTCGTCGGTCCAGCTCTTATGAAGGCCTGGTCTACTAAGACTTTC
CTTCTTTTCGCTGCTGCTTGTCTCCTTGCCTGGGTTTACTCTCAATTCTACGTTATTGAA
TGTAAGGGTCTTAGTATTGATGAAATGGATGCTAAGATGGCTGGTAAGGCTTAAATGCTC
TAAAAAGAATAATATAATCATAGAAGAGCTAAGGAAATTTAAAAAGAAGATTATTTTATT
AAATGATTAATATTAGTGCAATAAATTGAAAATTAATAGAAATATAATTTTATCACTCTT
TATTAAAAGTGAAGAACTTATAATGAGATAATTAAATTGATAAAAAAAAAAATAAAAGTA
GAAATTTTATAATAATAGAAAATTAAAATAGAAATTAAAATTTGATAAAAGAAAATATTG
TAAAATAAATTAATAAAATAATAAAATAATATTTATTTTAAATAAATAATAATTAATTTC
AATTGTTGTTCAAATAAAATTAAAATAATAAAATAATAAAATAAAAAAAAAAAATATAAA
AATTAAAAAAAAAAAAAA
>Locus68v2rpkm1905.94
TTGTTTATAATATATTATTAAGTTAAGTTTAAATTTTTTTTTCTAATAAGAAAAAATGAA
CAAATTTCAATTTTTAGTTGCGCTTACTGCCTCATTTGGAGGTCTTCTTTTCGGTTATGA
AGTCGGTGTTATGAACGTCGTTCTTGTTATGGACGCCTTCCGTATTTTCTTCAAATTCCA
CAATTGGAATGGTGATGCCCTTGATGAAAATGGTAAGGATACTACTGATAAGGCAAAGAT
GATGTACCGTAAGTTAAATGAAGCTGATAACAAGGCTACTCTTGAAGGTGTTATTACATC
TAGTTTCGTTCTTGGTGCTCTTTGTGGTGCTCTTATGGCTACTTACCTTGGTGAAAAGTA
CGGTCGTCAAAGAACTATTATGATTGGTGCCTGTATTTTCACTTGTGGTGCTATCATTCA
AGGTGTTTCTATACGTTCTTGGATTATGATTGCCATCGGTCGTCTTATCACTGGTCTTTC
TATTGGTTGTAATGGTGTCCTTTGTCCAACCTATATTTCCGAAGTTGCTCCAGCAAAGAT
TAGAGGTACTCTTTCTTCTTGCTACCAACTTATGACTACTTTCGGTATTATTGTTGCTGC
CATCATTAACTCCATTGTTTGGTACTACACTAATTCTACTCCAGATGGTTTAGGTGAAAA
AAGAGATGATATTTGGAAAGAAGTTCCTAACTTTGAATGGAGATTTGCTCTCTTATTCCA
AGTTATTCCAGGTCTTGGTCTTGCCATCCTTATGAGTTTCCTTCCAAAGTCTCCACGTTG
GTTATGTTCTAAGGACCGTGATGAAGAAGCTGTTGAAGTTTTAGCCAAGCTTAACGCTAC
CTCTACCTCTGACGAACTTGTCCAAAGTGAACTTAAGGCTATTCAAGAAGATGTTGCTGC
TACTCGTGCTGCTGGATCCTCATCCTTCGGTGAACTTTTCTCACCAGTTATTCGTCGTCG
TACCTTCATTACCTTCTTAATGCAACTTTTCCAACAATGGACTGGTATTAACGTTATTAT
GTACTACCAATCTCAAATTTACGATGAAATTGGTTTCTCTAAGTTCATGTCTACTGTTGT
TCTTCCAATTATCAACAACTTTGTCAACTTCGTTTCTACCTTCCCAGGTATGTGGGGTAT
TGAAAGATTAGGTCGTAAGACTTTATTAGTTGTTGGATCTCTTATGATGATGGTCTTCCA
CGTTTCCACTTGGGCTTGCTCAACTCAAACTAACAATGGTAAAGTCTGGCAATACCTTGC
TGTCGCCTCTGTCTTCTTATTCGTCTTCTCCTTCGCCTGGACCTGGGGTCCAGTCCCATG
GGTCTACCAAGCTGAAGTTTTCCCACTCCGTGTCAGAGTCAAGGGTTCTGCTGTTGGTAC
CGTCTCTAACTTCCTTAACAACTGGATTATTGCTTTCGTCGGTCCAGCTCTTATGAAGGC
CTGGTCTACCAGAACTTTCCTTCTTTTCGCAGCTGCTTGTCTCCTTGCTTGGATTTACTC
TCAATTCTACGTTATTGAATGTAAGGGTCTTAGTATTGATGAAATGGATGCTAAGATGGC
TGGTAAGGCTTAAATGCATTCAGTTTTAATGATTTGAAAGAAAATGAAAAAGATTTATAA
CCAAAAAAAAATGAACATAATAAAAAAAAAAAAATAAAAGAAATAGAAACCAAGATAAAT
AAAGC
>Locus69v1rpkm3627.25
GTGTGATAAAAATGCCAGCTAGATTTAGTAAGAACAGAAAGAAGCGTGGACACGTCTCTG
CCGGTCACGGTAGAATTGGTAAGCACAGAAAACACCCAGGAGGTCGCGGTTTGGCTGGTG
GTTTAACTCACCACAGAATTAACATGGATAAGTACCACCCTGGTTACTTCGGTAAGGTTG
GTATGAGATACTTCCACAAGACCTTAAACAAGTTCCATCGTCCAGTTGTTAATGTTGAAA
CTCTTTGGAACTTAGTTTCTGAACAAACTCGTGCCAATGCCTCCGAATCCAACATTCCAG
TCATTGATGCCAAGCGTGCTGGTTTCGGTAAGGTTTTAGGTAAGGGTAAGCTTCCAAACA
AGCCATTTGTCCTTAAGACTAGATTCGTCTCTCGTAAGGCTGAACAAAAGATCAATGCTG
TTGGTGGAAAGGTTGAATTAATTGCTTAAATTATTTCAAAATTTTTGAATACCTGTATGA
GAAGATTTTGTATAATTAATCATAATTCAATCATATTTAATAAAAGTTAAAATAGACCTA
AAAAAAATTTTATCCTTTTTA
>Locus70v1rpkm3599.20
ATAAAATCAAATCAAAAAAAAATTAAAATTTTTTTTTTTATTTTTTACCAATATATTATT
AAATAGAAAAATAATAAATCAAAATGACTAAGGAATATTTCCCAGAAATCAGCAAGATTA
AGTTCGAAGGTAAGGATTCCAAGAATCCATTAGCTTTCCACTACTATGATGCTGAAAAGG
AAATTATGGGTAAGAAAATGAAGGATTGGTTACGTTTCGCCATGGCCTGGTGGCACACTC
TTTGCGCCGATGGTGCTGACCAATTCGGTGTTGGTACTAAGGTTTTCCCATGGAACCAAG
GTACTGACCCAATTGCCATTGCCAAGCAAAAGGTTGATGCTGGTTTTGAAATCATGACCA
AGCTTGGTATTGAACACTACTGTTTCCACGATGTTGATCTCGTTTCTGAAGGTAACTCTA
TTGAAGAATACGAATCCAACCTCAAGGCTGTTGTTGCCTACCTTAAGGAAAAGCAGAAGG
AAACTGGTATTAAGCTTCTCTGGAGTACTGCCAACGTTTTCGGTAACCCACGTTACATGA
ACGGTGCCTCTACTAACCCAGACTTTGATGTTGTTGCCCGTGCTATTGTTCAAATTAAGA
ACGCTATTGATGCCGGTATTGAACTCGGAGCTGAAAACTACGTCTTCTGGGGTGGTCGTG
AAGGTTACATGAGTCTTCTTAACACTGACCAAAAGCGTGAAAAGGAACACATGGCCACTA
TGCTTACTATGGCTCGTGACTACGCTCGTTCCAAGGGATTCAAGGGTACTTTCCTCATTG
AACCAAAGCCAATGGAACCAACCAAGCACCAATACGATGTTGATACCGAAACTGTCATTG
GTTTCCTTAGAGCCCACAACTTAGACAAGGACTTCAAGGTCAACATTGAAGTTAACCACG
CTACTCTTGCTGGTCACACTTTCGAACACGAACTTGCCTGTGCTGTTGATGCTGGTATGC
TCGGTTCTATTGATGCTAACCGTGGTGATTACCAAAACGGTTGGGATACTGATCAATTCC
CAATTGACCAATACGAACTTGTCCAAGCTTGGATGGAAATCATCCGTGGTGGAGGTTTCA
CTACTGGAGGTACCAACTTTGATGCCAAGACCCGTCGTAACTCTACTGATCTTGAAGATA
TCATCATTGCTCACGTCTCTGGTATGGATGCCATGGCTCGTGCTCTTGAAAACGCTGCCA
AGCTTCTTCAAGAATCTCCATACACCAAGATGAAGAAGGAACGTTACGCTTCCTTCGACA
GTGGTATTGGTAAGGACTTTGAAGATGGTAAGCTTACTTTCGAACAAGTTTACGAATACG
GTAAGAAGAACGGAGAACCAAAGAAGACCTCTGGTAAGCAAGAACTTTACGAAGCTATTG
TTGCCATGTACCAATAAATTAATTAAGAATTCTAAAAAAATAAAGAATAAATTTAATTAA
TTTTAGAATTTATGTATAAAAAGTAATATCCCCCATAATTTAAGAAATATCTAAATAAAA
ATAAAATAATAATCTGCATTTTTTTTTTAATAATTCAATTGGTAAAAATTAATTTTTTAA
AAAAAGAAAAAAGTACTAATTAAATATAGTACTTTTGAAAAGGAAAAAAGAAAATATAAA
AATAAACAAAAAGCAAAATAAATTAGGAAATTAAAAATAAAATAAAATAAATAGAAAAAA
TAAAATCCTATAATGTTTAGGATATAAATATCGAATAAAAAAAAAAAGAAAATTATTATT
TTCATTTCCAAAGTATAAAGAAAGAAAATATTGCGTTTAAATTTTTTAAAAAAAAAAACA
AAGCAAATAAAGCACATAAAAAAAATAATTAATGAATAAAAAATATTAATTAATAAAAAA
TAAAATAAAAAAAAAAAAAAAA
>Locus70v2rpkm327.97_PRE
CGTCGTAACTCTACTGATCTTGAAGATATCATCATTGCTCACGTCTCTGGTATGGATGCC
ATGGCTCGTGCTCTTGAAAACGCTGCCAAGCTTCTTCAAGAATCTCCATACACCAAGATG
AAGAAGGAACGTTACGCTTCCTTCGACAGTGGTATTGGTAAGGACTTTGAAGATGGTAAG
CTTACTTTCGAACAAGTTTACGAATACGGTAAGAAGAACGGAGAACCAAAGAAGACCTCT
GGTAAGCAAGAACTTTACGAAGCTATTGTTGCCATGTACCAATAAATTAATTAATTGTAT
AATTTATCCTTGAAACTTTAATGGATTATATTAAAGATATTTCTTTATAAAATCCATTTA
AAGGTATTATTACCCATAATAATAGCATTTATTGAAAAAATATATAAAAAAATATAAATA
CCATTATAAGATTAATTGGTGAAATAAAGTTAAAAATAAGAACAATTACTAATCTTTAGT
ATATAATCAATTTAGATTAATACAATTGTGATTGTTGTGTACTAATTAAATATAGTACAC
CTTTAAATAATCCTTTTCTACGTTAAAAAGGGAGAAAGATAAAATAAATGAAAAAATTTA
AAAAACTATTATAAATTAATTAGAAAAAACCTTTAAAGAAGGATACCTTCCATAAATTGT
TTTTTTATTTCTAGAGTTTTATATAAAGAGAAAGTAAATAAAATATTTATTGGAAGAAGT
AAATTAAATAAATATAGTAAATAAAACTAATACAAATAAATAAATAATTAATGTATAAAA
AATATAAATGAAAGTAAATAAAATAAAAAATAATAAGAAGTAGTAAAAAAAAAACAAAAA
AAAAAAAAAAAAAA
>Locus70v3rpkm34.83_PRE
AACTATTTTATATAATTTTTTTTTAAGTTTTTTTTCAATTAAAATTTACCAAGCTGGCTA
ACAACAAATTTAAGAAGTTTTTAAAAAAATTTTTTTCCAGCAACCCACCAAAAAAGGTTG
CCACTAAGGAATATTTCCCAGAAATCAGCAAGATTAAGTTCGAAGGTAAGGATTCCAAGA
ATCCATTAGCTTTCCACTACTATGATGCTGAAAAGGAAATTATGGGTAAGAAAATGAAGG
ATTGGTTACGTTTCGCCATGGCCTGGTGGCACACTCTTTGCGCCGATGGTGCTGACCAAT
TCGGTGTTGGTACTAAGGTTTTCCCATGGAACCAAGGTACTGACCCAATTGAAGCCGCCA
AGCAAAAGGTTGATGCTGGTTTTGAAATCATGACCAAGCTTGGTATTGAACACTACTGTT
TCCACGATGTTGATCTCGTTTCTGAAGGTAACTCTATTGAAGAATACGAATCCAACCTCA
AGGCTGTTGTTGCCTACCTTAAGGAAAAGCAGAAGGAAACTGGTATTAAGCTTCTCTGGA
GTACTGCCAACGTTTTCGGTAACCCACGTTACATGAACGGTGCCTCTACTAACCCAGACT
TTGATGTTGTTGCCCGTGCTATTGTTCAAATTAAGAACGCTATTGATGCCGGTATTGAAC
TCGGAGCTGAAAACTACGTCTTCTGGGGTGGTCGTGAAGGTTACATGAGTCTTCTTAACA
CTGACCAAAAGCGTGAAAAGGAACACATGGCCACTATGCTTACTATGGCTCGTGACTACG
CTCGTTCCAAGGGTTTCAAGGGTACTTTCCTCATTGAACCAAAGCCAATGGAACCAACCA
AGCACCAATACGATGTTGATACCGAAACTGTCATTGGTTTCCTTAGAGCCCACAACTTAG
ACAAGGACTTCAAGGTCAACATTGAAGTTAACCACGCTACTCTTGCTGGTCACACTTTCG
AACACGAACTTGCCTGTGCTGTTGATGCTGGTATGCTCGGTTCTATTGATGCTAACCGTG
>Locus71v1rpkm3560.98
ATAGTTAAAAATGACTAAAGGTACTACTAGTTTTGGTGAACGTCACACTAAGACCCACAC
TATCTGCCCAAGATGTGGTCGTCGTAGTTTCCACAACCAAAAGAAGACTTGTGGTCAATG
TGGTTACCCAGCTGCTAAGACCAGAAAGTACAACTGGAGTGTTAAGGGTAAGAGAAGAAA
GACTACCGGTACTGGTCGTATGAAGTACTTAAAGACTCTCACCAGACGTTTCAAGAACGG
TTTCAGAGAAAACACTGCTCCAAAGCCACGTGTTGCCGCTACTTCCGCTTAAATCGAACG
TTAAATAAATGTACTGTTTTAGACGCAACGGTTTAATATTTATTATAATGCCTTTATCAT
TTAGATCAATAAAATATATATACACATATATATTATGAATAAAATCAAAACTAAAAAAGG
GTCTTAATGTA
>Locus72v1rpkm3556.65
AAGGTTAACGCCCTTATTATTGGTGGTGGTATGGCTTTCACTTTCAAGAAGGTCTTAGAC
AATGTTGCCATTGGTAACTCTCTTTACGATGAAGCTGGTGCTGCTATTGTTAAGGACATC
ATGGAAAAGGCTAAGAAGAACAATGTTGCCATCTACCTTCCATGCGATTACTACATTGCT
GACAAGTTCGACAAGGACGCTCAAAAGGAATGTGTTGATGATGCTACCGGTGTTAAGGAC
GGTTGGATGGGTCTTGATGTCGGACCAAAGTCCAGTGAAACTTTCAAGAAGGTTATTCTT
TCTGCTAAGACCATTGTCTGGAATGGTCCACCAGGTGTCTTCGAATTCGACAGATTTGCT
GACGGTACTAAGGCCATGTTAGATGCTGTTGTTGAAGCTACTAAGAACGGTGCTATGAGT
ATTGTTGGTGGTGGTGATACCGCTACTGTTGCCAAGAAGTTCGGAGCTGAAGACAAGATC
AGTCACATCTCTACTGGTGGTGGTGCTTCTCTTGAACTTTTAGAAGGTAAGGACCTTCCA
GGTGTTGTTGCTCTTTCTGACAAGCAATAAATTATTTAAAGCGTAAATATTTAACCAAGA
CGAAAGATAAATTCTTGATAATGAATGTATAAATAATTATACATTGAATTTCTATTTTTT
TTATAGAAAAATTTTAATTGTAGAAACGAATAAATAATCAAAAACTAAAAAGCAAAATTA
ATTCTTAAAAGGAAAATAATAAAAGAAAAAAAAAGGGGAAAAAAAAAA
>Locus72v2rpkm3234.21
TTTTATACCTATAAAAAAATATAAATAATTCATCATGGTTAATCTTCAATCCAAGCTTAG
CATTCAAGACGTTGACCTTAAGGGAAAGCGTGTTGTCATTAGAGTTGACTTCAACGTACC
ATTCCAAGATGGTAAGATTTCCAACAACCAACGTATTGTTGCTGCTTTACCAACTGTCAA
GTACGCTTTAGACAATGGAGCCAAGTCTGTTGTTCTTATTTCCCACCTTGGTCGTCCAAA
TGGTGAACCAAACCAAAAGTACACTCTTAAGCCAGTTGCTGCTGAAGTTGAAAGACTTCT
CGGTAAGCCAGTCACTTTCTTAAATGACTGTGTTGGTGCTGAAGTTGAAGCTGCTTGCGC
TAACCCAGCTGATGGTTCTGTTTTCCTTCTTGAAAACGCTCGTTTCCATCTTGAAGAAGA
AGGTAAATCCAAGGACAAGGACGGTAACAAAATTACTGCCGCTAAGGAAGATGTTGAAAA
GTTCAGAGCTTCACTTACTAAGCTTGGTGATGTTTTCATCAACGATGCTTTCGGAACTGC
TCACCGTGCTCACTCCACTATGGTCGGTATCGATCTCCCAGTTAAGGCTGCTGGTATGTT
AATGAAGAAGGAATTAGAATTCTTCGGTAAGGCTTTAGAATCCCCAGAAAGACCATTCCT
TGCTATTCTTGGTGGTGCTAAGGTTTCTGATAAGATTCAATTAATTAACAACCTTATTGA
CAAGGTTAACGCCCTTATTATTGGTGGTGGTATGGCTTTCACTTTCAAGAAGGTCTTAGA
CAATGTTGCCATTGGTAACTCTCTTTACGATGAAGCTGGTGCTGCTATTGTTAAGGACAT
TATGGAAAAGGCCAAGAAGAACAACGTTGACATCTACCTTCCATGCGATTACTACATTGC
TGACAAGTTCGATAAGGACGCTCAAAAGGAATGTGTTGATGATGCCACCGGTATTAAGGA
CGGTTGGATGGGTCTTGATGTCGGACCAAAATCCAGTGCTACTTTCGAAAAGGTTATCCT
TTCTGCTAAGACTATTGTCTGGAACGGTCCACCAGGTGTTTTCGAATTCGACAGATTTGC
TGACGGTACTAAGGCCATGTTAGATGCTGTTGTTGAAGCTACTAAGAACGGTGCTATGAG
TATTGTTGGTGGTGGTGATACCGCTACTGTTGCCAAGAAGTTCGGAGCTGAAGACAAGAT
CAGTCACATCTCTACTGGTGGTGGTGCTTCTCTTGAACTTTTAGAAGGTAAGGACCTTCC
AGGTGTTGTTGCTCTTTCTGACAAGAACTAAATTTGATAAACCGTGATTTTTAACCAAGA
AGAAATAATTTTTCTATAAACAATGTATAAAAAAATTATTATGCATTAATATTTCTATTT
TTTTTTATAGAAAAAAAATTATAGGAATAAAAATTTTAATTGTAAAAGAAAAAAAATAGT
AATAAAACTATTTCCTAAAGAAAAAACTATAAAGCAAATAATATAAAAGGGGAAAAATTA
AAATAAAAGGAAATAAAAT
>Locus72v3rpkm2363.34
GGAAAGCGTGTTGTCATTAGAGTTGACTTCAACGTACCATTCCAAGATGGTAAGATTTCC
AACAACCAACGTATTGTTGCTGCTTTACCAACTGTCAAGTACGCTTTAGACAATGGTAAA
TATTAAAAAAATCAAATTATTAAATTTATTTTTATGTTATACTATATGAATGAATAATTA
AAGTTAAAAATATTGAAAGAAAAGTAAAATAATTAAAAATAAACTGCTAATTATTAATAA
ATTAAAATGGAGCCAAGTCTGTTGTTCTTATTTCCCACCTTGGTCGTCCAAATGGTGAAC
CAAACCAAAAGTACACTCTTAAGCCAGTTGCTGCTGAAGTTGAAAGACTTCTCGGTAAGC
CAGTCACTTTCTTAAATGACTGTGTTGGTGCTGAAGTTGAAGCTGCCTGTGCCAACCCAG
CTGATGGTTCCGTTTTCCTTCTTGAAAACGCTCGTTTCCATCTTGAAGAAGAAGGTAAGT
CCAAGGACAAGGACGGTAACAAAATTACCGCTGCTAAGGAAGATGTTGAAAAGTTCAGAG
CTTCTCTTACTAAGCTCGGTGATGTTTTCATCAATGATGCCTTCGGTACTGCTCACCGTG
CCCACTCTACTATGGTCGGTATTAACCTTCCAGTTAAGGCTGCTGGTATGTTAATGAAGA
AGGAATTAGAATTCTTCGGTAAGGCTTTAGAATCCCCAGAAAGACCATTCCTTGCTATTC
TTGGTGGTGCTAAGGTTTCTGATAAGATTCAATTAATTAACAACCTTATTGACAAGGTTA
ACGCCCTTATTATTGGTGGTGGTATGGCTTTCACTTTCAAGAAGGTCTTAGACAATGTTG
CCATTGGTAACTCTCTTTACGATGAAGCTGGTGCTGCTATTGTTAAGGACATCATGGAAA
AGGCTAAGAAGAACAATGTTGCCATCTACCTTCCATGCGATTACTACATTGCTGACAAGT
TCGACAAGGATGCTCAAAAGGAATGTGTTGATGATGCAACCGGTATTAAGGACGGTTGGA
TGGGTCTTGACGTTGGACCAAAATCCAGTGAACTTTTCGAAAAGGTTATCCTTTCCGCTA
AGACTATTGTCTGGAACGGTCCACCAGGTGTCTTCGAATTCGACAGATTCGCTGATGGTA
CTAAGGCTATGTTAAATGCTGTTGTTGAAGCTACTAAGCACGGTGCTATGAGTATTGTTG
GTGGTGGTGATACTGCTACTGTTGCCAAAAAGTTCGGTGCTGAAGACAAGATCAGCCACA
TTTCTACTGGTGGTGGTGCTTCTCTTGAACTTTTAGAAGGTAAGGACCTTCCAGGTGTTG
TTGCTCTTTCTGACAAGCAATAAATTATATAAAGTGTAACTAATTAATCAAGATGAATGT
ATAAATAAATTATTATACAAAAATTTATATTTTTTTTTATAGAACAAAAAAAAAAAGTAA
TTGTAAGAATGAAAAAATCAAAACTATTTCCTAAAAGAGAAAATTTTAAAATTTAAAAAT
AAATGAAAAAGTAAAAATAAAAGAATGGAAAATATATTTAATGAAAGGAATATAAATATA
TCCTTTTATTAAAAATAAAATATAATAAAATAAATAAAGCAAATAAAAATATAAAAACAA
AAAAAAAAAAA
>Locus73v1rpkm3500.79
ATAAATATATAAACTTTTAATATATAAACATATAAATTTATAAATCTATATATTTATATT
AATTTTTTTGCTTACCCAATTAATCATTTATTTTATATAAATAATAGAAAAGAAAATGCT
CGCTCCAATTCAAACTATTGCTCGTCCAGTTTCTTCTATTCTTCCAGCTACTGGTGTTTT
AGCTGCCAAGAGAACTTTCTTTGCTCCATCTGAAGTTTACAACAAGAAGCAAGTTATTGT
TACCAAGAAGACTGGTTTAGATATTCTTAACGACCCAAAGTTAAACAAGGGTTCTGCTTT
CACTGCTGATGAAAAGGACCGTCTTGGTATTCGTGGTTTAGTTCCACCAAGACCACAATC
TCTTGAAGCTCAATACAAGCGTTGCAAGACCAACCTTGACAAGATCTCTGATCCACTCGA
AAAGTTCATCTACCTTAACCATCTTCAAAACCGTAATGAAACTCTTTACTACAAGATGAT
TCTCGAAAACTTCGTTGAACTTGCTCCAATTATTTACACTCCAGTTGTTGGTGAAGCTTG
TCAAAAGTTCCACAAGATCTTCACTCAAACCAGAGGTATGTACTTCTCTACTGCTGACCG
TGGTCAAATGTCTGCTGTTGCTGCTAACTGGCCATACGATGATGTTGATGTTATTGTCGT
TACTGATGGTTCCCGTATTCTTGGTCTTGGTGATCTTGGTGCCGGTGGTATGCAAATTCC
AATTGGTAAGCTTACCCTTTACGTCTGTGGTGGTGGTATTAACCCACGTAACGTTCTTCC
AATCGTTCTTGATGTTGGTACCAACAACAAGGAACTCTTAAACGACCC
>Locus74v1rpkm3498.29
TCATGAATGTCGTTCTTGTTATGGACGCTTTCCGTATCTTCTTCAAATTCCACCATTGGA
ATGGTGATGGTCTTGATGAAAAGGGTCAACCAACCAAAGATGTTGCTAATATGATGTACC
GTGATTTAAAGGAAGCTGATAACAAGGCTACTCTTGAAGGTCTTATTACTTCCAGTTTCG
TTCTTGGTGCTCTTTGTGGTGCTCTTATGGCTACTTACCTTGGTGAAAAGTATGGTCGTC
AAAGAACTATTATGATTGGTGCCTGTATTTTCACTTGTGGTGCTGTCATTCAAGGTCTTT
CTGCTCGTTCTTGGGTTATGATTGCCGTTGGTCGTCTTATTACTGGTCTTTCCATTGGTT
GTAATGGTGTCCTTTGTCCAACCTATATTTCTGAAGTTGCCCCAGCCAAGATCAGAGGTA
CTCTTTCTTCTTGCTACCAACTTATGACTACTTTCGGTATTATTGTTGCTGCCGTCATTA
ACTCTATTGTCTGGTACTACACCAATGTCAAGCCAGAAGGTTTAGGTAAAGCTAGAAGCA
ATATTTGGGAAGAAGTTTCTAACTTTGAATGGAGATTTGCTCTTTTATTCCAAGTTGTTC
CAGGTCTTGGTCTTGCTCTTCTTATGTGCTTCCTTCCAAAGTCACCACGTTGGTTATGTT
CTAAGGATCGTGATGAAGAAGCTGTTGAAGTTTTAGCTAAGCTTAATGCTACCTCTACTT
CTGATGAACTTGTTCAAAGTGAACTTAAGGCTATTCAAGAAGATGTTGCTGCTACTCGTG
CTGCTGGTTCTTCTTCCTTCGGTGAACTTTTCAGTCCAGTTATTCGTCGTCGTACTTTCA
TTACTTTCTTAATGCAACTTTTCCAACAATGGACTGGTATTAATGTCATTATGTACTACC
AATCACAAATTTACAACGAAATTGGTTTCACTAAATTCATGTCTACTGTTGTTCTTCCAA
TTATCAACAACTTCGTCAACTTCATTTCTACCTTCCCAGGTATGTGGGGC
>Locus74v2rpkm955.33
AATGGACTGGTATTAATGTCATTATGTACTACCAATCACAAATTTACAACGAAATTGGTT
TCACTAAATTCATGTCTACTGTTGTTCTTCCAATTATCAACAACTTCGTCAACTTCATTT
CTACCTTCCCAGGTATGTGGGGTATTGAAAGATTAGGTCGTAAGACTTTATTAGTTATTG
GTTCACTTATGATGATGGTCTTCCACATTTCTACTTGGGCTTTCTCTACTCAAACTAAGA
AGGGTAAGACCTGGCAATACCTTGCTGTTGCTAGTATCTTCCTTATGGTCTTCTCTTTCG
CCTGGACCTGGGGTCCAGTTCCATGGGTCTACCAAGCCGAAGTTTTCCCACTTCGTGTCA
GAGTTAAGGGTTCTGCTGTTGGTACCGTCTCTAACTTCCTTAACAACTGGATTATTGCCT
TCGTCGGTCCAGCTCTTATGAAAGCCTGGTCTACCAAGACTTTCCTTCTTTTCGCTGCTG
CCTGTCTTCTTGCTTGGGTCTACTCTCAATTCTATGTCATTGAATGTAAGGGTGTTAGTA
TTGATGAAATGGATGCCAAGATGGCCGGTAAAGCTTAAATTATCTAGAAAAAAAAAATTC
ATAATATTCAGATATGAAATTATGAAAATGATTTATAAAATTGAAAATTAAATTATTATA
AAAAAATACAATCAAATTATTATTAAAAAAATACAATCAAC
>Locus74v3rpkm525.98
ATGTTGCTGCTACTCGTGCTGCTGGTTCTTCTTCCTTCGGTGAACTTTTCAGTCCAGTTA
TTCGTCGTCGTACTTTCATTACTTTCTTAATGCAACTTTTCCAACAATGGACTGGTATTA
ATGTCATTATGTACTACCAATCACAAATTTACAACGAAATTGGTTTCACTAAATTCATGT
CTACTGTTGTTCTTCCAATTATCAACAACTTCGTCAACTTCATTTCTACTTTCCCAGGTA
TGTGGGGTATTGAAAGATTAGGTCGTAAGACTTTATTAGTTATTGGTTCACTTATGATGA
TGGTCTTCCACATTTCTACTTGGGCTTTCTCTACTCAAACTAGTAAAGGTAAGACCTGGC
AATATCTTGCTGTTGCTAGTATTTTCCTTATGGTCTTCTCTTTCGCTTGGACTTGGGGTC
CAGTTCCATGGGTCTACCAAGCCGAAGTTTTCCCACTTCGTGTCAGAGTTAAGGGTTCTG
CTGTTGGTACCGTCTCTAACTTCCTTAACAACTGGATTATTGCCTTCGTCGGTCCAGCTC
TTATGAAAGCCTGGTCTACCAAGACTTTCCTTCTTTTCGCTGCTGCCTGTCTTCTTGCTT
GGGTCTACTCTCAATTCTACG
>Locus75v1rpkm3484.21
ATTTGATATTCATTTTTGTCCAAAATGGTTATGTCAGACTCTGAAGCCGCTTGCGTTTAC
GCCGCTCTCATTCTTCAAGATGAAGGTCTTGATATTTCTGTTGAAATGCTTGAAAAGATC
ATCAACGCTTCTGGTTTAGCTGTTGAAAACATTTACCCAAAGATCTTCGCTAAGGCTCTC
GATGGTAAGGATATCAAGGAATACCTCTTCAACATTGGTTCCAATGGTTCTGGTGCCGCT
GTCGCTGGTGGTGCTGCTGCTGGTGCTGCTGGTGCTGCTGCTGAAGAAGAAAAGGAAGAA
GAAAAGGAAGAAGAAGAAGAATCCGACAGTGATATGGGTTTCGGTTTATTCGACTAAGTT
CCTTAAAGCAAAATAAATTCCATTATAACGTTCATTTAATAAAATTTGGATCATATTGTA
ATTGTATGATGAAAATTTTAAGGACAAATATAATAAAAATATAAAAAAAATATAACCATA
AAAAAAAAAAAAAA
>Locus76v1rpkm3432.35
ATTGAAATCAGTAGATATGTTACACGAATATCAAGTTGTTGGTCGTAAGCTTCCATCTGA
AAAGGACGCCAACCCACGTCTTTACAGAATGAGATTATTTGCTCCAAATCCAGTTATTGC
TAAGAGCAGATTCTGGTACTTCTTAAAGAAGGTTAACAAGGTCAAGAAGATGTCCGGTGA
AATCGTTAACGTTTCTGAAATCTTTGAAAAGAAGAACCAAGTCAAGACCTACGGTATCTG
GCTCCGTTACGATTCTCGTTCCGGTACCCACAACATGTACAAGGAATACCGTCAATTATC
TCGTACCGAAGCTGTAACTAACTGCTACCAAGATATGGCTGCCCGTCATAGAGTTCGTTT
CGGTTCCGTTCAAATTATTCGTGTTGCTGAAGTTAAGTCTGCCGATGTTCGTCGTCCATA
TGTCAAGCAATTGATTCAAAATGATCTTAGCTTCCCAATTCCACACCGTATCACTGTTAA
GGACAGCAAGAAGAACAACTCTACTTTCGTTGCCAAGCGTCCAAGCACTTTCTAAGAAGT
TTAGCATACTGAACTTAATAGGAAATCTTGTCATGAAAGAAAAAAAAATAAAGATCATTA
AAATAAAAAAGTGTAACAGTGTAAAAATAAAAAAAAAA
>Locus76v2rpkm115.63_PRE
AAGCTGTAACTAACTGCTACCAAGATATGGCTGCCCGTCATAGAGTTCGTTTCGGTTCCG
TTCAAATTATTCGTGTTGCTGAAGTTAAGTCTGCCGATGTTCGTCGTCCATATGTCAAGC
AATTGATTCAAAATGATCTTAGCTTCCCAATTCCACACCGTATCACTGTTAAGGACAGCA
AGAAGAACAACTCTACTTTCGTTGCCAAGCGTCCAAGCACTTTCTAAGAAGTTTAGCATA
CTGAACTTAATAGGAAATCTTGTCATGAAAGAAAAAAAAATAAAGATCATTAAAATAAAA
GTGTAACAGTGTAAAAATAATATAAAATTAATTTATTTATATATATTAAAGGTGTATATA
AATTTAATCAACCATTTGATATATTGTAATATAATATTTAATGGAAATATCAAGGATTAG
TAAGGAAAATATATAAACAAAGCAGTAATTAAATGTTATAAAATAGCAGAATTTATGGTA
TTGAGAAAGTATAGATAAACAGAAAATAATTGATTTTAAGTAGAATGGGTCATTTAGTAA
GAAATATTTATATTAATAAATTGAAATTATAATATATATGATATTGTCATTTATTATCAA
TAATTTGAAGAGTTTATCAACGACATATATTGCACATAAAAAAATATAATTTTAAAAAAT
TATTTTACGGAAAATTATGGATAATATAATTATTTAAATATTAAAATATAAAATAAAAAT
ATCGGATATAATTTTTATATTTAATAAGCATGTTAAGAAAAAAGTATATGTAGG
>Locus77v1rpkm3420.36
TATAATTCGGCTAAATCGAAAGTATAAAGATGACCCGATACGCCGCTACTCCAGAAAATC
TCGATAAAGCTGCTAAGGCTAGTGGTTCTTACCTTCGTGTTCATTTCAAGAACACCAGAG
AAGCCGCCAAAACTATCTCTGGAATGAAGCTCACTAAGGCTGTTAAGTTCTTAAACGATG
TTAAGGAAATGAAACAATGTGTTCCATTCAGAAGATTCTCTAAGGGTGTTGGTCGTTGTG
CTCAAGCCAAGAACCACAACATTTCTCAAGGTAGATGGCCAGTTAAGAGTGCTGAATTCT
TATTAGGTCTCCTTAAGAATGCCGAAAGTAATGCTGAAGTTAAGGGACTTAACTTAGATA
ACCTTGTCATCAAGCACATCCAAGTTAATCAAGCTCCAAAGCAACGTAGAAGAACCTATA
GAGCTCACGGTCGTATCAACGCTTACTTAAGTCACCCATGTCACATTGAAATTATTGTTG
CTGAAGAAAATGAAGCTGTTGAAAAGGCCACTGAAAAGACTGTCTCCTTAAACAAGAGAA
TGGCTGCCAGAGCTGCCAGAATTGCTGCTTACTAAATTTGATGTGTATAAAATTTAAATT
TTTAATAAAAATAAAGAATTTAAAATCAAAAAAAAAAAA
>Locus78v1rpkm3412.86
AAATATAATAAAAAAAAATTATAAAATATTTTAAAAAAATATAAACAAAAAAAAAAAAAA
ATTAAATATTAAAAAATGTAAAAAAAAAAAAAAAATATATAAAATGAAATGAAACTATTT
TAATAGAAATAATCTAAGGAAATAATAATAATAATTTGAAAGTTTAAATTATTCATAATA
ATTTTTTTAAATAATTAACAATATATGTTATTAAAAAAATATTTATTAATACTTATTATT
ATGTATAATATTTATATAAATATTTTATAAAAATTTTCGAGTAGACATTCAAAATTTCAA
ATCTTACGATCCATTTGCCGATACTGGTGAAGAAGAAACCCAAACCAAGAGTTTTGATTA
CATTCATATTCGTATTCAACAACGTAATGGTCGTAAAACTTTAACTACCATTACTGGTTT
ACCAAAGGAAATTTCTCAAAAGTGTTATTCCAGCTGGTATCCCACGTAAGCCAGGTATGA
CTCGTGACGATCTTTTCAACATCAATGCCGGTATTGTTAAGGGTCTTGCTGAAGGTATTG
CTAAGAACTGCCCAAAGGCTTTCACTTGCATTATCTCTAACCCAGTTAACTCTACTGTCC
CAATCTGTGCTGAAGTCTTCAAGAAGGCCGGTACTTACGATCCAAAGAGACTTTTCGGTA
TTACTCTTCTTGATATCGTTCGTTCCTCTACTTTCGTTTCTGAATGCAAGGGAACTAACC
CACAAGAAACTAAGGTTACCGTTATTGGTGGTCACTCTGGTGTTACCATTGTTCCACTTC
TTTCCCAAGTTAAGGGTTTAACTTTCACTCAAGAAGAAGTTGAAGCTCTTACTCACCGTA
TTCAATTCGGTGGTGATGAAGTCGTTAAGGCTAAGGATGGTGCTGGTTCTGCTACTCTTT
CTATGGCTTACGCCGCTGCTCGTTTCGTCGACTCTCTTATTGAAGGTGCCTTCATGAAGA
AGCCAGTTGTTGAATGTGCTTACGTCGAATCTCCACTTGCTGCCGCCGATGGTTGTGCCT
TCTTCGCTTCTGCCATTGAACTCGGTCCAGCTGGTGCTGAAAAGATCTTACCAATTGGTC
CACTCTCTGACTACGAACAAGGTCTCTACAAGGCTTGTGTTGAACAACTTAAGGGTAACA
TTGCCAAGGGTGTTAACTTTGTCAACCAAGCTTAAATGATTTGATTAGAACTTAATTATA
TTAAAGCATGTATATAAACATATTTGAAATAATTTAAATTGTTATATATATTAAAAATTA
TTTTTTTTAATGTAATTTAGAAAAAAGAACATTTAAAAGAAAAAAATAATAATGCTCTAT
TAAATA
>Locus78v2rpkm1995.09
AAAAAAAATATATTTTTTTTTAATATAATAATTTTTTTAATATAATTTTATAATCAACAT
GGTTAAGGTCGCTGTTCTTGGTGCTGCTGGTGGTATTGGTCAACCACTTTCTCTTCTCCT
CAAGTCTCACCCACAAGTTACCGAATTAAGTTTATACGATATCGTTAACTCTCCAGGTGT
TGCTGCTGATTTATCTCACATCTGCACTAAGGCTAAGGTTACTGGTTACAAGGGTCAAGA
AAACCTTGATGCTGCTCTTGCTGGTTGTGATATTGTTGTTATTCCAGCTGGTATCCCACG
TAAGCCAGGTATGACTCGTGACGATCTTTTCAACATCAATGCCGGTATTGTTAAGGGTCT
TGCTGAAGGTATTGCTAAGAACTGCCCAAAGGCTTTCACTTGCATTATCTCTAACCCAGT
TAACTCTACTGTCCCAATCTGTGCTGAAGTCTTCAAGAAGGCCGGTACTTACGATCCAAA
GAGACTTTTCGGTATTACTCTTCTTGATATCGTTCGTTCCTCTACTTTCGTTTCTGAATG
CAAGGGAACTAACCCACAAGAAACTAAGGTTACTGTTATTGGTGGTCACTCCGGTGTTAC
CATTGTTCCACTTCTTTCCCAAGTTAAGGGTTTAACCTTCACTCAAGAAGAAGTTGAAGC
TCTTACTAAGCGTATTCAATTCGGTGGTGATGAAGTTGTTAAGGCTAAGGATGGTGCTGG
TTCTGCCACTCTTTCCATGGCTTACGCCGCTGCTCGTTTCGTCGACTCTCTTATTGAAGG
TGCCTTCATGAAGAAGCCAGTCGTTGAATGTGCTTACGTCGAATCTCCACTTGCTGCCGA
TGATGGTTGTGCTTTCTTCGCTTCTGCCATTGAACTCGGTCCATCTGGTGCTGAAAAGAT
CTTACCAATTGGTCCATTATCTGAATACGAACAAGGTCTTTACAAGAGCTGTGTTGAACA
ACTTAAGGGTAACATTGCCAAGGGTATTAACTTTGTTAACCAAGCTTAAATTGTTTGATT
ATATCCAATTATATTAAAAATGTGTATATATATGATATTTGAAATAATTTAAATAGAATA
TATATTTGAAATAACCAAAAAATTTGGTTAATCAAAAAAAAAAAAAAAAGAAAAAATAAT
TATTAG
>Locus78v3rpkm104.55_PRE
ATTTTTTTTAATATAATAATTTTTTTAATATAATTTTATAATCAACATGGTAAGAAGGAT
AAGAGCAATATTAAGTTTTTCTTTTTGAGAATATAGAATAAAAAAAGATGTTTTATTAAA
TAAAAAAATAATGATTAGGAAATTAAATGAATTTGATTTAATTATGAAGTACAATAATTG
TAAAAAAAGATAATACTAATTAAAATATTTTTTTTTTTATATATATTTATTATTTAATGT
AATAAATAATTTTAAATAAAATTTTTTTAAACTATAATATTTATAATCGGAATAACAGGT
TAAGGTCGCTGTTCTTGGTGCTGCTGGTGGTATTGGTCAACCACTTTCTCTTCTCCTCAA
GTCTCACCCACAAGTTACCGAATTAAGTTTATACGATATCGTTAACTCTCCAGGTGTTGC
TGCTGATTTATCTCACATCTGCACTAAGGCTAAGGTTACTGGTTACAAGGGTCAAGAAAA
CCTTGATGCTGCTCTTGCTGGTTGTGATATTGTTGTTATTCCAGCTGGTATCCCACGTAA
GCCAGGTATGACTCGTGACGATCTTTTCAACATCAATGCCGGTATTGTTAAGGGTCTTGC
TGAAGGTATTGCTAAGAACTGCCCAAAGGCTTTCACTTGCATTATCTCTAACCCAGTTAA
CTCTACTGTCCCAATCTGTGCTGAAGTCTTCAAGAAGGCCGGTACTTACGATCCAAAGAG
ACTTTTCGGTATTACTCTTCTTGATATCGTTCGTTCCTCTACTTTCGTTTCTGAATGCAA
GGGAACTAACCCACAAGAAACTAAGGTTACCGTTATTGGTGGTCACTCTGGTGTTACCAT
TGTTCCACTTCTTTCCCAAGTTAAGGGTTTAACTTTCACTCAAGAAGAAGTTGAAGCTCT
TACTCACCGTATTCAATTCGGTGGTGATGAAGTCGTTAAGGCTAAGGATGGTGCTGGTTC
TGCTACTCTTTCTATGGCTTACGCCGCTGCTCGTTTCGTCGACTCTCTTATTGAAGGTGC
CTTCATGAAGAAGCCAGTTGTTGAATGTGCTTACGTCGAATCTCCACTTGCTGCCGCCGA
TGGTTGTGCCTTCTTCGCTTCTGCCATTGAACTCGGTCCAGCTGGTGCTGAAAAGATCTT
ACCAATTGGTCCACTCTCTGACTACGAACAAGGTCTCTACAAGGGCTGTGTTGAACAACT
TAAGGGTAACATTGCTAAGGGTTTTAACTTTTTTAACCAAGCTTAAATTTTTTGATTATA
TCCAATTATATTAAAAATGTGTATATATATGATATTTGAAATAATTTAAATTGTATATAT
ATTAAAAATAACCAATTATTTTTTTTAATCAAAAGAAAAAAAAAAAGAAAAAATAATTAT
TAGCTCATATTAAATAAGAG
>Locus78v4rpkm0.75_PRE
ATGAAGAAGCCAGTCGTTGAATGTGCTTACGTCGAATCTCCACTTGCTGCCGATGATGGT
TGTGCTTTCTTCGCTTCTGCCATTGAACTCGGTCCATCTGGTGCTGAAAAGATCTTACCA
ATTGGTCCATTATCTGAATACGAACAAGGTCTTTACAAGAGCTGTGTTGAACAACTTAAG
GGTAACATTGCCAAGGGTATTAACTTTGTTAACCAAGCTTAAATTGTTTGATTATATCCA
ATTATATTAAAAATGTGTATATATATGATATTTGAAATAATTTAAATAGAATATATATTT
GAAATAACCAAAAAATTTGGTTAATCAAAAGAAAAAAAAAAAGAAAAAATAATTATTAGC
TCATAATAAATGAGAGCAATTTTTTGTCTATGAAATAAAAAAAAGAGAGAAAAAAAAGGA
AAAAATTAAAGCGAAAAAAAAAAAATTGAC
>Locus79v1rpkm3330.25
CTGCTCCAGCTTTAGCTTCCATTGCTCAAACTGCCCAAAAGCGTTTCCTCTCTGTTCATG
AATACTGCTCCATGAACCTTCTTCACGAATACAACGTCAACGCCCCAAAGGGTATTGTCG
CTAAGACTCCAGAAGAAGCTTACCAAGCTGCCAAGAAGCTTAACACTGAAGATTTAGTCA
TTAAGGCTCAAGTTCTTGCTGGTGGTCGTGGTAAGGGTCACTTCGACAGTGGTCTTCAAG
GTGGTGTCAAGCTCTGTTACACTCCAGAACAAGTTAAGGAATACGCTTCCAAGATGTTAG
GTCACAAGCTTATCACCAAGCAAACTGGTGCTGCTGGTAGAGACTGTAACGCTGTTTACG
TTGTCGAACGTCAATACGCTCGTCGTGAATACTACTTCGCCATTCTTTTAGATCGTGCCA
CTCGTGGTCCAGTTCTTGTTGCTTCCTCTGAAGGTGGTGTTGAAATTGAAGAAGTTGCCA
AGACCAACCCAGATGCTATCATCACTGTTCCATTCAGTATTAAGACTGGTCTTACCAAGG
AAATTGCTCTTGATACCGCTAAGAAGATGGGTTTCACTGAAAAGTGTGTCCCACAAGCTG
CTGATACTTTCATGAAGCTCTACAAGATCTTCATTGAAAAGGATGCCACTATGGTTGAAA
TTAACCCAATGGCCGAAAACAACATGGGTGAAGTTGTCTGTATGGATGCTAAGTTCGGTT
TCGATGATAACGCTTCCTTCAAGCAAAAGGGTATCTTCGCTCTCCGTGATACCACTCAAG
AAGATCCACGTGAAGTTGCTGCTGCCAAGTGGAACCTTAACTACGTTGGTATGGAAGGTA
ACATTGGTTGTCTTGTTAACGGTGCCGGTCTTGCTATGGCTACTATGGATATCATTAAGC
TTAATGGTGGTGTCCCAGCTAACTTCCTTGATGTCGGTGGTTCTGCTACTGCTAAGCAAG
TTAAGGAAGCCTTCAAGATTATTTCTTCTGATAAGGCTGTTTCCGCTATCCTTGTTAACA
TTTTCGGTGGTATCATGAGATGTGATATTGTTGCTGAAGGTGTTATCCAAGCTGTTAAGG
AACTCGGTCTTGACATTCCACTTGTTGTCCGTCTTCAAGGTACTAAGGTCGAAGAAGCCA
GAGAACTTATTAAGAAATCTAACCTCTCCTTATACGCTATTGACGATCTTGACAAGGCCG
CTAAGAAGGTTGTCCAACTTGCCAATGTTGTTGGTTTAGCTAAGGAAAACGGTATTAAGA
TCAAGATTGAAAACTAGATTATTTATTAGCCACTCCTAAATTAAAATATTTTTTTTTTTT
TTTTTTAATTTTGAA
>Locus79v2rpkm649.99
TTTTTTTTTTTTCACTCCAAAAATTTTCTAATTATTATTAAATAATTTTAGAGATCTTTT
AATTTTTAAAATTAAATACAAAATGCTTGCTAACGTTACTCGTTCAACTTCTAAGGCTGC
TCCAGCTTTAGCTTCCATTGCCCAATCTGCCCAAAAGCGTTTCCTCTCTGTTCACGAATA
CTGCTCCATGAACCTTCTTCACGAATACAACGTCAACGCCCCAAAGGGTATTGTCGCTAA
GACTCCAGAAGAAGCTTACCAAGCTGCCAAGAAGCTTAACACTGAAGATTTAGTCATTAA
GGCTCAAGTTCTTGCTGGTGGTCGTGGTAAGGGTCACTTCGACAGTGGTCTTCAAGGTGG
TGTCAAGCTCTGTTACACTCCAGAACAAGTTAAGGAATACGCTTCCAAGATGTTAGGTCA
CAAGCTTATCACCAAGCAAACTGGTGCTGCTGGTAGAGACTGTAACGCTGTTTACGTTGT
CGAACGTCAATACGCTCGTCGTGAATACTACTTCGCCATTCTTTTAGATCGTGCCACTCG
TGGTCCAGTTCTTGTTGCTTCCTCTGAAGGTGGTGTTGAAATTGAAGAAGTTGCCGCTAC
TAACCCAGATGCTATCATCACTGTTCCATTCAGCATTAAGACTGGTCTTACCAGAGATGT
TGCTCTTGACACTGCTAAGAAGATGGGTTTCACTGACAAGTGTGTCCCACAAGCTGCTGA
TACTTTCATGAAGCTCTACAAGATCTTCATTGAAAAGGATGCCACTATGGTTGAAATTAA
CCCAATGGCCGAAAACAACAACGGTGAAGTTGTCTGTATGGATGCTAAGTTCGGTTTCGA
TGATAACGCTTCCTTCAAGCAAAAGGGTATCTTCGCTCTCCGTGATACCACTCAAGAAGA
TCCACGTGAAGTTGCTGCTGCCAAGTGGAACCTTAACTACGTTGGTATGGAAGGTAACAT
TGGTTGTCTTGTTAACGGTGCC
>Locus80v1rpkm3300.99
TTTAATAAATTCGAGATGAGTACCGAAAAGTCAGCTTCCAACCCAATGAGGGAACTTAAG
TTAGAAAAGCTCTGTCTCAACATTTCTGTTGGTGAATCTGGAGATAGACTTACTCGTGCC
TCTAAGGTTTTAGAACAATTAACTGGCCAAGTTCCAGTTATGTCCAAGGCTCGTTACACT
GTCCGTACTTTCGGTATCAGACGTAATGAAAAGATTGCTGTCCACTGTACCGTTCGTGGT
CCAAAGGCCGAAGAAATTCTTGACAGAGGTTTAAAGGTTAAGGAATACGAATTAAAGAGA
TCTAACTTCTCTTCTACCGGTAACTTCGGTTTCGGTATCCAAGAACACATTGATTTAGGT
ATTAAGTACGATCCAAGCATCGGTATTTACGGTATGGACTTCTACGTTGTTATGGGTAGA
CCAGGTTTCAGAGTTGCCAGAAGAAAGCAACAATCTGCTAAGGTCGGTTTCCCACACCGT
AACACTAAGGAAGAAACCATCAACTGGTTCAAGAAGAGATTCGATGGTATTGTTTTAAAC
AAATAGACATAAATAATATCAATAAAATCTGTTCACAAATTATTATACGATTTTTAAAAG
CATAAAAAAAAATCAAACATTTGAATTTTCTATATATATTATTGTGTATTGAAAAATAAG
AAAAAAACGTGGATATAAAAGTTTTTAATTATATTAGGGAAAGATAGTTATTATAATATA
TTATTCAGTAATATACTATTTTATAAGCATTTGAATTCTTTTTTTATTATTTAAAAAATA
TTGGAAATAAATGTTATAAGGTAAAAAATGATACATTAAATAATTATGGTAATAAAATCG
TATTAAATTTATATAGGGAATTTTAAATTAAAAAAAAAAATAAATTATATTTAAAAATTA
AAATTAA
>Locus81v1rpkm3270.44
AAAAGTATTATTATAAGTAGTCACAATGGTTACTCCAATCAACAAAACCAAGATTGTTAA
GAAGCACACCACTAAATTCTTCCGTCATCAATCCGATCGTTTCAAGAGAGTTGATGCCTC
ATGGAGAAAACCAAAAGGTATTGATGGTGTTGTCCGTAGACGTTTCCGTGGTACCATTAG
AATGCCAAAGATTGGTTACGGATCTAACAAGAAGACTCGTGATCTTATGCCAAATGGTTT
CAAGAAGTTCGTTGTTTCCAACGTTAAGGATTTAGAACTTTTACTTATGCACAACCGTAC
TTACGCTGCTGAAATTGCTCACAACGTTTCTTCTAAGAAGAGAATTGAAATTGTTGAACG
TGCCAAGCAATTAAACGTTAAGGTTACTAACGCTCAAGCTCGTGTTAGAACTCAAGATAA
CGAATAAAT
>Locus81v2rpkm102.01_PRE
CCAAAAGGTATTGATGGTGTCGTTCGTAGACGTTTCCGTGGTACCATTAGAATGCCAAAG
ATTGGTTACGGATCTAACAAGAAGACTCGTGATCTTATGCCAAATGGTTTCAAGAAGTTC
GTTGTTTCCAACGTTAAGGATTTAGAACTTTTACTTATGCACAACCGTACTTACGCTGCT
GAAATTGCTCACAACGTTTCTTCTAAGAAGAGAATTGAAATTGT
>Locus82v1rpkm3224.02
AATAGTTGAAAATAAGAAAAAATGGCACCAGATAAGGCAGCTAAAGCAGCCGCAGCTAAA
GCCGGAGGTAAAGCTAAGAAGAAGAAGTGGTCTAAGGGAAAGGTTAAGGATAAGGCCAAC
AACGCTGTTACCTTCAACCAAGAAACTTATGACAGACTTTTCAAGGAAGTTCCAACTTAC
AAGTTAATGAATTAAGACGTATGACTGAATATATGGTCACACCAAATTCTAAAGCAGAAG
GTTCAATGAAGGGTTCTAAAGCAAATGAAAAGCCAAAATTAATTACATCAATACAAATCC
CCAAAAAAGAAAAAAAAAGGTGTTTGTTATTTAAAAATTGAAAATGTTCAAAAAAAAAAA
AAAAAAAAAATATTCC
>Locus83v1rpkm3222.20
TTTTTTATTCTAAGTAATTAGAAAACAAACCTTTCTTTTTTAAAAACTTTTTCTTTATAA
AAACTTAATTATTAATCATGGATGAGGATATTGCTGCCCTTGTTATCGATAACGGTTCCG
GTATGTGTAAGGCCGGTTTCGCTGGTGATGATGCTCCACGTGCCGTTTTCCCATCTATTG
TAGGTCGTCCAAGACATCAAGGTGTTATGGTTGGTATGGGTCAAAAGGATTCATACGTTG
GTGATGAAGCTCAATCAAAGAGAGGTATTCTTACTCTTAAGTACCCAATTGAACACGGTA
TTGTTACAAACTGGGATGATATGGAAAAGATCTGGCACCACACCTTCTACAATGAACTTC
GTGTTGCTCCAGAAGAACATCCAGTTCTTCTTACTGAAGCCCCACTTAACCCAAAGGCTA
ACCGTGAAAAGATGACTCAAATTATGTTCGAAACCTTCAATGTTCCAGCCTTCTATGTCC
AAATTCAAGCTGTTCTTTCCCTTTACGCTTCTGGTCGTACTACTGGTATTGTTCTTGATT
CTGGTGATGGTGTTTCTCACACTGTTCCAATTTATGAAGGTTACTCTCTTCCACACGCTA
TTCTTCGTCTTGATCTTGCTGGTCGTGATTTAACTGAACATCTTATGAAGCTTCTTACTG
AACGTGGTTACACTTTCACTACCACTGCTGAACGTGAAATTGTTCGTGATATTAAGGAAA
AGCTTTGCTATGTTGCTCTTGACTTTGAACAAGAAATGCAAACTGCTGCTCAATCGGCAC
AACTAGAGAAGAGCTATGAATTGCCGGATGGTAACGTTCTTACTATTGGTAACGAACGTT
TCAGATGTCCAGAAGCTCTCTTCCAACCAGGTCTTATCGGTCTTGAATCTGCTGGTATTC
ACGAAACTACTTACAACTCTATCATGAAGTGTGATGTTGATATTCGTAAGGATCTTTACG
GTAACATTGTTCTTTCTGGTGGTACAACTATGTACCCAGGTATTGCTGATCGTATGCAAC
GTGAAATTACTGCTCTTGCTCCATCTTCTATGAAGATTAAGATTGTCGCTCCACCAGAAC
GTAAGTACTCTGTCTGGATTGGTGGATCTATTCTTGCTTCCCTTTCTACCTTCCAACAAA
TGTGGATTTCTAAGCAAGAATATGATGAATCTGGTCCATCTATTGTCCACCGTAAGTGTT
TCTAAGCTGCTTAAACAAACAAGAAATTTTCTAATAATTTGAAATATTATTCTCTTTGAT
TAAGTGTAAGAAAAAAAACGAAACATGAAATAAGGGATAATATAATCATCAAAATAATAA
TAGCAAAAATAATTAATTTTTTTTGAAATAAAATATAAAGAAAAACAAATAATGAAGAAA
AAATAAATAAAACCCAAAAATAAAAAA
>Locus83v2rpkm61.13_PRE
AATAAATTTATTTGATTTTAGTACAAAGAAAAAAAATATTTATTATTTTTTGTTTTAGTA
AATTTAGAAAACCAACCTTTCTTTTTTAAAACTTTTTTTTTTTAAAAAAACTAATTATTA
ATCATGGATGAGGATATTGCTGCTTTAGTTATTGATAACGGTTCCGGTATGTGTAAGGCC
GGTTTCGCTGGTGATGATGCTCCACGTGCCGTTTTCCCATCTATTGTTGGTCGTCCAAGA
CACCAAGGTGTTATGGTTGGTATGGGTCAAAAGGATTCCTACGTTGGTGATGAAGCCCAA
TCTAAGAGAGGTATTCTTACTCTTAAATACCCAATTGAACACGGTATTGTTACTAACTGG
GATGATATGGAAAAGATCTGGCACCACACCTTCTACAATGAACTTCGTGTTGCTCCAGAA
GAACACCCAGTTCTTCTTACTGAAGCTCCACTTAACCCAAAGGCTAACCGTGAAAAGATG
ACTCAAATTATGTTTGAAACTTTCAACGTTCCAGCCTTCTACGTTCAAATTCAAGCCGTC
CTTTCCCTTTACGCTTCTGGTCGTACTACTGGTATTGTACTTGATTCTGGTGATGGTGTT
TCCCACACTGTCCCAATTTACGAAGGTTACTCACTTCCACACGCTATCCTTCGTCTTGAT
CTTGCTGGTCGTGATTTAACTGAACATCTTATGAAGCTTCTTACTGAACGTGGTTACACT
TTCACTACCACTGCTGAACGTGAAATTGTTCGTGATATTAAGGAAAAGCTTTGCTATGTT
GCTCTTGACTTTGAACAAGAAATGCAAACTGCTGCTCAATCGGCACAACTAGAGAAGAGC
TATGAATTGCCGGATGGTAACGTTCTTACTATTGGTAACGAACGTTTCAGATGTCCAGAA
GCTCTCTTCCAACCAGGTCTTATCGGTCTTGAATCTGCTGGTATTCACGAAACTACTTAC
AACTCTATCATGAAGTGTGATGTTGATATTCGTAAGGATCTTTACGGTAACATTGTTCTT
TCTGGTGGTACAACTATGTACCCAGGTATTGCTGATCGTATGCAACGTGAAATTACTGCT
CTTGCTCCATCTTCTATGAAGATTAAGATTGTCGCTCCACCAGAACGTAAGTACTCTGTC
TGGATTGGTGGATCTATTCTTGCTTCCCTTTCTACCTTCCAACAAATGTGGATTTCTAAG
CAAGAATATGATGAATCTGGTCCATCTATTGTCCACCGTAAGTGTTTCTAAGCTGCTTAA
ACAAACAAGAAATTTTAGATTTTCCAAAATATTATTTACTTTGATTTTAGTGTAAGGGAT
ATAAAAAAAACTAACATGAAATTGAAGGAAGTAATATAAATCACATAAATATAATAGCAT
TTCATGAAAATAATTATTTTTTTTGAACCAAGGTAAAAAAAATTAATTGGGAAAAGAAAA
ATATTATAAATAAACAAATAAAATTTTAAAATAAAAAAATGAACAACAATTTTAACCCAA
AAAATAAAAATAAAAAATAAATAAAAAAAAAAAGAAAAATAAACAAAAAAATTCAAAAG
>Locus84v1rpkm3201.34
GAATAAAGTATAAATAATGTCTAAACGAAATTTATGCCAGAATTTATGTTTTGTATTGTT
AAATATGAATTGATGGATGAATAAGGATTTGTAATTTAAGTCCGTATTATGATAATATAT
TAGATATTATTCATACTTTATTTATGAATTATACATAATATATATAATGTGTTCATGTAA
AAATAGATATTGATTTATATTATTTAAAATTGAAAATTTTAAATTTTACAAAGATGGGTA
AAGGAAAGCCAAGTGGTTTAAGATGCGCACGTAAGTTACGTATTCACCGTCGTGAAGAAA
GATGGGCCGATAAGCAATACAAGAAAAGAGCTTTAGGTACCGCTTTCAAGTACTTACCAT
TCGGAGGATCTTCCCACGCTAAGGGTATTGTTCTTGAAAAGATTGGTGTTGAAGCTAAGC
AACCTAACTCTGCTATTCGTAAGTGTGTTCGTGTCCAATTAATTAAGAACGGTAAGAAGA
TCACTGCTTTCGTTCCAAACGATGGTTGTTTAAACTACGTTGAAGAAAACG
>Locus85v1rpkm3190.84
GTTAAGTAAGAGATTAACAATGGTTGCCACTAAAGCTGTTCCAGAAACTTTATTAAAGAA
GGCTAAGGCTCAAGAAAAGATCGCCGCTGCCAAGGCTGCCGCCAAGGCTGAATCTAAGGT
TGCTAACCGTAACGCTCGTAAGGTTGCCTACCAACGTGCTCAACAATATGCTAAGGAATA
CAAGGCCGCTGAACGTAACGAAATTCGTCTCCAAAGACAAGCTAAGGCTCAAGGTTCTTT
CTATGTCCCAGCTGAACCAAAGTTAGCTTTCGTTGTTAGAATTAAGGGTATTTCTAATGT
TCCACCAAAGGCTCGTAAGATCCTTCAACTTCTCCGTATCATTCAAATCAATAATGGTAC
TTTCGTAAAGCTTAACAAGGCCACTGTTACTATGTTAAAGTTAGTTGAACCATACGTTAC
TTACGGTACTCCAAATCTTAAGACTGTTCGTGAACTTATCTACAAGCGTGGTTTCGCTAA
GATTAACAAGCAAAGAATTCCAATTACTGATAACGCTATTATTGCCCAAGAACTTGGTAA
ATACGGTATTGTTTGTATTGAAGATCTTATTCACGAAATCTACACTGTTGGTCCAAACTT
CAAGCAAGCTAACAACTTCCTCTGGACTTTCAAGCTCTCTAACCCAACTGGTGGTTTCAA
GGGTAAGAAGACCAACC
>Locus85v2rpkm1393.20
AAAATTAAAAATTTTTAATAAAATAAAAAAATACTATTCCATATTTACTTTTTCCTCCTC
TTCAATCGTTAAGTAAGAATACTAACAATGGTGTATGTAGTTATTGATAAAATATGAAAT
AAATGAAATCATGAATTGAATAAAATATTAAATATGGTACATAAAATCAGCAAGAGCATA
TAATCTTAAAGAAAGTTACACAAAAGAAATTATATTCTTTAATGTTATATTGTTCTTAAA
AAATGATTATCATTTTTCATAGAATAGATTATATATATTGAGTAAAAATAGTTTTCGTAT
ATGCGGAAATAATGGGTTGCCACTAAAGCTGTTCCAGAAACTTTATTAAAGAAGGCTAAG
GCTCAAGAAAAGATCGCCGCTGCCAAGGCTGCCGCCAAGGCTGAATCTAAGGTTGCTAAC
CGTAACGCTCGTAAGGTTGCCTACCAACGTGCTCAACAATATGCTAAGGAATACAAGGCC
GCTGAACGTAACGAAATTCGTCTCCAAAGACAAGCTAAGGCTCAAGGTTCTTTCTATGTC
CCAGCTGAACCAAAGTTAGCTTTCGTTGTTAGAATTAAGGGTATCTCCAATGTTCCACCA
AAGGCTCGTAAGATCCTTCAACTTCTTCGTATCATTCAAATTAACAATGGTACTTTTGTT
AAGCTCAACAAGGCTACTGTTACTATGTTAAAGTTAGTCGAACCATACGTTACCTACGGT
ACTCCAAACCTTAAGACCGTACGTGAACTTATCTACAAGCGTGGTTTTGCTAAGATTAAC
AAGCAAAGAATTCCAATTACTGATAATGCTATCATTGCTCAAGAACTTGGTAAATACGGT
ATTGTTTGTATTGAAGATCTTATTCACGAAATCTACACTGTTGGTCCAAACTTCAAGCAA
GCTAACAACTTCCTCTGGACTTTCAAGCTCTCTAACCCAACTGGTGGTTTCAAGGGTAAG
AAGACCAACCACTTCATTCAAAATGGTGAAGCCGGTAACCGTGAAAACTACATCAACAAC
CTTGTTCAAAGAATGAACTAAGTTTATTAAATGTATTTGTAAATTTATATTGAACAGATT
TGGTGTAATAAAGATTGATAAAATATAAAAAAAAAA
>Locus86v1rpkm3175.18
GGTTAGATTTCAATATTAAGATTCAGTGAATCAACATGGTCAGAATTTCCGTCTTAGCTG
ATTGTCTTAAGTCTATTGTCAACGCCGAAAAGGTTGGTAAGAGACAAGTTTTAGTCCGTC
CATCCTCTAAGGTTATTGTCAAATTCCTTTCAGTTATGCAAAAGCATGGTTACATTGGTG
AATTTGAAATCATTGATGACCACCGTTCTGGTAAGATTGTTATCCAACTTAATGGTCGTC
TTAACAAGTGTGGTGTTATCTCCCCAAGATTCAATGTTAAGTTAAACGATTTCGAAAAAT
GGATTAACGACCTTCTTCCATCCCGTCAATTCGGTTACATTGTTCTTACCACTTCTGCTG
GTATTATGGACCACGAAGAAGCCAGAAGAAAGAAGACTGGTGGTAAGATTCTTGGTTTCT
TCTACTAGATTCATTGATTAAAAATTGATGTATCAATTTTAGATCATTTAATAAAATTAA
TAAAAAAC
>Locus87v1rpkm3174.02
TTTACATATATTTTATAGTGAAATGGCTACTGTTCGTCTTTACTCTAAAGCTCGTTTCTT
AGGATACAAGCGTTCCAAGCACAACCAAAGACTTCACACTAGTTTACTTGAAATTGAAAA
CGTAAACACTACCAAGGATTCTCTCTTCTATCTTGGTAAGCGTGTTGCCTACGTCTACAG
AGCCACTAAGGAAGTTAACGGATCTAAAGTTAGAGTTATCTGGGGTAGAATCACCGCTAC
TCACGGAAACAGTGGTGTTGTTAAAGCTAAGTTCAGAAAAAACCTTCCACCAAGAGCCAT
TGGTGCCCAAGTTCGTGTTATGATGTACCCATCCAACATCTAAATAAGTTAATAAATATA
TGTAATAAGAGCTTAGAATGAATAAAATTATTTAATAAATAATTTTGAATTTCATTATCT
GACAACAAAAAAAAAA
>Locus88v1rpkm3120.75
CACACTCGTTATAATCATGGGTATAAGCAGAGACAGTCGTCACAAGCGTAACGCTACCGG
TGCCAAGCGCGCCCAATACCGTAAGAAGAGAAAGTTCGAAATGGGTCGTCAAAACTCTTT
AACTAAGCTTGGTTCTAAGAAGATCCACACCATCAGAGTTAGAGGTGGTAACCTTAAGTA
CAGAGCTTTAAGATTAGATAGCGGTAACTTCTCTTGGGGATCTGAAGCTATCACTCGTAA
GACTCGTATTGTTGCTGTCGTCTACAACGCCTCTGATAACGATCTTGTCCGTACTAACAC
TCTTGTCAAGAACGCCATTGTTCAAATTGATGCCGCTCCATTCAGACAATGGTTCGAATC
TCACTATGGTGTTACCCTCGGTAAGAAGAAGGCCGACGAAGAAGAAAAGAAGCTCTCCAA
CCACGCCCAACGTAAGCGCGATGCTCTTAAGGAACAATCCAAGATCGAAAGTAACATTAA
GGATCAATTCGCTGCTGGTCGTCTCTACGCCTGTATCTCTTCCCGTCCAGGTCAATCCGG
TCGTGCTGACGGTTACATTTTAGAAGGAAAGGAACTTGACTTCTACGTCAGAAAGATCAA
GTCTAAGAAGTAAAAAGTGTATTATTGACAATATAAATGTTTTAATACAATTTTTTGACA
ACATCAATAAAGATAAAAAATTAAAAAAAAAAAAA
>Locus89v1rpkm3094.17
TTTTTTTTTTTATTTATTTTACTTCTTCTTATTAATTTTTTATGAATGGATGAATGTGGT
TAAAATGTGTTAATTGTATCGTTATGTGTAGTGTTAATATAAATTTTTTCTTTTTATTTC
TATATTTTTGTGGATGTCCAATATATTATAGATGTCTATTAAATTTATAATATTATTATA
AAGAATGATAAGATATACTAATTGTATGTAATGTTATTATTAGTTCTCTAACGACGTTTC
CTCTTCACGCAGTAAGTCCCGCAAGGCTCACTTCTCTGCCCCATCTTCTCTCCGCCGTAA
GATCATGAGCGCTTCCCTCTCTAAGGAATTAAGAGAAAAGCACAAAGTTCGTTCCATGCC
AATTCGTAAGGATGATGAAGTTACCATTGTTCGTGGTGCCTTCAAGGGTCGTGAAGGAAA
GGTTGTCACTGTCTACCGTAAGAAGTGGATCATTCACATTGAACGTGTCACTAAGGAAAA
GACTAATGGTCAATCCGTTCCAATCCCAATCCACCCATCCAAGGTTATGATCACCAAGTT
AAAGATGGATAAGGACAGAAAGGATCTCTTAGAACGTAAGGCTGCCAACAAGCAATAAAT
CATTTTTATTAAGAATTAAATTGTAAAAAAATGAAAAACGTAATAAAAATATCAATTTTC
AGTGATATCGAAAATTGATTGATAAAAAAAAAAATTGA
>Locus90v1rpkm3081.38
AATATTTTTATTATTAAATTTTAAAATATAAAATGGGTATTCTCGATATTGTTCCACCAG
GTGTTGTTACTGGCGATAACCTTAGAAAACTTTTCAAGTACGCTAAGGAACACAAATTCG
CTATTCCAGCTGTTAACTGTACTTCTTCTTCTACTGTTAACGCTGTTTTAGAAGCTGCTC
GTGATATTAAGGCTCCAATCATCATTCAATTCTCCAATGGTGGTTCTGCTTTCTACGCTG
GTAAGGGTATCTCCAACAAGAACCAAGAAGCTTCTATTCTTGGTGCCGTTGCTGGTGCTC
TCCACGTTCGTCAAGTCGCTAAGGCTTACGGTATTCCAGTTGTTCTTCACTCTGATCACT
GTGCCAAGAAGCTTCTTCCATGGTTCGATGGTATGCTTAAGGCTGATGAAGAATACTTCG
CTGTTCACGGTGAACCACTTTTCTCTTCCCACATGTTAGATCTTTCTGAACAACCAAAGG
AAGAAAACATTGCTATTTGTGTCGGTTACCTTAAGCGTATGGCTAAGATGAACCAACTTT
TAGAAATGGAAATCGGTATTACTGGTGGTGAAGAAGATGGTGTTGATAACTCTCACGCTG
AAAAGAGCAGTCTTTACACTCAACCAGAAGATATCTGGGATGTCTACAAGGCTTTCTCTG
AAATTACTGATATGTTCACCATTGCTGCTGCTTTCGGTAATGTTCACGGTGTTTACAAGC
CAGGTAATGTTAAGCTTGCTCCAGAAATTCTCGGTAAGCACCAAGAATTCGTTCGTAAGC
AACTTAACTCTTCTGAAGAAAAGCCAGTTAACTTTGTCTTCCACGGTGGTTCCGGTTCCA
CTGTTCAAGAAATCAAGACCGCTCTTTCCAACGGTGTTGTTAAGATGAACATTGATACCG
ATACTCAATGGGCTTACTGGGTTGGTCTTCGTGACTTCTACGAAGCCAAGAAGGGATACC
TCCAAGGTCAAATTGGTAATCCAGAAGGTGAAGACAAGCCAAACAAGAAGTTCTACGATC
CACGTACTTGGATTCGTGAATCTGAAAAGACTATGATCAAGCGTGTCCAAGAAGCTTGTG
AATACCTTAACAATGTCAATGTCTTATAAAGCGATAGTAATACCGTACTTGCACGCCTGT
AAAAAAATAATTTAATATTATAATTTTTAATATTAAATTATTTTTTTTTTGAAAATAAAG
AAGAAAACCTATAATTAAAATTGAAATAAAAATTGAAAACCCAAAAAAACGAAATGAATA
AATAACAACTTTCTATATATTTCTATATTACCAAAATAAA
>Locus90v2rpkm2858.29
GTTGCTGGTGCTCTCCACGTTCGTCAAGTCGCTAAGGCTTACGGTATTCCAGTTGTTCTT
CACTCTGATCACTGTGCCAAGAAGCTTCTTCCATGGTTCGATGGTATGCTTAAGGCTGAT
GAAGAATATTTCGCTGTTCATGGTGAACCACTTTTCTCTTCTCACATGTTAGATCTTTCT
GAACAACCAAAAGAAGAAAACATTAGCATTTGCTGTGGTTACCTTAAGCGTATGGCTAAG
ATGAACCAACTTTTAGAAATGGAAATCGGTATTACTGGTGGTGAAGAAGATGGTGTTGAT
AACTCTCACGCTGAAAAGAGCAGTCTTTACACTCAACCAGAAGATATCTGGGATGTCTAC
AAGGCTTTCTCTGAAATTACTGATATGTTCACCATTGCTGCTGCTTTCGGTAATGTTCAC
GGTGTTTACAAGCCAGGTAACGTTGTTCTTGCTCCAGAAATTCTTGGTAAGCATCAAGAA
TACGTTCGCAAGCAACTTGGTTGTGCTGAAGAAAAGCCAGTTAACTTTGTCTTCCACGGT
GGTTCCGGTTCCACTGTTCAAGAAATCAAGACCGCTCTTTCCAACGGTGTTGTTAAGATG
AACATTGATACCGATACTCAATGGGCTTACTGGGTTGGTCTTCGTGACTTCTACGAAGCC
AAGAAGGGATACCTCCAAGGTCAAATTGGTAATCCAGAAGGTGAAGACAAGCCAAACAAG
AAGTACTACGATCCACGTACTTGGATTCGTGAATCTGAAAAGACTATGATCAAGCGTGTC
CAAGAAGCTTGCCAATACCTTGACAATGTCAACACTTTATAAAGTACACCTGATACCTTA
AAAGCACGCCTGTAGATAATTTAGTATTAAGCAATGTGTAATATTAAATTATTTAAAATA
TATGTAAGAAAACCTATCTATTTTAGAATTTTTAATATTAGAATTCTAATATTATAAAAT
ACAAAATACAAAAGTTAAAGAAACAAACGAAAAGGAAAAAAAAATGAAAATATTTATAAA
AAATTAGAAGAAAAATATAAAAAAGAAAAAGTGGAAATATTAAAAATATTTCTATTTAAT
ATTGAAAACTAAAAAAAAAAAGAGAAGAAATATTAAAATTATAAATAAAAACCAAA
>Locus90v3rpkm1564.81
GTTGCTGGTGCTCTCCACGTTCGTCAAGTCGCTAAGGCTTACGGTATTCCAGTTGTTCTT
CACTCTGATCACTGTGCCAAGAAGCTTCTTCCATGGTTCGATGGTATGCTTAAGGCTGAT
GAAGAATACTTCGCTGTTCACGGTGAACCACTTTTCTCTTCCCACATGTTAGATCTTTCT
GAACAACCAAAGGAAGAAAACATTAGCATTTGCTGTGGTTACCTTAAGCGTATGGCTAAG
ATGAACCAACTTTTAGAAATGGAAATCGGTATTACTGGTGGTGAAGAAGATGGTGTTGAT
AACTCTCACGCTGAAAAGAGCAGTCTTTACACTCAACCAGAAGATATCTGGGATGTCTAC
AAGGCTTTCTCTGAAATTACTGATATGTTCACCATTGCTGCTGCTTTCGGTAACGTTCAC
GGTGTCTACAAGCCAGGTAATGTTGTTCTTGCTCCAGAAATTCTTGGTAAGCACCAAGAA
TACGTTCGCAAGCAACTCGGTTGTGCTGAAGAAAAGCCAGTCAACTTTGTCTTCCACGGT
GGTTCCGGTTCTACCGTTCAAGAAATCAAGACCGCTCTTTCCAACGGTGTTGTTAAGATG
AACATTGATACTGATACTCAATGGGCCTACTGGATTGGTCTTCATGACTTCTATGAAGCC
AAGAAGGGATACCTTCAAGGTCAAATTGGTAACCCAGAAGGTGAAGACAAGCCAAACAAG
AAGTACTACGATCCACGTACTTGGATTCGTGAATCTGAAAAGACTATGATTAAGCGTGTC
CAAGAAGCTTGCCAATACCTTGACAATGTCAATACTTTATAAAGTACCCCAGATACCTTA
AAAGCACGTCTTTAAATAATTTAATACTAAACAATGTGTAGTATTAGTTATTTATATTCT
ATCTCTATTGGAATTTTTAATGATAAAATTCTATTTTTTTTTTTTTAAAAAAAAATGAAG
AATAAATAATAAAAATAATAAAAATATTTCGATGTAAAAATAAAAAAAAGCAAAAAAGAA
CAAAAGG
>Locus90v4rpkm237.04_PRE
CGCTAAGGCTTACGGTATTCCAGTTGTTCTTCACTCTGATCACTGTGCCAAGAAGCTTCT
TCCATGGTTCGATGGTATGCTTAAGGCTGATGAAGAATACTTCGCTGTTCACGGTAAATA
CAAAATGAATGCATATTAATATATTATTACTATATATATAATGTATTTGTTATAAAGAAA
AAATTATGGTTATAATTTAAATTTTAAGAATAAATAAGTGAAAAGTGAAAATAATTATTA
ATATACGATAATACTTTAAATGGGCGATATATATGTGAACATTTTCATTTTAAAAAAATG
AAAATGTTAAAATAAAATAAGGAAAAATCATATTGATAATACATAAATGGATTTATGAAA
GAAAATTAAGATTTAAAAATAAAGGAAGATTTATTAAAATATTTAATAAATGTACGAAAA
ATGTATTAATAAAACATTTATATTTAATATTTAAATCTTCGCTGTTCACGGTGAACCACT
TTTCTCTTCCCACATGTTAGATCTTTCTGAACAACCAAAGGAAGAAAACATTAGCATTTG
CTGTGGTTACCTTAAGCGTATGGCTAAGATGAACCAACTTTTAGAAATGGAAATCGGTAT
TACTGGTGGTGAAGAAGATGGTGTTGATAACTCTCACGCTGAAAAGAGCAGTCTTTACAC
TCAACCAGAAGATATCTGGGATGTCTACAAGGCTTTCTCTGAAATTACT
>Locus91v1rpkm3030.22
TGTCACCGCTGAAACATTGATTATAACAAAATGTCTTACCAACAAGATAAGAAGGGTGTT
GAAGATGTCAAGATTCACAGAATCAGAATCACTTTAACTTCCAGAAATGTCAAGTCTCTT
GAAAAGGTCTGCTCTGACCTTATTACCCGTGCCAAGGAATCTCAACTTAAGGTTAAGGGT
CCAGTCCGTCTTCCAACTAAGGTTCTTCGTATTACCACCAGAAAGACTCCATGTGGTGAA
GGTTCTAAGACCTGGGATCGTTACGAAATGAGAATCCACAAGAGACTTATCGATCTTCAC
TCCCCAAGTGAAATTGTTAAGAAGATCACTTCTATCTCAATTGAACCAGGAGTTGAAGTC
GAAGTTACCATTGCCAACAACTAAATTAATTTAATTTAGGGCTTTGATAATAATAATATA
CAAATAAAATTGACACAAAATTATGAAAAAAGTCAAAAAAAAAAAATATATATATA
>Locus92v1rpkm3001.94
ATTTTATTTGTAACTTAGTGTCACCGTTGAAACATTAAAATTCAAAATGTCTTACGTCGC
ACAAGATAAGAAGGGTGAAGATGTCAAGATTCACAGAATCAGAATCACTTTAACTTCCAG
AAATGTTAAGTCTCTTGAAAAGGTTTGCTCTGACCTTATTACCCGTGCCAAGGAATCTCA
ACTTAAGGTTAAGGGTCCAGTCCGTCTCCCAACCAAGGTTCTTCGTATTACCACAAGAAA
GACTCCATGTGGTGAAGGTTCTAAGACCTGGGATCGTTACGAAATGAGAATTCACAAGAG
ACTCATCGATCTTCACTCCCCAAGTGAAATCGTTAAGAAGATCACTTCCATCTCCATTGA
ACCAGGAGTTGAAGTAGAAGTTACCATTGCTAACAACTAGATTGTTTAATTAATGATAGG
AACTTTGTAAGAATGAGCATTAATAATAAAATGTCATAAAATTTAAAATAGACACAAAAA
TATAAAAAAAAAA
>Locus93v1rpkm2971.50
AAGAATCATGTTGATTTAAAATTAGTATAATAATAATTTTTAATCAACATGATTCTTTAT
CGTGACGTTATCTCTGGTGATGAAATCGTCTCTGACGCTTACAAGATCACTGAAATCGGT
AATGGTATTGCCATTGAAGTCGACTGTAAAATGATTACTGTCAGTGGTAACGATGATTAC
GATATTGGTGCCAACCCATCTGCTGAAGATGAAGAAGATGGTCCAATCCCAGAAGATGCC
CAAGTTGTTAACAATGTCGTTTACTCTTTCCGTCTCCAAGAAACTCAATTCGACAAAGCT
TCTTACAAGGTTTACATGAAGGGTTACATGAAGAGTATTAGAAAGTACCTTCAAGAAAAC
AACCCAGAACGTGTTCCAGACTTCGAAAAGGAAGCTGTTATTCTTTTCAAGAAGATTCTT
GCTAACTTCAAGGATTACGAATTCTACGTTGGTGAATCCATGGACCCAGATGGTGCTGTC
CTTCTTCTTAACTACAGAGAAGATGGTGTTACTCCATACTTCACTATTTTCAAGGATGGT
CTTAAGATTGAAAAGTTATAGATGCATTTAACGAAAAGCATTTATAAAATGAAAAAATAT
TTTATAAATTAGAAATATTTTTTTAATTATTATTATAATAGTTTAAAAGTTATTTAAAAA
TTTTTAAATTAGTAATAAAAAAGAAAAAATATGAACAAAAGAAAATAATAAACAAGAAAA
GAAATTTTTCTTAAAATGAAAGAAAAATTATGAGAATTTATAAACAAAAATAAAAAAAAA
AAAAAA
>Locus93v2rpkm9.76_PRE
TTTTAATCAACATGATTCTTTATCGTGACGTTATCTCTGGTGATGAAATCGTCTCTGACG
CTTACAAGATCACTGAAATCGGTAATGGTATTGCCATTGAAGTCGACTGTAAAGTAAGTA
CTCTAAAGTAAAAAAAAGATAGAAGGGAAAAATTATATATATGGTGTTTAAAAAATGGGA
AAACATAGGTATTAATCATTATTTTAATAAATATATTATTATAAATAATATTTTATAAAA
GATGATTACTGTCAGTGGTAACGATGATTACGATATTGGTGCCAACCCATCTGCTGAAGA
TGAAGAAGATGGTCCAATCCCAGAAGATGCCCAAGTTGTTAACAATGTCGTTTACTCTTT
CCGTCTCCAAGAAACTCAATTCGACAAAGCTTCTTACAAGGTTTACATGAAGGGTTACAT
GAAGAGTATTAGAAAGTACCTTCAAGAAAACAACCCAGAAC
>Locus93v3rpkm7.67_PRE
GTATAATAATAATTTTTAATCAACATGATTCTCTATCGTGACGTTATCTCTGGTGATGAA
ATCGTCTCTGACGCTTACAAGATTACTGAAATTGGTAATGGAATTGCCATTGAAGTTGAC
TGTAAAATGATTACCATTACCGGTAATGAAGATTTCGATATTGGTGCCAACCCATCTGCT
GAAGATGAAGAAGATGGTCCAATCCCAGAAGATGCTCAAGTTGTCAACAATGTTGTCTAT
TCTTTCCGTCTCCAAGAAACTCAATTCGACAAAGCTTCTTACAAGGTTTACATGAAGGGT
TACATGAAGAGTATTAGAAAGTACCTTCAAGAAAACAACCCAGAACGTGTTCCAGACTTC
GAAAAGGAAGCTGTTATTCTTTTCAAGAAGATTCTTGCTAACTTCAAGGATTACGAATTC
TACGTTGGTGAATCCATGGACCCAGATGGTGCTGTCCTTCTTCTTAACTACAGAGAAGAT
GGTGTTACCCCATACTTTACTATTTTCAAGGATGGTCTTAAGATTGAAAAGTTATAGATG
CATTAACAAAGTTGTATTTATAAATGAAAAAAATATTTTATAAATAAGGAATATTTTTTT
TTATTATTATTATAATAATTTAAAAGTTATTTAAAATTAAAAAATTTTTAAATTAATAAT
ATAAAGAAAAAAATATAAACAAAAAGTCAAATAAAAAATTTTTCTTAAAACGAGAGAAAA
ATTTAAAAGATAAGAAAC
>Locus94v1rpkm2954.81
AATTATATTATTAAGATGGCTGTAGGAAAAAATAAGCGTCTCTCCAAGGGAAAGAAGGGT
CTCAAGAAGAAGATTATTGATCCATTCACCAGAAAGGATTGGTATGATCTCAAGGCTCCA
GCTATGTTCTCCAAAAGAGATATCGGTAAAACTCTTGTTAACCGTACTCAAGGTTTAAAA
AACTCTTCTGACTATCTTAAGGGTAGTGTTGTCGAAGTTTCTTTAGCTGATCTTAATGAC
AATCAAGAAGATGCTTTCCGTAAGATTAAGCTTAGAATTGATGAAATTCAAGGTAAGAAC
TGTCTCACCAATTTCCACGGTTTAGGTATTACTTCTGACAAGCTTAGATCTCTTGTTAAG
AAGTGGCAATCTCTTGTTGAAGCTTACATTGATGTTAAGACCACTGATGGTTACCTTCTT
CGTTGCTTCATCATTGGTTTCACTCAAAGAAGAAAGAACCAAATCAGAAAGACCACTTAC
GCCCAAACTGCCCAAATTAAGCAAATCAGAAAGAAGATTTTCGAAATCGTTACTGCTGAA
GCTACCACCTGTGATATGAAGGAATTTGTTGGTAAGTTCACTTTAGAAATCATTGGTAAG
AGAATTGAAAAGGCTACCCACAACATCTACCCACTTAACAATGTCTTACTCCGTAAGGTT
AAGATTCTTAAGCATCCAAAGTACGATGTTGGTAAGCTTATGGAACTCCACGGTGGTAGT
GATGACAT
>Locus95v1rpkm2938.98
TTTAGATTAGTTAAAAATGACTAAAGGTACTACCAGTTTTGGTGAACGTCACACTAAGAC
CCACACTATCTGTCCAAGATGTGGTCGTCGTAGTTTCCACAATCAAAAGAAGACTTGCGG
TCAATGTGGTTACCCAGCTGCTAAGACTAGAAAATACAACTGGAGTGTTAAGGGTAAGAG
AAGAAAGACTACCGGTACCGGTCGTATGAAGTACTTAAAGACTCTCACCAGACGTTTCAA
GAACGGTTTCAGAGAAAACACTGCTCCAAAGCCACGTGTTGCTGCTGCCTCCGCTTAAAT
TAAACGTTAGTGTACAAATGATGGAAGAAATAGTATATATCAAAATGCCTTTATCATTTA
GATCAATAAAGTATATATATTCAAATATATATATGAATAAAATCAAAACTAAAAAAAGGG
TCTTTAACGTA
>Locus96v1rpkm2928.74
CTTTTCTCATTTCTTAATATTTTAAATATTTATTGAGAACCACGTCATCATGGTTAAAGA
CACTACAAAGGCTGCTGCCGCCAAGAAGGCTGCTCTCAAGGGAGTTAACGCTAAGGCTAC
CAAGAAGATAATTACTTCCACTTCTTTCAGAAGACCAAAGACTCTTCGTCTTGCTCGTAA
GCCAAAGTACCCAAGAGTCTCTGTTCCAAAGGTTAACTCTGTTGATCAATACAGCATTCT
TAGATTCCCACTCAAGACTGAATCTGCCATGAAGAAAATCGAAGATGACAACACCCTTGT
CTTTATTTGCGACGTCAAGGCCAACAAGAAGCAAATTAAGGATGCCGTTAAGAGAATGTA
CCAAGTTGATGCTGAAAAGGTCAACACTTTAATTACTCCAAAAGGTCTTAAGAAGGCTTT
CATCCGTCTTACTGCTGATGTTGATGCTTTAGAAGTTGCTAGCAAGATCGGTTTCGTTTA
AGCAATTTAATATGTAAAAATACTGACGTGGAATTAGAAGTCAATATTTTTTTTATATGA
AATAAAAAATATAAAAAAAAA
>Locus97v1rpkm2921.50
GCCCTATTATACAACTATTTAGCATAAATCATGGGTGCTTACAAGTATATTGAAGAATTA
TACAAAAGAAAGCAATCCGATGTTCTCGGATTCCTTGGTAGAGTTAGATGCTGGGAATAC
AGACAATTAAACGTTATCCACCGTGCCAGTCGTCCATCTCGTCCAGACAAGGCCCGTCGT
CTTGGTTACAAGGCTAAGCAAGGTTACGTTATCTACCGTATCCGTGTCCGCCGTGGTGGT
CGTAAGAGACCAAACCCAAAGGGTATTGTCTACGGTAAGCCAGTTCACCAAGGTATTGCT
GAACTTAAGTACCAACGTTCCACTCGTGCTACTGCTGAAGAACGTGTTGCTCGTAAGTGT
GGTAACCTCCGTGTCTTAAACTCCTACTGGGTTAATGAAGATGCTACTTACAAATACTAC
GAAGTTATCCTTGTTGATCCATCCCACAAGGCCATTCGTCGTGATGCCCGTATTAACTGG
ATTGTCAACCCAGTCCACAAGCACCGTGAAGCCCGTGGTCTTACTTCCACTGGTAAGAAG
TCCAGAGGTCACCAAAAGGGTCACAGATACAACAACACTTCAGGTTCCGGAAGAAGAGCT
ACCTGGAAGAAGCAAAACACTACTTCTCTTCGCAGATACCGTTAATTTTAGCGCCTTTAT
TGAAACTGTATTATGTATATTTATGCATTCAATATATACTTTCAAAAAAGCTAATAAACT
TTTTAATTTAAAAATAAAAAAAAAA
>Locus98v1rpkm2912.80
TTGTTTTCGCTCCAACTGGTTCTGAAAAAGAAAACTTAGAAGCCTTTAGCTAAATTTTGG
GGAGTAAGCTAAGAAACATCAAATCTGGTGATGCCGCTATGGTTAAGTTAATTCCATCCA
AGCCACTTTGTGTCGAAACTTTCGTCGAATACCCACCACTTGGTCGTTTCGCCGTTCGTG
ATATGAGACAAACTGTTGCTGTCGGTGTTATCAAGTCTGTTGAAAAGGTCGACAAGGCTG
CCTCTGGTGCTGCTGGTAAGAAGAAGTAAATTGGTTAAACAATTAATTTGCAATT
>Locus99v1rpkm2865.70
CTAAGTATAAACAATTCTATACTGTGAAACTGCGAATGGCTCATTAAATCAGTTATAGTT
TATTTGATAGTACCATTACTACTTGGATAACCGTGGTAATTCTAGAGCTAATACATGCGT
AAAAACCCGACTTCTGGAAGGGTTGTATTTATTAGATAAAAAACCAACCTGGGCAACCAG
TTTTTTGGTGATTCATAATAACTTTTCGAATCGTATGACTTTACGTCGACGATGGTTCAT
TCAAATTTCTGCCCTATCAACTTTCGATGGTAGGATAGAGGCCTACCATGGTTTTAACGG
GTAACGGAGAATTAGGGTTCGATTCCGGAGAGGGAGCCTGAGAAACGGCTACCACATCTA
AGGAAGGCAGCAGGCGCGCAAATTACCCAATCCTGACACAGGGAGGTAGTGACAATAA
>Locus100v1rpkm2856.61
AAACTTTCGTCGAATACCCACCACTTGGTCGTTTCGCCGTTCGTGATATGAGACAAACTG
TTGCTGTTGGTGTTATCAAGTCTGTTGAAAAGGTCGACAAGGCTGCCTCTGGTGCCGCTG
GTAAGAAGAAGTAAATGCCTTAAAAATCATTTAATTCTTGAACTCTAACAAAATAATTTG
TTTGCCCATTTTAAATGAAATAAATATAGAAAATCTTTTCTAA
>Locus101v1rpkm2820.51
ATAACATCCAAAAAAGGAATTAAAAACGTAATTTTATAATAATATTTTTATTTTGTATTA
TTTATATGTTAATTTTAAATTATATTTGATGTAAAAACGTATGTTAAAAGTAATCTAGTA
TCAGAAAATTGCCCAACATACTGCCCTTGTTGTGGTGAGAGTAACAGCATACCTAGTTTT
ACACACTGGATACTTCTATGTCCTAAATTTGAAGAATTTAGGCAACATTTCATTTCCTTT
GTTGATGAAATTTTTATTAATTTTTCTCTAATTGTTCATGAGAAATCATTGAACATTCCT
GATGATAAAG
>Locus102v1rpkm2797.59
ATTATTTATTAGTCCTAAAGGCATCATGGTCAAGTTCCTCAAGCCAGGAAAGGTTGTTCT
TATCTTACAAGGTCGTTTCGCCGGAAAGAAGGCCGTCATTGTTAAAAATTATGATGAAGG
TACCAAGGAACGTCCATACCCACACGCCATTGTTGCTGGTATTGAAAGATACCCATTAAA
GGTTACTAAGTCTATGGGTCAAAAGCTTGTTGCTAAGCGTTCTAAGGTTAAGCCATTCGT
TAAGGTTGTTAACTTCAATCACATCATGCCAACTAGATACAGTCTTGATGTCGATTTAAA
GCAAAACGTTACTCTTGATGCTTTCAAGGACCCAAGCCAAAGAATTCAAACCCGTAAGGT
TATCAAGAAGGCTTTCGAAGAAAGATACAAGAGTGGTAAGAACAAGTGGTTCTTCCAAAA
GCTCCGCTTCTAAGTTTGTTATTATGAATCAAAAGATTTAACATTTTTAAACGGAAATTA
TTGTAACTTTTTAAAGTAAAAATAAAATGACAATAAAAAAGTAAAAAAAAAAA
>Locus102v2rpkm2259.18
GTCCTAAAGGCATCATGGTCAAGTTCCTCAAGCCAGGAAAGGTTGTTCTTATCTTACAAG
GTCGTTTCGCCGGAAAGAAGGCCGTCATTGTTAAAAATTATGATGAAGGTACTAAGGAAC
GTCCATACCCACACGCCATTGTTGCTGGTATTGAAAGATACCCATTAAAGGTTACTAAGT
CTATGGGTCAAAAGCTTGTTGCTAAGCGTTCTAAGGTTAAGCCATTCGTTAAGGTTGTTA
ACTTCAATCACATCATGCCAACTAGATACAGTCTTGATGTCGATTTAAAGCAAAACGTTA
CTCTTGATGCTTTCAAGGACCCAAGCCAAAGAATCCAAACCCGTAAGGTTATCAAGAAGG
CTTTCGAAGAAAGATACAAGAGTGGTAAGAACAAATGGTTCTTCCAAAAGCTCCGCTTCT
AAGCTTGTTATTTATACACAAATAAACAATATTTAAACGGAAATTTTGTAACTTTTAAAG
TATAAATAAAAAGACAATAAAAAGTAGATTTTTTTTATTTAAAGAAAGGGAATAAATTTT
GATCATATTTTATTTTTTTTAATACGCACATCAAATAAACAATAGACTTTATATAATCTT
TTTCGAAGTGTTTAAAGAGGATTTAATATATATTATAAAATTTATATTTTAAACCATTCA
ATAAATTTAAATATTACATAAATACGAAAAATATATTTAATGAAAGATAAATATTATTGG
AAAAGAAAAAAACGAAAAAATATGATAATTATTGAATCGTATAA
>Locus103v1rpkm2794.48
AGGTTGGTAAGAAGGTTCTTGATCTCTTAGGTGTTGATGGTACTTTCGTTCCATGTACTC
ACTCTTGCCTTGCTCCATTAGAAGAAGGTCAAAAGGACTCTACTTGGCCATGTAACATTG
ACAACCGTTACATTGTCCAATTCCCAGAAGAACACAGAATTGTTTCTGTTGGTTCTGGTT
ACGGTGGTAACGCTCTTCTTGGTAAGAAGTGTTACGCTCTTCGTATTGCTACCGTTTTAT
CTCGTGAAGCTGGTGATTCTCTTGCTGAACACATGCTTATTCTCGGTATC
>Locus104v1rpkm2789.37
CTTCTTTATATTGAATTTTTTAAAAATAGTTATACCGTTTAATATTAAAGTTTTTTAGTT
ATTTTAATTTTTAATAAGGAGAAATATAATAAAATTAAATTAATATATACTTTAAAGGGA
ATATATATAGTAAATTAATTAATATTCATTTTATAGTAAAATCATTGAAAATAAATAAAT
AAAATGCAAATCTTCGTTAAGACTTTAACTGGTAAGACCATTACTCTTGAAGTTGAATCT
TCTGATACTATTGAAAATGTCAAAGCTAAAATTCAAGATAAGGAAGGTATTCCACCAGAC
CAACAACGTCTTATTTTTGCTGGTAAACAATTAGAAGATGGTAGAACTCTTTCTGATTAC
AATATTCAAAAGGAATCTACTCTCCACCTTGTTCTTCGTTTACGTGGTGGTATGCAAATT
TTTGTCAAGACTTTGACTGGTAAAACCATCACTTTAGAAGTTGAGTCCTCTGATACCATT
GAAAATGTCAAAGCTAAAATTCAAGATAAGGAAGGTATTCCACCAGACCAACAACGTCTT
ATTTTTGCTGGTAAACAATTAGAAGATGGTAGAACTCTTTCTGATTACAATATTCAAAAG
GAATCTACTCTCCACTTAGTCTTACGTCTTCGTGGTGGTATGCAAATCTTCGTTAAGACT
TTAACTGGTAAGACCATTACTCTTGAAGTTGAATCTTCTGATACCATTGAAAATGTCAAA
GCTAAAATTCAAGATAAGGAAGGTATTCCACCAGACCAACAACGTCTTATTTTTGCTGGT
AAACAATTAGAAGATGGTAGAACTCTTTCTGATTACAATATTCAAAAGGAATCTACTCTC
CACTTAGTCTTACGTCTTCGTGGTGGTATGCAAATCTTCGTTAAGACTTTAACTGGTAAG
ACCATTACTCTTGAAGTTGAATCTTCTGATACTATTGAAAATGTCAAGGCCAAGATTCAA
GATAAAGAA
>Locus105v1rpkm2773.83
TTACGATAACATGTCTCATCGTAAGTACGAGTGTCCACGTCACGGTTCCCTTGGTTTCTT
ACCACGTAAGCGTGCTGCCCGTCATAGAGGAAAGGTTAAGACCTTCCCAAAGGATGACCC
AAAGAAGAACGTTCACCTTACTGCCTTCCTTGGTTACAAGGCTGGTATGACTCACGTTGT
TCGTGATATTGAACGTCCAGGTTCTAAGTTAAACAAGACTGAAGAAGTCGTTGAAGCCGT
TACCATTATTGAAACCCCACCAATGGTCATTGTTGGTGTTGTCGGTTACATTGAAACCCC
ACGTGGTCTTCGTAGTTTAACCACTGTCTGGTCTGAACATCTTTCCGATGAAGTCAAACG
TCGTTTCTACAAGAACTGGTACCACTCTAAGAAGAAGGCTTTCACTAAATACGCCAAGAA
ATACGCTGAAGCTGCTAAGCCAATTGAAAGAGAATTAGAAAGAATTAAGAAGTACTGTAC
CGTTGTTCGTGTTCTTGCCCACACTCAAATGAAATTAGTTAAAATCGGTCAAAAGAAGGC
TCACCTTATGGAAATTCAATTAAACGGTGGTTCTGTTGCCGATAAGGTTGATTTCGCTAA
GGCTAACTTCGAAAAGACTATCGATGTTAAGTCTGTATTTGCTGAAGGTGAAGTTATTGA
TACCATTGCTGTTACTAAGGGTCATGGTTACGAAGGTGTTACTCACCGTTGGGGTACTAC
CAGACTTCCACGTAAGACTCACCGTGGTCTTCGTAAGGTCGCTTGTATTGGTGCCTGGCA
TCCAAGTCACGTTATGTTCTCCGTTGCTCGTTCCGGTCAAGATGGTTACCACCACCGTAC
CGAAATGAACAAGAAGATTTACCGTATTGCTCATGGTGCTGATGCTAAGAGTGCCTCTAC
TGAATTCGATATCACTGAAAAGACCATTACTCCAATGGGTGGCTTCCCACACTACGGTAT
TGTTAACGAAGATTTCGTTATGATTAAGGGTTCATGCCCAGGTGTTAAGAAGAGAGTTAT
TACCCTCCGTAAGTCTGTTCTTACTTACGCCAGTCGCCAAAGCACTGAAAATGTTAATCT
TAAGTTCATCGATACTGCCTCCAAATTTGGTCACGGTCGCTTCCAAACTGCTCAAGAAAA
GGATGCTTTCATGGGTATTCTTAAGAAGGATATTGGAAAGAAGAACTAAATTTAGTTTGA
TAGTAGATATCGAAAAAGTTAGTAGTAGATAACTATTAAAAACATGGCGTATGTTAAAAA
GTGCTACTAAAAAAAAAAAAAA
>Locus105v2rpkm11.01_PRE
ATTTAATTACGATAAAATGTCTCATCGTAAGTACGAGTGTCCACGTCACGGTTCCCTTGG
TTTCTTACCACGTAAGCGTGCTGCCCGCCACAGAGGTAAGGTTAAGACTTTCCCAAAGGA
TGATTCTAAGAAATCTGTTCACCTTACTGCTTTCCTTGGTTACAAGGCTGGTATGACTCA
CGTTGTTCGTGATATTGAACGTCCAGGTTCTAAGTTAAACAAGACTGAAGAAGTCGTTGA
AGCCGTTACCATTATTGAAACCCCACCAATGGTCATTGTTGGTGTTGTCGGTTACATTGA
AACCCCACGTGGTCTTCGTAGTTTAACCACTGTCTGGTCTGAACATCTTTCCGATGAAGT
CAAACGTCGTTTCTACAAGAACTGGTACCACTCTAAGAAGAAGGCTTTCACTAAATACGC
CAAGAAATACGCTGAAGCTGCTAAGCCAATTGAAAGAGAATTAGAAAGAATTAAGAAGTA
CTGTACCGTTGTTCGTGTTCTTGCCCACACCCAAATCCGTAAGGTTAACATTGGTCAAAA
GAAGGCTCATATTATGGAAATCCAATTAAATGGTGGTTCTATTGCTGATAAGGTTGATTT
TGCTAAGGCCAACTTCGAAAAGACTATCGATGTTAAGTCTGTATTTGCTGAAGGTGAAGT
TATTGATACCATTGCTGTTACTAAGGGTCATGGTTACGAAGGTGTTACTCACCGTTGGGG
TACTACCAGACTTCCACGTAAGACTCACCGTGGTCTTCGTAAGGTCGCTTGTATTGGTGC
CTGGCATCCAAGTCACGTTATGTTCTCCGTTGCTCGTTCCGGTCAAGATGGTTACCACCA
CCGTACCGAAATGAACAAGAAGATTTACCGTATTGCCAACGGTTCTGATGCTAAGAGTGC
TTCTACTGAATTCGATATTACTGAAAAGAAGATTACTCCAATGGGTGGTTTCCCACACTA
CGGTATTGTTAACGAAGATTTCGTTATGATCAAGGGTTCTTGCCCAGGTGTTAAGAAGAG
AGTTATTACCCTTCGTAAGTCAGTTCTTACTAACGCCAGCCGTGCTTCTACTGAACCAAT
TAACCTTAAGTTCATCGATACTGCCTCCAAATTCGGACATGGTCGCTTCCAAACTGCTGA
AGAAAAGGATGCTTTCATGGGTGTTCTTAAGAAGGATGTTGAAAAGAAGAACTAAGTTAA
TTAGTTATGCTTTTAGATATCTGAGTAGTAGTAATATTGTTTTAATATTAACAAAAGCAC
>Locus105v3rpkm0.42_PRE
ATTTAATTACGATAAAATGTCTCATCGTAAGTACGAGTGTCCACGTCACGGTTCCCTTGG
TTTCTTACCACGTAAGCGTGCTGCCCGCCACAGAGGTAAGGTTAAGACTTTCCCAAAGGA
TGATTCTAAGAAATCTGTTCACCTTACTGCTTTCCTTGGTTACAAGGCTGGTATGACTCA
CGTTGTTCGTGATATTGAACGTCCAGGTTCTAAATTAAACAAGAC
>Locus106v1rpkm2773.22
CTTCAACTTGATATTATAGTCTAAGAAGCAATTGTTAAAATGGGTATCGACATCCAAAAG
AAACACGTCAAGAACAGCAATAGATCTGCCCCAAAAAGTAATGATGTTTACTTATTACTT
TTAGTTAAGCTCTACCGTTTCTTAGCTCGTCGTACTGATGCTGCTTTCAACAAGGTTGTT
CTTAAGAGACTCTTTATGTCCAGAATTAACAAGCCACCAATGACCCTTTCCAACATTGCT
AAGAACTTAGCTAACAAGGAAGGTAAGATCGCCGTTGTTGTCGGTACCGTTACTGATGAC
AGCCGTATGTTCGAAGTTCCAAAGATGACTATCTGTGCTTTAAGATTCACTAAGACCGCT
CGTGCTAAGATCTTAAAGGCTGGTGGTGAATGCTTAACCTTCGACCAATTAGCTCTCCGT
GCCCCAACCGGTACTAACTGTGTCCTTCTCAGAGGTAAGAAGAGTCACCGTGAAGCTGTT
AAGCACTTCGGAAAGGCTCCAGGTGTTCCAAAGAGTGATACTAAGCCATACGTTCGCTCA
AAGGGACGTAAGTTCGAAAAGGCTAGAGGACGTAGAAGTTCCAGAGCTTTCAGAGTTTAA
GCAATTTACACAAATGTTTAATAGAAATATTAAAATTTTCAATAAAGGAATACTCATTAT
ATTTAATAAAAAAGATCAAAAAAAAAAAA
>Locus106v2rpkm434.17
CACTAAGACCGCTCGTGCTAAGATCTTAAAGGCTGGTGGTGAATGCTTAACCTTCGACCA
ATTAGCTCTCCGTGCCCCAACCGGTACTAACTGTGTCCTTCTCAGAGGTAAGAAGAGTCA
CCGTGAAGCTGTTAAGCACTTCGGAAAGGCTCCAGGTGTTCCAAAGAGTGATACTAAGCC
ATACGTTCGCTCAAAGGGACGTAAGTTCGAAAAGGCTAGAGGACGTAGAAGTTCCAGAGC
TTTCAGAGTTTAAGCAACTTTTACATCAAATGTTTAATAGAAATATTAAAATTTTCAATA
AAGGAATACTCATATTTAATAAAAAATCAAATATAATTATCTTATTTAATGTGTTTATAT
AAATAAATTATGGAATTTTAAAAATATATATAAAAAGGGAAAATTAAAACATGTGCAATA
TTGAATATGGAAATCAGTAATATGAATTTATATGTATAAACATCAAAACAAAGAGAAATA
ATTAAAAAATTACTTTTAAAGAGTATTGTTTATGGCTTTGTTTTAAAAATTTTTATAAAT
CTTTGGTAAATCTAATTATTAATTGAGGAAATTCAGATGGTTTACTAATAAATCAAATTA
ATGAAATAAAGGAATTCTATTTAATAAAATAAAAAAAAAAAATAAAATTTAC
>Locus107v1rpkm2745.96
TTTTTAATAATCCTTATTATTAGGGAATAATATTAAAAAATGGGTCGTCGTCCAGCTAGA
TGCTACAGATACTGTAAGAACAAGCCATACCCAAAATCCCGTTTCTGTCGTGGTGTCCCA
GATCCAAAAATCAGAATCTTCGATTTAGGTAAGAAGAAGGCTACCGTTGATGAATTCCCA
TGTACCGTTCACTTACTTTCTGATGAATACCAACAAATTTCATCTGAAGCTCTTGAAGCT
GCTCGTATTTGTGCTAACAAGTACATCACCAAGGTTGCTGGTAAGGATTCATTCCACATG
AGAATTAGAGTTCACCCATTCCACGTTCTCCGTATCAACAAGATGCTTTCCTGTGCCGGT
GCTGATAGACTTCAAACTGGTATGCGTGGTGCTTTCGGTAAGCCAAATGGTACTGTTGCT
CGTGTCAACATTGGTCAAGTTCTTATGTCCATTCGTTGCAAGGAAGCTAACAAGGAAGCC
GTTATTGAATCTCTTCGTCGTGCTAAGTACAAGTTCCCAGGTCGTCAAAAGATCATTGTT
TCTAACAAGTGGGGTTTCACTAAGTTAACTAAGGAAGAATACCTTCAAATGATGGAAGAA
AAGAAAATCCACACTGATGGTTCCTACATTAAATACGATAATGGTAAGGGTAAATTATCC
GAATACTTCAAGCGTCAAGAACGTCTTCGTGCTTAAATGAAATAAAATTTTAGAACGACG
>Locus107v2rpkm1978.21
AAAATCAGAATCTTCGATTTAGGTAAGAAGAAGGCTACCGTTGATGAATTCCCATGTACC
GTTCACTTACTTTCTGATGAATACCAACAAATTTCATCTGAAGCTCTTGAAGCTGCTCGT
ATTTGTGCTAACAAGTACATCACCAAGGTTGCTGGTAAGGATTCATTCCACATGAGAATT
AGAGTTCACCCATTCCACGTTCTCCGTATCAACAAGATGCTTTCATGTGCCGGAGCTGAT
AGACTCCAAACTGGTATGCGTGGTGCCTTCGGTAAGCCAAATGGTACAGTTGCTCGTGTT
AACATTGGTCAAGTTCTTATGTCCATCCGTTGTAAGGAAGCCAACAAGGAAGCAGTTATT
GAATCCCTTCGTCGTGCTAAGTACAAGTTCCCAGGTCGTCAAAAGATCATTGTTTCCAAC
AAGTGGGGTTTCACTAAGTTAACTAAGGAAGAATACCTCCAAATGATGGAAGAAAAGAAG
ATCCACACTGATGGTTCCTACATTAAATATGATAATGGTAAGGGTAAGTTATCTGAATAC
TTCAAGCGTCAAGAACGTCTTCGTGCTTAAATTATTTAATAATATAAAATAAATAAAAAA
TATATTTAATAAAGCGATTAGATAATTTTAGCATATTTATTTATTATTATTATATTTTAT
TTTAAAATTTTGAAGAAGTTAAAATATAATTTATTTTAATTTTTTCATTGTAAAGAAAAA
AAAAAGATTAAAAAAAAAAATTTCCTAAAAATCAAATCAAAGAAAAAAAAAAAAAAAAAA
AAA
>Locus108v1rpkm2719.70
TGAAAATAAGGAAAAATGGCACCAGATAAGGCAGCTAAAGCAGCCGCAGCTAAAGCTGGA
GGTAAAGCTAAGAAGAAGAAGTGGTCTAAGGGAAAGGTTAAGGATAAGGCCAACAACGCT
GTTACTTTCAACCAAGAAACTTACGACAGACTTTTCAAGGAAGTTCCAACTTACAAGTTA
ATTACTCCATCCCAATTAGTTGACCGTCTTAAGATTAACGCTTCCTTAGCTCGTGCTGCT
CTTAAGGAACTTGAACAAAAGGGTTTAATT
>Locus109v1rpkm2717.14
TGATCCATTCACCAGAAAGGATTGGTATGATATTAAGGCTCCAGCTATGTTCTCAAAAAG
AGATGTCGGTAAAACTCTTGTTAACCGTACTCAAGGTTTAAAAAACTCTTCTGACTATCT
TAAGGGTAGTGTTGTTGAAGTTTCCTTAGCTGATCTTAATGAAAACCAAGAAGATGCTTT
CCGTAAGATTAAGCTTAGAATTGATGAAATTCAAGGTAAGAACTGTCTCACCAATTTCCA
CGGTTTAGGTATTACCTCTGACAAGCTTAGATCTCTTGTCAAGAAGTGGCAATCTCTTGT
CGAAGCCTACATTGATGTTAAGACTACTGATGGTTATCTTCTCCGTTGCTTCATCATTGG
TTTCACCCAAAGAAGAAAGAATCAAATCAGAAAGACTACTTACGCCCAAACTGCTCAAAT
CAAGCAAATCAGAAAGAAGATTTTCGAAATTGTTACTGCTGAAGCTACTACTTGTGATAT
GAAGGAATTTGTTGGTAAGTTCACTTTAGAAATCATTGGTAAGAGAATTGAAAAGGCTAC
CCACAACATCTACCCACTTAACAATGTCTTACTCCGTAAGGTTAAGATTCTTAAGCACCC
AAAATACGATGTTGGTAAGCTTATGGAACTTCACGGTGGAAGTGATGATGTCGGTGCTAA
GGTCGACCGTGCTTTCAAGGAACCAGAATTCAAATCCGATATTTAAATTAAATAAGGGTT
ATATGTAACATCATTACGGTTATTTCATGTTTAATAAAAAACATAAAAATTATCACTTTT
ATTTTTTATTTTTTATACATATCATTAGTGTGGTTATTAAATAGTTTTTAAATATATAGT
TTATATTATTAAATAATGGAGTTTAAATAAGGAATAATTTTTTTAGAAAGGGAATTGTTT
GATAAATTATTTTGGAGAGAAAACGAATATAATCATTTTAAATAACAGTAAATTATTAAT
AAAATTAATTATTTAAAAATAAAAAAA
>Locus110v1rpkm2678.94
TTTTTTTTTATTTGAAGGAAAAAGAGAAGTGATTTATATGTATTTATAAACAAATGCTTA
ATTGAATAAATTTATTTATATTATATTAATAGATAAAAATTATGGATGGAGTGGATCATT
ACATAATTTATTATATTATTAATTATCCGTTATTTAAATAATGGATGACTTTAATATAAT
AGTGAATTTTATATTTCATTTATATTTAAATGAGTTAATATTGTAAAAAGTTCATTTAAA
AGTAAAATATTTCAAAAATAATAACCACAATATCTTTTTATATATTATATTAATCGTCGT
TTAGAATGAGACACAACAACCAGTTACCAAACCAACACTTCCGCAAGGACTGGCAAATTC
GTGTTAGAACTTGGTTCAACCAACCAGCCCGTAAGGTTAGAAGAAGACTTAACCGTGTTG
AAAAGGCTGCTAAGATTGCTCCACGTCCAGTTGATGGTTTCCTCAGACCAGCTGTAAGAG
CCCAAACTCTTAAGTACAACTCCAAGATCAGAGCTGGTAA
>Locus111v1rpkm2675.82
TTATTGTTAAAAATGAGAGATAAGGTAAACATCGCTTATTCGAATGATCATGATATTAGA
TGTTAATTAATATAAAAATATGATATAATAAGAATTAAATAATACGTATTATGTAAAATA
ATAATTTATAAAAAAAATTGTAAATTCTAATGGATGTTTCAAAATTTATAAAATTTTAAA
AATAAAAGTGGAGAAAGAAGAGACAGAGAAGATTAAAGCGTAAGAGAAGAAAGATGAGAG
CCAGATCCAAATAAGCGGCTCATGATTCTTTATAGCTTCTCCAAAGATGAATATAATCAC
TGATTATTGAAATTTTTGAAATGCTACATCGAAGTCGTGCCAAGAATCGATTGTATTAAA
TGTAATCTCTAGTTTACTTAAAGCTTTTTTTATGGCATGTTAAACGAATGTAAATTTTAT
GTTCGTTCAATAATCTATGAGAAAACTCTTAATAAACGATCATTT
>Locus112v1rpkm2636.54
TTTTTTTTTTCTTTCTTTATTTTTTTTAAAAAAAATATAATTTACATTTTTAAAAATAAT
TTTTATATTATTTAAAAAATGAATGACATTTCATTATCTGCTATTACTGGAGCATTTGAA
TCTGGTCCAGTAGTACAATTAAAAGATTTAGCAAGTGATCATATTAAATTTTCTTTATCA
AATGTAGATCTTAGCGTTGCAAATGGTCTTAGAAGAACCATGATTGCTGATGTACCAACA
ATGGCAATTGATTTAGTTGAAATTGAAACTAATACTACAGTATTAACTGATGAATTTATT
GCTCACAGATTAGGCTTAATACCTTTAACTAGTCCTGATGTAGATAAAAATTTCCAATAT
ACTAGAGAATGTAATTGTACAGAATATTGTAATTTATGTAGTGTGGAATTAAATTTAAAT
GTTAAATGTACAGAAGATAGAACAATGGAAGTCACTAGTCGTGAATTAATTAGTCAAAAT
CCTGATATTGTTCCAGTAGTTATAGATGATCAAGATCCCGGTATTATTATTGCCAAAATG
AGAAAGGGTCAAGAGTTAAAATTAAAATGTATTGCCAAGAAGGGTACTGGTAAAGAACAT
GCAAAATGGTCACCAGTATGTGGTGTTTGTTTTGATTATGATCCATATAATAAATTAAAG
CATACTACATATTGGATTGAAGATGATGAAAAAACTGAATGGCCTTTAAGTGAAAATGCC
TCAGAAGAGCAACCACCTGTTGAAGGTGAACCTTTTGATTATAATGCAGTTCCAAATAAA
TTTTATTTTAAATTTGAAACAACTGGTTCAATGGAAGCTAAAGCTATTATATTATCAGCA
TTAGATGTAATACAAGCAAAATTAGATCAATTAAAAAATGAATTACATAAAGAACAGAGT
ATTTCACAATCTCAGGATCAAATTTATTAATAATGTACTAGGTTTTATTTAAAAAAAAAA
TAAACTTTCATAACATGCATTATTAAAAAAATATATATATATATATAATGAATTCTCAGC
ATATTCAAAAAATGACATCAATTTATAAAATTTAATTTTAAACACATAACTTCTTTTCCT
ATAATATAATAATTAATAAACACAAAATTCATATTAATTTAATATTTTGTTTAAGAAATT
CAAATTTTAAAATCAAAATTTATTTTTTATTTGAATCAAAAGTTTTATATAATATTCATA
TTTTAATTATATGGACTTCTAAACATTAAATATACATTACAATTGTTTATTTATAAATAA
TTTTTATAATAAATTAAATTAGAAGAATAATTGAAAAAATAGAATAATTTGTAATTTTAA
TAAAAATTAATTTGATTGGTTGTATAATTATTTTTTGAACCAATGAGTGTTCTTAATTAG
GCTATCACAAATAAAAATAATTTTTTGTTTGAGCCATTTAATCCCTCCTTTTTAATATTA
TTTGAAAAAACGTCAGGATGCCTTTGGCCGTAGATCTTCTTAACCCATCTGAAGCTTCTG
AAAAGCGTCAACACAAGCTTAAGAGACTTGTCCAATCTCCAAATTCTTACTTCATGGACG
TTAAATGTGCTGATTGTTTACAAATTTCTACTGTCTTCAGTCACGCCCAAACTGTTGTTC
TTTGCAGTGGTTGTGCTACCGTCCTTTCCCAACCAACTGGTGGTAAGGCTAGATTAACTG
AAGGTTGTTCTTTCCGTAGAAAGCCAAACTAATCTGATAGCTTATATATTTATTTGATTG
ACATATAATAATAAATTGAATGTATTAGTGGTTAATAGAAATGAATATCAGCCAAATAAA
ATTTAATTTATTCAAATAATTAAAAATATAAAATTTAAAAAGATCTAAAAAAATATTAAT
AAAAGTGTAAAAATTATATATTTTAAAAATTAATATATAAATTTTAAAAATAAAAAAAA
>Locus113v1rpkm2618.40
AATATTTTGAATATTTGAGAACCACGTCATCATGGTTAAAGGTATAATATTAAATGAATG
AATGGGTTTAATGAATGAATAATGTTAATGAAATGTGAATAAATCTGTTATGAATTTTCT
TGTGATGTTATTATTTTATTATTATAATATTTATACTTCTATTTTTTAAAAATTATAATT
TTTCGTTATATTGTTGATGTTAAGTTTCATTATTGTATTAATGAATTGTCCAGAATGAAT
TCTCATAATAAATATAATGAATTTGGATGTTTAATGATTGATGAATGAATTATTAATTTA
AATTATAAATAAAACAGGTTAAAGACACTACCAAGGCTGCTGCCGCCAAGAAGGCTGCTC
TTAAGGGAGTTAATGCTAAGGCTACCAAGAAGATTATTACCTCTACTTCTTTCAGAAGAC
CAAAGACTCTCCGTCTTGCTCGTAAGCCAAAGTACCCAAGAGTTTCTGTCCCAAAGGTTA
ACTCTGTTGACCAATACAGTATTCTTAGATTCCCACTCAAGACTGAATCTGCCATGAAGA
AGATCGAAGATGACAACACCCTTGTTTTCATTTGTGACGTTAAGGCCAACAAGAAGCAAA
TTAAGGATGCCGTTAAGAGAATGTACCAAGTTGATGCTGAAAAGGTCAACACTTTAATTA
CTCCAA
>Locus114v1rpkm2577.95
GTGTAAACTGAATCATGGTAAATTATGTTAAAAAATAATAGATGAATTGATGGATTGGGT
TTAGAATGATATGAATGTTTAAATTGTTTAATAAACAGTATAATTTTTAATATTTTTTCT
TATTTGTTTAATATGTAAATGTTATTGAAATGACACATATATGTTTTGAATAAACTATGT
CTTTTTGGTAACAGATGGATGCAAATAATGTTTTGATATATTATAATATATATTATTATA
TAATTAATATATAATAATATATATTATGAATGTTGTATATTATGAATATAATGAAATTAA
ATATGTTATTGCAAAGATAAATATTAAAATTATTATTATTATTATACTGAATCATGACCC
AAAAAAAGAAGAAATAACGGACGTAACAAGCACGGTCGCGGACATGTTAAATTTGTTCGT
TGTGCCAACTGTGCCAGATGTGTTCCAAAGGATAAGGCCATCAAAAGATTCTTAATTAGA
AATATGGTTGAATCCGCCGCTATTCGTGATATTAGTGAAAACTCCGTTTACGACAATGTT
GTTCTTCCAAAACTCTACATTAAGATGCACTACTGCATTTCTTGTGGTATTCACAGTCAC
ATTGTCCGTGTCCGTTCCCGTGACGGTCGTCGTAACAGAGCTCCACCACAAAGATTCAGA
TTCAACAAGGACGGAC
>Locus115v1rpkm2549.41
CCTTCCGTAAATACTCCTACAGAGGTGTTGAACTCTCCCGCCTTCTCGACTTAAACACTG
AAGAATTCATTGAACTTGTTGATGCTCGTAAGCGCAGAAAGTTCCAACGTGGTCTTAAGA
GAAAGCCAATGGGTCTCATTAAGAAGTTAAGAAAGGCCAAGCAAGCTGTTACCGAAGAAG
GTGAAAAGCCAGAATGTGTTAAGACC
>Locus116v1rpkm2526.67
TAAAATGTCCGCTGCCGCAAGACCAGTTATCAGTGTATTTTCTCAATCTGGTGAGAGTAC
TACTACCGTAACTCTCCCAGCTGTTTTCAAGGCTCCAATTCGTCCAGATATCGTTAACTC
TGTTCACACTAACATTGCAAAGAACAAGCGTCAACCATACTGTGTTTCACCACAAGCTGG
TCATCAAACCAGTGCTGAATCATGGGGTACTGGACGTGCTGTTGCTCGTATTCCACGTGT
TTCTGGTGGTGGTACACACCGTGCCGGACAAGCTGCTTTTGGTAACATGTGTCGTGGTGG
TCGTATGTTCGCTCCAACCAAGACCTGGAGAAAATGGCAAATTAAGACCAACCAAAACCA
AAAGAGATACGCCACTGTTTCTGCTGTTGCTGCTACTGGTGTTCCATCTCTCGTTTTCGC
TCGTGGTCACAAGATCGACAATGTTGAAGAAATTCCACTTGTTGTTGCTAATGATGTTGA
ATCCTACACTAAGACTAAAGAAGCCATTTCTCTTTTAAAGTCTATCAATGCTTATGCTGA
AGTTGAACGTTGCATTGCTTCTAAGAAGCTTCGTGCTGGTAAGGGTAAGATGAGAGGAAG
AAGATACACTCAACGTCGTGGTCCACTCGTTATTTTCAACGAAGACAATGGTATTACTAA
GGCTTTCAGAAACATTCCAGGTGTTGAAACTGTTAATGTTAGTTCTCTTAACCTCTTACA
ATTAGCTCCAGGTGGTCACTTAGGTCGTTTCGTTATCTGGACTCAAGGTGCTTTTGAAAA
GCTTGACTCTGTCTTCGGTACTTTCAAAAAGGCTTCTGAAGCTAAGAAGGATTACAAGCT
TCCACAAACTATCCTTACTAACGCTGATCTTCCACGTATTATCAACTCTGATGAAATTCA
AAGTGTTGTTAAGGCTGCCAATGAAAAGCACACTAAGCGTCCATTCACTCAAAGAAAGAA
CCCACTTAAGAATGTTGGTGTTATGGTTAGATTCAACCCATACGCTCAAACTGTTAGACG
TGCTGCTATGTTAAATGAAGAAGCTCGTGCCAACGGTAAGGCTAAGGCTGCTGCCAAAGC
TAAGAAGGTCCAAAACAAGGAATGGATCGCTTCTCTTAAGTCCTTAAACTAGATTTAACG
GTAAATTTAGTAATTCATACATCACAAAATGATGCCCCTACCAAAAGTAGAATATAAAAC
TTAAGAAGAGAAAATACAATTAAGGAAACACTTAATAAAATTACATATAAATAATAATTA
TAAGAAGTTTAAATTAATCTCGTTTTTGTGTGAAGTGTGTTGTAATATAAAATTTATTTA
TTTTATAATAATAATGAATTAAAATTTATAAAATTATTGTGTAATAAAGATTATTTAGTA
GTGTAGATATATAAGGTAAATTTTGGTTTAAAAAATTGTTATTAATTATTTTTAAAGGAA
GTTAATTCTGTATTAGCTATAAAAAAAATGTAGATAAAATTTAAAAAAATATTTTTAGAA
GTCTCTTCCCTGTATAAAAAAAAAGTAATGAGTGTGTAAATAAATATGTAAATTGGTACG
GATCATAAAACTTTCTTTCTTGGTGGACATTATTGATTAAATTATTAATGGGAGTGAGAT
GTTTTATTTTAGATATAAATCAATTATTGGTAATCATTCAATTTTTTGAACATTGGATTT
TTAAATGCGATGCTCTTGCATCTTTTAGATGGAATTCTTTAAATTTTATCGATGATCACT
ATGTTTT
>Locus116v2rpkm466.53
CGTTACTCTTCCAGCTGTTTTCAAGGCTCCAATTCGTCCAGATATTGTAAACTCTGTTCA
TACTAACATTGCTAAGAACAAGCGTCAACCATATTGTGTTTCACCACAAGCTGGTCACCA
AACCAGTGCTGAATCATGGGGTACTGGACGTGCTGTTGCTCGTATTCCACGTGTTTCTGG
TGGAGGTACACACCGTGCCGGACAAGCTGCTTTTGGTAACATGTGTCGTGGTGGTCGTAT
GTTCGCTCCAACTAAGACCTGGAGAAAATGGCAAATTAAGACCAATCAAAACCAAAAGAG
ATACGCTACCGTTTCAGCTGTTGCTGCTACTGGTGTTCCATCTCTTGTTTTCGCTCGTGG
TCACAAGATTGACAATGTCGAAGAAATTCCACTTGTCGTTGCTAACGATGTTGAATCATA
CACTAAGACAAAGGAAGCTATTTCTCTCTTAAAGTCAATAAATGCTTATGCTGAAGTTGA
ACGTTGCATTGCTTCAAAGAAGCTTCGTGCTGGTAAGGGAAAAATGAGAGGAAGAAGATA
CACTCAACGTCGTGGTCCACTCGTTATCTTCAACGAAGATAATGGTATTACTAAGGCTTT
CAGAAACATTCCAGGTGTTGAAACTGCCAATGTTAACGCTCTTAACCTCTTACAATTAGC
TCCAGGTGGTCACTTAGGTCGTTTCGTTATCTGGACTCAAGGTGCTTTTGAAAAGCTCGA
TTCCGTTTTCGGTACTTTCAAGAAGGCTTCCGAAGCTAAGAAGGATTACAAGCTTCCACA
AACTATCCTTACTAACGCTGATCTTCCACGTATTATCAACTCTGATGAAATTCAAAGTGT
TGTTAAGGCTGCCAATGAAAAGCACACTAAGCGTCCATTCACTCAAAGAAAGAACCCACT
TAAGAATGTTGGTGTTATGGTTAGATTCAACCCATACGCTCAAACTGTTAGACGTGCTGC
TATGTTAAATGAAGAAGCTCGTGCCAACGGTAAAGCCAAGGCTGCTGCTAAGGCTAAGAA
GGTCCAAAACAAGGAATGGATCGCTGCTCTTAAGAACTAGATTTATTTATTAAATTTAGT
AATGACATATGCTCATTAAAGATGCCCCTACCAAAAGTAGAAATTCAAAATTAAGAGAAA
ATACAATTAAGG
>Locus117v1rpkm2524.61
GACTTCATCAAGAACATGATTACTGGTACTTCTCAAGCTGATTGTGCTATTCTTATTATT
GCTGCCGGTACTGGTGAATTCGAGCTTTTTTATATTAAAATTTGCTTATAGATTAAACAT
GGCGGATCAAAATCCGACCGAAGGTCAACAACGTGGTTTCGGACGTGCTCGTCGCGGTGG
ACGTGACAGAGGTAACAAGGAAGAAAAGGGAAAGTGGGTTCCAGTCACTAAGCTTGGTCG
TTTAGTTAACGCTGGTTTAATTGGCTCCATTGAAGAAATCTACTTATACTCTCTTCCAAT
CAAGGAATACCAAATTGTCGACTACTTCCTCAAGAACTTAAAGGATGAAGTTATGAAGAT
CATGCCAGTTCAAAAGCAAACTCGTGCCGGTCAAAGAACTCGTTTCAAGGCTTTCGTCCT
TATTGGTGACTACAACGGACACGTTGGTCTTGGTGTTAAGTGTTCTAAGGAAGTTGCCAC
CTCAATTCGTGGTGCTATTATTCTTGCTAAGTTAAGTATTGTTCCAGTCCGTCGTGGTTA
CTGGGGTACTATTCTTGGTGAACCACACACTGTCCCAAGTAAGGTTACTGGTAAATGTGG
TTCTGTCATTTGTAGATTAGTACCAGCTCCACGTGGTACCGGTATTGTTGCTGCTCCAAC
TCCAAAGAAGGTTCTTCAACTTGCTGGTATTCAAGATGTTTACACTACTTCACGTGGTAG
TACTCGTACTTTAGGTAACTTCGTCAAGGCTACTTTCGCTGCTATTGCCGATACTTACTC
TTACCTTACTCCAGATCTCTGGGCTGAAACTGAATTCACTCCAGTTCCATTCGAACAACA
CTCTGAATTCTTACAACAAAGTGAAAACAAGAAGCACTATTAGATTGATTGTTTGAAATA
AAATAATCCTTTAAGTGAATAAATAAAATTTTAAAAA
>Locus117v2rpkm62.17_PRE
TGGCTCCATTGAAGAAATCTACTTATACTCTCTTCCAATCAAGGAATACCAAATTGTCGA
CTACTTCCTCAAGAACTTAAAGGATGAAGTTATGAAGATCATGCCAGTTCAAAAGCAAAC
TCGTGCCGGTCAAAGAACTCGTTTCAAGGCTTTCGTCCTTATTGGTGACTACAACGGACA
CGTTGGTCTTGGTGTTAAGTGTTCTAAGGAAGTTGCCACCTCAATTCGTGGTGCTATTAT
TCTTGCTAAGTTAAGTATTGTTCCAGTCCGTCGTGGTTACTGGGGTACTATTCTTGGTGA
ACCACACACTGTCCCAAGTAAGGTTACTGGTAAATGTGGTTCTGTCATTTGTAGATTAGT
ACCAGCTCCACGTGGTACCGGTATTGTTGCTGCTCCAACTCCAAAGAAGGTTCTTCAACT
TGCTGGTATTCAAGATGTTTACACTACTTCACGTGGTTCTACCCGTACCTTAGGTAACTT
CGTCAAGGCTACTTTCGCTGCCATTGCCGATACTTACTCTTACCTTACTCCAGATCTCTG
GGCTGAAACTGAATTCACTCCAGTTCCATTCGAACAACACTCTGAATTCTTAGCTGAAAC
CACTAAGAAGTCCTACTATTAGATTGATTGATTTATAAATAATCCTTTAAAGTAAAAATA
AAATTTTAAAAATAAAAAAAAATTAAAAAAAAA
>Locus118v1rpkm2471.22
CAATTCCAGTCGTTTTATAACGATTTTAGTCTTGAAAACACCTAATTAAATACAAGGAAA
CCCCTTGCACACAGCAATATAATCAAAGATGTCAAAGGGAGACAACAAAGCCGAATACTT
CGTTAAGTTAGAAAAGCTTCTTAAGGAATACAACACTATCTTCATTGTCAATGTTGATAA
TGTTGGTTCAAACCAAATGCACCAAGTCCGTAAGGAACTCCGTGGTAAGGCTGTTATTCT
TATGGGTAAGAACACTATGGTCAGAAAAGCTATTAGAAATGTTATTAGTGAACACCCAGA
TTTCGAAAAGCTTCTTCCAATTGTAAAGGGTAACATTGGTTTCGTTTTCACTAACGAAGA
TCTTAAGGAAATCCGTGATGCTATTAAGTCTAACCGTGTCCAAGCCCCAGCCAGAGCTGG
TGCCATCGCCCCAGTCGATGTCTTCGTTCCACCAGGTAACACCGGTATGGAACCAGGTCA
AACTTCTTTCTTCCAAGCTCTTGGTATCCCAACCAAGATTTCCCGTGGTACTATTGAAAT
TGTTAATGAAGTTCACCTTGTTAAGGTCGGTGAAAAGGTCGGTCCTTCTGAAGCTACTTT
ACTTAACAAGTTAAACATTTCTCCATTCACTTACGGTCTTACCGTTGAACACATCTACGA
TAACGGTAATGTTTTCACTCCAGAAGTTCTTGATATTACCGATGACGATTTAATTGAAAA
TCTTGTTAACGGTATTAAGAACATTGCTGCTCTTTCATTAGAAATTAACTACCCAACTGT
TGCCTCTGTTCCACACAGTTTAGCTAACGGTTACAAGAACCTTATTGCTATCTCTTTAGT
CTCTGACTACTGTCTTGACAGTGTTAAGGAACTTAAGGAACTTCTTGACAACCCAGAAGC
TTTAGCCGCTTTACAAGCTGCTGCTCCAGCTGCTGCTGCTGCTGAAGAAAGTGCTGCTGC
TCCAGCCGAAGAAGAAGAAGAAGAAGAATCCGACAGTGATATGGGATTCGGTCTTTTCGA
CTAAGCATAATATAATTTAAATTATTAATGATCAAATAAAG
>Locus118v2rpkm1723.70
TTAGTGAACACCCAGATTTCGAAAAGCTTCTTCCAATTGTAAAGGGTAACATTGGTTTCG
TTTTCACTAACGAAGATCTTAAGGAAATCCGTGATGCTATTAAGTCTAACCGTGTCCAAG
CCCCAGCCAGAGCTGGTGCCATCGCCCCAGTCGATGTCTTCGTTCCACCAGGTAACACCG
GTATGGAACCAGGTCAAACTTCTTTCTTCCAAGCTCTTGGTATCCCAACCAAGATTTCCC
GTGGTACTATTGAAATTGTTAATGAAGTTCACCTTGTTAAGGTCGGTGAAAAGGTCGGTC
CTTCTGAAGCTACTTTACTTAACAAGTTAAACATTTCTCCATTCACTTACGGTCTTACTG
TTGAACACATTTATGATAATGGTAATGTTTTCACTCCAGAAGTTCTTGATATTACCGATG
ACGATTTAATTGAAAATCTTGTTAACGGTATTAAGAACATTGCTGCTCTTTCATTAGAAA
TTAACTACCCAACTGTTGCCTCTGTTCCACACAGTTTAGCTAACGGTTACAAGAACCTTA
TTGCTATCTCTTTAGTCTCTGACTACTGTCTTGACAGTGTTAAGGAACTTAAGGAACTTC
TTGACAACCCAGAAGCTTTAGCCGCTATGCAAGCTGCTTCTGCTGCTCCAGCTGCTGCTG
AAGAATCTGCTGCTGCTGCTGCCGAAGAAGAAGAAGAAGAAGAATCCGACAGTGATATGG
GTTTCGGTCTTTTCGACTAAGTTTGATGTAAATATTAAGCTAATATTTATTCAAATAAAG
AAATGTTAAAAAATC
>Locus118v3rpkm533.81
TTTTTTTTTATAATTATTCGAAATAATAATCTGATGATTGGTTATGTTAAATCTTGATAT
ATATAATTTTATAACGATTTTAGTCTTGAAAACACCTAATAAAATTTAAGGAAACCCCTT
GCACACTGCAATATAGTCCAAGATGTCAAAGGGAGACAACAAAGCCGAATATTTCGTTAA
GTTAGAAAAGCTTCTTAAGGAATACAACACTATCTTCATTGTCAATGTTGATAATGTTGG
TTCAAACCAAATGCACCAAGTCCGTAAGGAACTCCGTGGTAAGGCTGTTATTCTTATGGG
TAAGAACACTATGGTCAGAAAAGCTATTAGAAATGTTATTAGTGAACACCCAGATTTCGA
AAAGCTTCTTCCAATTGTAAAGGGTAACATTGGTTTCGTTTTCACTAACGAAGATCTTAA
GGAAATCCGTGATGCTATTAAGTCTAACCGTGTTCAAGCCCCAGCCAGAGCTGGTGCCAT
CGCTCCAGTAGATGTCTTTGTTCCACCAGGTAACACCGGTATGGAACCAGGACAAACATC
TTTCTTCCAAGCTCTTGGTATTCCAACCAAGATTTCTCGTGGTACTATTGAAATTGTTAA
CGAAGTACATCTTGTTAAGGTTGGTGAAAAAGTAGGTCCATCTGAAGCTACTTTACTTAA
CAAGTTAAACATTTCTCCATTTACTTACGGTCTTACTGTTGAACACATTTATGATAACGG
TAATGTCTTCACTCCAGAAGTTCTCGATATTACTGATGACGATTTAATTGAAAACCTTGT
CAATGGTATTAAAAACATTGCCGCTCTTTCATTAGAAATTAATTACCCAACTGTTGCCTC
TGTTCCACACAGTTTAGCAAACGGTTACAAGAACCTTATTGCTATTTCATTAGTTTCTGA
TTATTGTCTTGATAGCGTTAAGGAACTTAAGGAACTTCTTGACAATCCAGAAGCTTTAGC
TGCTATGCAAGCCGCTTCTGCCGCCCCAGCTGCTGCTGAAGAATCTGCTGCAGCTGCTGC
CGAAGAAGAAGAAGAAGAAGAATCCGATAGTGATATGGGATTCGGTCTTTTCGACTAAGT
TTAATATACTTTTAGAATATAAATATAAATAAAATAAAGAAATGTTAAAATCGATATGAA
GCAAAA
>Locus119v1rpkm2464.72
TTTTTTTTTTCGAACATTTACATATATTTTATATTGAAATGGCTACTGTTCGGTGAGTTT
ATGGTTCATAAATAAGTTAATGATTAGATGAATAATGGTTGATGAATAATGGAAAATGTG
TATTGGTGTGAATTATTTTAAATTAAGTGAATTAATATGAATAATTAATAAATGAGATGT
TGCTGTATATTTGTTCTTTATGTGTGTAAATGAAAAAGTCTTTTGAAAATTAAATGGATG
AGTTACTGCGTCTTTACTCCAAAGCTCGTTTCTTAGGATACAAGCGTTCCAAGCACAACC
AAAGACTTCATACCAGTTTACTTGAAATCGAAAATGTAAACACTACTAAGGATTCTCTCT
TCTACCTTGGAAAGCGTGTTGCCTACGTCTACAGAGCCACTAAGGAAGTTAACGGATCTA
AAGTTAGAGTTATCTGGGGTAGAATCACTGCCACTCACGGTAACAGTGGTGTTGTTAAGG
CTAAGTTCAGAAAAAATCTCCCACCAAGAGCTATTGGTGCTCAAGTTCGTGTTATGATGT
ACCCATCCAACATTTAAATTAATAAATATATGTAATAAGAGCTTAGAATGAATGAAATTA
TTTAATAAATAATTTATAAATTTCATTATCTGAACAACAAAAAAAAAAAAAAAAAAT
>Locus120v1rpkm2460.83
GATAATAATTGTCAAAATAATCTCTAATAAAAAATATTTAAAACCAAAAAAACTTAAATA
ATAATTAATTATAATTAAATATTTAATATATAAATATAAATTTTAATTTATATTAAAACT
TATATTATTTGCTTTCCCAATTATCATTTATATTTTAATTTATAAATTATAGAAAAAAAA
AAATGCTCGCTCCAATTCAAACTATTGCCCGTCCAGTTTCTTCTATTCTTCCAGCTACTA
CTGCTTTAGCTGCTAAGAGAACTTTCTTTGCTC
>Locus121v1rpkm2459.09
TTGAAGAAATAATTTCTTATTCCATACATCCATATATTAATTAATAATAAATAAAAAAAA
AGTTATATATAAAAAAAAAAAAAAAATTATTTTTTTTAATATATATTAATAGTAATATTA
ATATTAATTAAAATAGATATTATTAATAGATTTTAAAAATAAGAATTATATATAAATAAG
AAAAAATCGCCAACGTTTTATTTCTCTTTACACAATTAGCAAATTTTTAACTTATATTAT
TTGTTAACTAAGTATTCAAAAAATGGTTGCTGAAAAGAAAATTCTTCTTATTGGTTCTGG
TTTCGTTGCTGGTCCATGTCTTAACTACCTTTTAAGAAGACCAGAAAACAAAATTACTGT
TGCTTGTAGAACTATTTCAAAAGCTCAAGCTCTTTGTAATGGTCATGCTAACGCTACTCC
AATTACTCTTGATGTTTCCAATGAAGCTCAATTAGATGCTGAAGTTGCTAAGCATGATAT
TGTTATTAACTTAATTCCATACATTTACCACCCAATTGTTATTAAGTCATGTATTAAGAA
CAAGAAGCACTGTTGTACTACTAGTTACGTCTCTCCAGTTATGGCTGAAATGGACGAAGC
TGCTAAGGCTGCTGATGTTACTTGTATGAACGAAATCGGTATTGACCCTGGAGTTGATCA
TCTTTACGCTCTTAAGGTTATTAACGAAGTTCATGAAAGAAAGGGTAAGATCATTTCCTT
CACTTCATGGTGTGGTGGTCTCCCAGTTCCAGAAGATTCTAACAACCCATTAGGTTACAA
ATTCTCTTGGTCTGCTCGTGGTGTCCTTTTAGCTCTTAGAAATAATGCTAGATACTTAAA
GGACGGTAAGATCGTTGAAATTGAAAATGTTAATGGTGCTTTAATGAAGAGTGCTAAGCC
AGTCATTATTTATCCAGGTTACGCTTTCGTTGGTTATCCAAACCGTGATTCTCTTTCTTA
CCTTGAAAGATACCACATTCCAGAAGCCAAGAACTGTATGAGAGGTACTCTTCGTTACCA
AGGTTTCCCAGAATTCGCTCAAGCTCTTGCTGAAGTTGGTTTCTTAGATGATTCTCCAAA
GGATTTCCTTTCTTCTCCAATTCCATGGAATGCTGCTCTTGCTAAGCTTTTAGGTATTGA
AGCTACTGATGCTGCTTCCTTAAAGCAAGCTGTTACTGAAAAGTGCCACTTAGAAGGTGA
AAACAAGAATTCAATTCTTTACGGTTTTAACTGGTTAGGTTTATTCTCTGACACTCCAAT
TGTTCCAAACGGTAATGCTCTTGACTGTTTATGTGCTACTTTAGAACAAAAGTTACAATA
CGGACCAAATGAACGTGATTTATGTGTCCTTCAACACAAGTTCGAAATTGAAGAAGCTGA
TGGTTCTATTACTAATGTTAACTCTACCGGTTTTTGGACTGGTGTTGTTGGTGGTGATAG
TGCTATGGCTACTACCGTCGGTCTTCCATGTGGTATTGCTGTCCAATTAATTTTAGATGG
TGTTATTAAGCGTCGTGGTGTCATTGCTCCAATGGAAAAGGATGTTTACGAACCAATTAG
AGAAACTCTTGCTAAGGAAGGTGTTTACATGGTTGAAGAAAAGTGGTAAACAACTTAATT
TAAATTTAATGAAGAATGGAAAACTTTTTTTTATATAAAAAAAAAAGTAATTAATTAAAA
GCAAATCATTTTAACGAAAACAAATTGAAACAAATTAAATATAAAAAATAAATTAAATTT
TGATCTTTGTATATACTACTCTAATCAA
>Locus122v1rpkm2455.14
TGAAGTTCACGAACTTATGAAAAAGAAGCGTAACATTCGTAACATGAGTGTTATTGCTCA
CGTCGATCACGGTAAGTCTACTATTTCCGATTCCTTAGTTTCTAAGGCCGGTATTATTGC
ATCTGAAAAGGCTGGTGACCAACGTTATATGGATACCCGTCCAGATGAACAAATGCGTGG
TATTACTATTAAGTCTACTGCCATTTCTATGTTCTTTGAGATGGAAGACGAAAACCTTCC
ACTCGTCAAGGAAGAAACTGATGGTAAGGAATTCTTAATTAACCTTATCGATTCTCCAGG
ACACGTCGATTTCTCTTCTGAAGTTACTGCTGCCCTTCGTGTTACTGATGGTGCTCTTGT
TGTCGTCGATTGTATTGAAGGTGTCTCTGTCCAAACTGAAACTGTATTACGTCAAGCTCT
TACTGAATACATTAAGCCAGTCGTTATTGTTAACAAGGTCGACCGTGCTCTTCTTGAATT
ACAACAAACTAAGGAAGATTTATACCAATCCTTATGTAGAACTATTGAAAACCTTAACAT
TACCATTTCTACTTACCAATCTAAGGCTCTTGGTGATGTCCAAATTGTTCCAACTGAAGG
TACTATTGCTTTTGGTTCTGGTCTTCAAGCCTGGGCTTTCACTCTTCTTGATATCTCTCG
TCTTTACGCCAAGAAGTTCGGTATTCCAGTTAACAAGATGATGAAGAGACTTTGGGGTGA
TCACTACTTCAACCACCGTACCAAGAAATGGACTACCAAGTCTGACGATGGTAAGGGTGG
ACAACTCGAACGTGCTTTCTGTATGTTCGCTCTTGACCCAATCTACCGTCTTTTCGATAC
CATTATGAAGGGTGACAAGAAGCAAATTATGACTCTTGTTGACAAGCTCGGTATTCAACT
TAAGTCTGATGAAGTTGGTCTTGAAGGTAAGCACCTCTTAAAGACTGTTATGAGAAAATT
CCTTCCAGCTGCTGAAGCTTTATTGGAAATGATGGTTATTCACTTACCATCTCCAGTCGT
TGCCCAACGTTACAGAGTTGACAACTTATACGAAGGTCCAGGTGATGATGCTTGTGCCAC
TGCTATCCGTAACTGTGATCCAAACGGTCCACTTATGGTTTACGTCTCTAAGATGGTTCC
AACCTCTGATAAGGGTCGTTTCTACGCTTTCGGTCGTGTCTTCTCTGGTACTATCCGTGC
TGGTCTTAAGGTTCGTATTCAAGGTCCAAACTACGTTCCAGGTAAGAAGGATGATCTTTT
CATTAAGAATGTCCAACGTACTGTTCTTATGATGGGTCGTACTGTCGAACCAATTGAAGA
TGTTCCATGTGGTAACCTTGTCGGTCTTGTCGGTCTTGATCAATACCTTCTCAAATCTGG
TACTCTTTCTACTGATGAAAACGCCTACAACTTAAGAGTTATGAAGTTCTCTGTCTCTCC
AGTCGTCCAAGTTTCTGTCCGTCCAAAGAACCCATCTGATTTACCAAAGCTTGTTGAAGG
TCTTAAGCGTCTTTCTAAGTCTGATCCATGTGTCCAAGTTACTACTAACGATGCTGGTGA
ACACATTGTTGCTGGTGCTGGTGAACTTCACTTAGAAATTTGTCTTAAGGATCTTGAAGA
AGATCACGCTCAAATTCCAATTATTAAGATGGATCCAATTGTTACTTACCGTGAAACCGT
TACCACTGAATCTGACCGTGTTTGTCTTTCTAAGTCTCCAAACAAGCACAACCGTATCTT
CATGAAGGCTCTTCCATTAGCTGAAGAACTCAGTAACGATATTGAAGCTGGTGTTGAAGG
TAAATGTTCTCCACGTGATGATGTTAAGGTTCGTGCTCGTTACCTTGCTGAAACTTACGA
ATGGGATGTTATGGAAGCTCGTAAGATCTGGGCCTTCGCTCCAAACTCTAACGGTCCAAA
CGTTCTTGTCGATTGTACTAAGGCCGTCCAATATCTTAATGAAATTAAGGATTCCTGTAT
TGCCGGTTTCGAATGGGCTAGTAAGGAAGGTGTTCTCTGTGATGAAAACATGCGTGGTGT
CCGTTTCAACATTTTAGATGTTACCCTTCACGCTGATTCCATTCACCGTGGTGGTGGTCA
AATTATCCCAACCCTTCGTCGTGTCTGTTACGCTTCCCAACTTACTGCTAAGCCAACTCT
TCAAGAACCAATCTTCCTTTGTGAAATTACTTGTCCAGCTGCTGCTATGGGTGGTGTTTA
CACTGTTCTTAACCAACGTCGTGGTCGTGTTACTGATGATGAAGTTCGTCCAGGTACTGA
TATGCACGTCATTAAGGGTTACCTTCCAATTGCTGAATCTTTCGGTTTCACTGAATCCCT
TCGTGCTGAAACTGGTGGTCAAGCCTTCCCTAACTGTCTTTTCGATCACTGGGAAGTTAT
GGAAGGTGAAATTGATTCACCAAACCAAAACAAATTACAAGAAATCGTTACCTCCATTCG
TAAGAGAAAGGGTCTTGCTCCAGAAGTTCCAGCTCTTGATAAGTTCTTCGATAAGCTCTA
AGCACTTTAACCAATATTTAAAAATTAACCATTTATTATCTAGAATTTTTAAAGAAACAA
AATTAAGAGTTATTACTTTTTAATATTAATTAAAAGAAATTTTTTATTTATTTTAATTTA
TTTTAGAATTAGAAAGTAGTAAGTTTTGTATTTTGTTTCTTTATAAATAGAAAAATGAAT
TATTATATTTGAAAACAAAAATTAGCTATTAAATAACCAAA
>Locus123v1rpkm2438.76
CAATTGTTTGCTGTATATTAGAAGCATAGGGTAAAATGGTTCAACGTGTTACTTTCCGTA
GACGCTTATCATACAACACCAAGTCCAACAACAACCGTGTTGTTAAGACTCCAGGTAACA
AATTAGTTTTCCACCACATCTCCAAGAATGCTAAGGTTCCAAGATGTGCTGAAACTGGTG
TTCCACTCAGTGGTATCAAGGCTCTTCGTCCAAGAAAGTACCAAAGTATCTCTAAGACCA
AGAAGCACGTTAACAGAGCTTACGGTGGTAACCTTTCTGGTGGTAGTGTCAGAAACCGTA
TCATCCGTGCTTTCTTAATTGAAGAACAAAAGATTGTTAAGAAGGTTCTTAAGGCACAAA
CTTCCAACAAATCCAAGAAGAATTAATTTAATTATAGAATGTAATTTTACAAAATTTTTT
AATCATTTGTGCAAGAATAAATTAACACCATAAATCAATTTTATTTTATGTTCATTAATT
GATTTAAATAAAGTTTTTTAATTGAAAAAATAAAAAAAAAAA
>Locus123v2rpkm617.18
GTAGACGCTTATCTTACAACACCAAGTCCAACAACAACCGTGTTGTTAAGACTCCAGGTA
ACAAATTAGTTTTCCACCACATCTCCAAGAATGCTAAGGTTCCAAGATGTGCTGAAACTG
GTGTTCCACTCAGTGGTATCAAGGCTCTTCGTCCAAGAAAGTACCAAAGTATCTCTAAGA
CCAAGAAGCACGTTAACAGAGCTTACGGTGGTAACCTTTCTGGTGGTAGTGTCAGAAACC
GTATCATCCGTGCTTTCTTAATTGAAGAACAAAAGATTGTTAAGAAGGTTCTTAAGGCAC
AAACTTCCAACAAGAAGAAGAATTAAATTTAATTATAGAATGTAATTAATTTTTTTTACA
ATATTTGTGCAAGAATAAATTAACACCATATATATAAATCAATTTTAAGAGTGTTCATTA
ATTGATTTAAATAAAGTTTTTTAATTGAAAAGTATAATCGTCGGACTTCATTGTTCATAA
ATTATGTATTTAATTATAGTTCTTTAATAGGCAATTTCAAAATAATTAAACATTTTTTAT
TATTTATTTATATTTATAAAAATCACTTAAAATGATTTAATAAATTTTGAAAAGTTTAAA
TTTTAATTTTAATGTGGGTTATGGCAGAAAAATATTTTTCATTTACATAGATAAATTAAT
ATTTAACTTTTTAGATATGGTAAAAATAAAAAAAAAAAAAAAAAAAAAATGAATATTAAA
AAAAAAAAAAAAAAAA
>Locus124v1rpkm2437.56
AATTTAATTAAATAGTCTAGTAGTCACAATGGTTACTCCAATCAACAAGACCAAGATTGT
TAAGAAGCACACCACTAAATTCTTCCGTCATCAATCCGACCGTTTCAAGAGAGTTGATGC
CTCATGGAGAAAACCAAAAGGTATTGATGGTGTCGTTCGTAGACGTTTCCGTGGTACCAT
TAGAATGCCAAAGATCGGTTACGGATCTAACAAGAAGACCCGCGATCTTATGCCAAATGG
TTTCAAGAAGTTCGTTGTTTCCAATGTTAAGGATTTAGAACTTTTACTTATGCACAACCG
TACTTACGCTGCTGAAATCGCTCACAACGTTTCTTCTAAGAAGAGAATTGAAATTGTCGA
ACGTGCTAAGCAATTAAACGTTAAGGTTACTAACGCCCAAGCTCGTGTTAGAACTCAAGA
TAATGAATAAATTATTCAATAGACAAAAATTGTTAAAATCCTTAATAAAGTATTGTGACT
TTTTAAAATAAAAAAAAAAAAAA
>Locus125v1rpkm2435.25
ATCGAAGATTTGACGAGCGTGAACCTTAGTAATAGCCATTTAATTTTTTATTTATATTAT
TATAAATATTATTTTTATAACAACAAATAATTAATAAAATGGCTATTACTAAGGTTCACG
CTCGTCAAATCTTCGATTCCCGTGGTAACCCAACTGTTGAAGTTGAAGTTACTACTAACA
AGGGTCTCTTCCGTGCTGCTGTTCCATCTGGTGCTTCCACTGGTGTTCACG
>Locus126v1rpkm2388.07
TTTTTTTTTTAAATTTTTTTTTTTGAATATAATAATTTCCTTTTAATATATATTACAATA
GTATAAATCATTAATAATGAAGAATTATTAATTGATTATTGAAATATTTAATTTATTCAA
TTCAATATTTATTAAAACTTTTATTTATTTATTTATTTATTTATAATACAATTCCATTCC
ACTTTAATTTATATACAATAGGAATAAAATTCGAATTAAATTTAGAAAAGAATTTCAATT
TTCCTTCTTATTGCAATTTTCATTTGTAATAATAGATATTTAATTTAGAAATTTAGAATT
TTTTTTTTTTTATACTCTTATTCTAAAAATAAATTATTGTAATTATTCAAAATGGCGAAA
AAGAATACCAAGAAGGTTGAAAATAAAGAAGAAAAAAAGACAAATATTGAAGAAATGGAA
GTTGATTTTCCAAGAGGTGGTGAATCTTCTTTAACACCTATGGAATATAGAGATATTACT
GAACAAGTTAATAAAGATCTTTTTGAACAAAAAAATGAATCAGTTGATAAAAGTAAGAAA
AAAAAGAGAAAGAGTATTGTTGAAGAATCAACTTCTGAAAGTAAAAAGCAAAAATTAGAT
AATAATATTCGTCTTCTTAATTTCAAACATCTTAAAGTTGGAATGTGCATTTTAGGTGCA
ATTAAGGAAATAAATGAATTAGAATTAGTTATATCTTTACCAAATGGATTAACAGGTTTT
GTCTCTATTACAGAAATTTCGGAAGAGATTTCAAAAATTGCTGAACAAGTTGCCAATGAT
GATGATGACGAAGAAGAATTACCAGAATTGAATTCATTATTCACTATTGGACAACTAGTT
GCTTGTGCTATTTCAGAATTATCTGATATTTCAAATAAGAAGAAAATAAATTTATCTATA
AAACCATCAATTGTTAATGCTACACTAACATCAAAAGACATTTCATCAGGAATGATGTTA
AATGCTGAAGTTATTAGTAAGGAAGATCATGGTTATGTTATGAGTATTGGTATTGATGGT
GTAAAGGCATTCTTAAATAACAAGAATATACCAGAAGATGTTTCTTTAAGTGTTGGTCAA
GTTATATCATGTGGTGTTGTCAGTATTGATGGAAATTTCCGTACTGTTCAGTTAACTCTT
AAAAAGGATGTTATTATTAAATCAGTCATTCCAAATAAAAGTAGTCCATCATTAACTTCA
TTAAAGCCAGGTGCTTTGGTTAATGCCCAAATCAAGAAAGTATTAGATTCAGGTTTACAA
TGTTCTTTTTGTGGTATATTCAATGCTACTATTGATATATTTAATTTATCTACCCAAAAA
CCAGTTGATCAATTATATAAAGAAAAACAAAAAGTTCATGCAAGAATTATATATATTAAT
TATGCTAAATTAAGAATTGGTTTATCACTTAATAAAAATTTAATTGATTACGAACCAGTT
TCATTTCCTAATATTAGAATTGGTACTATTATTGATAATGTTGAAATTAAACGTATTGAT
GATGCTATTGGTACTTTAGTTGAATTTAATGATGGTATTCAAGGTTATGTTCATGTTTCA
CGTCTTGATGATAAACATGTAGATAATATAGCAAAGAAATTTAGCGTTGGTAGTATTCAT
AAGGCGAGAGTTGTAGGTTTAGATTATTTTGGTGATATTGTTCATCTTTCTTTCCAACAA
TCCGTATTAAATATTAAGTACTTTACTTGTGAAGATATTGAAGTCGGTTCAGTTATAAAG
GGTACTGTTGCTAAATTAGGTAGCTTTGGTTTACTTATTAATCTTAATGATCAAATTAAG
GTATTATGTCCAAAGAGACATTTCTCTGATGTTAAATTAAAAAATCCAGAAAAGAAATTC
AAAAAAGATGCCCAAGTTAAATTTAGAGTTTTAGAAGTTATTCCAAAATTAAAAAAAGTT
GTTGTTACTTTAAGAAAATCTTTGGTTGATTCCACCTTACCAATCATTTCATCTTATGAT
AATATTGAAAAGGGTATGATAACTATGGGTGTAATTGAAGCTGTTAAAAAATTTGGTTGT
ATTGTTAAATTTTATAATCAAGTTCATGGTTTATGTCCAATTCATGAATTAAGTGAAGAT
TATATTAAAAATCCTGAAGATCATTTCCAAATTAATCAAGTTGTAAAATGTAGAGTTATG
GACTTTAACAAGGATGAATCTAAATTACGTGTTAGTTTCAAATTATTAAATGTAGAACAA
CAAGAAAACTTTGAAAAGGTTAAAATTGGTGAAATTGTTAGTGGAAAGGTCATTTACACA
GTTGATGATGGTGCTTTAATTGAATTAAATAATATGAATGGTATTAGATGTTTCCTTCCA
AAAGCTCATATGAGTGATTTTGAAGCAAATGCTGAAGATATTCATTCTCAACTTAAGGAA
GGAAGTATTTTAAATAGTCTTATGATTCTTTACAAGGATGGAAATAATAATCAAATTTTC
TTAACTATGAAGAAATTGTTAATTGATGCTCATAAGGCTAAACAATTACCAGAAAAATTT
GAACAAGTAAAGGTGAATACTATAATTCCAGGTTACGTTAAATATATTACCACTAATTAT
TCAGTTATTTCTTTCTTGGATGAATTAATTGGTGTTGTTATTAAAGATAATGTTTCTGAT
GATTATGTTAAGACTATTGATAGTAAACTTAAACTTGGTAAGACTGTTCTTGCTTTAGTT
ACGGAAGTTGATAAAGAAAAGAAACAATTTAATCTTAGTTTAAAGTTATCTGAATGTGAA
AAGGCTGACAATGCCAGTAAATATTTAAATAAGGATATGATTGACTATTTCACTACCTTA
GATGAAATTAGTACCACAAATTATGAAGCAAAGAAAGAAAAGAATAGAAAAAAGAATCTT
GCTCAATGGAAGAATCTTGAAATTGGAGGTCCTGTTGAAGGTTTTATTAAGACTAATGTT
CCAGCTGGTACTGTTGTTGAATTAAAGGGTAAGATTACCGGTCTTATTTTGAAGGATCAT
TTTGAAGGTGAAGAAAAGAAGATTGGTGCTTCTGTTAAGGGTAGAATTATGGATATTGAT
GTTAAAAATAATGTAGTCAATATTACTATGAAATCTGAATTAGTTAAAGGTGATGCTAAG
ATTCCAAAGGAATTAACCGCTAAGGGTAAGATGGTGGATGCTATTGTTCAATTAGTTAAA
CAAAACTATATCATTGTCTCCTTACCAAAATATGGTCAACAATTGGCTTACCTTTCCGAA
AATGGTTATAATAAACCAGAAATTAATCATACTACCAAATATTCTATTGGTCAATCGATT
AGTGCCATAACTCTTGGTGTTTTAAAAAGTAACACAGGTTTTGAAAGAGTACTCTTAAAG
TTAAATGCTTCTACCAAGAATGCTGTTGCCGATACTCGTCGTATCATTAAGGATCCAATT
GATAAAAGTATTACTGCCTTAGAAGATCTTATTCCCGGAAGAGAAGTTAAAGGTAGAATT
AAGGGTGTTAAAAAGACTCAAATTAATGTTACTCTTGGTTCAAACTTAAAGGGCCGTATT
CATATCACTGAAGTCTTTGATAAATTAGAGGATGTTAAAGATAAGAGTAAGCCTTTAGCT
GACTACAAAGCTGGTCAAATTATTACTTGCCGTGTAATTGGTGTCTTTAATTCTAAGGGA
TACAAATATCTTCCACTTACTCATCGTAACCCAATTTCACAAACTACTGTTGAATTAAGT
GTTAAACCAAGTCGTATGACATTAGAACCAAATATTATGGGAACTCCAATTCTTAGTATT
GATGATGTTAAGGTTGACTCTGTTCTTCTTGGTGCTGTCTCTAATGTTACGGACAATGCC
GTTTGGATGTATGTTGGTCCACAATTACTCGGAAGAGTTGTTTTATCCGAATTATCCAAT
GATCCAAAGATTGTTGAAAATTTCAAGAGTAATTTCTTAGAAGGTCAAATTTACCCATGT
TATATTTTAAATAAAAACGTTAAGAAAGGATTACTTGATATTTCCTTAAGAGATGCCGTT
AATGGTAAAAAAGAAGTTAAAACAATCGATAATGTTAAGCCAGGTGATATTTTAATGGGT
AAGATTATAAAGGTTAATGAAAATAAGGGTATTAATATTAGAATTAATAAAGGTTTAATT
GGACGTGCCTACATTACTGATATTAAGGATGTATTTGAAAAGAATCCAACCAAAGACTTT
AAGGTTGGTCAAGTTGTTTCTACCTATGTTTTAAATGTTGATAAAAATAATAAACAAGTT
GACTTATCCTTAAGAAAATCAAGAATTAACCAAGAAAAATGTGAAGACAAGAATGCTGCT
CCAGATATTCAAACCTTTGATGATATTAAGGAAGATATGGTTGTCTATGGTTACATTAAG
CTTGTTAGTGATAAGGGTTGTTTTATTACTTTAAGTAGTCATTTAGATGCTCGTGTTAAG
ATTGCTGAACTTTCTGATCTTTATGTTAAGGAATGGAAGACTCTTGTCTCCGTTGGTCAA
TTAGTTAAGGGTAGAGTTATTAGTATTGATAAACCAAATAAGAGGGTTGAATTAACCTTA
AAGGAATCCATTGTTAGTCCAGAAACTGCTAAGAAGGTTATTCAATGGTCAGATTTAAGT
AAAGGTCAAAAGGTTACTGGTGTTATTAAGGGTATTGAAGATTTTGGTGTCTTTATTCGT
ATAGATAATAGTAACATTAGTGGTCTTTGTCATAAGGCTGAACTTAGTGATACCTCTGTT
AAAGATATTACAAAGTTATACTCTGTTGGTGATAAGGTTAAGGCCTATATTACAAAGGTT
GATTTAGAAAAGAAGCGTGTATCCTTTAGTTTAAAGGCTTCCTACTTTGTAGATGATAAT
GATAGTGATGAAGATAATGAAATGGAAGAAGATGTTGAAGATAATGAAGAAGAAATGAAA
GATGTTGAAAATAATGAAGATGATGATGAAGAAGAAAATGATGATGATGAAGAAGAAGAA
GATGACGATGATGATGATGAAGATGAGGATGATGAAATGGAAGTTGATGCTAAGGAAACG
ACTATTGATAATGCACCCAAGAGTATATTAAATGCTCCAGAATTAGAAATTAGTCAAAGA
TGGGATGATGATGATGATTCTGATAATGAAAGATTAGATATGAGTGATGATGATTCTGAT
AATGATGATGAAGAAGATGATGATGCAGCCAAGGCTGATACTACTAAAAAGTCCAAGAGA
GCTAAGAAGCGTGAAAAGCTTGAACGTGAAGAAAAGATTCGTGAACAAGAAAAGATGATA
TTAGAAAATGATAAATTACCAGAAATGGCTGATGATTTTGAAAGATTATTATTAGGTTCT
CCTAATAGTTCATATATTTGGATTAAATATATGGCATTCCAATTACATATGGCAGAAGTT
GAAAAGGCAAGACAAATTGCAGAACGTGCCTTAAAGACCATTAATTATCGTGAAGAACAA
GAAAAAATGAATATTTGGATAGCCTATATGAATTTAGAAAATAGTTATGGTACTCAAGAA
TCTTTATTAAAGGTATTCGAAAGAGCCGTTACCCTCTGTGAACCTAAAGATATTTATATG
CAATTAGTTAAAATTTATGAAAGATCAGAAAAATATGATTTAGCAGAACAATTATACCAA
ACCATGATTAAACGTTTCCGTGAAAGTAGTAAGATTTGGTGTCAATGTGGTTTATTCTAT
CTTAAGAGGAATAATATAGCCGAATGTAGAAAGATATTACAACGTTCCTTACAAAGTCTT
GCTAAGCGTAAACATATTAAAACCATTTGTAAATTTGCACAAATGGAATTCCGTTATGGT
GAACCAGAACGTGGTCGTACTATTTTTGAAGGTATTATGAGTAGTTATCCAAAACGTGTT
GATTTATGGTCAATCTATTTAGATATGGAAATCAGACAAGGAGATCAGAACTTAATTAGA
CGTTTATTCGAAAGAGTTATTCATATGAAATTCTCCTCTAAGAAAATGAAGTTCTTCTTT
AAACGTTATCTTGAATATGAAAAGAAGCATGGTGATGAAGAGTCTATTGCCCATGTTAAA
AATGCAGCCTTAGAATACATTCAAACTTTACAATAAATTTAATGATTTCTTTCATTTATT
ATTAAATTTATTCCATTATTTTTATTTTTAGTATAAATTATTTATATCATATTAATTATA
TAAAAAATCTTTTTTTTTTATAAATTTTAAATTTTTAAGTATTTTAAATTTTTAATTCAA
TATTTTTAATTAGTGTTATCTAGATATAAGAAAAAAGAATAGTTAATATCTAAAAAAATA
TATATATATATTTTTTATTCAATATGTATAATATAAAATCATGATCATCT
>Locus127v1rpkm2386.57
AAGGTTGTTGATGCTCTTAACTCTCAATCTAAGACCAGACTTGTTGGTCCAAACTGTCCA
GGTGTTATTAAGGCTGAAGAATGTAAGATTGGTATTATGCCAGGTCACATTCACACTAAG
GGTAGAATCGGTATTGTTTCCCGTTCTGGTACTCTTACTTACGAAGCTGTTAACCAAACC
ACTAAGGCTGGTTTAGGTCAAACTCTTGTCTACGGTATTGGTGGTGATCCATTCAACGGT
ACCAACTTCATTGATGCTCTTAAGATCTTCCTTAACGATGAAAGCACCGATGGTATCATC
CTTATTGGTGAAATTGGTGGTTCTGCTGAAGAAGAAGCTTCCGAATTCCTTAAGCAATAC
AACCTTACTCGTAAGGTTCCAAAGCCAGTTGTTTCCTTCATTGCTGGTCGTACTGCTCCA
CCAGGCCGTCGTATGGGTCACGCTGGTGCTATTGTAGCCGGTGGTAAGGGTGGTGCTGAC
GACAAGGTCAAGGCTCTCAGATCTGCTGGTGTTGTCGTCTCTGCCTCTCCAGCTCAAATG
GGTGAAAAGTTAAAGGCTACTTTCGTTGCTCGTAACTTACTTTAAATGATTTAATTTAAA
AAGGGGATTTTAAAATATAATATAACAATAAACTATATATAATAAATTAAAAATAAAAAA
AAAGAAGAAAAGGGAAAAAAACAGAGAAAAAATAATATTAATTCCAATAAACAAATAAAA
TAAAATATAATAAACAAATTTTTTTTTAAAAATAAATCAATAAAATAAAATTCAAA
>Locus128v1rpkm2366.24
AAAAAAAAAAAAAAAAATGTCAGAAACTGATAAAAAAATGAATCCAACTCTTGAAGAGTA
TTTAAGAAAAAGAAAAAATCCAAATCAAAAACCTTTAATTCAAATTGCTGATGAAAAAGA
AAGACTTTTAAAGATAAAAGAACAAAAAGAGCAACAAAAAACTGAAGGAGTTGAAGAAAA
TATAGAGGAAGAACCACCATACTTCTTACAAAGTCTTGTTTTTGCTGTACCATTTACTCT
TCTTTATGCTTGGCTTTATTATCTTGTTTACTTCCAATATAATATGTTGGATGAATTAGA
ATATAAGGAATTGTTAATTGAAACTCTTAAGATTATACCTTCTTTTATTATGATTAGTTA
TTTAGTTCGTCGTTACAAAAAATACTTATTACTTCATATTATTTTAGGTATTGCTGGTAG
TATCTGTGCTGTGTATACCATTCATATTATTTTCATTGATGAACGTTTTGGTCAAATGTT
ACGTACACCAGGTCTTATCGTTTTATGTATTTATGCTGTCATGGAAGTTAATGTTGTGAT
TGCTGTTCTCGTCATCATTCCACCTATTGTTTATTATTATATGGATGGTTTCAGAACTAA
ACTTACTAAGATGGAATAAAAATAAAATAAAAAAAAAAAAAAAAAAAAAAAAAAAAAAAA
AAAAAAAAAA
>Locus129v1rpkm2356.56
GAGAGGCAGTAAGGAAAGTGTCTTGTTGAACTTGGGAAGTAGAGATAGCAGTAACCCATC
CGGAGTGACCATCAAGGGTAGCACGAAGAGTAATAATTTCAGACATCTTAATAGACACCG
TAACTAAATACATTTTTGTCCCAAACGGTATAAAATAAGATGTCTGAAATTATTACTCTT
CGTGCTACCCTTGATGGTCACTCCGGATGGGTTACTGCTATCTCTACTTCCCAAGTTCAA
CAAGACACTTTCCTTACTGCCTCTCGTGATAAGACTATCATTGTATGGCAATTAACTGGT
GATGAAAGATACGCTGTTGCCAAGAAATCTCTCCACGGTCACAACCACTTTGTCCAAGAT
GTTGTTATTTCTACTGATGGTGAATTCGCTATCTCTGCTTCTTGGGATAAGACTCTCCGT
CTCTGGAACTTAAATGACGGTACTACCTCAAAGAGATTCATTGGTCACAAGGGTGATGTT
CTTTCTGTTTCCTTCTCTGCCGATAACCGTCAAATTGTTTCTGGTTCTCGTGATAAGAGC
ATCATTCTCTGGAACACTTTAGGTGAAAGCAAGTTCGTTTTCGATGAAAGCCAAAATGGT
CACAAGGAATGGGTTAGCTGTGTCAGATTCTCTCCAAACATTGAAAACCAAGTTATTGTT
TCCTGTGGTTGGGATAAGGTTGTTAAGATCTGGGATATCAATGACTGTAAGTTAAAGATC
GATAACTTAGGTCACACTGGTTACATTAACACCATCAGTATTTCCCCAGATGGTTCTCTC
TGTGCTTCTGGTGGTAAGGACGGTATCACTATGCTTTGGGACTTAAATGAAAACAAGCAC
TTATACACCTTAGAAGCTGGTGATGTTATCAACGCTCTCTGCTTCTCTCCAAACAGATAC
TGGCTCTGTGGTGCTACTGCTAGCACTATTAAGATCTGGGATCTTGAAAACAAGAGTGTT
GTTATTGAACTTAAGCCAGAATTCGTTGAATCTAAGAAGGGTCAAACTCCACAATGTATT
TCTCTTGCTTGGTCTGCTGATGGTCAAACTCTTATTTCTGGTTACACCGATAACAAGATC
AGAGTTTGGTCTGGTATCC
>Locus129v2rpkm1331.40
TTGCCAAGAGATCTCTTCACGGTCACAACCACTTTGTCCAAGATGTTGTTATTTCTACTG
ATGGTGAATTCGCTATCTCTGCTTCTTGGGATAAGACTCTCCGTCTCTGGAACTTAAATG
ACGGTACTACCTCAAAGAGATTCATTGGTCACAAGGGTGATGTTCTTTCTGTTTCCTTCT
CTGCCGATAACCGTCAAATTGTTTCTGGTTCTCGTGATAAGAGCATCATTCTCTGGAACA
CTTTAGGTGAAAGCAAGTTCGTTTTCGATGAAAGCCAAAATGGTCACAAGGAATGGGTTA
GTTGTGTCAGATTCTCTCCAAATATTGAAAACCAAGTTATCGTTTCCTGTGGTTGGGATA
AGGTTGTCAAGATCTGGGATATCAATGACTGTAAGTTAAAGATCGATAACTTAGGTCACA
CTGGTTACATTAACACCATCAGTATCTCCCCAGATGGTTCTCTCTGTGCTTCTGGTGGTA
AGGACGGTATCACAATGCTTTGGGACTTAAATGAAAACAAGCACTTATACACCTTAGAAG
CTGGTGATGTTATCAACGCTCTCTGCTTCTCTCCAAACAGATACTGGCTCTGTGGTGCTA
CTGCTAGCACTATTAAGATCTGGGATCTTGAAAACAAGAGTGTTGTTATTGAACTTAAGC
CAGAATTCGTTGAATCTAAGAAGGGTCAAACTCCACAATGTATTTCTCTTGCTTGGTCTG
CTGATGGTCAAACTCTTATTTCTGGTTACACCGATAACAAGATTAGAGTTTGGTCTGTTA
TCCGTTCTTAAGTAATTTAGAAAAAAAAATTATTTGGAATGAATAAAAGCAAAATATTAT
AAAATATCAAAAAAAAAAA
>Locus129v3rpkm6.63_PRE
GTTTCCGGTTCTCGTGATAAGAGCATCATTCTCTGGAACACTTTAGGTGAAAGCAAGTTC
GTTTTCGATGAAAGCCAAAATGGTCACAAGGAATGGGTTAGTTGTGTCAGATTCTCTCCA
AATATTGAAAACCAAGTTATCGTTTCCTGTGGTTGGGATAAGGTTGTCAAGATCTGGGAT
ATCAATGACTGTAAGTTAAAGATCGATAACTTAGGTCACACTGGTTACATTAACACCATC
A
>Locus130v1rpkm2316.73
ATTTTTAATTACATTTATTATTAAAAATATAACTAAGGTAAGTGTTTAAAAGATGTAAAT
GGGAAATTGAATAATGAAAAGAAAGAAAATGGAAAAAGTAATCAATAAAAGAAGAAAATT
AATGCATTTTAGTAAGAATGAAATTTAAAATGATTAAAGAAAGTTAATTATAAACAAATA
ATGCAATGGTTATGTTATTATAGTATTAATTTGGAATAATTATTACTATGAGAGTTAAAT
AAAATTAAAAAAATAATTAAAGAAAGAGAGAAGAAACAAAACATAAAGTGATGGTAATAT
TAATATAATTTTATTTAATTTATTATTAAAAATATAACTAAGAATGGGTAAGGAAAAGAC
TCACGTTAACGTTGTCGTTATTGGTCACGTCGATTCTGGTAAGTCTACCACTACTGGTCA
CTTAATTTACAAGTGTGGTGGTATCGATAAGCGTACCATTGAAAAGTTCGAAAAGGAATC
TGCTGATCTTGGTAAGGGTTCCTTCAAGTACGC
>Locus131v1rpkm2275.55
CTCCTTTCAAATACCAATTGTTGCTGTATAGAAGCATAGGGTAAAATGGTTCAACGTGTT
ACTTTCCGTAGACGCTTATCTTACAACACCAAGTCCAACAACAACCGTGTTGTTAAGACT
CCAGGTAACAAGTTAGTCTTCCACCACATCTCTAAGAACGCTAAGGTTCCAAGATGTGCC
GAAACCGGTGCTCCACTCAGTGGTATTAAGGCTCTTCGTCCAAGAAAGTACCAAAGTATC
TCTAAAACTAAGAAGCACGTTAGCAGAGCTTACGGTGGTAACCTTTCCGGTAGCAGTGTC
AGAAGCCGTATCATCCGTGCTTTCTTAATTGAAGAACAAAAGATTGTTAAGAAGGTTCTT
AAGGCACAAACTTCCAACAAGAAGAAGAATTAAATTTAATTGTAGAATGTAATAAATTTT
TTTACAATATTATTAATGTTTTGTGCGAGAATAAAATTAACACCATTTATAAATCAATTT
AATAAATGTTCTCATTAATTGATTAAAATAAAGTTTTTTAATTGAAAAATAATTATCGGA
CTTTCTAAATTATTGATAATTTATGCATTATGTATTATTTTTTTAGACAAGCAAATTTCA
AAATATTTTATTTTCATTTTTAAATTTTTATTTATAGAAAAAAATTATAGAATTCACTAT
ACCAAAATTCACTTTTTTTTTAGTACAAATAAAATTTTTAATAAATTTTTTGAAAAGATA
ATTATGTTAAAAATATATTTATTTATTAAATATGGATCAAAAAATGGAAAAAAAATTATT
AATATAATTGAAAAACGTGTTACTTTCCGTAGATAATATTTAGAATTAATTCGGTCACAT
AAAATCCTTTTGATTATTTACTGTGAATAAAAAGCGAAAAAAAAATTTTTAATTTAAAAA
AAAAAAAAA
>Locus132v1rpkm2255.38
TCCTTGTTATGGACGCTTTCCGTATCTTCTTCAAGTTCCACAGCTGGAATGGTGATGCTC
TTGATGAAAATGGTAAGGATACTACTGATAAGGCTAAGATGATGTACCGTAAGTTAACTG
AAGCTGGTAACAAGGCTACTCTTGAAGGTATTATTACCTCCAGTTTCGTCCTTGGTGCCC
TCTGTGGTGCTCTTATGGCTACTTACCTTGGTGAAAAGTATGGTCGTCAAAGAACCATTA
TGATTGGTGCCTGTATCTTCA
>Locus133v1rpkm2247.43
TGAAAAGATTCGACAACATGTCTAAACTCCCAGCTATTCTTAACCCAACCGAAAAGGATA
TCCACGATCTCCTTGCTGCTCAAGCTCACATTGGTTCTAAGAATGTTAACTTCCAAATGA
AACCATACATTTGGAAGCGTAGAAACGATGGTGTCCATATCATCAACATTCAAAAGACCT
ATGAAAAGATGGTTTTAGCTGCCCGTATTATTGCTACTATTGAAAACCCATCTGATGTTG
TCATCATTTCAGCTCGTTCCTATGGTCAACGTGCTGCCTTAAAGTACGCTAAATACACTG
GTGCCCAAGCTATTGCTGGTCGTTTCACTCCAGGTACTTTTACTAACTACATCACTCGTT
CTTTCAAGGAACCACGTCTTGTCATTGTTACTGACCCAAGAACTGATCACCAAGCTATTA
TTGAAGCTTCTTACGTTAACATTCCAGTTATTGCTCTTTGTGATGCTGATTCCCCACTCA
GATACGTTGATTGTGCTATTCCAACCAACAACAAGAGTAAGCACGCTATTGGTTACCTTA
TCTGGCTTTTAGCTAGAGAAGTTCTCAGACTTAGAGGTACCATCAGCCGTGACGAAGAAT
GGGATGTTATGCCAGATATGTTCTTCTACCGTGATCCAGAAGAAGCTGAAAAGGAAGCTC
AAGTTGAAGAAGCTGCTCCAGAAGAACCAGAAGAAGAAGATGATGATGAATTCTACAATG
GTCAATCTACTAACCCAGCTGAAGCTGCTTACAAGCAAAGTGAAAGTAGTTGGAACGCTG
AAAAGCCAACCTGGGGTGATGATGCTGAATAAAGCTACTAAAAAGCCAACCTGGG
>Locus133v2rpkm72.53_PRE
AGTTAGTGGAAAAAGATTCGATTGACAACATGTCATCTAAGCAACTCCCAGCTATTCTTA
ACCCAACCGAAAAGGATATCCACGATCTCCTTGCTGCTCAAGCTCACATTGGTTCTAAGA
ATGTTAACTTCCAAATGAAACCATACATTTGGAAGCGTAGAAACGATGGTGTCCATATCA
TCAACATTCAAAAGACCTATGAAAAGATGGTTTTAGCTGCCCGTATTATTGCTACTATTG
AAAACCCATCTGATGTTGTCATCATTTCAGCTCGTTCCTATGGTCAACGTGCTGCCTTAA
AGTACGCTAAATACACTGGTGCCCAAGCTATTGCTGGTCGTTTCACTCCAGGTACTTTTA
CTAACTACATCACTCGTTCTTTCAAGGAACCACGTCTTGTCATTGTTACTGACCCAAGAA
CTGATCACCAAGCTATTATTGAAGCTTCTTACGTTAACATTCCAGTTATTGCTCTTTGTG
ATGCTGATTCCCCACTCAGATACGTTGATTGTGCTATTCCAACCAACAACAAGAGTAAGC
ACGCTATTGGTTACCTTATCTGGCTTTTAGCTAGAGAAGTTCTCAGACTTAGAGGTACCA
TCAGCCGTGACGAAGAATGGGATGTTATGCCAGATATGTTCTTCTACCGTGATCCAGAAG
AAGCTGAAAAGGAAGCTCAAGTTGAAGAAGCTGCTCCAGAAGAAGAAGAACTTGAAGATG
ATGATGAATTCTACAATGGTCAATCTACTAACCCAGCTGAAGCTGCTTACAAGCAAAGTG
AAAGTAGTTGGAACGCTGAAAAGCCAACCTGGGGTGATGATGCTGAATAAACTAATTAAG
CTACTAAACCGAATTTATTTAATAGATATAATTTAAATAAATTATTTAAAAAATAAAAAA
ATC
>Locus134v1rpkm2244.46
TATCAATTTATTGTTCACTTTAAATTAAATTGATTAGTAGTACAAAATGACTTTCGAAAA
GCAAGTTGTCATTGATGCCAAGGGTCACCTTATGGGTCGTTTAGCTTCTATTGTTGCTAA
GGAACTCCTCAAGGGTCAAAGCATCGTTGTTGTTCGTTGTGAAGAACTTGCCATTAGTGG
TCCATACTTCAGAAACAAGTTAAGATTCCAACGTTACTTCCACAAGTCTTGTGTCTTCAA
CCCAGCTCGTGGTCCATTCCACTTCCGTGCTCCATCAAGAATGTTCTACCATGTTGTTCG
TGGTATGGTTCCACACAAGACTGCCCGTGGTACTGCCGCCATGGAACGTCTTAAGGTCTT
CGATGGTATTCCAGCTCCATACGATAAGCTTAAGAGAAATGTTGTCCCAGAAGCTCTCCG
TGTTCTTCGTCTTAAGCCAGGACGTAAGTACACTGCTCTTAAGAGAGTCAGCAGTGAATT
CGGTTGGAAGTACCAAGATGTCGTTGAAAAGCTTGAAGCTAAGCGTAAGGTCAAGGCCCA
AGCTTACTACGAAAAGAAGAAGGCTGTCCTTAACCTTAAGGCTAAGGCTGTTCAAAATGC
CAATGCTTCCTTAAAGTCTGTTAACGAAACTATTGCTAAATTCGGTTACTAATCAGCTTG
ATTTCTGAATTTTTATTAATTAATATTTATTAATGGAGAAATTTTTGAAAGTCTTG
>Locus134v2rpkm1346.43
CTCTCTCTTACCAAATATCAATTTATTGTTCATATTAAATTAAATTGATTAATAGTCCAA
AATGACTTTCGAAAAGCAAATCGTCATTGACGCCAAGGGTCACCTTATGGGTCGTTTAGC
TTCCATTGTTGCTAAGGAACTTCTTAAGGGTCAAAACATCGTTGTTGTTCGTTGTGAAGA
ACTTGCTATCAGTGGTCCATACTTCAGAAACAAGTTAAGATTCCAACGTTACTTCCACAA
ATCTTGTGTCTTCAACCCAGCTCGTGGTCCATTCCACTTCCGTGCTCCATCTAGAATGTT
CTATCATGTTGTTCGTGGTATGGTTCCACACAAGACTGCTCGTGGTACTGCTGCCATGGA
ACGTCTTAAGGTCTTCGATGGTATCCCAGCTCCATACGATAAGCTTAAGAGAAACGTTGT
CCCAGAAGCTCTTCGTGTTCTCCGTCTTAAGCCAGGACGTAAGTACACTGCTCTTAAGAG
AGTTAGCAGTGAATTCGGTTGGAAGTACCAAGATGTCGTTGAAAAGCTTGAAGCTAAGCG
TAAGGTCAAGGCCCAAGCTTACTACGAAAAGAAGAAGGCTGTCCTTAACCTTAAGGCTAA
GGCTGTTCAAAATGCCAATGCTTCCTTAAAGTCTGTTAACGAAACTATTGCTAAATTCGG
TTACTAATCAGCTTGATTTCTGAATTTTTATTTTAGTAAGTTAATATTTATTAATGCACT
CTTCTTGATATCTCCCGTCTTAACGCCAGGACGTTCGGTATTCCAGTTAACAAGATGATG
AAGAGA
>Locus134v3rpkm11.88_PRE
CAAATATCAATTTATTGTTCATATTAAATTAAATTGATTAATAGTCCAAAATGACTTTCG
AAAAGGTGAAAATTGTTGAAATAATATATATTAAAGCTCTTGAATTTATTTCTTATGGAA
TATTAAATAAAATTAAAGTTTAAATTAAATGTTAATGGAATACAAAGTAAAGTAGTGTTA
ATTAGTGATTATAGAGTAGTAATTTAGGCAAAAGAGAGAGAGCAATCTACGTTTTTAAGT
TGTTATAGTACATTTGTATTATTTATTTTTTAATGGATGAATCATTTATAAATAAAAATC
ATTATCCGTTAATATTCATAATATTTGATGAATACAATTGATTCCATATAGAAATTAAAA
ATTTATTTTCCTTGGTTTTTTTAGTGTCGTAGAAAAAATCAAGAGGGTTTTAGTACAAAC
TAAAAACAAAAATAATAATAAAAATAAAATATTATATAATATACCTATATAATATTATAT
AATTTAATAAAATTATGAAACTAGTTATTAATGTAATAATTGTTATTATTATAAATTAAT
ATATTTAGCAAATCGTCATTGACGCCAAGGGTCACCTTATGGGTCGTTTAGCTTCCATTG
TTGCTAAGGAACTTCTTAAGGGTCAAAACATCGTTGTTGTTCGTTGTGAAGAACTTGCTA
TCAGTGGTCCATACTTCAGAAACAAGTTAAGATTCCAACGTTACTTCCACAAATCTTGTG
TCTTCAACCCAGCTCGTGGTCCATTCCACTTCCGTGCTCCATCAAGAATGTTCTATCATG
TTGTTCGTGGTATGGTTCCACACAAGACTGCTCGTGGTACTGCTGCCATGGAACGTCTTA
AGGTCTTCGATGGTATCCCAGCTCCATACGATAAGCTTAAGAGAAACGTTGTCCCAGAAG
CTCTTCGTGTTCTCCGTCTTAAGCCAGGCTGTTTAAAATATTAA
>Locus135v1rpkm2242.11
TTTTTTAAAAATTTTTTTTTATAATAATAATAATTATTTATATAATTATAAAAAAAATTT
TTTTTTAAAGTTTTATAATTTTTATTTTTATAAAAACAAATTTTTAAAAAATGTCAGCTA
CTATTGCTAACAATATTCCAATGCAACAAATGCCATATTATCCACAAGCTCCAAATAATA
TGCAAATGCAATATTATCCACAAGCTCCAAACAATATGCAAATGCAATATTATCCACCAA
TGCCTTATCAACAAATGCCAAATAATATGGAACAACCTCCGAAGTACACTCCAATGAATA
ATATGGAACAACCTCCAATGTATACTCCAACAAGTAACATGGAACAACGTTCAATGAATA
GTCTTATGAATTCTGAGGGAGAATCAAGGGATCAAATTAAGGAAGTTAAAGAAGCTATAC
AAGCTTCAGAAGATGCACTTATGCATCTTGAAAAAGCTAAAAAGAATTTGAAAAAGGCAA
ATAATTGGGGAATAGTGGATATTTTAGGAGGAGATTTAATTACAACATTGGTAAAGCAGG
ATAAAATTAGTAATGCTAGACGTCATATGAAAGCTGCACAAGATGCTTTAAAAAAACTTG
AGGATGAAATTAAGGATGTTAAAGATTTCCATATACCTAATGATGAATTTTTAACTCTTG
CTGATTTCTTCTTTGATGGTTTATTTGCAGATATTATGGTTCAAAGTAAAATAAGCAAAG
CCAGAGAAAAGTGTAACCGTGCAATAACTGATGTTGTTGAAATTAAAAAAAATCTTGTAC
TTCGTTTAAATAAGTTAGAAAGTGAGAAATAAAGCAAAAAAGAACAAACAAACAAACAAA
AAATAAACATTGAAATAATATAGTAATAGTAATAAAAAAAAAATAACATTGAAAATAAAA
AAAATATAGTAATAAAAAAAAAAATAACAAAAAAAAAAAAAATAAAAGTTTAAATAATAT
AGTAATTGTTTTAAAAAAAAAAAAACA
>Locus136v1rpkm2226.64
CTCCATTAAAAAGCTAATTATATTATTAAGATGGCCGTAGGAAAAAACAAGCGTCTCTCT
AAGGGAAAGAAGGGTCTCAAGAAGAAGATTATTGATCCATTCACCAGAAAGGATTGGTAT
GATCTCAAGGCTCCAGCTATGTTCTCCAAAAGAGATATCGGTAAAACTCTTGTTAACCGT
ACTCAAGGTTTAAAAAACTCTTCTGACTATC
>Locus137v1rpkm2220.59
TTTTTTTATAGAAATTTATATTTATATTTCTTTATAAAGAGTTCACCATAATTAGAACTT
CTTTTTAATCATAATATATTTTTAAACTTTTAAAACAAGAAAAACTTAGTCAAAATGAGA
GAATGTATTTCAGTCCATATTGGTCAAGCTGGTGTCCAAATTGGTAATGCCTGTTGGGAA
CTTTACTGTCTTGAACACGGTATTCAACCAGATGGTCAAATGCCATCCGACAAGACCATT
GGTGGAGGTGATGATTCCTTCAACACTTTCTTCAGTGAAACCGGTTCTGGTAAGCACGTT
CCACGTACCGTTTTTGTTGATCTTGAACCAACTGTTATTGATGAAGTTAGAACCGGTACC
TACAGACAATTATTCCACCCAGAACAATTAATTACTGGTAAGGAAGATGCTGCTAACAAC
TACGCTCGTGGTCACTACACTATTGGTAAGGAAATTGTTGACCTTGTCTTAGATAGAATT
AGAAAGCTTGCCGATAACTGTACCGGTCTTCAAGGTTTCCTTGTCTTCCACTCCTTCGGT
GGTGGTACAGGTTCTGGTTTTGGTGCCCTTCTTCTTGAACGTCTTTCCGTTGATTACGGT
AAGAAGTCTAAGTTAGAATTCTCCATTTACCCAGCTCCACAAATCTCTACTGCTGTTGTT
GAACCATACAACTCCATTCTTACTACTCACACCACCTTAGAACACTCTGACTGTGCCTTC
ATGGTTGATAACGAAGCTATTTACGATATCTGTCGTAGAAACCTCGATATTGAACGTCCA
ACTTACACTAATCTTAACAGATTAATTGCCCAAGTTGTTTCTTCCATTACTGCCTCTCTT
CGTTTCGATGGTTCTCTTAACGTCGATCTTACTGAATTCCAAACTAACTTGGTTCCATAC
CCACGTATTCACTTCCCACTTGTTACCTACGCTCCAGTTATTTCTGCTGAAAAGGCCTAC
CACGAACAATTAACTGTTTCTGATATTACCTACTCTTGTTTCGAACCAGCCAACCAAATG
GTTAAGTGTGATCCAAGACACGGTAAGTACATGGCTTGCTGTCTTTTATACCGTGGTGAT
GTCGTCTCTAAGGATGTTAATGCTGCTATTGCTACCATTAAGACCAAGAGAACTATTCAA
TTCGTTGACTGGTGTCCAACTGGTTTCAAGGTCGGTATTAACTACCAACCACCAACTGTT
GTTCCAGGTGGTGATCTTGCTAAGGTCCAACGTGCTGTCTGTATGTTATCTAACACTACT
GCTATTGCTGAAGCTTGGGCTCGTCTTGACCACAAGTTCGATTTAATGTACGCTAAGCGT
GCCTTCGTCCACTGGTACGTCGGTGAAGGTATGGAAGAAGGTGAATTCTCTGAAGCTCGT
GAAGATTTAGCTGCTCTTGAAAAGGATTACGAAGAAGTCGGTACCGACTCTGTCGAAGGT
GAAGAAGAAGAAGCTGAAGAATATTAAGCACCTTAAAATATTTTTAATAAGGTTTATTGA
AAAAAGTATTTTATTTTTTTTCAAATAGACCTTCCCAAATTATTATTGAAGTACTAATAA
TAATTTAGGAGAAAAGAAAGTAAATAAACGAACGAACCTTAAAAAAAAGGAATTAAAAAA
AAAAAGAAAAATTAAAAAGAAATTTTACAAAGAAAAAAAAAACATACTTTAAAAAGGGTT
AAATTACATTGTGTAAATTAAAAGTAAAAAAAATAAAAATAGAAAAATAAAAATAAAAAA
AAAAAA
>Locus137v2rpkm565.21
TTTTTTTATATTTTATTTTTAAGCGTTTAAAACTAAAAGAAATTATCCAAAATGAGAGAA
TGTATTTCAGTCCATATTGGTCAAGCTGGTGTCCAAATTGGTAATGCCTGTTGGGAACTT
TACTGTCTTGAACACGGTATTCAACCAGATGGTCAAATGCCATCTGACAAGACCATTGGA
GGAGGAGATGATTCCTTCAACACTTTCTTCAGTGAAACTGGTTCTGGTAAGCACGTTCCA
CGTACCGTTTTCGTTGATCTTGAACCAACTGTTATTGATGAAGTTAGAACCGGTACCTAC
AGACAATTATTCCACCCAGAACAATTAATTACTGGTAAGGAAGATGCTGCTAACAACTAC
GCTCGTGGTCACTACACTATTGGTAAGGAAATTGTTGACCTTGTCTTAGATAGAATTAGA
AAGCTTGCCGATAACTGTACCGGTCTTCAAGGTTTCCTTGTCTTCCACTCCTTCGGTGGT
GGTACAGGTTCTGGTTTTGGTGCCCTTCTTCTTGAACGTCTTTCCGTTGATTACGGTAAG
AAGTCTAAGTTAGAATTCTCCATTTACCCAGCTCCACAAATCTCTACTGCTGTTGTTGAA
CCATACAACTCCATTCTTACTACTCACACCACCTTAGAACACTCTGACTGTGCTTTCATG
GTTGATAATGAAGCTATTTACGATATCTGTCGTAGAAACCTTGATATTGAACGTCCAACA
TACACTAATCTTAATAGATTAATTGCTCAAGTTGTTTCTTCCATTACTGCTTCCCTTCGT
TTCGATGGTTCTCTTAACGTCGATCTTACTGAATTCCAAACTAACTTAGTCCCATACCCA
CGTATTCACTTCCCACTTGTTACTTATGCTCCAGTTATTTCTGCCGAAAAGGCCTATCAC
GAACAATTAACTGTTTCTGATATCACCTACTCTTGTTTCGAACCAGCCAACCAAATGGTC
AAGTGTGATCCAAGACATGGTAAGTACATGGCTTGCTGTCTCTTATATCGTGGTGATGTT
GTATCAAAGGATGTTAACGCTGCTATTGCCACTATTAAGACTAAGAGAACTATTCAATTC
GTCGATTGGTGTCCAACTGGTTTCAAGGTCGGTATTAACTACCAACCACCAACTGTTGTT
CCAGGAGGTGATCTCGCCAAGGTCCAACGTGCTGTTTGTATGTTATCTAACACTACTGCT
ATTGCTGAAGCTTGGGCTCGTCTTGACCACAAGTTCGATTTAATGTACGCTAAGCGTGCT
TTCGTCCACTGGTATGTCGGTGAAGGTATGGAAGAAGGTGAATTCTCCGAAGCTCGTGAA
GATTTAGCTGCTCTTGAAAAGGATTACGAAGAAGTTGGTACCGACTCTGTCGAAGGTGAA
GAAGAAGAAGCTGAAGAATATTAGATTAATTAATTTAAAATTTCTATTGAAAATTTCATA
TTTTCAATAGTTTTTTTTTTTTTTTATAAAAAGAAAAGTATCAAATATTAATGTATAAAT
AAAATAAACTAAAAATATTTGATAGTGAAAAAAAATGGTAAAATAAGAAAGTAAATAAAT
AAAAA
>Locus138v1rpkm2191.90
TCTATATCAGCTGAATTTTTTAATAGCATATAATAAACATGGCTGACAATACTTGTACCA
TCCGCACAAGGAAGTTTATGACTAACCGTCTCCTTCAACGTAAGCAAATGATCGTTGATA
TCATTCACCCAAATTCTGCTAATCTTTCAAAGAGCGATCTCCGTGATAAGCTTTCCAAGA
TGTACAAGGCCGATAAGGAAAACATCTTTGTTTTCGGTTTCCGTACTCATTTTGGTGGTG
GTAAAAGTACTGGTTATGCTTTAATTTACGATAACATTGAAGCTGCCAAGAAGTTTGAAC
CAAAATACAGATTAGTTAGACAAGGTCTTGTTGAAAAGGTTCAACAATCACGTAAGCAAA
TTAAGGAAAAGAAGAACAGAAGCAAGAAGTTCCGTGGTACTAAGAAGGTTACTCAATCCA
AGTAAATTTTATGATATTTATAAGC
>Locus139v1rpkm2186.34
TCTGTTTTCAATCTCGAAGAAACTGATTCAAAATGCCAAGAGTTCAAAAGTCTAAAAAGG
TAGCTCCAGCCCCACTCCCATTCAAGAAGGCTTCTACTAAGGCTCCAAAGAACCCACTTA
CCGATAAGGCCCCAAGAAACTTCGGTATTGGTCAAGATGTTCTCCCAAAGAGAGACCTTT
CTCGTTTCGTCAAATGGCCAGAATACATTCGTCTTCAACGTCAAAAGGCTGTTCTCCAAC
AACGTCTTAAGGTTCCACCAGCTATTAACCAATTCAACAATGTTTTAGATAAGAACACTG
CTACCCAAGTCTTCAAGCTTCTTAACAAGTACAGACCAGAAACCAAGAAGGAAAAGAAGG
AACGTCTTACTAACCTCGCCGGTACTGCCGCTGAAGGAAAGAAGGTTGACCAAGGTAAGA
AGCCAGTCGTCGTCAAGTACGGTATCAACCACATCACCGCTTTAGTCGAAGC
>Locus139v2rpkm1759.96
GTTTCAATCTCGAAGAAACTGATTCAAAATGGTATGTAATTTAGGATAATAGGGATTGAT
GTTGATGTTTAAGAGTATTGAAAATGAATTGATGATTTTTTCTTTTTATAAAAATGAAAA
AATTTGAAAAGAGTCAGTTCATATTTTAGTATGATAGATGGATACATTAAAATTTTTATT
ATCCTAGAATGTTTTATTCGTTTAGAACATTCAATGACCTTATTAGAATATAATAGGATT
TATAATGCCTTATTCCATTATCTCATAGATTTTATTTTATAATATTTTTAAAATGTTTAA
TAAATAATTTATTTTTTAGCCAAGAGTTCAAAAGTCTAAAAAGGTAGCTCCAGCCCCACT
CCCATTCAAGAAGGCTTCTACTAAGGCTCCAAAGAACCCACTTACCGATAAGGCCCCAAG
AAACTTCGGTATTGGTCAAGATGTTCTCCCAAAGAGAGACCTTTCTCGTTTCGTCAAATG
GCCAGAATACATTCGTCTTCAACGTCAAAAGGCTGTTCTCCAACAACGTCTTAAGGTTCC
ACCAGCTATTAACCAATTCAACAATGTTTTAGATAAGAACACTGCTACCCAAGTCTTCAA
GCTTCTTAACAAGTACAGACCAGAAACCAAGAAGGAAAAGAAGGAACGTCTTACTAACCT
CGCCGGTACTGCCGCTGAAGGAAAGAAGGTTGACCAAGGTAAGAAGCCAGTCGTCGTCAA
GTACGGTATCAACCACATCACCGCTTTAGTCGAAGCTAAGAAGGCTAAGCTCGTTGTTAT
TGCTGATGATGTCGACCCAATTGAAATCGTCCTCTGGCTCCCAGCTCTTTGTAAGAAGAT
GGGTGTCCCATACTGTATTGTTAAGGGTAAGGCTAGACTCGGTACTGTTGTTCACAAGAA
GACTGCTACCGCTCTTTGCATCGCTGAAGTTAATGCTGAAGACAAGACTCAACTTTCTTC
CCTTGTTAACTCCATTAAGGCTGGTTTCATGGCTAAGGCTGAAGAAGAACACAAGCACTG
GGGTGGTGGTATCATGGGTGCCAAGACCATCAACATGTTAGCTAAGAGAGAAGCTGCTCG
TGCCAAGGAACTTAAGGCCTAAGTATGATTAAAATCTGTATTTAATCAGGGAAATTTTTG
TAATTTATTCAAAAATTAA
>Locus140v1rpkm2177.13
TTTTTTTTTTAAAGTTACAGTATTTTATTAGTAGTAACGAATACAATGGCCGATCAGGCA
AGAATCTAAAAATGAATTGTTTTTTATGTATTGGTCATTAATGTTGTTGATTTTTAATGC
ATTTTAAATATAGGATATATTAATGAAAAGGTTTATTAATTTATAGAATTTAATTAAACG
TAGATGAGTTAATGGTCAATGATTTGATTATTATGGTGTAAATTTTCAGTTATTGAAAAC
GTATTGTTGATTTAGCCTGATAATGTTTCATATTTATAATACTCATACAAATTATGATAT
ATTATAATATTATAATATTGCAGGATTATTAATTAAGCAGTATGACATTTATTTTTTAGA
AATAAATTTTTTAACGTCGATGGATGAATAAATTAATGATTTAAAATATTGATATATAAT
AAAATTGTTGTCAGCAACATTAATAATAATAATATTAATTAATAGTAAACTAATTTATAT
CTTTGATTTAATTAATAAAGACTGAAAGAGCTTTCCAAAAGCAAATTGGTATCTTCCAAA
ACTCAAAGATTAAGAAGAACAGAGATCGTAGATGGTTCCGTGAAGTCGGTCTTGGTTTTA
AGACTCCAAAGGAAGCCATTGAAGGTAACTACATTGATAAGAAGTGTCCATTTACTGGTG
ACGTTTCCATTCGTGGTCGTATTCTTACTGGTGTTGTTGTCTCCACCAAGATGAAGAGAA
CTCTTGTTCTCCGTCGTGAATACCTTCACTTCATTCCAAAGTACAACAGATACGAAAAAC
GTCACAAGAACCTTCCAGCTCACGTTTCTCCAGCTTTCATTGGTATTAACCACGGTGATC
TCGTTACTGTCGGTCAATGCAGACCACTCTCAAAGACTGTCAGATTCAACGTTCTTAAGG
TTAAGAAAGCTGA
>Locus141v1rpkm2174.19
TCATCAAGTCTCTTGTTGCTGATACTCTCAACACTGCTAAGTTAGACGAAACTGTTGAAG
TTGTTATTGCTCCACCAGCTGTCTACTTAGAAAAGACTCGTGCCACCGCTAACAAGAACA
TAGGTGTTGCCGCACAAAATGTTTACTATAAGCAAAGTGGTGCTTACACTGGTGAAATTT
CTCCAGCTATTCTTAAGGATGTTAACGTTGATTGGGTTATTCTTGGTCACTCTGAACGTA
GACAATACTTCAATGAATCCAATGAATTCGTTGGTGAAAAGACTGCCTTCGCTCTTGAAA
ATGGTCTTAAGGTCATTCCATGTGTTGGTGAAAAGCTTGAACACCGTGAAGCTGGTAAGA
CCATGGACATCATCTTCGCCCAATTAAAGGCTATTGCTGATAATGTTAAGGACTGGACCA
ATATTGTTATTGCTTATGAACCAGTTTGGGCTATTGGTACTGGTAAGGTAGCTACTCCAG
AACAAGCTCAAGAAGTTCACGCTGGTATCCGTAAGTGGTTAGCTGACAATGTTTCTGCTG
AAGTTGCTGAAAACACTCGTATTATCTACGGTGGTTCTGTTAACGCTAAGAATGCTGGTG
CTCTTTCCAAGGAAAAGGATATTGATGGTTTCCTTGTTGGTGGTGCTTCTCTTAAGCCAG
AATTCGTTAACATTATCAACGCTCGTTTATAAATCGATGGCCAAGCTAAAAGTACTTCAA
ATAAAGAGTTAAAGCCTACTACATCTGAACTAATAAAAGGTTCTTCCAGTTTATCATGTT
GTGTCATTTGTTAAAATTATTTTTAAACATTGATAAAATATGATATAATTGGTTAAGTAA
TAAATAAATATTACTTATTAAAAAAATATTTTATTACATAAAAAAGAAGCAAAAAAAAAG
TGAATAAAATTGAAAAAAAAAA
>Locus141v2rpkm1159.33
CAAATAACAAAAAATAAAAAAATGGCTCGTAAATTCTTTGTCGGAGGTAACTGGAAGATG
AACGGTTCTACCGCTCTCATCAAGTCTCTTGTTGCTGATACTCTCAACACTGCTAAGTTA
GACGAAACTGTTGAAGTTGTTATTGCTCCACCAGCTGTCTACTTAGAAAAGACTCGTGCC
ACCGCTAACAAGAACATAGGTGTTGCCGCACAAAATGTTTACTATAAGCAAAGTGGTGCT
TACACTGGTGAAATTTCTCCAGCTATTCTTAAGGATGTTAACGTTGATTGGGTTATTCTT
GGTCACTCTGAACGTAGACAATACTTCAATGAATCCAATGAATTCGTTGGTGAAAAGACT
GCCTTCGCTCTTGAAAATGGTCTTAAGGTCATTCCATGTGTTGGTGAAAAGCTTGAACAC
CGTGAAGCTGGTAAGACCATGGACATTATCTTCGCTCAATTAAAGGCTATTGCCGATAAT
GTTAAGGACTGGACCAACATTGTTATTGCCTATGAACCAGTTTGGGCTATTGGTACTGGT
AAGGTTGCTACTCCAGAACAAGCTCAAGAAGTTCATGCTGGAATCCGTAAGTGGTTAGCT
GACAATGTTTCTGCTGAAGTTGCTGAAAACACTCGTATTATCTACGGTGGTTCTGTTAAC
GCTAAGAATGCTGGTGCTCTTTCCAAGGAAAAGGATATTGATGGTTTCCTTGTTGGTGGT
GCTTCTCTTAAGCCAGAATTCGTTAACATTATCAACGCTCGTTTATAAATCGATGGCCAA
GCTAAAAGTACTTCAAATAAAGAGTTAAAGCCTACTACATCTGAACTAATAAAAGGTTCT
TCCAGTTTATCATGTTGTGTCATTTGTTAAAATTATTTTTAAACATTGATAAAATATGAT
ATAATTGGTTAAGTAATAAATAAATATTACTTATTAAAAAAATATTTTATTACATAAAAA
AGAAGCAAAAAAAA
>Locus142v1rpkm2166.44
ATATTTATATAGAAAAAATGGTTTTCGTCAAGACTGTCAAGAACAAGGCTTACTTCAAGC
GTTACCAAGTTAAGTACAGAAGAAGACGTGAGGGTAAAACTGATTACTATGCTCGTAAGA
GATTAGTTACTCAAGCCAAGAACAAGTACAACTCTCCAAAGTACAGACTTGTCGTTCGTT
TCACCAACACCGATATCATTGCTCAATTCGTTTACTCTAAGATTGAAGGTGATTACATTC
TTTCTGCTGCATATGCTCATGAATTACCAAACTACGGTATTAAGGTTGGTTTAACTAACT
GGGCTGCTGCTTACGCTACTGGTCTCCTTGCCGCTCGTCGTGTTCTTAAGAAGCTCGGTC
TTGACACTAAGTACGAAGGTGTTACTGAACCAAATGGTGAACACTATGAAGTCGAAGAAA
ACGAAGAAGGTCCACGTCCATTCAAGGCCTTCCTTGATGTCGGTCTCAGACGTACTACTA
CTGGTAGTAAGGTCTTCGCTGTTATGAAGGGTGCTGCTGATGGTGGTGTTCTTGTTCCAC
ACAGTGAAACCAGATTCCCAGGTTACGATTCTGAAGAAAAGAGTCTTGATGCTGAAGTTC
TTAGAGACTACATCTTCGGTCAACATGTTGCTGAATACATGCGTACTCTTGAAGAAGAAG
ATGAAGAAAAGTACAAGAAGCAATTTTCTAGATTCATTGCTGCTGGTGTTTCTGCTGACG
ATCTTGAAGGTATGTACGCTGAAGCTCACAAGAAGATTCGTGCCAACCCAGAATTCACCA
AGAAGGAACGTGCTCCACTTACCGACGAACAAAAGGCTCAACTCAAGAAGTTCAAGACTC
AAAAGCGCAACCTCAAGCAAAGAAAGGACCGTATCAGACAAAAGATTGCTGCTTTCGAAA
GAAAATTCGAATAAATGTATTGAATGTAATATTCTTTATAAAAAATGCAGTTATAATAAA
GTCTGCATTTTTGATAAATATAGCATTTATCAAATTAAAATTAAAAAAAAA
>Locus142v2rpkm1323.61
TGCATATGCTCATGAATTACCAAACTACGGTATTAAGGTTGGTTTAACTAACTGGGCTGC
TGCTTACGCTACTGGTCTCCTTGCCGCTCGTCGTGTTCTTAAGAAGCTCGGTCTTGACAC
TAAGTACGAAGGTGTTACTGAAGCTAATGGTGAACACTATGAAGTCGAAGAAAACGAAGA
AGGTCCACGTCCATTCAAGGCCTTCCTTGATGTCGGTCTCAGACGTACTACTACTGGTAG
TAAGGTCTTCGCTGTTATGAAGGGTGCTGCTGATGGTGGTGTTCTTGTTCCACACAGTGA
AACCAGATTCCCAGGTTACGATTCTGAAGAAAAGAGTCTTGATGCTGAAGTTCTTAGAGA
CTACATCTTCGGTCAACATGTTGCTGAATACATGCGTACTCTTGAAGAAGAAGATGAAGA
AAAGTACAAGAAGCAATTTTCTAGATTCATTGCTGCTGGTGTTTCTGCTGACGATCTTGA
AGGTATGTACGCTGAAGCTCACAAGAAGATTCGTGCCAACCCAGAATTTGTTAAGAAGGA
ACGTACTCCACTTACCGAAGAACAAAAGGCTCAACTCAAGAAGTTCAAGAGCCAAAAGCG
CAACCTCAAGCAAAGAAAGGACCGTATCAGACAAAAGATTGCTGCTTTCGAAAGAAAATT
CGAATAAATGTATTGAATGTAATATTCTTTATAAAAAATGCAGTTATAATAAAGTCTGCA
TTTTTGATAAATATAGCATTTATCAAATTAAAATTAAATATTTAGTATTATATAAATTTG
CGTTAATTTAAAGTTTTTTTTTATTTAGTTGTGAAATTGGTGTAAATGTTTAAAGGGAAT
TTATAATTAATTATTAATGTAAAGAATTATTTAAAAGGGTTTATAAAAATATATATATAT
TTTTTTTATTTCAGATAATCTAGAATAAGAATTCCCTTTTAAAAAAGAAATAATATAA
>Locus143v1rpkm2165.54
TTTTTTTTTTATTGTTACAGTGTATTAGAAGGATAATCAACATGTCTGCTGATCTTGTCT
GGCAAATTGTTAAGAACAACAACGCTTACCTTGTTAAGAAGAGTGGTGTCCAATTCTCCT
CTGAACCAGGAAACCTCATGAATGTTAATTCATTCAAATACTCTGGAATTGCTAACAACA
AGTCCGTCATTATTGGTTCTACTGAAAAGGGTGTCTCTTTTGCTACCACTAAAGCCTCTA
ACAAGAACCTTAAGACTTCCTCTGTCGAACTTAAGAAAGGTGCTCGTCCTTCTGCCGCTG
CTGTAAAAAACGTTCTTAAGGGATACCGTCCAGATCTTTCCAAGGCTGCTGCTGCTCGTG
TTTCTGCTATTCTCCGTTCCAAAAAGCCAGCTAAAACTATCAAGAAGAGAGAACAAAAGG
GTGTCCGTAAGGTCAGAGCTTAAGTTAATGGAAACATTTTTGAATTGTTTTTTTTTTAAA
AAACAAGAAAAAATTAACATATAAAAATAAAAGTAAAAACGTAGTTTTCCATGAAATATA
TAATGATAAAATGTTTTGAAAGCATAAATAAAACTAAATAAAACTTGGAAAAAATAAAA
>Locus144v1rpkm2163.24
TTTTTTAATTTTATTTCCAAATAATAACTAGAAATAAAAGATGACTGACGTCCGGTCAAA
GAATCCTTTCGAACTTTTGGGTGATGAAGAAGAAGCTACCCAAACCACCACCAAGCTCAC
CAGAAACGAAAAGAAAATCCTTAAGAATGAAGTTGTCGACAACAGTCGTGCTACTCCAAG
AGAAAACAGATTAAGAAACGACTACCCAAAGCGTGGTGGTTTCGCCGGTAAATCTACCAG
ACCAGCCAGATCCGGTGACGGAGGTAACCGTGGTCGTCGTGGTGGCCGTGGTGAATACAA
GGGACGTGGTCGTGAATTCGATCGTCACAGTGGTTCTGCCAGAAGAGATAGCCAAAAGAA
GGATGTTGCTGGTAAGGGTTCCTGGGGTAAGCCAACTGAAAACTTAGAAGAAGTTGTTGA
AGTTGAACAAGAAAACACTAACGAAGAAGAAGTTAAGGAAGTTAAACCAGAAGAAAAATT
AATGACCTTAGAAGATTACCTTGCTAGCCAAGCCAAGAAGGCTGTTGTCAACGAAACTCA
AATCAGATCTGCCAACGAAGGTGTTGACGAATCTAAATGGGGTGAAACTGTTGAATTAGC
TAAGGACGATGAAGCTTACTTCGTTGGTAAGGGTAACGGAAAGACCCACAAAGTTAAGAA
GCAAAAGGAAAAGACCTACGTCTACGAAATTGAACAAAGATTCAACGATGGTCGTCGCGG
TGGTCGTGGTGGTCGTGGTGGTCGCCAAAACAGAAACAACAACCGTCAAGCCAACAAGGT
TAATGTTGATGATACTAATGACTTCCCATCCTTAAAGTAAACTGGTTTGAAATGATATAT
TGACATTGTGATGAATTAAAGAATTTGCAATCAATAAATAAATAAAAATATATAAAAAAT
TA
>Locus145v1rpkm2145.22
CTAAGAACAACATGGCCGCAACTTTGCCAGCGGAAATTATTAATAACGAATCTTCTACCC
CACGTCTTTTCAACAAGTGGAGTTACGAAGAAGTTGAATCCAAGGAACTTTCTCTTGCTG
ATTATCTTCAAATCAGTCATCCAGTTTACCTTCCACACACTGCTGGTCGTTACCAAGTCA
AGAGATTCCGTAAGGCTCAATGTCCAATTGTTGAACGTTTAACCAACTCTCTTA
>Locus146v1rpkm2107.37
CATATTTAACGCTATAGTTATAATTGTGGTTAGATATTAGCAATGGCCCACTCTCCACGT
AATAGCTTTTTGAAACCAGGAATCGCTCGTAAATCTCGTTCTAAGACTTACGGTCTTCAC
GCCTTATACAAGAAGAACAAGGCTGCTATCGCTGCTGCCAAACCAGAAGGTCCAAAGACC
ATCACTAAGACCGTTGGTGGTGCTAAGAACGGAAACACTAGAGTTGTTCCAGCTGTTAAG
GCTCCACGCTTCTACCCAGCCGAAGACGCTCCAGTTCCAAAGGCTAACCGTAAGACCGTT
GGTACCGTTACTCTTCGTAAGTCTATTACTCCAGGTACCGTCCTCATTCTCTTAGCCGGT
AGATTCCGTGGAAAGCGTGTTGTCTTCTTAAAGCAATTAAGCTCTGGATTACTTCTTGTC
ACTGGTCCATACAAGGTTAATGGTGTTCCACTTCGTCGTGTTAACCAAGCTTACGTTGTT
GCCACTTCCACTAAGATTGAACTTCCAGCTGTCGCTGAAAACATCGATGATGCTTTCTTC
CAAAAGAAGGCTGAAAAGAAGGATGCTGAAAGAGTCGCTGCTCAAAAGGATGTTGATGCT
AAGATTCTTGCTGTTGTTAAGAAGACTCCTTTATTAAAGGCCTACCTTAATGCTTCTTTC
TCTCTCACCAAGGGTCAAACTGTTCACAACATGAAG
>Locus147v1rpkm2068.65
TTTTTTTTTTAACTTCACAGTTTTTTTATCATTTTAAAAAAATAACATTTATTTAAAATG
ATTTCAAATCAAGTTTCATCTAGTGCTAAGGTTGCAGCTTCTGCTGTCAGCAAGAGACTT
TACTCTACTGCTTATGAACAAACCTTAAAGAACCTTCTTATCAACAAGAACACCAAGGTT
ATTACCCAAGGTTTCACTGGTAAACAAGGTACTTTCCACGCTAAGAACGCTCTTGCCTAC
GGTACCAAAATGCTTGGTGGTGTTTCCCCAAAGAAGGCTGGTACTACTCACTTAGGTCTT
CCAGTTTACAAGTCTGTTCAAGATGCTTGTGACAACCTTCACCCAGATGCTTCTGTTATC
TACGTCCCACCACCAGGTGCTGCTGCTGCCATCTTAGAAGCCATTGAAGCTGAAGTTCCA
TTAGTTGTCTGTATTACTGAAGGTATTCCACAACAAGATATGGTTAAGGTTGTTGATGCT
CTTAACTCTCAATCTAAGACCAGACTTGTTGGTCCAAACTGCCCAGGTGTCATCAAGGCT
GAAGAATGTAAGATCGGTATTATGCCAGGTCACATTCACACCAAGGGTAGAATTGGTATT
GTTTCTCGTTCTGGTACTCTTACTTACGAAGCTGTTAACCAAACCACTAAGGCTGGTTTA
GGTCAAACCTACTTGTTCGGTATTGGTGGTGATCCATTCAACGGTACTAACTTCATCGAT
GCTCTTAAGATCTTCCTTAATGATGACAAGACTGATGGTATTATCCTTATTGGTGAAATT
GGTGGTTCTGCTGAAGAAGAAGCTTCTGAATTCCTTAAGCAATACAACCTTACCCGTAAG
GTTCCAAAGCCAGTTGTTTCCTTCATTGCTGGTCGTACCGCTCCACCAGGCCGTCGTATG
GGTCACGCTGGTGCTATTGTTGCCGGTGGTAAGGGTGGTGCCGACGACAAGGTCAAGGCT
CTCAGATCTGCTGGTGTTGTTGTTTCTGCCTCTCCAGCTCAAATGGGTGAAAAGTTAAGA
GAAACTATGGCTGCTCGTAACTTACTTTAAATGATTTAATTTAAAAAGGGGATTTTAAAA
TATATAATATACTACAATAAAACTATATATAATAAATTAAAAATTTAAATA
>Locus147v2rpkm725.00
CCATTCAACGGTACTAACTTCATCGATGCTCTTAAGATCTTCCTTAATGATGAAAGCACT
GATGGTATTATCCTTATTGGTGAAATTGGTGGTTCTGCTGAAGAAGAAGCTTCTGAATTC
CTTAAGCAATACAACCTTACCCGTAAGGTTCCAAAGCCAGTTGTTTCCTTCATTGCTGGT
CGTACCGCTCCACCAGGCCGTCGTATGGGTCACGCTGGTGCTATTGTTGCCGGTGGTAAG
GGTGGTGCCGACGACAAGGTCAAGGCTCTCAGATCTGCTGGTGTTGTTGTTTCTGCCTCT
CCAGCTCAAATGGGTGAAAAGTTAAAGGCTACTTTCGTTGCTCGTAACTTACTTTAAATG
ATTTAATTTAAAAAAAGGGGATTTTAAAACAATATATTATTAATATACTACAATAAAACT
ATATATAATAAATTAAAATAAATTATAAAAAAAAAAAAA
>Locus148v1rpkm2054.66
ATTAGTCCTAAAGGCATCATGGTCAAGTTCCTCAAGCCAGGAAAGGTTGTTCTTATCTTA
CAAGGTCGTTTCGCCGGAAAGAAGGCCGTCATTGTTAAAAATATCCTTTTTATATATATA
AAAAATGATTACTTTTTTATAATATTAACTCTATAAAAAATAATACAAAAAATATAATAC
AGATAAATAATTACAATTAAATATTTCCTTAACCAATATTGCATCTTATTTGTTTGCATT
TATTTTAAAAAAATTATGATGAAGGTACCAAGGAACGTCCATACCCACACGCCATTGTTG
CTGGTATTGAAAGATACCCATTAAAGGTTACCAAGTCCATGGGTCAAAAGCTTGTTGCCA
AGCGTTCTAAGGTCAAGCCATTTGTCAAGGTCGTTAACTTCAACCACATCATGCCAACCA
GATACAGTCTTGATGTCGATTTAAAGCAAAACGTTACTCTTGATGCTTTCAAGGACCCAA
GCCAAAGAATTCAAACCCGTAAGGTTATCAAGAAGGCTTTCGAAGAAAGATACATTAATA
ATAGATACAAGAGTGGTAAGAACAAGTGGTTCTTCCAAAAGCTCCGCTTCTAAGTTTGTT
TATTTGAAAAAATTAACATTTTTTTAAACGGAAATTTTGTAACTTTTAAAGTAAAAATAT
AAATGCAATAACTATAGCCAGTGTTTGTATTGCAAATGCTGTAGCAAAA
>Locus149v1rpkm2034.97
TAACAATGGCTGCCCAAAAGAAGTCTAAGAAGTCTGTTGAATCCATTAACTCCCGTCTTG
CTCTTGTCATGAAGAGTGGTAAGTACACTCTTGGTTACAAGCAAACCTTAAAGACTCTTC
GTCAAGGTAAGAGTAAGTTAGTTATCATCTCCGGTAACTGCCCACCACTCAGAAAGTCTG
AACTTGAATACTACGCTATGCTTTCTAAGACCGGTGTCCACCACTACAATGGAAACAACA
TCGATCTTGGTACTGCTTGTGGTAAATACTTCCGTGTTGGTGTCTTATCTATCACTGATG
CCGGTGACTCTGATATCATTAAGTCTCAAGAATAAATGATTTAAATTATTATAAACAACC
ATTGTAATAAAAAAAGTAATTCAATATAGTTAATAATTGTTATCGGACTGATAAAATTAA
TTTAATTATAAGGAATTATGGAAATAAAAGTATTGTAAAATTGTATTTTGCAATAAAGAA
TTTTTTATTCATAAAAAATAATATTAAAAAAAATCAAGTGTTGTGGAGAAAAAATAAGGA
TTATAGAAGGTTTATTTAATATTAAAATTTTACATTTATTTTAAACCATTAAATTTTTTT
TATTACCATAAAACAAAAAAAATATTGGTATGAAAAAAAATTAATAAATTGTAGGTTAAT
ATTTTTAAATAATATTAACAAAAATACCTATAATTTTTCACTATTCATTGAATAATTGAA
GTTAGTATAATTTAATACATTTGATAAAAAAATATACAAATTATTGTTAAAACTATTCAA
ATAGATATGTTTTAAATTATTTATAGTAAAAAAAAAAAAAAAAAAAGAGTAGTTTTATAT
CTATAAAAAAAAAA
>Locus150v1rpkm2033.76
ATTACGTATATATTTAAAAATATCTAATATATATTTAAAATGGCTAGTATTCAAAAGATT
CCTTTAGTTACTGACACTTACACCGCTGATCCATCTGCTCACGTTTTCAACGGTAAAATT
TACATTTACCCATCTCACGATCGTGATATCGAAACTATCGATAACGATAACGGTGATCAA
TATGATATGAAGGATTACCACGTCTATGAAATGGACGATGAAAACACTCTTCCACGTGAC
TGTGGAAAGGTTTTAGATATTGCCGATATTCCATGGGTTTCCAAGCAACTCTGGGCTCCA
GATTGTGCTGAAAAGGATGGCAAGTACTACTTCTTCTATCCAGCTCGTGATAAGGAAGGT
TTCTTCCGTATTGGTGTTGCTATTGGTGACAAGCCAGGAGGTCCATTCAAGCCAGAACCA
AACTACATTCAAGGTACTTACAGTATTGATCCATGTATCTTCCCAGATACTGACAAGAAC
TACTACCTTACCTTCGGTGGTATTTGGGGTGGTCAACTCGACAAATACCGTAACAATGTT
TACGATGAAAAGAACGAAGAACCAACTGGTGAAACTCCAGCTGTCTGTGCTAAGATTGCC
AAGATGAACCCAGATATGAAAACTCTTGCCGAAGCTCCACGTGATATTGTCATTTTAGAT
GAAAACGGTAAGCCACTTGCCGGTAAGGATCACGACAGACGTTACTTCGAAGATCCATGG
CTCTACAAGAAGGGAGACACCTACTACTTCACCTACTCTACTGGTGATACTCACTTCTTA
TGTTGGTCTACCAGTAAGAACGTTTACGGTCCATACACCTACGGTGGTAAGATCTTAACT
CCAGTTCTTGGTTGGACTTCTCACCACTCTATTCTTGAATACCACGGTAAGTGGTGGTT
>Locus151v1rpkm2029.35
TCGAAACTTTCGTCGAATACCCACCACTTGGTCGTTTCGCCGTTCGTGATATGAGACAAA
CTGTTGCTGTCGGTGTTATCAAGTCTGTTGAAAAGGTCGACAAGGCTGCCTCTGGTGCTG
CTGGTAAGAAGAAGTAAATGCCTTAAAATTCTTGAACTAATCTTTATTTAACCCAACAAA
ATAATTTGTTTGCCCATTTTAAATGAAATAAATGTGGAAAAATCTTTCTTTTGAAAGTTT
TTTAACTTTAGTTTGTTTAAAATTTTAAAATAATCTTATAGATAAATGAAATTAATTTAC
AATTTATAAAATAAAGCAAAAAATATATAATAATATATGTGTGTCTTTTCCAAAAAAAAA
ATAAAACAAAAATAAGAAAAAAATTAGAAACAATTAAAAAAAATAAAAAAAAATAAAAAA
ATAAAATACAAATTTTTGAAAAATAAAATTTATATTTAAAACTGAAAAAAAAAAATTAAT
TATTTTTTATATTTACGTGTATTTTAAATAATGTTAAATAAAATGTTTTATTGTTTTTGG
AGTATATGCGATTTATTATATTGTTTAAACTGGATGTGGTTTGTCTAATAATATTATTGT
AGTTTCAACAAATTATAATTGTAATGAATTTATTTTATTTTTATGACTTTAGCAATATTT
ATACGAAGGATGAATCTCGCCCTAGTAGTTCAATAAATGGTGAATCCGGGGAGAGTTTAG
TGGACACAATACTATCTATTTTAAAGATGTTACTTCTAGGTTTTATTTCTTTTTTATTTG
TTAGGAAGGGAAAAATTCCCGCATAGTACAACTTGCCGAAATACATAGTATTTTCGAGCT
TTTTATTTTTTTATTTTTTAAATTTTTTATTTTTAATTTCAAATGTACTTTTCACCTACA
TGTATTTTTTAAAATAAAATTTAATAAAGTTTTGGAAGTGTATTCTCTTCCCTGTCTAAA
AAAAAA
>Locus152v1rpkm2028.83
AAATAAATTATATATCAAATAAATTAAAAATGAGTTTGATTTTTACTGTTAAGCAACAAA
ATTGTGCTATTATTGAACGTTTCGGTAAATATCACCGTATTGCTAAATCAGGATTACATT
TCAAAATTCCTATTGTAGATAGAATTTCTACTAAGCTTTCTCTTAAAATAAAACAATTAA
ATGTTTCAGTAGAAACTAAAACTAAAGATAATGTCTTTGTAAATTTGGTTGTCGCAGTTC
AATATAGAGTTCTTGCAGATAAGGTATATGAAGCCTGCTATATGTTACAAGACCCAGAAC
AACAAATTAAGGCTTTCGTCTTTGATTTGGTCAGAGCACAAGTTCCATTGTTAGATTTAG
ATGATGTATTTTCTAAAAAAGATGACATTGCTATTGCCGTAAAAAATGAACTTGAAGGAC
AAATGGCAGAATTTGGTTATGGAATTATTAAAGCTTTAGTTACCGATGTCAATCCAGATG
CAAATGTTAAAGCTGCAATGAATGAAATCAACACAGCTCAAAGATTAAGAATTGCAGCAA
CTGAAAAGGGTGAAACTGAAAAGATTATGAAAGTTAAGCAAGCTGAAGCTGAAGCTGATG
CTGCTATATTACAAGGTAAAGGTATTGCAGGACAACGTCAAGCTATCATCGAAGGATTAT
CAGATTCTGTTGAAGAATTTGTCAAACAAATTCCAGGAACTGATCCAGCTCGTGTTATGG
ATATGGTTATGATGATTCAATATATCGATACCTTAAAAGAAATTGGAGGAAATTCGAAGT
CTAATGTTGTATTCGTTCCTCACTCTCCAGGAAATGTAAATGATTTATCAACTCAAATTC
AAGAAACAATTTTCTCAGCACAAAAATTAAATAACAATTGCACAAATTAATTTATTAATT
CTATTAATTGAATATGGAAGATCGGCATGTAAAAATATATTTATATATTTATGAAGAGAT
GTTCTTCTATAACAGTTGAAATTCTTCTTTATATTTCCCAAC
>Locus152v2rpkm1509.57
GCAATGAATGAAATCAACACAGCTCAAAGATTAAGAATTGCAGCAACTGAAAAGGGTGAA
ACTGAAAAGATTATGAAAGTTAAGCAAGCTGAAGCTGAAGCTGATGCTGCTATATTACAA
GGTAAAGGTATTGCAGGACAACGTCAAGCTATCATCGAAGGATTATCAGATTCTGTTGAA
GAATTTGTCAAACAAATTCCAGGAACAGATCCAGCTCGTGTTATGGATATGGTTATGATG
ATTCAATATATCGATACCTTAAAGGAAATTGGAGGAAATTCGAAGTCTAATGTTGTATTC
GTTCCTCACTCTCCAGGAAATGTAAATGATTTATCAACTCAATTCAGAGAAACAATTTTC
TCAGCACAAAAATTAACTAACTATCAACTCAATTCAGAGAAACAATTTTCTCAGCACAAA
AATTAAATTACTAACAGCAATTAAATATAATTTATTAATTCTATCTTATGAATATGGAAG
ATCGGCATGTAAATAATAAACGAATATTCAAATTCGTTATTCAATAACATCTGAATTCTT
CCATATATTTCCCAAACGCAATATAAAATAATATTTCTGTAACTTTACAAAATATTTATA
TATAATAAATATAAGTAAATAGAAAAAATATCAAAAAAAATAAAAATAAAAAAAAAAAAA
AAAATAATAATAATAAAAACTATATAAAATAAAAAAAAAAAAAAAAAATATATATTAAAA
ATAAATAAAAAAAAAAAAAAAAAAAAAAAAAAAAAATTA
>Locus152v3rpkm473.44
CGAAACGTTCAATAATAGCACAATTTTGTTGCTTAACAGTAAAAATAAAAATCATTTTTA
ATTTATTTATAAAAAAATAATTTAAAAAAACAATTATTTTATAAAACAATTAATATTACT
TTTATTTTTATATATATAAATTAAAAATGAGTTTGATTTTTACTGTTAAGCAACAAAATT
GTGCTATTATTGAACGTTTCGGTAAATATCACCGTATTGCTAAATCAGGATTACATTTCA
AAATTCCTATTGTAGATAGAATTTCTACTAAGCTTTCTCTTAAAATAAAACAATTAAATG
TTTCAGTAGAAACTAAAACTAAAGATAATGTCTTTGTAAATTTGGTTGTCGCAGTTCAAT
ATAGAGTTCTTGCAGATAAGGTATATGAAGCCTGCTATATGTTACAAGACCCAGAACAAC
AAATTAAGGCTTTCGTCTTTGATTTGGTCAGAGCACAAGTTCCATTGTTAGATTTAGATG
ATGTATTTTCTAAAAAAGATGACATTGCTATTGCCGTAAAAAATGAACTTGAAGGACAAA
TGGCAGAATTTGGTTATGGAATTATTAAAGCTTTAGTTACCGATGTCAATCCAGATGCAA
ATGTTAAAGCTGCAATGAATGAAATCAACAC
>Locus152v4rpkm50.69_PRE
TTTTAAAATTCCTATTGTAGATAGAATATCTACTAAACTTTCTCTAAAAATAAAACAATT
GAATGTTTCAGTAGAAACTAAAACAAAAGATAATGTCTTTGTAAATTTAGTAGTCGCGGT
TCAGTATAGAGTTCTTGCAGATAAAGTATATGAAGCATGCTATATGTTACAAGACCCAGA
ACAACAAATTAAGGCTTTTGTCTTTGATTTGGTTAGAGCTCAAGTTCCATTATTAGATTT
AGATGATGTATTTTCTAAAAAAGATGACATTGCAATTGCTGTAAAAAATGAGCTTGAAGG
ACAAATGGCAGAATTTGGTTATGGAATTATCAAAGCTCTAGTTACAGATGTCAATCCAGA
TGCAAATGTTAAAGCTGCAATGAATGAGATTAACACAGCTCAAAGATTAAGAATTGCAGC
AACTGAAAAGGGTGAAACTGAAAAGATTATGAAAGTTAAGCAAGCTGAAGCTGAAGCTGA
TGCTGCTATATTACAAGGTAAAGGTATTGCAGGACAACGTCAAGCTATCATCGAAGGATT
ATCAGATTCTGTTGAAGAATTTGTCAAACAAATTCCAGGAACAGATCCAGCTCGTGTTAT
GGATATGGTTATGATGATTCAATATATTGATACCTTAAAAGAAATTGGAGGAAATTCCAA
GTCTAATGTTGTATTCGTTCCTCACTCTCCAGGAAATGTAAATGATTTATCAACTCAATT
TCGAGAAACAATTTTCTCAGCACAAAAATTAAATTAAACGAATTAAATTAATTTATTAAT
TCTATCTAATGAATATGGAAGATCGGCATGTAAATAATATATTAATATGAAGATTCTTTA
TAAAATAACAGTTGAATTCTTCCATTTATTTCCCAACGACAGTATAAATTTTTAATTTTA
ATTTTTATTAAATATCTATTAAAACTATTTATTTATATATAATACAAATAAAAAATTGAA
AAAAAATAAAAAAAAAAAATAAAAATAAAAAAAAAAACAAAAAAAAAAAAAAAAACAAAA
AAAAAATGAAATTAAAAAAAATTGTATTTAAAAATAAAAATATAAAAAAAAATAAAATAA
AATCAAAAAAATAATAAAATTAAAAAATATATATATAATAGAACTAAATAAATTAAAAAA
AAAAAATT
>Locus152v5rpkm36.19_PRE
ATAAAAACGAAAATTTACAACTCAAAAAAAAATTACAAAATAAAATATTAATAAAAATAA
AATTAAATTAAATAATAAATAAAATTATTTAAAAAATAAAATTATTTAAAAAATAAAATT
AAATATATATCAAATAAAATTAAATATTAAAAAAAATTAAATAACAAATAAAATTTTATG
TAATAAATTTTTTTTTATTCTAAAATATATTAATAATGAGCTTAATTTTTACTGTTAAAC
AACAAAATTGTGCAATTATCGAACGTTTCGGAAAATATCATCGAATTGCTAAATCAGGAT
TACATTTTAAAATTCCTATTGTAGATAGAATATCTACTAAACTTTCTCTAAAAATAAAAC
AATTGAATGTTTCAGTAGAAACTAAAACAAAAGATAATGTCTTTGTAAATTTAGTAGTCG
CGGTTCAGTATAGAGTTCTTGCAGATAAAGTATATGAAGCATGCTATATGTTACAAGACC
CAGAACAACAAATTAAGGCTTTCGTCTTTGATTTGGTCAGAGCACAAGTTCCATTGTTAG
ATTTAGATGATGTATTTTCTAAAAAAGATGACATTGCTATTGCCGTAAAAAATGAACTTG
AAGGACAAATGGCAGAATTTGGTTATGGAATTATTAAAGCTTTAGTTACCGATGTCAATC
CAGATGCAAATGTTAAAGCTGCAATGAATGAAATCAACACAGCTCAAAGATTAAGAATTG
CAGCTACTGAAAAGGGTGAAACTGAAAAGATCATGAAAGTTAAGC
>Locus153v1rpkm1992.96
AGAGACAGTCGTCACAAGCGTAACGCTACCGGTGCCAAGCGCGCCCAATACCGTAAGAAG
AGAAAGTTCGAAATGGGTCGTCAAAACTCTTTAACTAAGCTTGGTTCTAAGAAGATCCAT
ACCATTAGAGTTAGAGGTGGTAACCTTAAGTACAGAGCTTTAAGATTAGATAGCGGTAAC
TTCTCTTGGGGATCTGAAGCTATCACTCGTAAGACTCGTATTGTTGCTGTCGTCTACAAC
GCCTCTGATAACGATCTTGTCCGTACTAACACTCTTGTCAAGAACGCCATTGTTCAAATT
GATGCTGCTCCATTCAGACAATGGTTCGAATCTCACTACGGTGTTACTCTCGGTAAGAAG
AAGACCGACGAAGAAGAAAAGAAACTCTCCAACCATGCCCAACGTAAGCGTGATGCCCTT
AAGGAACAATCTAAGATTGAAAGCAACATTAAGGATCAATTCGCTGCTGGTCGTCTCTAC
GCCTGCATTTCTTCCCGTCCAGGTCAATCCGGTCGTGCCGACGGTTATATCTTAGAAGGA
AAGGAACTTGACTTCTACGTCAGAAAGATCAAGTCTAAGAAGTAAAAAGTGTATTATTGA
CAACTTAAATGTTTTAATACAATTTTTTGACAATCAATAAAGATAAATTATTAAAAATAT
ATATATATATATCACGAATGGAATCATATAAGTTATTTTTAAAGTTAAAAATATTTTATA
TAAATTAATAAATTATAGTAATTTAAATTATTTAAAATTAAAATATGTTGAAAGTAAAAA
CGAATTTATGTGAATTTCAGATTTTTAGGGAAAATTGGAAATTCAGTACGGGATGTGATT
AATTTTTTTAACATAATAGGAAGAGAGCATGTAAGAAATTAATATTATTTAATATATTTT
TTCAAATATTCAATTACAAATAATTAATTTTTATAATGTAAAAAATACTGTGG
>Locus154v1rpkm1963.74
CACACGTCTTTTATTTTTGTATATTTAAAGAAGTGAAAATTGAGATGGCCACCCAAAAGA
CTATTAACGCTGTGGTTACACGTGAATACACCATCCATCTTCACAAGCTTGTTCACGGAA
AGTCCTTCAAGAAGCGTGCCCCACAAGCCATGAAGGCCATCCGTAAGTTTGCTGCTGAAG
CTATGAAGACTTCTGACGTTCGTCTTGACCCACAACTCAACAAGGAAATCTGGACCCGTG
GTATTAAGACTGTTCCACACCGTGTTCGTGTCAGATTATCTCGTCGTCGTAACGATGATG
AAGAAGCTAAGGAAAAACTCTACACTTACGTTAGCTATGTTCCAGTTGCTTCCTTCAAGG
GTCTTCAAACCCAAGTTGTTGAAGAAGAAGCTTAAATGTAATAATGTAATTTAAAGCAAA
TTTACAGAAATAAAATAATATAAAAACAAAAAATTTTGAATAAGGTGAAAATATATTATA
AGTGTGTATTATTAAGCATTATGAATTAAGAATGTTTAATATCAATTATAAAATTAACAT
TGGAAATAAATGAAGATAATGAATATTCAAGAAAACCGTTTATATTAAATATAAATAAAT
TAAATATGGAAAATTTTATTTATAATAAAAAAAAA
>Locus155v1rpkm1959.38
TACTGGTTATCAATTTTTAACAGAGAAATTACAATAAAACGGAATATAATTTTTATAATA
ATTGATTTATTATTGAAACAAAGAAAAATTAAAAAATAAATAAAATGAGATTAGCTATTA
CTTCCTGTATTGCTTTAGCTTCTGCTGTTGTTAAGGTTAGCGCTGGCTGTTGGGCTCAAA
GCCAAGGTTACAAATGTTGTGATAACCCAGGTAGCACTAAAGTTGAATTCTCTGATGGCA
GTGGTCAATGGGGTATTCAAAATGGTGATTGGTGTGGTATTGACTACAGTTACAATCAAA
ATCAAAGTGATTGTACCGGTAATGGTAATTACCCATGCTGTAATACTTGTACTGCTACTT
ATACCGATGGTGAAGGTAAGTGGGCCATTGAAAATGGTAACTGGTGTGGTATTAAAAATT
CTTGTGGTAACCAACCACAAAATAACCAATGTACTGGTAATGGCGCTTACCAATGCTGTA
ACTCTTGTACTACTACCTACACTGATAATGATGGTAGATGGGGTTATGAAAATGGTGACT
GGTGTGGTATTAAGTACTCTTGTCCACAACAACAACAAACTACTGCTCGTCGTACCACAA
CTACTACTACCAAGCAATCACAACCAACTACTAATACCAGTGGTGTACCATTAAACCCAC
CAGATTTCTCTGGTCAAACTGGTAAGACTACTCGTTACTGGGATTGTTGTCTTGCATCAT
GTTCATGGCAAGAAAACACTAAGAAAGCTGGAGCTAGTGGTGTTGTTAGATCATGTAGCA
AAGATGGTATGACTCCATTTACTGATCTTTCTAATCTCTGGAGAGTTAAGAGTGGATGTG
AAGGTGGTTCTGTCTACATGTGTAATGACCAACAACCATGGGCTGTTAACGACAACGTTG
CTTATGGTTTTGTTGCTTCTCACGAAAAGTGTTGTACTTGTCAACGTCTTAAGTTCACTT
CTGGTCCAGTTGCTGGTAAGCAAATGATTGTCCAAACTACCAACACCGGTGGTGATCTTT
CTTCCAACCACTTCGATATTCAAATGCCAGGTGGTGGTTTCGGTATCTTTGATGGATGTA
CCTCACAATTCGGAGGAGGTCACAACTGGGGTGAACGTTATGGTGGTATTAAGAGTGCTT
CTGAATGTGCTAACCTTCCATCTGTCTTAAAGCAAGGTTGTGAATGGAGATTCAACTGGT
TCAAGAATGCTGATAACCCAAATGTTGTTTTTGAACGTGTCCAATGTCCAAAGGAACTTA
CTGACATTACTGGTTGTGTTCCAAATGATGATTCCTCTGTTAAGAAGGCCTGGTAAATTA
AATGATATATCATGAAGTAAATACAAACGAATATAAATACTGTATTGTGATATAATAAAA
AAAATAAATAGAAATGTATTTATTTTAAATTATATCTATACAAACTGTAATAATTTTATA
AATTAGTTTTTAAATAAATCAATTGAAATTCATTAGTTCCCAATTAATATGTTAAATATA
CAAATTATATAAAATAATACTAATAAAATATAAAAATAAAATTAAAAAATAAGTTAAAAT
AATTGCATTGTTTTGTTGAAAAATAATAATATATCTTAAGAAATAAAATGAAAAAATGAT
ATTAATAAACAAAATAAAATACACGTAACAAATAAAAAAAAAAAAAA
>Locus156v1rpkm1941.77
TTCAATAGAGTCCAAAATAATAAAGACTATTAACTAAAAAAAAAAAAATAAATAAAAATA
AAAAATTAAAAAAATTGGAAATATCCAAAAAAAGAATTTAAATAAAAATATTATTATTAG
TTTATAAAAAATCAAAATGAAATTCCAAACTGCTTTAATTTTCGCTGCTGCTGCTTCCTT
TGCCTTTGCCCAAGTTTCTGATGCTGAAGAAGATGTTAAGGCTGAATTAACTAATGTTGA
AGAATCTGAAGCTGACAACACTCCAGCCCAAACTGAAACTAACCCAGCTGATGAAGCCAA
CGTCGAAAACACTCCAGCTAAGACTGAAACTAACCCAGCTGATGAAGCTAACGTTGAAAA
CACTCCAGCTGACGAAGCTAAGACTGAAGAAGAAAAGCCAGCTGATGAAAAGAAGGAAGA
TGATGCTGAAAAGAGCAACGATGAAAACGCCGAAAACGCTGAAAACGCTGAAAAGGACGG
TGAAAAGTCTGATGATTACGATGAAAATGAAAAGGCTACTGATGCCGCTGAAGAATCTGA
TGACTACAACGACAACGCTGTCGATGACAACGATTCTCCATCTGGTGCTGCTGAAGATTC
TGATGATGATGACGATACCTCTAACACTGGTATTGTTGCCGGTGCCGCTGGTGCTGCTGC
CGCTGCCGCTGGTATCTTCCTCTGGGTTAAGAAATCCAAGCAAGATGGTTTAGAAAAGGT
TGACAACGTCCGTTCCCAATTCAACATGGCTTAAGTGGTTTAATATTTATATAAAATTAA
ATGTAATATAAAAATATAAAAGTAGATTTTTTTTAAGGAATTAATTACAAAATATATTTC
CCGAAACAAAATTATTTTTTTATTTTGAAGTAGGATTAAGCGTTAAAACGTATTAATATT
TATATTTTGTAAAAAAAAAAAATAATTTTTTTTCCTTAAAAATAAATATTATAGATTGTA
TTTTAAAAATAGTAGTTAGTAGTTTTTTTTTGAAAGTTTCCTTTTAAGAAGAAGTGAAGG
CTAGTTTTTTAAATGAATCATT
>Locus157v1rpkm1936.71
ACACTAAGGTTATTACTCAAGGTTTCACTGGTAAACAAGGTACTTTCCACGCCAAGAATG
CTCTTGCCTACGGTACCAAGATGCTCGGTGGTGTTTCTCCAAAGAAGGCCGGTACTACTC
ACTTAGGTCTTCCAGTTTACAAGTCTGTTCAAGATGCTTGCAATGCCCTTCACCCAGATG
CTTCTGTTATCTACGTCCCACCACCAGGTGCTGCTGCCGCCATCTTAGAAGCCATTGAAG
CTGAAGTTCCATTAGTTGTCTGTATTACTGAAGGTATTCCACAACAAGATATGGTTAAGG
TTGTTGATGCTCTTAACTCTCAATCTAAGACCAGACTTGTTGGTCCAAACTGTCCAGGT
>Locus158v1rpkm1901.62
ACAAGTTGAAGACTTCCTTAATGGAGGTAATCCACCAACCTTCAGATATCACAGATTCTG
GGGTCAAACTGAAATCATGGTTGCCAACGGTCTTATTGCCATTTACGATGTTCCATCTAT
GATTGATGGTTACACTCCAGATCCAGATGTACGTACTTCTTGTCCAGCCTCTATCACTCG
TCAAGGTTACAAATGTTGTAGAGTTGGATGTACTGTTGAATACACTGATAATGATGGTGA
ATGGGGTGTTGAAGATGGTGACTGGTGTGGTTGTGGTAAGGCTACACCAAAGGAAAAATG
TAATGCCAATGTTATTGCTCAAGGTTACAATTGCTGTAAATCTTGTGGTACTGTTTACTT
CGAAGATGGTGATGGCAAATGGGGTGTTGAAAACAATAACTGGTGTGGTATGCCATTAAA
CTGCTAAGCAGTTTAATGCTTTGAATTTGTAAAGTTTATATTTAGTATATTAATAGAAAA
ATTTTTAGAAAACTTTTCTAACAATGGTTATTAATATATAAATAATAAATAAAAACTTAG
AAAAAAATAAAAAATTATTTCTAAAATAAAAATAATAAAAAATATTAAATTAAAATATTT
TTTTATGAAATTTGTAAATTTTATTAAAAAATGTTTTATTTTAAAGTTTAAAAATTTTTT
TAAATTTATATAATGTAGGTATTAAAAAAGATAAATTTTAAAAAAGTTTTTTTTAAAAAA
AGAAATAAAACCAAATCAAAAAATAAATTAAAAAAAGATTGATGTTAAAAAAAGTAAAAT
TAAAGATTAATAAAGAAAAATAAAAATAAAATTAAAGTAAACAATATAA
>Locus159v1rpkm1898.27
ATTTTATTGTGGTTAGATTTCAATAAAAGGTACGAATCTAATTTAAGTTAAATGAGCTTT
ATGTCGATGATTTGTTAACTTGGTGGTTATTGTCCGTCCACCATTTAACAGTAGACTGGT
TGATTTAACCAAATCTATTTTTATGATAAATGATGGATTGGACAATAGCTCCATCAAATT
TTTTTTTATAATTATTGGCTTAAATTATTATAAAATTGGTGCTTAATTTTATTATAAAAT
ATTATAAGGCTTATTGACTCGTATCTTAATGAGTTACGACACTCGTATGGCCGACATTTG
TTTACTAACAAAAAATTTTTTTTTTATTTAATATAAAATATGTGAATTATAAATTTCTTA
AAATATAAAAAGATTCAGTGAATCAACATGGTCAGAATCTCCGTCTTAGCTGATTGCCTT
AAGTCTATCGTCAATGCCGAAAAGGTTGGTAAGAGACAAGTTTTAGTTCGCCCATCCTCC
AAGGTTATTGTCAAGTTCCTTTCAGTTATGCAAAAGCATGGTTATATTGGTGAATTTGAA
ATCATTGATGACCACCGTTCTGGTAAGATTGTCATCCAACTTAACGGTCGTCTTAACAAA
TGTGGTGTTATTTCCCCAAGATTTAATGTTAAGTTAAACGATTTCGAAAAGTGGATTAAC
GACCTTCTTCCATCTCGTCAATTCGGTTACATTGTTCTTACCACTTCTG
>Locus160v1rpkm1897.01
AAAATATTTTAAGATATGGCTGGAACAACTGTTAAAGACGTAAACCCACACGTTTTCGTT
AAGGCCTACGCTGCCTACCTCAAAAAGACCGGTAAATTAGAAGTCCCAAAATGGGTTGAT
CTTGTCAAAACTGCCACTTTCAAGGAACTTGCTCCATACAGTCAAGATTGGTACTACATT
CGTGCCGCCTCCATTGCTCGCCATATCTACCTTCGTCAAGGTGTTGGTATTGGTGCCCTC
CGTAAGAAGCACGGTAGTACTTGCAACCGTGGTACTCGTCCATCCCATCACTGTGATGCC
TCTGGTAACATCTTAAGAAAAATCGTCCAAGGTTTAGAAAAGATGGATATTCTTGAAAAG
GACAACAACGGTGGTCGTCGTATTACCCAAAACGGTCGCAAGAGCTTAGATTTAATTGCT
TCCCAAATTGTTCGTGAAGAATAAATATAAAATTGCAAAAAATATTTTTGTTAATCAGAA
ATAAAATTTAAAACATTAAAATATTAAATTTGATTTCTTTTTAAATTAAAAAGGGGAGTT
CTTAAAACAAAAAAAATGAAAAATCTATTTAATTTCGAAAATTTTATGTGTTATTAATAT
ATATTTTTAGTGTAAAGGACATTTGTTTAAAGAGGTAACGGAAATGGAAACAATTATCAA
AAATGTAGAGAAAACATGTAGGATTATTGAACAAAATAACAGTTTTAAAAAGTATATATA
TGTATAATTTATAATACGGAATATTAAATGATGCAAATAAAATCTATATGAAAGC
>Locus161v1rpkm1896.63
TTTATCAATATGCAGATTTTTGTAAAGACCCTTACAGGAAAGACTATTACCCTTGAGGTC
GAGTCTTCCGACAGTATTGTTAATGTTAAGAATAAGATTCAAGAAAAGGAAGGTATTCCA
CCAGATCAACAACGTCTTATCTTCGCCGGTAAGCAATTAGAAGATGACCGTACTCTTTCT
GACTACAACATCCAAAAGGAATCTACCCTCCATCTTGTTCTTCGTCTTCGTGGTGGTATT
ATTGAACCATCTCTTAAGGTTCTTGCCTCTAAGTACAACTGTGATAAGATGATTTGCCGT
AAATGTTACGCTCGTCTTCCACAACGTGCTACTAACTGTCGTAAGTGCCACAGTAATCAA
CTCCGTCCAAAGAAGAAGCTTAAATAAGCAATTAAAATTCTGTATAAAAAGTCTTTTTGT
GTTCATAATAAAAAGAAACCAATTATTTTTATAAAACGAAAAAAAAAAAAAAAAAAAAAG
TCGTTAATATATTTTAGTGTTATAAAAGTATAATTAAGAGAATTAACAATTTGTTGAAAT
ATGGGGCATTTGTTAAATAATTATTTTCAATTCAAAAGTAAAAAAAGGAAATATTAATAA
TAATATATTTTTAAGGAATTTCAACTGAAAATGATGTAGTTATTTATGTACAGC
>Locus162v1rpkm1895.66
TTTTAAGCATAAAAGTTTTAATTGAAATAAATTAATTAAAATTAAAATAATATTTTTTAT
TATTCAATAATAAATATTTTTTTTTTAGAAAACAAAAAATTTTATTTTTTAAAATGCCAT
CTATTAGATCTGCTATTGCTCTTCTCAGTGCCTCTGCTGTTATCGCTGCTCCATTGAAGA
AACGTGATGCTGCTGTTTATGCTGATCGTGCTATTGATCATTACAATGTTATGACTGGTA
ATGGTTCTTACCAATCTGAATATTTCTCAGCAGAAAATGTTCCATACCACTCTGTTGAAA
CTCTTATGGTTGAAGCTCCAGATCACGGTCACGAATCTGTCTCTGAAACCTACTCCTTCT
GGGTTTGGTTAGAAGCCGTTAATGGTAAGCTTACTGGTAATTACGACGGTGTTGAAACTG
CTTGGGAATACTTAGAAAAGCACATGATTCCAGATGCCAAGAACCAACCAGGTAACAATA
GATACAATCCTTCTTCTCCAGCTACTTATGCTCCAGAAGATGATGATATCAGTAACTACC
CAGCTCAACTTGTCTTCCAAGACGGTATTGTTGGTGAAGATCCAATTGCTAAGGAACTTC
AACAAGCTTACGGTACTTGGGATATCTATGCTATGCACTGGATTATTGATGGTGATAACT
GGTACGGTTATGGTCAACAAGGTGATGGTAAGACTAAGCCATCCTTCATTAACACTTTCC
AACGTGGTCCATCTGAATCCACTTGGAAGACTGTTCCACATCCATGTTGGGAAACCATGA
AGTGGGGTGGTAGCAACGGTTTCTTAGATCTTTTCACTGGTGATAA
>Locus163v1rpkm1892.24
ACGTCGACGATGGTTCATTCAAATTTCTGCCCTATCAACTTTCGATGGTAGGATAGAGGC
CTACCATGGTTTTAACGGGTAACGGAGAATTAGGGTTCGATTCCGGAGAGGGAGCCTGAG
AAACGGCTACCACATCTAAGGAAGGCAGCAGGCGCGCAAATTACCCAATCCTGACACAGG
GAGGTAGTGACAATAAATAACGATACAGGGCTATTTTAGTCTTGTAATTGGAATGAGAAC
AATTTAAACCCCTTATCGAGGAACAATTGGAGGGCAAGTCTGGTGCCAGCAGCCGCGGTA
ATTCCAGCT
>Locus164v1rpkm1881.63
CTCTACTAACGAAGTTCCATTCTTCTACATTACTGATAAGAAGAATGTTAAGATTAGTCC
AGGTAGATTATCTGATGTTGCTCCAACCCTTTGTAAGATCTTAGGTCTTGAAGTTCCAAA
AGAAATGACCGGTAAACAACTTCTTGAATTCTAAGTGATTTAACAGTGTTAATTGTATAA
TATTATTTTAATATAAAAGAAACATATTGAAAAAAAAATACCAAATAATGTATCAAAAAA
TAGTTAATTCTCGTGTTCCATTCGAAACCTTCCAAGTTTGTGCTCGTGTTATTGCCTCTC
TTGGTACTCCAGAAATGCTTGCCACTGGTAAGATCTTCCCAGATCTTGACAACCTTCGTG
CCGTTTCTCTTGAAGTTGGTATTGAAGTCGCCAAGATGGCTGAACGTATGAACATTGCCA
CTCAATTCCCACCAAAGGGTATGGACTGGAGAGAATGGTTAAAGCACAACATGTGGCAAC
CAGAATACCCACACATTGTTGTTAAGAACCTTTAAATTTTGGAAATGAGCAATTTTAAAT
GATATAAATTTTACTTTTTAATTTTAAAATTTAAATATTTAGAAATAAATTTAATAATAA
ATTTTTTTTTTAATTTAGAGAAAAAAGTAAATTTTTTTATTTCTATTTTTATATAAATAA
TTATCCTAATTTAATAGATCCTCCTCATTTTATAGAAGAGGAAATAGGCTATTAATTAAT
AATTTAAAAATTTTATTTGTATTATAAAAATTTAGAATAATTAAATATTATATGAGAGAA
TTATGATTATTTATTAGATATGAAGATTAATTTTATATAATTTTAAACAAAAAATAAAAA
ATAAGCCAAAATAAATAAATAAAAATAATAAATTAAATAATTTAAAAAATAAATATTCCC
AAAATAAAAAAATAATAAATAAAAAATTTAATAAAAAATAAAAATTAAATGATAATAATA
ATAAAAAAAAAAAA
>Locus164v2rpkm423.86
AAAAAATAAAAAAAAAAATGGCTACTACTCCATCTGGTAAGAGAGTTCTTTTAACCATTT
TAGATGGTTGGGGTATTGGTAAGAAAAATAAGGGTGATGCTGTTTACAATGCTAACACTC
CATACTATGATTATCTCTTAAAGACCTACCCAAACAGTTACTTAGTTGCTTCTGGTGAAA
AGGTTGGTCTTCCAGCTGGTCAAATGGGTAACTCTGAAGTCGGTCACATTAACATTGGTG
CCGGTAGAGTTGTTTACCAAGATTTAGTCAAGATTAACATTGCTTGTCGTGATGGTACTA
TTAAGGATAACGCCAATTTTGTAAAGTGTTTAGATTATGTTAAGAAGTCTGGTAAGAAGC
TCCACTTCTTTGGTTTAGTTTCTGATGGTGGTATTCACAGTTCTCAAGATCATTTATTCA
AGATGTTAGAAATCTGTCAATCTCAAGGTATCACTAACACCTTTGTTCACGCTTTCACTG
ATGGTAGAGATTGTGACCCAAAGAGTGGTAAGGGATTCATTAAGAATTTAGTTGAAGTTT
GTGACAAGTACGGTTCTCACGTTGCTTCTATTGTTGGTCGTTACTATGCTATGGACCGTG
ATAACCGTTGGGAACGTGTTGCTCAAGCCTACAACCTTATTGTTAAGGGTGAAGGTAAAC
AAGCCACCGATTTAGTTGAAGCTGTTCAACAATCCTATGATGAAGATGTTACTGATGAAT
TCATTAAGCCAATTGTTAACGCTAATGTTGACGGTAAGCTCGGTGAAGGTGATGCAGTTA
TCTTCTTCAACTTCCGTAACGATCGTGCTAAGGAACTTACTATTTGTTTAACTCAAAGAG
ATATCCCAGAACAAAACTTAAAGACCATTCCAAATCTTCAATACTTCACTATGACTCCAT
ATGATAAGAAGTTTACTGGTCTTCACATTTTATTCGATAAGGAAAATGTTGATAACACTA
TGGGTGAATACATATCTAAGCTTGGTTACAAGCAATTACGTATTGCTGAAACTGAAAAGT
TCCCACACGTTACTTTCTTCTACTCTGGTGGTCGTACTGATCCATTCCCAAATGAAGACC
GTATTTTAATTCCATCTCCAAAGGTTGCCACCTATGATTTAAAGCCAGAAATGAGTATTT
ATGAAATTACTGAAGCTTTAGAAGGTGCCCTTAAGAAGGAAGAATATGCTTTAATTGTCT
TAAACTACGCTAATGGTGATATGGTTGGTCACACTGGTGTTTACGATGCCATTGAAAAGG
CTGTTATGGCTGTTGATGACTGTTTAAGTAAGATTGTTGAAACTGCTAAACAACACGATT
ACGAAGTTGTCATTATTGCTGATCACGGTAACTGTGATAATGCCATTAACCCAGATGATA
CTCCAAACACTCAACACTCTACTAACGAAGTTCCATTCTTCTACATTACTGATAAGAAGA
ATGTTAAGATTAGTCCAGGTAGATTATCTGATGTTGCTCCAACCCTTTGTAAGATCTTAG
GTCTTGAAGTTCCAAAAGAAATGACCGGTAAACAACTTCTTGAATTCTAAGTGATTTAAC
AGTGTTAATTGTATAATATTATTTTAATATAAAAGAAACATATTGAAAAAAAAATACCAA
ATAATGTATCAAAAAATAGTTAATTGTTATATTAAACAAAAAAGAAATTAAATCACCCAT
AAATATTTATTTATTCTTTCATTAATAACTATCTTTTTTTTTTATAAATTACAAAAATAA
GAATAATAAAGATGAAATTACAAAACAAAAAAAAAAGTAAAATAAAGTAATTGCTTTAAA
TAAATGAAAAGTGATATTTATTTACTTTTTTTTTCTTTTAATAAAATAGATGCAAATAGT
ACTAAAAAAAAAAAAAGGAAAATAAAAG
>Locus164v3rpkm10.20_PRE
TTAAAAAGGAAGAATATTCTTTAATTGTCTTAAACTACGCTAATGGTGATATGGTTGGTC
ACACTGGTGTTTACGATGCCATTGAAAAGGCTGTTATGGCTGTTGATGACTGTTTAAGTA
AGATTGTTGAAACTGCTAAACAACACGATTACGAAGTTGTCATTATTGCTGATCACGGTA
ACTGTGATAATGCCATTAACCCAGATGATACTCCAAACACTCAACACTCTACTAACGAAG
TTCCATTCTTCTACATTACTGATAAGAAGAATGTTAAGATTAGTCCAGGTAGATTATCTG
ATGTTGCTCCAACCCTTTGTAAGATCTTAGGTCTTGAAGTTCCAAAAGAAATGACCGGTA
AACAACTTCTTGAATTCTAAGTGATTTAACAGTGTTAATTGTATAATATTATTTTAATAT
AAAAGAAACATATTGAAAAAAAAATACCAAATAATGTATCAAAAAATAGTTAATTGTTAT
ATTAAACAAAAAAGAAATTAAATCACCCATAAATATTTATTTATTCTTTCATTAATAACT
ATCTTTTTTTTTTATAAATTACAAAAATAAGAATAATAAAGATGAAATTACAAAACAAAA
AAAAAAGTAAAATAAAGTAATTGCTTTAAATAAATGAAAAGTGATATTTATTTACTTTTT
TTTTCTTTTAATAAAATAGATGCAAATAGTACTAAAAAAAAAAAAAGGAAAATAAAAGAA
AAAAAAATTTTAACAAGCTGAAATAAAATTAAATAATTAATTAGAAAGCTTGAATAAATA
TAAATCATTAAAAGGATTAAAAAAAATTAATAACA
>Locus165v1rpkm1878.83
GGTATATCTATGTTAAATATGAATGATTTGTCAATTTGAGTTTTGTTAATAATTTTTTGA
AAATTTTAATAAAATGTGTTTTTTATATAATGTATTTAAGTAATATTTTCATATCTAAAG
TGAAATTATTATTTGAGTTCTTTAATTTTATTATGATTGTTTTATTTTTTGTTTAATGGA
TGAATTAATCACACTATGTCCTATTGAATAATTATATTAAAATGTAAATGTATTTATTAT
ATTATACATGAATGTATTTTCCTTATAGTAGACAACATGCTTATTCCAACTAAAGACAGG
AAGACTATTTACCAACACCTTTTCCAAGAAGGTGTTATGGTTGCCAAGAAGGATTTCAAT
GCTCCAAAGCACCAAGATATTGATGTTTCTAACCTTTACGTCATAAAGGCTCTTCAATCT
CTTGCTTCCCGTG
>Locus166v1rpkm1872.63
TTTCTTATTTTGTTATTATTATTATATTTTTTTATATTTTTTAAAACAATTATTTTTTAA
TAATATCTATTACAATTAAAATTTAAAAATAAAATTAAAAAAAATTATAAATTAAATATA
TATATATAACCTAAAAGAAATTATATTTATTGTTATATATATATGTTATTTAATAGTTAT
TTAATATTTATAAAAATAAAAAAAAAAAAAATAATAATAAAATAATAAAATAATAAAAAA
AAAAAAAAAAAAAAAAAATTAAATAAAATAAAATAAATAATATAAAATAAAATAATAATA
AAATAATAATAAAATAAAATAAAATAAAATAAAATAATATAATAATAATAACAAAATAAG
AAAAAAGGGTAAAATTAATATACTTTTTTTTATCTTTTTTTTATAATATAAAGTTTAGCC
TCGAAGTATATTACAATGGGTAATACATATTTAATTACAAAAAATTCTTCACCAATAGAA
AGCTCTGAAGAGAATAAGACGAAAAAAATTTTTTTGAATCGTTTACTATTAAAGATCAAA
AAATCTACAATTAAAAATTTTTTTTCTTCACACAAAAAACAAAACAAAACATTATTATCT
AATAATAGTTTTAAAAATATAAACAAAATGGCTTACACTGCTCGTTACGTTAACCCAAGA
TTCACTTTAGAACACAGAGTTTACATCGAAAAGGATGGTAAGGTTATCTCACCATTCCAC
GATATTCCACTTTACGTCAACGAAGACAAAACTGTCTTAAACATGGTTGTTGAAATTCCA
AGATGGACTAACGCTAAGGCTGAAATCAACAAGGAAGATTACTTCAACCCAATTAAGCAA
GATACTAAGAAGGGTAAGCTTAGATTCGTCAGAAACTGTTTCCCACACCACGGTTACATT
TGGAACTACGGTGCTTTCCCACAAACATGGGAAGACCCAACTCAACAACACCCAGACACT
AAGGCCAGAGGTGACTGTGATCCATTAGATGTCATTGAAATTGGTGAAAGAGTTGCTAAG
TGCGGAGAAGTTAAGCAAGTTAAGGTTCTTGGTATCATGGCTTTATTAGATGAAGGTGAA
ACCGATTGGAAGGTTGTTGTTATTGATATTAACGACCCACTTGCTCCAAAGTTAAACGAT
ATTGAAGATGTTGAAAAGCACCTTCCAGGTCTTCTTAAGGCCACTAACGAATGGTTCCGT
ATCTACAAGATTCCAGACGGTAAGCCAGAAAATGAATTTGCTTTCAATGGTGAAGCCAAG
AACAAGGCTTATGCTAACGAAGTTATTGCTGAAACTCACGAAGCCTGGAAGAGATTAATC
ACCAAGGCTATCCCATCTAAGGGTGACAGTTACGATATTAGTGTTGCTAATGTTACTGTT
GAAGATAGTCCATACAAGATTGCTGCTTCTGATGACAAGTACGCCGCTATCCCAGCTGCT
ACTCCATACTCTGAAGCTCCAATTGACCCATCTATTGACAAGTGGTTCTTCCTTTCTGGT
ACTCCAAACTAAATTGATTCAGGAAATCTTAGTAAATTATAAAATAAAAATAAAAGCATG
AAACAAAGTTCATTGTTTAAAGATTAATATAACTAATATTAGGAAATAATTTCTAATATT
GTTATGAATACAAATTGTAATAGTGGAATAGTATTAAAAATATAACTTTAAAAATCAATA
TCGAAAAAGCCAAAAAAAAAAATCGGCAAATATAAAAAGTAAAAAAAAAAATTAAAATTA
AATTGCAAAAAAAAAAAAAAA
>Locus167v1rpkm1866.84
AAGCACAATCCACGTTTAGGTAAATACAGAACTTATTTACTTGCTTGTGGTCTTCCATTA
ACTATTGGTTGTATTCTTGTTTTCTGTCCATTCGATTTCCTTAGAGGTAGTATTATCTAC
GCAAGCTGTTACTTATGTTCTTCTTCAAATGTTATACACTTGTGTCAATGTTCCATACGG
TGCTTTAAATGCTTCATTAACAAGAGATACTCATGAAATTACTATGCTTACCTCCATTCG
TATGGTTTGTGCTAATATTGGTGGTTTCTTCGTCTGGACACTTATTCCAATTTTCCTTGG
TTTAGCCGCCGGAAAAGCCATTCCATGGGGATTCGTATTCTTCCAATTTGTTGGTAGTAT
TCCAGGTATTCTCTTCATGCCATTTGTTCCAGCTGTTAAGAAAGTTGTTGGTAAGAAGAA
CATGTTCTATCTCTTCGGTACTATTGCCATTATTGGTAACATCATGATCTATATTGTTAG
TAAGAGTGGTGTTAATTCTGGTGATAACACTTGGATGCGTATTGCTAACTTTGTTAAGTC
TACCGGTTTCACCATTATTACTGGTTACATGTGGGCTATTGTTCCAGAAGTTATTTCCTA
TGCTGAATACACTACTGGTCGTCGTATTGCAGGTATTGTTAATGCCCTTACTGGTATGTT
CTACAAGTTAGGTAATGCTCTTGGTGGTATTATTCCACTTTATGGTCTTCGTATTCTTGG
TTATATTGCGGGTGAAGAAGAACCAAGTTCTCTTACCAAGGAACCAAAAGCCTGGTTTAC
TGTCATGTCCATTTATAATATTGTTGGTTTAGTCCTTCTTATTACTTGTTTCTTCGCTTC
TAAGGAACGTATTGCTATGGAAGAGAAAGAAACTAAGAACGTCAAGGTTACTGATTTATT
TACAGAATTTGTTCGTAACGGACCATTACGTATTATTGCTTTATACTTCGTTACTGCTTT
CACTTGTATGACTACTCAAAACACTATTAACAGTTACCTCTTTGGTATGAGCAACCAAAA
AGCAGGTACTCAAGAAGGTATTCGTTGGTTAGCTTCTTTAATTCCAGCTATTTTCAATGT
TGTTATGATTATCATTATCTTCTTCTACTCTTTAACTGATGAAAAGATTGATGAAATCAA
CAGAGAAATTGAAAGACGTCACAAGGCCTCCAACGCTGAAGAAGCTTAAGTTATTACTCA
GAGGTGATATTAAGTATTTTTTATCAACATAAAAAAGTTAAAATATTAAAACTATAAAAA
TATGTAAGGTTTTATATTTTAGTAAATATAATTAAAATAATAAAATAAAAAAAATTTTAA
ATACTTTCATTTTTGAATTAACATTTCAATAAATGTAATATAGATTAAAAATTGAAAGTA
TAATATATATATATATATTTTATAAAGAACAAAAAAAAAAA
>Locus168v1rpkm1839.64
TTTTTTATACAGAGGGGTAATTTTGTAAATTTATAAAACAAAGTTAATATTTTGAACATG
GTTGAGTTTAAGAAGATTGTCGAAGTTGGTCGTGTTGTTATGATCACTTATGGTCCAGAT
GCCGGTAAATTAGCCGTCATTGTTGATATCATTGATCATGGCAGAGCTTTAATTGATGGT
CCAACTACAAACGTTCCACGTCAAGCTATGTCTTTCAAGCGTCTTAACATTACTGGTGTT
AAGGTAGCCAACCTTCCACGTGGTGCTCGTTCCCCAGTAGTTGCTAAGCGTCTTGCTGAC
CAAAAGACTGTTGAAGTTTTCAACAAAACTTCCTTTGCTAAGAAGATTGCTGCTAGAAAC
ACTAGAGCTACTCTTAGCGATTTCGACCGTTTCAAGCTTATGATCGCCAAGAAACAACGT
CGCAATGTTATTAACCGTGAATTTGCTAAGCTTAAGAAGCAAAACTAGATTAATAAAAGA
AATTGCCCTTAAATAAATTTACAATAAAAATTATATTGGAAAAATAAAAA
>Locus169v1rpkm1836.50
GTTGTTAGTATCCTTATGCAACGTCTTGTTAAGGTCGATGGTAAGGTCAGAACTGATGCT
ACCTACCCAGCCGGTTTCATGGGTAAGTTGATAATCAATTAATATAAAAGTTATTATAAA
ATTGATGGATGAGTGTATGTTTGCTAATATGAAATATGGTTTCATGGATGTCATCACTAT
CGAAAAGACTGGTGAAAACTTCCGTCTTCTTTTCGATACCAAGGGTCGTTTCACCATCCA
CAGAATTACTGCTGAAGAAGCTAAGTACAAGCTCTGCAAGGTCAAGAAGGTTCAACTCGG
TGCCAAGGGTATTCCATACATGGTTACTCACGATGGTCGTACTATTCGTTACCCAGATCC
TTTAATTAAGGCTAACGATACTGTTAAGCTTGATCTTGAAACCGGTAAGGCTGCTGAATT
CATTAAGTTTGAACCAGGAAACCTCTGCTGCATCAC
>Locus170v1rpkm1827.42
ACGTCAGGATGCCTGTATGAATATATTTTTTAATATTTTTTTTAATTTTTATTTTTTATT
TGATGAATGAATATATACAAATTAATAAATAGTAATAGATGTAATTAATTATTTATGTAA
TAAATAAAAATATAAGTGAATTATATTTAATATGTGGTATAATATGGAGTGTATGATAAT
GTTATATTGTAATTAAAATATTAATGAGTTATTTTTATTTTGATGTGTATATTTGTTGAA
TGTTAATTGTTGCAATAAAAAATGTTATATATCTTTGGCCGTAGATCTTCTTAACCCATC
TGAAGCTTCTGAAAAGCGTCAACACAAGCTTAAGAGACTTGTCCAATCTCCAAATTCTTA
CTTCATGGACGTTAAATGTGCTGATTGTTTACAAATTTCTACTGTCTTCAGTCATGCCCA
AACTGTCGTTCTTTGCAGTGGTTGTGCTACTGTCCTTTCCCAACCAACTGGTGGTAAGGC
TAGATTAACTGAAGGTTGTTCTTTCCGTAGAAAGCCAAACTAATCAAATTAATCTTATTA
TGTAGTTAGAAAGTCATATATAATAAATTGAATGTATTAGTGGTTAATAGAAATGCATAT
CAGCCAAATAAAGTTTAATTTATTCAAATAATTAAAATAAAAATTAAAGGAGACTAAAAA
AAATTAGTGTGAAAAGGAAATTTTTTAATTATTATATTCAATTATCAAATCAAAGGGAAT
ATAATAGAAATGGAAAAATATGAAATAAAGTAATGTAAATATATAAAAATAAATTACTAT
TAAAGCAAAAGGATACGAAAATTGTTAAGTAAAATTAAAACAGAATTGAAAAAACAAAAT
AATTTTAAAATACAGGAAAAATGCTTTTAAAAAATTTTTATTTTATAAAATAAAAAATAA
ATATTAATATGAATAATATTAATAAGAGAAAAAATTTGTTAAAAATGTTTATTATTTTAA
AATAAAATAAATATAA
>Locus171v1rpkm1825.17
ATAGGCTTGACAGAAAGATGAAGCAAATCTGCCAGACCAGAGATATTACCATTCCAGAAG
GTGTTACTATTGAAATTAAGGCCCGTAAGGTCCGTGTTAAGGGTCCACGTGGTGTTCTCT
ACAAAGATTTCAAGCATGTTAATTTCCAAGTTAAGCGTGTTGCTGCTAACAAACTTAGAG
TTTTTATGTACCACGGAAACCGTAAGCAAGTTGCCTGTATCCGTACCGTTTGTACTCACA
TTGAAAACCTTATGAAGGGTGTTACTAAGGGATTCGAATACAAGATGAGATTAGTAGCTG
CTCACTTTCCAATTAACGTTAACATCGCTGATGAAGGTAAATTAGTTGAAATCCGTAATT
TCTTAGGTGAAAAGCTCATTCGTAAAGTTAAAATGCTCGAAGGTGTTAGTGCTGCCTACT
CTACTAGTCAAAAGGATGAAATCGTTATTTCTGGTAACGATATTGAAAATGTTTCTCAAT
CTGCTGCTAACATTCACCAAGCCTGTTTAGTTAAGAACAAGGATATTCGTAAGTTCCTTG
ATGGTATCTACGTTTCTGAAAAGGGAACCGTTGTTAAGGATGAAATTTAAGTTGTATTTA
TTTAATTCAAAATAAATATTAATAAAGTATAATAATTTTTGATCGCTTCAATTATTAAAT
AATGTGAATATATTATCGTATTTTTTGTATTTTAATTAAGTTAAAATATAGATAAAAGGA
TTGTTTTGAAATAAAATATTATTGCTAATTTATTATTTATAAATGAATTACCGTATAAAT
AATTTTTGAATAATTTATATTAAATTAAATAATCA
>Locus172v1rpkm1822.35
AAATTATTCATGATGCTGGTCGTGGTGCTCCACTTGCCAGAATTGTTTTCCGTGATCCAT
ACAAGTACCGTTTAGTTTCTACTCTTATGGTCGCTACTGAAGGTATGTACACTGGTCAAT
TCATTTACGCCGGTAAAAAGGCCAATCTTACTGTTGGTAACGTTCTCCCAGTTTCTTCTA
TGCCAGAAGGTACTATTATCTGTAACATTGAAGAAAAGACTGGTGACCGTGGATCTATTG
CCCGTACTTCTGGTACTTACGCTACCATTATTGGTCACAGTGTTGAAGATGGTAAAACTA
GAATTAAGCTTCCAAGTGGTGCTAAGAAGGTTATTGAAAGTACTTGCAGAGCTCAAATCG
GTATTGTTGCTGGTGGTGGTCGTATCGATAAGCCACTCTTAAAGGCTGGTCGTGCCTTCT
ACAAGTACAAGGCTAAGCGTAACAGCTGGCCAAAGACTCGTGGTGTTGCTATGAACCCAG
TTGATCACCCACACGGTGGTGGTAACCACCAACACAT
>Locus173v1rpkm1811.97
ATTTTTAAAATGAATTGAATTTTATTATTTTTTTTATTTTTGAAATTATTGTTTTAAAAA
TGTTATGAAATCTTATTAAATAAAGCAGTCCAGTTTTAATTGAAAAATGTAAATGATTAT
TGAACATTGAATTTTAAAAATAATTTAAAGGTTTATTAGTGTTTCTGTAATATACAATAT
TTACAATTTACTATGAATGCTGAAGTTATGATTTGAAAAATATATTTCAAATAATTATTT
ACATTAATGGATGGGTTATTTAAAATTTAAAAAAAATTAACAAATTTAAAAAAAAAAAAA
ATTATTCAAACAACATATGTAACTAATTTAAATAAATATTATTAATTTATATATGAATGA
CTGATATCAAAGCTTACGAATTAAGAAACAAGACCAAGGCTGAACTTGTCTCCAAGCTTG
CTGAACTCAAGGCTGAACTTGCCTCCTTAAGAGTTCAAAAGGTCAATGGTGGTAACAACA
CCAAGTTATCTAAGATTCAAGAAGTCCGTAAGGGTATTGCCAGAATCAACACTGTCATCA
GCCAAGCCCAACGTGAACAACAACGCACTTTATTCAAGGGTAAGAAGTACATTCCACTTG
ATCTCCGTGCCAAGAAGACTCGTGCTATCCGTC
>Locus173v2rpkm31.52_PRE
TTTTTATTTTTGAAATTATTGTTTTAAAAATGTTATGAAATCTTATTAAATAAAGCAGTC
CAGTTTTAATTGAAAAATGTAAATGATTATTGAACATTGAATTTTAAAAATAATTTAAAG
GTTTATTAGTGTTTCTGTAATATACAATATTTACAATTTACTATGAATGCTGAAGTTATG
ATTTGAAAAATATATTTCAAATAATTATTTACATTAATGGATGGGTTATTTCAAATTTAA
AAAAAATTAACGTATTTCAAAAAAAAAAAAATTATTCAAACAACATATGTAACTAATTTA
AATAAATATTATTAATTTATATATGAATGACTGATATCAAAGCTTACGAATTAAGAAACA
AGACCAAGGCTGAACTTGTCTCCAAGCTTGCTGAACTCAAGGCTGAACTTGCCTCCTTAA
GAGTTCAAAAGGTCAATGGTGGTAACAACACCAAGTTATCTAAGATGTAAGAATTAGATC
TTATAGAAAATTTTCAGTATAATAAAAAATAAAAAATAAATTAAAAATTCTAAAATATAA
ATAACCAAAAAAATTTAAAACAATTAAAATAGTCAAGAAGTCCGTAAGGGTATTGCCAGA
ATCAACACTGTCATCAGCCAAGCCCAACGTGAACAACAACGCACTTTATTC
>Locus174v1rpkm1805.26
TTTTTGTTTCAGTTAAATATAATTTGATATTCATTTTTTGTCCAAAATGGTTATGTCAGA
CTCTGAAGCCGCCTGCGTTTACGCCGCCCTCATCCTTCAAGATGAAGGTCTTGATGTTTC
TGTTGAAATGATCGAAAAGATCATCAACGCCTCCGGTTTAGCCGTTGAAAACATCTACCC
AAAGATCTTTGCCAAGGCTCTCGAAGGTAAGGACATCAAGGATTTCCTCTTCAACATTGG
TTCTGCTGGTGCCGCTCCAGTTGCTGCTGGTGGTGCCGCCGCTGGTGCTGCTGCTGCTGA
AGAAGAAAAGGAAGAAGAAAAGGAAGAAGAAGAAGAATCCGACAGTGATATGGGTTTCGG
TTTATTCGACTAAGTTCCTTAACACGAAATAACTTCCTTTGTATTGAACAAAATATAAAA
TTCATACGTATCACTTATTGTGAATTGAATTTTAAGGGAAAATATAATAAAAATATAAAT
TATATAACCATTAAAAAAAAAAAAAAAAAAA
>Locus175v1rpkm1788.20
ATGCCTTCAACGACGGTTGGGGTGTTATGGTTTCTCACCGTTCTGGTGAAACTGAAGACA
CTTTCATTGCTGATCTTGTTGTTGGTCTTAAGAGTGGTCAAATCAAGACTGGTGCTCCAT
GCCGTTCCGAAAGATTAGCTAAGTACAACCAACTTCTCCGTATCGAAGAAGAACTTGGTG
CCAATGCTACCTACGCTGGTGAAAACTTCCGTCGTCCATTCTAAATTAATTAATATTAAT
TATATTTTGAGTGTGATGTAAATAAGAAATTATTGCATTTAATTTTATTTAAAAATTGTC
AAAAATAATTTTGCAAATAACACTATCAAAATAATTTGATATATATTTTATAAAAATTTT
AAAAATAATATAAATAAAATAGAAAAATTAAAAGGGAAGAAAAAAAAAATCAATGAAAAA
TTGTAAAAATTAAATAAGAAATAATTAAAAAAAAAAAAAA
>Locus176v1rpkm1781.78
GGAATATATATTGAGCGGTCAAAATGGCTGCCGAAACTAAGACTAACCCAATGAGGGAAC
TTAAATTAGAAAAGCTTTGCCTCAACATTTCTGTTGGTGAATCTGGTGATAGACTTACTC
GTGCCTCAAAGGTTTTAGAACAATTAACTGGTCAAGTTCCAGTCATGTCCAAAGCTCGTT
ATACTGTTCGTACTTTCGGTATTAGACGTAATGAAAAGATTGCTGTTCACTGTACTGTTC
GTGGTCCAAAGGCTGAAGAAATTCTTGACAGAGGATTAAAGGTTAATGAATACGAATTAA
AGAGATCTAACTTCTCTACCACTGGTAACTTTGGTTTCGGTATTCAAGAACACATTGATT
TAGGTATCAAGTATGACCCAAGTATTGGTATTTACGGTATGGACTTCTACGTTGTTATGG
GTAGACCAGGATTCAGAGTTGCCAAAAGAAAGCAACAATCCAGTAAGGTTGGTTTCCCAC
ACCGCAACACTAAGGAAGAAACCATTAACTGGTTCAAGAAGAGATTCGATGGTATTGTCC
TTAACAAATAAATTTAAAATTCATTAAAAAAAATATACATAAAC
>Locus177v1rpkm1762.95
CTCAATTTTTTATAAAGAGGGTAATTTTGTAAATTTGTAAAACAAAGTTAAGATAATAAA
CATGGTTGAGGTATATTAAGATAAAAAATTTAATGAAGTTAATAGTAATGTGTTATATTT
AGTTTATAAATGATTAATATTTTTTTTAATTTAAATGCATGGTAATTTTTATATAAATGT
TCATTGAATATTTTAATATTAATAATAGATAATAAACATGGTTGAGTTCAAGAAGATTGT
CGAAGTTGGACGTGTTGTTATGATCACTTATGGTCCAGATGCCGGTAAATTAGCCGTTAT
TGTTGACATTATTGATCATGCCAGAGCTTTAATTGATGGTCCAACCACCAATGTTCCACG
TCAAGCTATGTCTTTCAAGCGTCTTAACATTACTGGTGTTAAGGTTGCCAACCTTCCACG
TGGTGCTCGTTCTCCAGTTGTTGCTAAGCGTCTTGCTGACCAAAAGATTGTTGAAGCT
>Locus177v2rpkm5.21_PRE
CCTCAATTTTTTATAAAGAGGGTAATTTTGTAAATTTGTAAAACAAAGTTAAGATAATAA
ACATGGTTGAGGTATATTAAGATAAAAAATTTAATGAAGTTAATAGTAATGTGTTATATT
TAGTTTATAAATGATTAATATTTTTTTTAATTTAAATGCATGGTAATTTTTATATAAATG
TTCATTGAATATTTTAATATTAATAATAAATATTAAAATAGTTCAAGAAGATTGTCGAAG
TTGGACGTGTTGTTATGATCACTTATGGTCCAGATGCCGGTAAATTAGCCGTTATTGTTG
ACATTATTGATCATGCCAGAGTAAATATTATATATGTTGATGGATGAATTATTGAATATG
AAAGATTAATATAATATTAATATAAAATCAAATCAAATAATTATAATAGGCTTTAATTGA
TGGTCCAACCACCAATGTTCCACGTCAAGCTATGTCTTTCAAGCGTCTTAACATTAC
>Locus177v3rpkm2.27_PRE
TAATATTTACTCTGGCATGATCAATAATGTCAACAATAACGGCTAATTTACCGGCATCTG
GACCATAAGTGATCATAACAACACGTCCAACTTCGACAATCTTCTTGAACTATTTTAATA
TTTATTATTAATATTAAAATATTCAATGAACATTTATATAAAAATTACCATGCATTTAAA
TTAAAAAAAATATTAATCATTTATAAACTAAATATAACACATTACTATTAACTTCATTAA
ATTTTTTATC
>Locus178v1rpkm1742.62
AGATGATCTTGGTTATGCTGCTGAAGAAGCTCGTGAAGATTACAGTAAATTCGGAGATGA
AGTTTACATTCCATCTGGATGGACTGGTAAGAATGCCCAAGGTGCTAACCTTAGAAGTGG
TAACACCTTCATTGATATTCGTCCAAAGTACAAACAAGATCCAGATTGGGGACAAGTTGA
AGACTTCCTTAATGGAGGTAATCCACCAACCTTCAGATATCACAGATTCTGGGGTCAAAC
TGAAATCATGGTTGCCAACGGTCTTATTGCCATTTACGATGTTCCATCTATGATTGATGG
TTACACTCCAG
>Locus179v1rpkm1701.77
AAATTTTTAACTTCCTGTACTGTATAATTTATTGTATACCAACACATTTTTATAATAAAC
AGCAATGCCACATTCATTCGGTATTAGAGCTAGAACTCGTCACTTATTTGCCAGAGAATT
CCGTACCAACGGTCCAGTTAAGTTATCTACTTACTTAAAGACCTACCGTGTTGGTGATAT
TGTCGATATCAAGGCTAATGGTGCTATCCAAAAGGGTATGCCACACAAGTTCTACCATGG
TAAGACTGGTGTTATCTACAACGTCACTAAGACCTCTGTTGGTATCATTGTTAACAAGCA
AGTTGGTAACAGATTCATAGAAAAGAGAATCAATGTCCGTATTGAACACATTAAGCACTC
TAAGTGCCGTCTTGACTTCCTTAACCGTGTCAAGAAGAATGCCGAATTAAAGGCTGCTGC
TAAGGCTGCTGGTACACGTGTTAATGTTTGTCGTCAACCAGAACAACCACGTGAAGCTCG
TTTCGTTTCTACTAAGGGTAATACTCCAAAGACTGTCGCCCCAGTTCCATACGAAGCTCT
TGTTTAAGTTAAATTGACGAATATGCTTGTTGGAAAAAGTTATTCTCTTGAACATTTTTT
TTATTATAAGTAAAAAAAAACATTGTAAAAGAGTAAACTAGATCAATAAAATATTTTAAA
CAATAAAAAACTATAAATTATACGAAAATAAAAAATTAAAAAAAA
>Locus180v1rpkm1691.00
ATAGAATTAAAAAATGGTTTACAAAGTCGCTGATATCAATCTTGCCGATTTCGGTCGTAA
GGAACTTGACATTGCTGAAAATGAAATGCCAGGTCTCATGACTCTTCGTAAGAAGTACGG
TCCATCTCAACCACTTAAGGGTGCTCGTATTTGCGGTTGTCTTCACATGACTATCCAAAC
TGCTATGCTTATTGAAACTCTTACTGCTCTTGGTGCTGAAGTTGCCTGGAGTTCATGTAA
CATTTTCTCTACTCAAGATCATGCTGCTGCTGCTATTGCTGCTACTGGTGTTCCAGTTTT
CGCTTGGAAGGGTGAAACTGATGAAGAATACATCTGGTGTATTGAACAAACTTTATACGC
CTTCAAGGACAACAAGCCATTAAATATGATCCTTGATGATGGTGGTGATCTTACTGCTCT
TGTTCATGAAAAGCACCCAGAACTTCTTGCTGGTATTAACGGTATCTCCGAAGAAACTAC
TACTGGTGTTCACAAGTTATACAGAATGTTCAAGGATGGTAAGCTTAAGGTTCCAGCCAT
TAACGTTAACGATTCCGTTACTAAGAGTAAGTTCGATAACTTATATGGTTGTCGTGAATC
TTTAATTGATGGTATTAAGCGTGCTACTGATGTTATGATCGCTGGTAAGATCTGTGTCGT
TGCCGGTTACGGTGATGTTGGTAAGGGTTGTGCTGCTGCTCTCAGAGGTATGGGTGCTCG
TGTCCTTATCACTGAAGTTGATCCAATTAATGCTCTTCAAGCCGCTATGGAAGGTTATGA
AGTTACCACTATGGAAGAAGCTTCCCACCAAGGTAACATTTTCGTTACTACCACTGGTGA
TTGTCAAATTATCACTGGTGCTCACTTCCCAAACATGAAGGATGATGCTATTGTCTGTAA
CATTGGTCACTTCGATTGTGAAATTGATGTTGCCTGGTTAAAGGCTAATGCTGTTAGCGT
TATTAACGTTAAGCCACAAGTTGATCGTTACACTTTATCTAACGGTCACAGAATTATTCT
TCTTGCTGAAGGTCGTCTTGTTAACCTTGGTTGTGCCACTGGTCACCCATCTTTCGTTAT
GTCTAACTCCTTCACTAACCAAGTTCTTGCTCAAATTGCTCTCTGGACTGATATCAAGAG
CTACCCACTTGGTGTTCACATGCTTCCAAAGAAGTTAGATGAAGAAGTTGCTGCTGCTCA
CTTAGAAAAGTTAGGTGTTAAGCTTACTAAGCTTACTCAACAACAAAGTGAATATCTTGG
TGTTCCAATTGAAGGTCCATTCAAGCCAGATCACTACCGTTACTAGGTTTCTTATTTTAT
TTTTATCATTGAATGATTCTATTTCTATCATAGTTTTTTTCTTTTGTTTTATATCATAAA
AAAAATTTTTTTATGAAAGAAAAATAAAGGAAATGAATTATGTTAATACTATTTTTTAAA
AGAAAGAATAATCTTT
>Locus181v1rpkm1649.95
ATTAACATAATATTTAGATAATTTGTTTATTACATAATAATATTATAATTTAAAGTAAAA
ATAATAATAAATAATAAATAATTAAATAATAAATGATGAGTGAATAAATAAGTGATAAAA
TTAAAAAAATTTATATAGTAAAAATACGAATATATATAATAATTTATAATCACTACCAAA
AGTAAATAATAAATAAAAAAATAAAAAAATAAATAAATAAATAAATAAGGGAATAGCAAA
AAAAATTATTTATAATTTCTCTCTCTTAAATTTTTATCAAAAATTGCGGGTGTAATTGGA
TCCCATTTTTAAATTTTACTTAAAGGGCTAAGAACAAATTTGTCTCTTTACATCGCAAAG
GAAAATCGAAAATGAAATATTTAGCTGCTTATCTTCTCGCTACTCTCGGTGGTAACGCCT
CTCCATCTGAAAAGGACATTAAGAAGATCATTAGTACCATTGGTGCTGATGTCGATGACG
AAAAGGTTGCTGCCGTCGTTGCTGCCCTTAACGGTAAGGACATTGATGAAGTTATTGCTG
ATGGTTTCAGTAAGTTATCTGCTGCTCCAGTTGCAAGTGGTTCTTCTGGTGCTGCTGCCG
CCTCTGGTGCTGCTGCTGCTGAAGAAGAAACCAAGGAAGAAGAAGAAGAAGAAGAATCTG
ACTCTGACATGGGTTTCGGTCTTTTCGATTAGATCAATTAAATACATGTAGAAATATAT
>Locus182v1rpkm1646.58
TTTAGAAAGATAAAGAAGAAAGAAGGGCAAAAATAAAAATTATTTTTTGACAAATTTTTT
AAAAAACAATAAAAAAGAATTAAGAAAAAAAAAAAGATACTTGAAAAAATAAAAAAATGA
AGATAAAAATTTGAAGGAAATAATAATATATGAAACTTAATAATAATGAATTTTTCTTTT
TTTCTGAAGAATGTTAATATTCTTACTCTTGGAAAATAATATTTAATTATTGAGACTACT
AATTCTTAATTATGCAGCTGTTTTGAAGAAATGGCTTACACTTTTAGGAATATTAATTTG
GAAGCACTATTTAAGGAATCTACAATGGACTTAAAATCCCTATAAAAAGGCCCTCTATCT
TTTTCCTTCTTGATAATATTAATCGAGAATAAGTTCCTGAATGTGGTAAAAAGAAAATCT
TTATTAATAGGCTCCTTATGTTCTTATGAAAAAATTGGACTATTGGAAAGACAAAACATT
ATGATACATGGTAGACCTATAAAAAGGAAGCTTGTGTAGTAATGAATAAAAAAATAAAAT
TAGTTTAAAATCAGAATTTTTCTGATTAAAGCTTTTATTTGTTTTTTTAATAAAAATATG
CAATAG
>Locus183v1rpkm1641.58
TTCAACAATTAAAAATATTTTATATCATAAGAAAATAATATTTATAATATCACTTATATA
TACCAAATAATAATATTTTCTTTTTAATATTTATTACAAAATGGAAAGCTTAACTTTATG
TGAAGTTAACAATGCTATTGCTAAGTCAGTATCAGTTAATGCTGTTGCTGCTACTAAGAT
TGCTGGTGTAAGAATCAGTAAGTCTAACCGTGGTTTCCATACCACTCCAATGACCACTAG
TGGTCTTAAGACTTCCAAGAAGTCTTCCTTCCCATCTATCCAAACTAAAACTTACGCTAC
TCAAGCTCCATGTATTACTAATGATGCTGCTGCCAAGTCTGAAATTGATGTTGAAGGTTG
GATTAAGAAGCACTACACTCCATACGAAGGTGATGCATCCTTCCTTGCTGGTCCAACTGA
AAAGACTAAGAAGCTTTTTGCCAAGGCTGAAGAATACTTAGCTAAGGAACGTGCCAATGG
TGGTTTATACGATGTTGATCCACACACTCCATCTACTATTACTTCTCACAAGCCAGGTTA
CCTTGACAAAGAAAACGAAGTTATCTACGGTTACCAAACTGATGTTCCACTTAAGAGAGC
TATTAAGCCATTCGGTGGTGTTAACATGGTTAGGAACGCTCTTAAGGCTGTTAATGTTCC
AATGGATAAGGAAGTTGAACACATTTTCACTGATTACCGTAAGACTCACAACACTGCTGT
CTTTGATATCTACTCTAAGGAAATGAGAGCTGGTCGTTCCAACGCTATTATGACTGGTTT
ACCAGATGGTTACGGTCGTGGTCGTATTATTGGTGATTACCGTCGTGTTGCCCTTTACGG
TACTGACCGTCTTATTGCTCAAAAGCAAAAGGATAAGGAAGAATTACAAAAGAGACAAAT
GGATGAACCAACTATGAAATTAATTGGTGAAGTTGCTGACCAAATTAAGGCTCTTAAGCA
ACTTACTCAAATGGCTAAGACTTACGGTATTGATATTTCTAAGCCAGCTAAGAATGCCAG
AGAAGCCACTCAATTTGTTTACTTCGGTTACTTAGGTTCTATCAAGGAACAAGATGGTGC
TGCCATGTCTCTTGGTCGTGTTGATGCTTTCCTTGATTGTTTCTTCGAAAACGATTTAAA
GAACGGTGTTCTTGATGAAGCTCATGCCCAAGAAATCATTGATAACCTTATCTTAAAGTT
ACGTTTTGCTCGTCACTTACGTACTCCAGAATACAACGATTTATTCGCTGGTGATCCAAC
CTGGGTTACTATGTCTCTCGGTGGTACTGGTTCCGATGGTCGTACCTTAGTTACTAAGAC
TTCTTACCGTGTTCTTAACACTCTTTACAATTTAGGTCCAGCTCCAGAACCAAACATTAC
TGTTCTCTGGAACAAGAACCTTCCAAAGAACTTCAAGGACTTCGCCACTAAGGTTTCTAT
TGATACTTCTTCAATTCAATACGAATCTGATGCCCTTATGTCTGCTAGATTCGGTGATGA
TTACGGAATTGCTTGCTGTGTCTCTGCCATGAGAATTGGTAAGGATATGCAATTCTTCGG
TGCTCGTTGTAACCTTGCTAAGCTTATGCTTTACGTCCTTAACCATGGTAAGGATGAAAG
AACTGGTAAGCAAGTTGGTCCAGACTTCGGTCCAGTTCCAGAAGGTCCAATTCCATTCGA
CTGGATGTGGGAAACCTACGACAAGGCCATGGACTGGATTGCCAAGCTTTACGTTAACAC
CATGAACGTTATTCACTTCTGTCATGACCAATACTGTTACGAATCCCTTCAAATGGCTCT
TCACGATACCGATGTCCGTCGTCTTATGGCTTTCGGTGTTGCTGGTCTTTCTGTTGTTGC
TGATTCCTTCTCTGCTATTAAGTACGCTAAGGTTACTCCAATCCGTGATCCAAAGACCGG
TTTAACTGTTGACTTCAAGATTGAAGGTGACTTCCCAAAATTCGGTAATGATGATGACCG
TGTCGATTTCTTCGCTCGTACCGTTACTGACAAGCTTATTACTAAGTTAAGAAAGACTCC
AACTTACCGTGGTGCTATTCATACTCTTTCTATTCTTACCATTACTTCTAACGTTGTTTA
CGGTAAGAAGACTGGTTCCACTCCAGATGGTCGTAAGGCTGGTCAACCATTCGCTCCAGG
TTGTAACCCAATGCACGGTCGTGAATTCTCTGGTGCCGTTGCTTCTCTTTCTTCTGTTGC
CAAGGTTAACTACGATTCTTGTATGGATGGTATTTCTAACACCTTCTCTATTGTTCCAAA
CACTATTGGTAAGACTTTAAAGGAACGTCAAGGTAACCTTTCTGGTTTATTAGATGGTTA
CTTCAGTAAGGGTGCTCACCATCTTAATGTTAATGTTCTTAAGCGTGAAACTTTAGAAGA
TGCTATGGCTCATCCAGAAAACTATCCAAACCTTACTATTCGTGTTTCCGGTTACGCTGT
TAACTTTGTTAAGTTAACTCCAGCTCAACAAAAGGAAGTTATTGCCCGTACCTTCCACGA
AAAAATGTAAATAAAATAGAAATAAAAATAAATCCTTTTTTTTTTTTTTTAAATTAATAT
CACATACTAGAAGAAG
>Locus183v2rpkm1229.91
CCGACAATTCGTCATTATAAAAAAATTTAATATTTATTTTTATATAAATACAATATTAAA
TGGAAAGCTTAGCTTTATCCAACGTCAGTGTTCTTGCTAACACTGTTTCTATTAATGCTG
TTGCTGCCACCAAGGTCGCTGGTGTCAGAATGGCTAAACCAACTCGTGCTCTTCATACTC
CAGCTATGAAGACTACTCTTAAGGCTTCCAAGAAGGCTGCTGTTCCAGTTATGCAAGCCA
AGACTTACGCTACTGCTCCAGTCATCACTAATGATGCTGCTGCCAAGAGCGAAATTGATG
TCGAAGGATGGATTAAGAAGCACTACACTCCATACGAAGGTGATGGTTCTTTCCTTGCTG
GTCCAACTGAAAAGACAAAGAAGCTTTTTGCTAAGGCTGAAGAATACTTAGCTAAGGAAC
GTGCTAATGGTGGTTTATACGATGTTGACCCACACACTCCATCTACTATTACCTCTCACA
AGCCAGGTTACCTTGACAAAGAAAACGAAGTTATCTACGGTTACCAAACTGATGTTCCTC
TTAAGAGAGCTATCAAGCCATTCGGTGGTGTTAACATGGTTAAGAACGCTCTTAAGGCTG
TTAATGTTCCAATGGATAAGGAAGTTGAACACATTTTCACTGATTACCGTAAGACTCACA
ACACTGCTGTCTTCGATATCTACTCTAAGGAAATGAGAGCTGGTCGTTCTAACGCTATTA
TGACTGGTTTACCAGATGGTTACGGTCGTGGTCGTATTATTGGTGATTACCGTCGTGTTG
CCCTTTACGGTACTGACCGTCTTATTGCCCAAAAGGAAAAAGATAAGGCCGAACTCCAAA
AGAAGCAAATGGATGAACCAACTATGAAGTTAATTGGTGAAGTCGCTGATCAAGTTAAGG
CTCTTAAGCAACTTACTCAAATGGCTAAGTCCTACGGTATTGATATTTCTAAGCCAGCTA
AGAACGCCAGAGAAGCTACTCAATTCGTTTACTTCGGTTACTTAGGTTCTATTAAGGAAC
AAGATGGTGCTGCTATGTCTCTTGGTCGTGTTGATGCTTTCTTAGATTGTTTCTTCGAAA
ACGATTTAAAGAACGGTGTTATCACTGAATCTGAAGCCCAAGAAATCGTCGATAACCTTA
TCTTAAAGTTACGTTTCGCTCGTCACTTACGTACTCCAGAATACAACGATTTATTCGCTG
GTGATCCAACCTGGGTTACTATGTCTCTTGGTGGTATGGGATCTGATGGTCGTACTTTAG
TTACCAAGACTTCCTTCCGTGTTCTTAACACTCTTTACAACTTAGGTCCAGCTCCAGAAC
CAAACATCACTGTTCTCTGGAACAAGAACCTTCCAAAGAACTTCAAGGACTTTGCTACTA
AGGTTTCTATTGATACTTCTTCTATTCAATACGAATCTGATGCCCTTATGTCTGCTAGAT
TCGGTGATGATTACGGAATTGCTTGCTGTGTCTCTGCCATGAGAATTGGTAAGGATATGC
AATTCTTCGGTGCTCGTTGTAACCTTGCTAAGCTTATGCTTTACGTCCTCAACCACGGTA
AGGATGAAAGAACTGGTAAGCAAGTTGGTCCAGACTTCGGTCCAGTTCCAGAAGGTCCAA
TTCCATTCGACTGGATGTGGGAAACTTACGACAAGGCCATGGACTGGATTGCCAAGCTTT
ACGTTAACACCATGAACGTTATTCACTTCTGTCATGACCAATACTGTTACGAATCCCTTC
AAATGGCTCTTCACGATACCGATGTCCGTCGTCTTATGGCTTTCGGTGTTGCTGGTCTTT
CTGTTGTTGCTGATTCCTTCTCTGCTATTAAGTACGCTAAGGTTACTCCAATCCGTGATC
CAAAGACCGGTTTAACTGTTGACTTCAAGATTGAAGGTGACTTCCCAAAATTCGGTAATG
ATGATGACCGTGTCGATTTCTTCGCTCGTACCGTTACTGACAAGCTTATCACTAAGTTAA
GAAAGACTCCAACTTACCGTGGCGCTATCCACACTCTTTCTATTCTTACTATTACTTCTA
ACGTCGTTTACGGTAAGAAGACCGGTTCTACTCCAGATGGTCGTAAGGCTGGTCAACCAT
TCGCTCCAGGTTGTAACCCAATGCACGGTCGTGAATTCTCTGGTGCCGTTGCTTCTCTTT
CTTCTGTTGCCAAGGTTAACTACGATTCTTGTATGGATGGTATTTCTAACACCTTCTCTA
TTGTTCCAAACACTATTGGTAAGACTTTACAAGAACGTCAAGGTAACCTTTCTGGTTTAT
TAGATGGTTACTTCAGCAAGGGTGCTCACCATCTTAATGTTAACGTTCTTAAGCGTGAAA
CCTTAGAAGATGCTATGGCTCACCCAGAAAACTATCCAAACCTTACTATCCGTGTCTCTG
GTTACGCTGTCAACTTTGTTAAGTTAACTCCAGCTCAACAAAAGGAAGTTATTGCCCGTA
CCTTCCACGAAAAGATGTAAATTGCCTTCAAAAATAAATAATTTTTGAAAAAAACATAAA
ATAATTTTTGATACTTAATTACGAATGTTTAAAGAAAAGCGACCAATTTTTTAAATATTG
TTTTAAGTTATTAAAGATTTTTTTATCCTAATTATATAATAATAACCCATCCCTCC
>Locus183v3rpkm1156.64
GGACAATTCGTCATTATAAACAATTTTAATATTTTTAAATACAATATTAATATGGAAAGC
TTAGCTTTATCCAACGTCAGTGTTCTTGCTAACACTGTTTCTATTAATGCTGTTGCTGCC
ACCAAGGTCGCTGGTGTCAGAATGGCTAAACCAACTCGTGCTCTTCATACTCCAGCTATG
AAGACTACTCTTAAGGCTTCCAAGAAGGCTGCTGTTCCAGTTATGCAAGCCAAGACTTAC
GCTACTGCTCCAGTCATCACTAATGATGCTGCTGCCAAGAGCGAAATTGATGTCGAAGGA
TGGATTAAGAAGCACTACACTCCATACGAAGGTGATGGTTCTTTCCTTGCTGGTCCAACT
GAAAAGACCAAGAAGCTTTTCGCTAAGGCTGAAGAATACTTAGCCAAGGAACGTGCTAAC
GGTGGTTTATACGATGTTGACCCACACACTCCATCTACTATTACCTCTCACAAGCCAGGT
TACCTTGACAAAGAAAACGAAGTTATCTACGGTTACCAAACTGATGTTCCTCTTAAGAGA
GCTATCAAGCCATTCGGTGGTGTTAACATGGTTA
>Locus183v4rpkm855.89
TTAAAATATAATAATAAAAAATAATATAAGAATTTATTTTTATTAATAATAATTCAAAGT
ATACCATTAATATAAATAATTTTTTTTTTTTTTTAATTTTAAATAAAATTTAATATTACA
ATAATTTATTAAAGAAAATAAAAAAATTAAAAAAATGGAAAGTTTAACTTTATGTGAAAT
TAATAATACTATTGCTAAATCAGTTTCAGTTAATGCTGTTGCTGCTACTAAGATTGCTGG
TATTAAAATCAGTAAATCATCCCGTAGTTTCCATACCACTCCAATAACCACTAGTGGTAT
TAATAAGACTTCAAAGAAGTCTTCCTTCCCCTCGATTCAAACTAAAACTTACTCTACTCA
AGCTCCAAGTATTACTAAGGATGCAGCTGCCAAGAGTGAAATTGATGTTGAAGGTTGGAT
TAAGAAACATTACACTCCATACGAAGGTGACGGCTCTTTCCTTGCTGGTCCAACTGAAAA
AACTAAAAAACTTTTTGCTAAAGCTGAAGAATACTTAGCCAAGGAACGTGCTAATGGTGG
TTTATATGATGTTGACCCACACACTCCATCTACTATTACCTCTCACAAGCCAGGTTACCT
TGACAAAGAAAACGAAGTTATCTACGGTTACCAAACTGATGTTCCTCTTAAGAGAGCTAT
CAAGCCATTCGGTGGTGTTAACATGGTTAAGAACGCTCTTAAGGCTGTTAATGTTCCAAT
GGATAAGGAAGTTGAACACATTTTCACTGATTACCGTAAGACTCACAACACTGCTGTCTT
CGATATCTACTCTAAGGAAATGAGAGCTGGTCGTTCTAACGCTATTATGACTGGTTTACC
AGATGGTTACGGTCGTGGTCGTATTATTGGTGATTACCGTCGTGTTGCCCTTTACGGTAC
TGACCGTCTTATTGCCCAAAAGGAAAAAGATAAGGCCGAACTCCAAAAGAAGCAAATGGA
TGAACCAACTATGAAGTTAATTGGTGAAGTCGCTGATCAAGTTAAGGCTCTTAAGCAACT
TACTCAAATGGCTAAGTCCTACGGTATTGATATTTCTAAGCCAGCTAAGAACGCCAGAGA
AGCTACTCAATTCGTTTACTTCGGTTACTTAGGTTCTATTAAGGAACAAGATGGTGCTGC
TATGTCTCTTGGTCGTGTTGATGCTTTCTTAGATTGTTTCTTCGAAAACGATTTAAAGAA
CGGTGTTATCACTGAATCTGAAGCCCAAGAAATCGTCGATAACCTTATCTTAAAGTTACG
TTTCGCTCGTCACTTACGTACTCCAGAATACAACGATTTATTCGCTGGTGATCCAACCTG
GGTTACTATGTCTCTTGGTGGTATGGGATCTGATGGTCGTACTTTAGTTACCAAGACTTC
CTTCCGTGTTCTTAACACTCTTTACAACTTAGGTCCAGCTCCAGAACCAAACATCACTGT
TCTCTGGAACAAGAACCTTCCAAAGAACTTCAAGGACTTTGCTACTAAGGTTTCTATTGA
TACTTCTTCTATTCAATACGAATCTGATGCTCTTATGTCCGCCAGATTCGGTGATGATTA
CGGAATTGCTTGCTGTGTCTCTGCCATGAGAATTGGTAAGGATATGCAATTCTTCGGTGC
TCGTTGTAACCTTGCCAAGCTTATGCTTTACGTCCTTAACCATGGTAAGGATGAAAGAAC
CGGTAAACAAGTCGGTCCAGACTTTGGTCCAGTTCCAGAAGGTCCAATTCCATTCGATTG
GATGTGGGAAACCTACGACAAGGCCATGGATTGGATTGCCAAGCTTTATGTTAACACCAT
GAATGTTATTCACTTCTGTCATGATCAATACTGCTATGAATCGCTTCAAATGGCTCTCCA
CGATACCGATGTTCGTCGTCTTATGGCATTTGGTGTGGCCGGTCTTTCTGTTGTTGCAGA
TTCTTTCTCAGCTATTAAATATGCCAAGGTTACACCAATTCGTGATCCAAAGACCGGTTT
AACAGTTGATTTCAAGGTGGAAGGCGATTTCCCAAAATTCGGTAATGATGATGATCGTGT
TGATTTCTTTGCTAAAACGGTTACTGATAAGCTTATCAACAAATTAAGAAAAACACCAAC
CTACCGTGGTGCCACCCACACTCTTTCTATTCTTACGATTACTTCTAACGTTGTTTACGG
AAAGAAGACCGGTTCTACTCCAGATGGTCGTAAAGCTGGTCAACCATTTGCACCAGGTTG
TAATCCTATGCACGGTCGTGAATTCTCTGGTGCCGTTGCTTCTCTCTCATCGGTTGCTAA
AGTTAACTATGATTCTTGTATGGATGGTATTTCTAATACCTTCTCTATTGTTCCAAACAC
TATTGGTAAAACTTTACAGGAACGTCAAGGTAATCTTTCAGGTTTATTAGATGGTTACTT
CACTAAGGGAGCTCACCATCTTAACGTTAATGTTCTTAAGCGTGAAACCTTAGAAGATGC
TATGGCCCATCCAGAAAACTATCCAAATCTTACGATTCGTGTTTCAGGATATGCTGTTAA
CTTTGTTAAATTAACCCCAGCTCAACAAAAGGAAGTTATTGCTCGTACCTTCCATGAGAA
AATGTAAATAAAATTATAAATAAAAATAAAATAAAGGACTTTAATAAAAATAAAAATCAA
AAAAAATTAATAAAAGACTTAAATTTAAATTAAAAAAAATAAAAATAAC
>Locus183v5rpkm35.01_PRE
AATTTAAAAGTAAAAAAAAATATAAAAATTAATAAAATTAAAAATAAATATTAAATAATA
AAACTCTTAAATAAAAAATTAAAAAAATTATAAACTAAAAATTAATAATAAAAAAAAAAA
TGAAAATAAATAAAAATTTTTAATAAATAAAATAAAAATAAAAATGGAAAGTTTAACTTT
ATACCAAGTAAACAATGCTCTTGCTAAGTCAACTTCAGTTAATGCTGTTGCTGCCACCAA
GGTCGCTGGTGTCAGAATGGCTCGTTCACTCCACACCACTTCTATGAAGAATACTACTGG
ACTTAATACTAAGACTTCTAAGAAGTCTTCCATCCCATCTGTTCAAACTAAAACTTATGC
TACTCAAGCTCCATGTATTACTAAAGATGCTGCTGCTAAGAGTGAAATTGATGTCGAAGG
TTGGATTAAGAAGCACTATACTCCATATGAAGGTGATGCTTCTTTCCTAGCTGGTCCAAC
TGAAAAAACTAAGAAACTTTTCGCTAAGGCTGAAGAATACTTAGCCAAGGAACGTGCTAA
TGGTGGTTTATATGATGTTGATCCACACACTCCATCTACTATTACCTCTCACAAGCCAGG
TTACCTTGACAAAGAAAACGAAGTTATCTACGGTTACCAAACTGATGTTCCTCTTAAGAG
AGCTATCAAGCCATTCGGTGGTGTTAACATGGTTAAGAACGCTCTTAAGGCTGTTAATGT
TCCAATGGATAAGGAAGTTGAACACATTTTCACTGATTACCGTAAGACTCACAACACTGC
TGTCTTCGATATCTACTCTAAGGAAATGAGAGCTGGTCGTTCTAACGCTATTATGACTGG
TTTACCAGATGGTTACGGTCGTGGTCGTATTATTGGTGATTACCGTCGTGTTGCCCTTTA
CGGTACTGACCGTCTTATTGCCCAAAAGGAAAAAGATAAGGCCGAACTCCAAAAGAAGCA
AATGGATGAACCAACTATGAAGTTAATTGGTGAAGTCGCTGATCAAGTTAAGGCTCTTAA
GCAACTTACTCAAATGGCTAAGTCCTACGGTATTGATATTTCTAAGCCAGCTAAGAATGC
CAGAGAAGCTACTCAATTCGTTTACTTCGGTTACTTAGGTTCTATTAAGGAACAAGATGG
TGCTGCTATGTCTCTTGGTCGTGTTGATGCTTTCTTAGATTGTTTCTTCGAAAACGATTT
AAAGAACGGTGTTATCACTGAATCTGAAGCCCAAGAAATCGTCGATAACCTTATCTTAAA
GTTACGTTTCGCTCGTCACTTACGTACTCCAGAATACAACGATTTATTCGCTGGTGATCC
AACCTGGGTTACTATGTCTCTTGGTGGTATGGGATCTGATGGTCGTACTTTAGTTACCAA
GACTTCCTTCCGTGTTCTTAACACTCTTTACAACTTAGGTCCAGCTCCAGAACCAAACAT
CACTGTTCTCTGGAACAAGAACCTTCCAAAGAACTTCAAGGATTTCGCTACTAAAGTTTC
TATTGATACATCATCTATTCAATATGAATCTGATGCTCTTATGTCAGCCAGATTCGGTGA
TGACTACGGAATTGCTTGCTGTGTCTCTGCCATGAGAATTGGTAAGGATATGCAATTCTT
TGGTGCTCGTTGCAACCTTGCTAAACTTATGCTTTATGTTCTTAATCATGGTAAGGATGA
AAGAACTGGTAAGCAAGTTGGTCCAGATTTTGGTCCAGTTCCAGATGGTCCAATTCCATT
TGATTGGATGTGGGAAACTTATGATAAAGCAATGGACTGGATTGCTAAGCTTTATGTCAA
CACTATGAATGTTATTCACTTCTGTCACGATCAATATTGTTATGAATCTCTTCAAATGGC
TCTTCATGATACTGATGTTCGTCGTCTTATGGCCTTTGGTGTTGCTGGTCTTTCTGTAGT
AGCTGATTCCTTCTCTGCTATAAAGTATGCTAAGGTCACACCAATTCGAGACCCAAAGAC
TGGTTTAACTGTTGATTTCAAGGTTGAAGGTGAATTCCCAAAATTCGGTAATGATGATGA
TCGTGTTGATTTCTTTGCTCGTACTGTTACTGATAAGCTTATTACTAAATTAAGAAAAAC
ACCAACTTACCGTGGTGCTACCCACACCCTATCTATTCTTACCATTACCTCTAATGTTGT
TTATGGTAAGAAGACAGGTTCTACCCCAGATGGTCGTAAGGCTGGTCAACCATTTGCTCC
AGGTTGTAATCCAATGCATGGTCGTGAATTCTCTGGTGCTGTTGCTTCTCTTTCTTCTGT
TGCTAAGGTTAATTACGATTCCTGTATGGATGGTATTTCTAATACCTTCTCTATTGTTCC
AAATACCATCGGTAAGACCTTAAAGGAACGCCAAGGTAACCTTTCAGGTTTATTAGATGG
TTACTTTAGTAAGGGTGCTCACCATCTTAATGTTAACGTTCTTAAGCGTGAGACCTTAGA
AGACGCCATGGCTCATCCAGAAAACTATCCAAACCTTACTATTCGTGTTTCTGGTTATGC
TGTTAACTTTGTTAAGTTAACTCCAGCTCAACAAAAAGAAGTTATTGCTCGTACCTTCCA
CGAAAAGATGTAAATTAAATAAAACATTAAATATGAATAACTTAAAAATGAAATTTTTCT
TAATTGAAAATAATTAATAATTAATTGAAATTATTATCTAATAATATGAATAATAATTAA
ATAAAAATATTAACTATTTTATCTTAAAAGATAGGTTAGTTATTAATAGCGATAATCAAT
AATATTAAATAAAATTATAATAAATTTTTTTCGTTTTGACGATCATCTTTAATATTTAAA
TGTAAAAAGAT
>Locus184v1rpkm1619.11
CTCTTTAGTCATATTTAACGCTATAGTTATAATTGTGGTTAGATATTAGCAATGGCCCAC
TCTCCACGTAATAGCTTTTTGAAACCAGGTATCGCTCGTAAATCTCGTTCTAAGACTTAC
GGTCTTCACGCCTTATATAAGAAAAACAAGGCTGCCATCGCTGCTGCCAAGCCAGAAGGT
CCAAAAACCATCACCAAGACCGTTGGTGGTGCTAAGAATGGTAACACTAGAGTTGTCCCA
GCTGTTAAGGCTCCACGTTTCTACCCAGCCGAAGATGCTCCAGTTCCAAAAACTAACCGT
AAGACCGTTGGTACTGTTACCCTCCGTAAGTCTATTACTCCAGGTACCGTTCTTATTCTC
TTAGCCGGTAGATTCCGTGGAAAGCGTGTTGTTTTCTTAAAGCAATTAAGCTCTGGTTTA
CTTCTTGTCACTGGTCCATACAAGGTTAACGGTGTTCCACTCCGTCGTGTTAACCAAGCT
TATGTTGTTGCCACTTCCACTAAAATTGAACTTCCAGCTGTCGCTGAAAACATCGATGAT
GCTTTCTTCCAAAAGAAGGCTGAAAAGAAGGACGCTGAAAGAGTCGCTGCCCAAAAGGAT
GTTGATGCTAAGATT
>Locus184v2rpkm658.60
GCTTTTTGAAACCAGGTATCGCTCGTAAATCTCGTTCTAAGACTTACGGTCTTCACGCCT
TATATAAGAAAAACAAGGCTGCCATCGCTGCTGCCAAGCCAGAAGGTCCAAAAACCATCA
CCAAGACCGTTGGTGGTGCTAAGAATGGTAACACTAGAGTTGTCCCAGCTGTTAAGGCTC
CACGTTTCTACCCAGCCGAAGATGCTCCAGTTCCAAAAACTAACCGTAAGACCGTTGGTA
CTGTTACCCTCCGTAAGTCTATTACTCCAGGTACCGTTCTTATTCTCTTAGCCGGTAGAT
TCCGTGGAAAGCGTGTTGTTTTCTTAAAGCAATTAAGCTCTGGTTTACTTCTTGTCACTG
GTCCATACAAGGTTAATGGTGTTCCACTTCGTCGTGTTAACCAAGCTTACGTTGTTGCCA
CTTCCACTAAGATTGAACTTCCAGCTGTCGCTGAAAACATCGATGATGCTTTCTTCCAAA
AGAAGGCTGAAAAGAAGGATGCTGAAAGAGTCGCTGCTCAAAAGGATGTAGATGCTAAGG
TTCTTGCTGTTGTTAAGAAGACTCCTTTATTAAAGGCTTACCTTAACGCTTCTTTCTCTC
TTACTAAGGGTCAAACCGTTCACAACATGAAGTT
>Locus185v1rpkm1616.54
GTTGCTGCTAACAAGCTCAGAGTATTAATGTACCACGGCAACCGTAAGCAAGTTGCTTGC
ATCCGTACTGTCTGTACTCACATTGAAAATCTTATGAAGGGTGTTACTAAGGGTTACGAA
TACAAGATGAGATTAGTAGCTGCTCACTTTCCAATTAACGTTAACATCGCTGATGAAGGT
AAATTAGTTGAAATTCGTAATTTCTTAGGTGAAAAGCTTATCCGTAAAGTTCAAATGCTC
GACGGTGTTACTGCTGCCTACTCTGCTAGTCAAAAGGATGAAATCGTCATTTCTGGTAAC
GATGTTGAAAATGTTTCTCAATCTGCAGCCAACATCCACCAAGCTTGTTTAGTTAAGAAC
AAGGATATCCGTAAGTTCCTTGATGGTATCTACGTTTCTGAAAAGGGAACTATTGTTAAG
GATGAAATTTAAGTTGTATTTATTTAATTCAAATAAATATTAATAAAATAAAACAATTTT
TGTTCGCTTCAA
>Locus186v1rpkm1611.97
ATTGGTCTTAATTTCCGTCAGGAATTCATCAATATGCAGATTTTTGTAAAGACCCTTACA
GGAAAGACTATCACCCTTGAGGTTGAGTCTTCCGACAGTATTGTTAATGTTAAGAATAAG
ATTCAAGAAAAGGAAGGTATTCCACCAGATCAACAACGTCTTATTTTCGCTGGTAAGCAA
TTAGAAGATGACCGTACTCTTTCTGACTACAACATTCAAAAGGAATCCACTCTTCATCTT
GTTCTTCGTCTTCGTGGTGGTATTATTGAACCATCCCTTAAGGTTCTTGCCTCTAAGTAC
AACTGCGATAAGATGATCTGCCGTAAGTGCTATGCCCGTCTTCCACAACGTGCTACTAAC
TGCCGTAAGTGCCACAGTAATCAACTCCGTCCAAAGAAGAAGCTTAAATAAGCAATTAAA
TTTCTGTATAAAAAGTCTTTTTGTATTCATAATAAAAAGATACCAATTATATTTATAAAT
CTAAAAAAAAA
>Locus186v2rpkm153.34_PRE
ATTGGTCTTAATTTCCGTCAGGTAAAATTAATGAATGGAGTGATTAATGGATTGATTAAT
GGATTAATTAATGGTTTTATGAATGGGTTGGTGAATGATTTGATGTTTTAATGATAGTTT
TGGCTTATTTATATTATATAAATGGATATTGCTATGTTATAATATAATTAGATTCATGAA
GTTTCAAATATGAGTTTATATTATAATTGATAAAACTAGACATTTAATAATTTATGTTCA
AATACTGATTATTAATTATAAAAATTAATATATATACCAATATATAACTGATACCCGTAG
TAGGAATTCATCAATATGCAGATTTTTGTAAAGACCCTTACAGGAAAGACTATCACCCTT
GAGGTTGAGTCTTCCGACAGTATTGTTAATGTTAAGAATAAGATTCAAGAAAAGGAAGGT
ATTCCACCAGATCAACAACGTCTTATTTTCGCTGGTAAGCAATTAGAAGATGACCGTACT
CTTTCTGACTACAACATTCAAAAGGAATCCACTCTTCATCTTGTTCTTCGTCTTCGTGGT
GGTATTATTGAACCATCCCTTAAGGTTCTTGCCTCTAAGTACAACTGCGATAAGATGATC
TGCCGTAAGTGCTATGC
>Locus187v1rpkm1607.33
TTTTTTTTTTATTCTTCTAATTTTTAGAACCAAAAAAAAAAAACTTTATTTAAAAAAAAA
TTTATTAATTTCAATTTTTTTAATCTTAAATTTTGAAAATGCCATCTATTAGATCTGCTA
TTGCTCTCCTCAGTGCCTCTGCTGTTATGGCCGCTCCAATGAAGAAGCGTGCTGCTGATG
AATATGCTCAACGTGCCATTGAACATTACAATGTTGTTACTGGTAATGGTTCATACTCTT
CTGAATATTTCTCACCAGAAAATGTTCCATACCACTCAATTGAAACTATGATGGTTGAAG
CTCCAGATCATGGTCACGAATCTGTCTCTGAAACTTACTCCTTCTGGGTTTGGTTAGAAG
CTGTTAACGGTAAGCTTACTGGTAACTATGATGGTGTTGAAACCGCCTGGAGTTACTTAG
AAAAGCATCTTATTCCAGACAGCAAGAACCAACCAGGTAACAGTAGATACAATGCTTCAT
CTCCAGCTACTTACGCTCCAGAAGATGATGATATTGAAAACTATCCAGCTCAACTTGTCT
TCCAAGATGGTATTGTTGGTCAAGATCCAATTGCTAAGGAACTTCAACAAGCCTATGGTA
CTTGGGATATCTACGCCATGCACTGGATTATTGATGGTGATAACTGGTACGGTTACGGTC
AACAAGGTGATGGTAAGTCCAAGCCATCCTTCATTAACACTTTCCAACGTGGTGCCTCTG
AATCCGCTTGGAAAACTGTTCCACACCCATGTTGGGAATCCATGAAGTGGGGTGGTCGTA
ACGGTTTCTTAGATCTTTTCACTGGTGATAACTCTTACGCTAAGCAATGGAGATACACTG
CTGCTCCAGATGCTGATGCTCGTGCTATTCAAGCTGCTTACTTCGGTTACATCTGGGCTG
AAGAAGACGGTCAAGATCTTTCTTCTGTTGCTTCTAAGGCTGCTAAGCTTGGTGATTACT
TACGTTACTCTCACTACGATAAATACTTCAAGAAGATTGGTAACTGTATTGACTACCAAC
GTTGTGCTGCTGGTTCTGGTAAGAACTCTGCTCACTACCTTATCTCTTGGTACTTCGCCT
GGGGTGGAGGTTTACAAGGTGACTGGGCTTGGAGAATTAGTTCTTCCCACACTCACAGTG
GTTACCAAAACCCATTAGCTGCTTGGATTCTTTCTACTGAATCTGCCTTCAAGCCAAAGG
GTTCCACTGCTGTTAAGGATTGGTCTACTTCCCTCGATCGTCAATTAGAATTATTCAGAT
GGTTACAATCTGCTGAAGGTTGTATTGCTGGTGGTGCCACTAACTCATGGCAAGGTCACT
ACGCCCAACCACCAAGTGACATTACTACCTTCTACGGTATGTACTACGATTGGCAACCAG
TTTACCACGACCCACCATCCAACAACTGGACTGGTATGCAAGGTTGGGGTATGGAACGTG
TCTGTTCCCTTTACTACCTTTCCGGTAACGAAAAGGCTGGTAAGGTTTGTCAAGAATGGG
CTAAATGGATTAAAGCAAACACTCGTGTTAACGGTGGTGAAGTTGTCCATGCTACCAACT
TAGAATGGACTGGTAACCCAGATGAATGGAAGTCCTCCAACTTCAACAAGAATGGTCTTA
ACGCTTCCCTTCACGGTACCGTTTCTTCTGAAGGTACTGATCTTGGTTCCATTGCCTCTA
TGATCAAGGCTTTAATGTGGGTCTCCTTAAAGGATGGTGATACTGAAGGTCTTCAACTTG
TTCTTGATGTTATGGATGCCATTGAAAACTACAAGGATGATCTTGGTTATGCTGTTGAAG
AAGCTCGTGAAGATTACATCAAATTCAACGAAGATGTTTACATTCCATCTGGTTGGACTG
GTAAGAATGCTCAAGGTGCTAACATCAGAAGTGGTGTTAAGTTCATTGATATTCGTCCAA
AGTACAAGGAAGATCCAGATTGGGCTCAAGTCGAAGACTTCCTCAACGGTGGTTCTGCTC
CAAGATTCACTTACCACAGATTCTGGGGTCAAACCGAAATTATGGTTGCTAACGGTCTTA
TCTCCATTTATGATGTTCCATCCTTGGTTGGAGGTAGAAACCCAACTCCAGGTCCACAAC
CAAAGTGTTCCGCTGCTATTACTGCTCAAGGTTACAAGTGCTGTTCTAACAACTGTGAAG
TTGTTTACTCTGATGATGATGGTGACTGGGGTGTTGAAAACAACCAATGGTGTGGTTGTG
GTGGTGCTCCTTCTGGACCAGTTTGTCCAGAAGCTATTACCAACCAAGGTTACAAATGCT
GTTCAACCTGTGGTACCGTTTACTACACTGATGCTGATGGTGATTGGGGTGTTGAAAACA
ACGACTGGTGTGGTATGCCAACCAACTGTTAAGAAATTTATCTTTAGAAAAACAGATGAA
TAAATATAAATAAAAAATTAAAGAATATAGAAAAATTGAAATCCTACTAAATGAGGAAAA
ATTATAAAAAAGATTCTTATTTGAACAATAATTAAAAATAATAAAAAAAATAAATAAAAA
TTTTAAAAAGAAAAGATTGAAGTATTAAAAAAATTTAAAAAAAAATTAAAGATGTTATAG
AGATTTATTAAATAAATACAAGTGTATTTAAATATATCTTTGTAATAGACCTAAAATAAA
TAAAAAAAATAAAAATTTAAAATAAAATAAAAAAAAAAAAAAA
>Locus187v2rpkm775.74
ATTAAATATTTATTTCTTTATTAATAAATTTTTTAGTTTGCTGGGACAAACTTATATAAA
TAGATTATTAATATTTAACTTGTAAGATAATAGTTTATTTATATAATTATTTAATTAAAT
TTTCCGGAACAAATAATTTTTTTGTATTTTTATTCCTAATTGATATATTAAAAAAATTAC
AATTAATAATATTTTAATTAAAATCAATCCAAAGTTATCTTTTTATTTTTGAAAAACAAA
ATGCCTTCTATTAGAACTGCTCTTGCTATCCTCGGTGCTACAGCTGTTATGGCTGCTCCA
ATGAAGAAGCGTGCTGCTGATTACGCTGAACGTGCTATTGAACATTACAACAAGGTTACT
GGTAATGGTTCCTATCAATCTGAATATTTCTCTCCAGAAAATGTTCCATACCACTCCATT
GAAACTATGATGGTTGAAGCTCCAGATCAAGGTCACGAATCTGTATCTGAAACTTACTCC
TTCTGGGTTTGGTTAGAAGCTGTTAACGGTAAACTTACTGGTAATTACGAAGGTGTTGAA
ACTGCTTGGAGTTTCTTAGAAAAGCATCTTATTCCAGACAGTAAGAATCAACCAGGTAAT
AGTAGATACAATGCTTCTTCTCCAGCTACTTACGCTCCAGAAGATGATGATATTGAAAAC
TATCCAGCTCAACTTGTCTTCCAAGATGGTATTGTTGGTCAAGATCCAATTGCTAAGGAA
CTTCAACAAGCCTATGGTACTTGGGATATCTACGCCATGCACTGGATTATTGATGGTGAT
AACTGGTACGGTTACGGTCAACAAGGTGATGGTAAGACTAAGCCATCCTTCATTAACACT
TTCCAACGTGGTGCCTCTGAATCCGCTTGGAAAACTGTTCCACATCCATGTTGGGAAACC
ATGAAGTGGGGTGGTAGCAACGGTTTCTTAGATCTTTTCACTGGTGATAACTCTTACGCT
AAGCAATGGAGATACACTGCTGCTCCAGATGCTGATGCTCGTGCTATTCAAGCTGCTTAC
TTCGGTTACATCTGGGCTGAAGAAGACGGTCAAGATCTTTCTTCTGTTGCTTCTAAGGCT
GCTAAGCTTGGTGATTACTTACGTTACTCTCACTACGATAAATACTTCAAGAAGATTGGT
AACTGTATTGACTACCAACGTTGTGCTGCTGGTTCTGGTAAGAACTCTGCTCACTACCTT
ATCTCTTGGTACTTCGCCTGGGGTGGAGGTTTACAAGGTGACTGGGCTTGGAGAATTAGT
TCTTCCCACACTCACAGTGGTTACCAAAACCCATTAGCTGCTTGGATTCTTTCTACTGAA
TCTGCCTTCAAGCCAAAGGGTTCCACTGCTGTTAAGGATTGGTCTACTTCCCTCGATCGT
CAATTAGAATTATTCAGATGGTTACAATCTGCTGAAGGTTGTATTGCTGGTGGTGCCACT
AACTCATGGCAAGGTCACTACGCCCAACCACCAAGTGACATTACTACCTTCTACGGTATG
TACTACGATTGGCAACCAGTTTACCACGACCCACCATCCAACAACTGGACTGGTATGCAA
GGTTGGGGTATGGAACGTGTCTGTTCCCTTTACTACCTTTCCGGTAACGAAAAGGCTGGT
AAGGTTTGTCAAGAATGGGCTAAATGGATTAAGCAAAACACTCGTGTTAACGGTGGTGAA
GTTGTCCACGCTACCAACTTAGAATGGTCTGGTAACCCAGATGAATGGAATGCTTCCAAC
TTTGACAAATCTGGTCTTAACGCTTCCCTTCACGGTACCGTTTCTTCTGAAGGTACTGAT
CTTGGTTCCATTGCCTCTATGATCAAGGCTTTAATGTGGGTCTCCTTAAAGGATGGTGAT
ACTGAAGGTCTTCAACTTGTTCTTGATGTTATGGATGCCATTGAAAACTACAAGGATGAT
CTTGGTTATGCTGTTGAAGAAGCTCGTGAAGATTACATCAAATTCAACGAAGAAGTTTAC
ATTCCATCTGGTTGGTCTGGTAAGAACGCTCAAGGTGCTCAACTTAAGAGTGGTATCAAA
TTCATTGATATTCGTCCAAAGTACAAGGAAGATCCAGATTGGGCTCAAGTTGAAGACTTC
CTTAACGGTGGTTCTGCTCCAAGATTCACTTACCACAGATTCTGGGGTCAAACTGAAATT
ATGGTTGCTAACGGTCTTATCTCCATCTATGATGTTCCATCTCAAGCTGGTGGTTCTTCT
GGTGGTAACGGTGGTAACGGTGGTTCTACCAAGCCAAAACCATCTGGTAAATGTTCTGCT
GCTATTACTGCTCAAGGTTACAAGTGCTGTTCTGCCAACTGTGTTGTTGAATACACCGAT
GCTGACGGTGACTGGGGTGTTGAAAACGGTCAATGGTGTGGTTGTGGTGGTGCTGGTCCA
GCTTGTCCAGCTTCTATCACCAACCAAGGTTACCCATGCTGTTCATCCTGTGGTACCGTC
TACTACACTGATAATGATGGTTTATGGGGTGTTGAAAACAATGACTGGTGTGGTATGCCA
ACAGACTGTTAAATTATTTAAATTATTAAAAATTTAATTTCTGAAAAAAAAAAAACTTTT
TTTTTCTTATAAAATTTCTAACAATTTAAAAAAAATTAATTTTATTTTTAAAAATTATAA
ATTTTCAAAAGGAAAAAGTTTTTTTTTTTTTAATAGTTATTAAAACTATCTTTAAAAAAT
ATTTTTCTTATTTATCAATTTGTATATTGATAAAATGTAAGAAATGTAATTAAAAAAATG
TATTTTATTTGTAATATATTTTATTAAAAAAAAA
>Locus187v3rpkm16.01_PRE
CACGACCCACCATCCAACAACTGGACTGGTATGCAAGGTTGGGGTATGGAACGTGTCTGT
TCCCTTTACTACCTTTCCGGTAACGAAAAGGCTGGTAAGGTTTGTCAAGAATGGGCTAAA
TGGATTAAGAAAAACACTCGTGTTAACGGTGGTGAAATTGTCCATGCTACCAACTTAGCC
TGGACTGGTAACCCAGATGAATGGAAGTCCTCCAACTTCAACAAGAGTGGTCTTAACGCC
TCCCTTCACGGTACCGTTTCTTCTGAAGGTACTGATCTTGGTTCCATTGCCTCTATGATC
AAGGCTTTAATGTGGGTCTCCTTAAAGGATGAAGATACTGAAGGTCTTCAACTTGTTCTT
GATGTTATGGATGCTATGGAAAACTACAGGGATGATCTTGGTTATGCAGTTGAAGAAGCT
CGTGAAGATTACATTAAATTCAACGAAGATGTTTACATTCCATCTGGTTGGACTGGTAAG
AATGCTCAAGGTGCCAACATCAGAAGTGGTGTTAAGTTCATTGATATTCGTCCAAAGTAC
AAGGAAGATCCAGATTGGGCTCAAGTCGAAGACTTCCTCAACGGTGGTTCCGCTCCAAGA
TTCACTTACCACAGATTCTGGGGACAAACTGAAATTATGGTTGCTAACGGTCTTATCTCT
ATTTACGATGTTCCATCCAAGGTTGGAGGTCGTGTAAATCCAGGACCAGGTCCAAAGCCA
AAACCAGGAAAGTGTTCAGCAGCTATCACTAACCAAGGTTACAAGTGCTGTTCAGCTAAC
TGTGAAGTTGTTTACACCGATGGTGATGGTGACTGGGGTGTTGAAAACAATGAATGGTGT
GGTTGTGGTGGAGCCGCTGGACCAGTTTGTCCAGAAGCTATTACCAACCAAGGTTACAAG
TGCTGTTCTTCATGTTCCACTGTTTACTACAGCGATAATGATGGTGATTGGGGTGTTGAA
AACAATGACTGGTGTGGTATGCCAACCAGTTGTTAAATAGATATTAATAAATAATAATTA
AACATTGAATAGATATTAAAAAAGATTAATTAAAAAAAAAAAATTAATAGTAAATAAAGA
AAAATTAAATAATAAATAATAAAAATAAATAGAAATACATTGAAATAAGTTGTAAAATAA
ATAATGATTATAAGAAATAATGATAAAAAGAAATATATTTTTAGAAATTAAAAAAAAAA
>Locus187v4rpkm3.58_PRE
GTTACTCTCACTACGATAAATACTTCAAGAAGATTGGTAACTGTATTGACTACCAACGTT
GTGCTGCTGGTTCTGGTAAGAACTCTGCTCACTACCTTATCTCTTGGTACTTCGCCTGGG
GTGGAGGTTTACAAGGTGACTGGGCTTGGAGAATTAGTTCTTCCCACACTCACAGTGGTT
ACCAAAACCCATTAGCTGCTTGGATTCTTTCTACTGAATCTGCCTTCAAGCCAAAGGGTT
CCACTGCTGTTAAGGATTGGTCTACTTCCCTCGATCGTCAATTAGAATTATTCAGATGGT
TACAATCTGCTGAAGGTTGTATTGCTGGTGGTGCCACTAACTCATGGCAAGGTCACTACG
CCCAACCACCAAGTGATATTACCTCCTTCTACGGTATGTACTATGATTGGCAACCAGTTT
ACCACGACCCACCATCCAACAACTGGACTGGTATGCAAGGTTGGGGTATGGAACGTGTCT
GTTCCCTTTACTACCTTTCCGGTAACGAAAAGGCTGGTAAGGTTTGTCAAGAATGGGCTA
AATGGATTAAAGAAACCACTCGTGTTAACGGTGGTGAAATTGTCCATGCTACTAACTTAG
AATGGTCTGGTAATCCAGATGAATGGAAATCTTCTAACTTTAACAAGTCCGGTCTTAATG
CCTCACTTCATGGTACTGTTTCTTCTGAAGGTACTGATCTTGGTTCTATTGCCTCTATTA
TCAAGGGTTTGATGTGGGTTTCTATGAAGGATGGAGATGAAGAAGGTCTCCGACTTGTTC
TTGATGTCATGGATGCTATTGAAAACTACAAGGATGACCTTGGTTATGCTGTTGAAGAGG
CTCGTGAAGATTACATCAAGTTCAATGAAGAAGTATACATTCCATCGGGATGGTCAGGTA
AGAACGCTCAAGGTGCCAATATTAAGAGTGGAGTCAAGTTCATTGATATTCGTCCAAAGT
ACAAGGAAGATAAGGATTGGGCTCAAGTGGAAGACTTCCTTAATGGAGGATCGGCTCCAA
GATTTACTTACCACAGATTCTGGGGACAAACTGAAATTATGGTTGCTAATGGTCTTATCT
CTATCTATGATGTTCCTTCCATGATTTCAGGTAGAACTCCAGGTGGTTCAAATACCAAAC
CATCAAGTAGTGGTAAATGCTCAGCTTCTATTGTTGCTCAAGGTTACAAATGTTGCTCTG
CTAACTGTGAAGTTGTTTACACTGATAATGATGGTGATTGGGGTGTTGAAAATGGTCAAT
GGTGTGGTTGTGGTGGAAAGGTTGAAACTGTTACCTGTCCAGCTTCTATCACCAATCAAG
GCTATAAGTGCTGTTCTTCATGTTCCACTGTTTACTACACCGATAATGATGGTGCTTGGG
GTGTTGAAAATAATGACTGGTGTGGTATGCCAACCAATTGTC
>Locus187v5rpkm2.93_PRE
TGGCAACCAGTTTACCACGACCCACCATCCAACAACTGGACTGGTATGCAAGGTTGGGGT
ATGGAACGTGTCTGTTCCCTTTACTACCTTTCCGGTAACGAAAAGGCTGGTAAGGTTTGT
CAAGAATGGGCTAAATGGATTAAGAAAAACACTCGTGTTAACGGTGGTGAAATTGTCCAT
GCTACCAACTTAGCCTGGACTGGTAACCCAGATGAATGGAAGTCCTCCAACTTCAACAAG
AGTGGTCTTAACGCCTCCCTTCACGGTACCGTTTCTTCTGAAGGTACTGATCTTGGTTCC
ATTGCCTCTATGATCAAGGCTTTAATGTGGGTCTCCTTAAAGGATGAAGATACTGAAGGT
CTTCAACTTGTTCTTGATGTTATGGATGCTATGGAAAACTACAGGGATGATCTTGGTTAT
GCAGTTGAAGAAGCTCGTGAAGATTACATCAAATTCAACGAAGATGTTTACATTCCATCT
GGTTGGACTGGTAAGAATGCTCAAGGTGCTAACATCAGAAGTGGTGTTAAGTTCATTGAT
ATTCGTCCAAAGTACAAGGAAGATCCAGATTGGGCTCAAGTCGAAGACTTCCTCAACGGT
GGTTCTGCTCCAAGATTCACTTACCACAGATTCTGGGGACAAACTGAAATTATGGTTGCT
AACGGTCTTATCTCTATTTACGATGTTCCATCCAAGGTTGGAGGTCGTGTAAATCCAGGA
CCAGGTCCAAAGCCAAAACCAGGAAAGTGTTCAGCAGCTATCACTAACCAAGGTTACAAG
TGCTGTTCAGCTAACTGTGAAGTTGTTTACACCGATGGTGATGGTGACTGGGGTGTTGAA
AACAATGAATGGTGTGGTTGTGGTGGAGCCGCTGGACCAGTTTGTCCAGAAGCTATTACC
AACCAAGGTTACAAGTGCTGTTCTTCATGTTCCACTGTTTACTACAGCGATAATGATGGT
GATTGGGGTGTTGAAAACAATGACTGGTGTGGTATGCCAACCAGTTGTTAAATAGATATT
AATAAATAAATATTGAATAAATATTAAATATAAATCTATATAAAAAAAATAATAATGAAT
TTATTTCTATAGTTTATAAATAATTTATTGTTTTAATTTTGAAACATTTAAATAAGTAAT
TATAGAAATAAAAT
>Locus187v6rpkm0.32_PRE
GCATTTTGTTTTTCAAAAATAAAAAGATAACTTTGGATTGATTTTAATTAAAATATTATT
AATTGTAATTTTTTTAATATATCAATTAGGAATAAAAATACAAAAAAATTATTTGTTCCG
GAAAATTTAATTAAATAATTATATAAATAAACTATTATCTTACAAGTTAAATATTAATAA
TCTATTTATATAAGTTTGTCCCAGCAAACTAAAAAATTTATTAATAAAGAAATAAATATT
TAAT
>Locus187v7rpkm0.00_PRE
AAGTACCAAGAGATAAGGTAGTGAGCAGAGTTCTTACCAGAACCAGCAGCACAACGTTGG
TAGTCAATACAGTTACCAATCTTCTTGAAGTATTTATCGTAGTGAGAGTAACGTAAGTAA
TCACCAAGCTTAGCAGCCTTAGAAGCAACAGAAGAAAGATCTTGACCGTCTTCTTCAGCC
CAGATGTAACCGAAGTAAGCAGCTTGAATAGCACGAGCATCAGCATCTGGAGCAGCAGTG
TATCTCCATTGCTTAGCGTAAGAGTTATCACCAGTGAAAAGATCTAAGAAACCGTTGCTA
>Locus188v1rpkm1598.61
GTATACCAACACATTTTTATTGAATAATAAACAGCAATGCCACATTCATTCGGTATTAGA
GCTAGAACTCGTCACTTATTTGCCAGAGAATTCCGTACCAACGGTCCAGTTAAGTTATCT
ACTTACTTAAAGACCTACCGTGTTGGTGATATCGTTGATATTAAGGCCAATGGTGCTATC
CAAAAGGGTATGCCACACAAGTTCTACCATGGTAAGACTGGTGTTATCTACAACGTCACT
AAGACCTCTGTTGGTATCATTGTTAACAAGCAAGTTGGTAACAGATTCATTGAAAAGAGA
ATCAATGTCCGTATTGAACACATTAAGCACTCCAAGTGCCGTCTTGACTTCCTTAACCGT
GTCAAGAAGAATGCCGAATTAAAGGCTGCTGCTAAGGCTGCTGGTACTCGTGTTAATGTC
TGTCGTCAACCAGAACAACCACGTGAAGCTCGTTTCGTTTCTACTAAGGGTAATACTCCA
AAGACTGTCGCTCCAGTTCCATACGAAGCTCTTGTTTAAGTTAAATTGACGAAGAATATG
CTTGTTGGGAAAGTTCTCTT
>Locus189v1rpkm1587.66
TTTTTTTTTTTTAGACCATTTTTTATATATATTTTTTTATTTTGAAATAAATAATTCAAC
ATGGGTCGTATGCACGCTCCAGGAAAGGGTATTGCTTCCTCTGCCCTCCCATACAAACGT
ACTCCACCATCATGGCTTAAGACCTCCTCTGAAGAAGTTGTTGAACAAATCTGCAAACTC
GCTAAGAAGGGTTCCACTCCATCTCAAATTGGTGTCATCCTCAGAGATTCTCAAGGTATT
GCCCAAGTTAAGGCTGTTACTGGTAACAAGATCCTTCGTATCTTAAAGTCTAACGGTCTT
GCTCCAGAACTTCCAGAAGATCTTTACTTCCTTATCAAGAAGGCTGTTGCTGTTCGTAAG
CACTTAGAACGTAACAGAAAGGATTCTGAAGCTAAGTTCAGACTTATTCTTATTGAATCC
AGAAT
>Locus189v2rpkm751.44
CTCGAATTTTATAAACAAAAAAGTTTTGTATTTGTGTGATTTTTAGTTTTAATTAAAAAA
AAAGAAAATAATTAATCAACATGGGTCGTATGCACGCTCCAGGAAAGGGTATTGCTTCCT
CTGCCCTCCCATACAAGAGAACTCCACCATCATGGCTCAAGACCACTTCTGAAGAAGTTA
TTGAAAACATTTGTAAGTTTGCTAAGAAAGGTATGACCCCATCTCAAATTGGTGTTGTCC
TTCGTGATTCTCAAGGTATTGCCCAAGTTAAGGCTGTTACTGGTAACAAGATCCTTCGTA
TCTTAAAGTCTAACGGTCTTGCTCCAGAACTTCCAGAAGATCTTTACTTCCTTATCAAGA
AGGCTGTTGCTGTTCGTAAGCACTTAGAACGTAACAGAAAGGATTCTGAAGCTAAGTTCA
GACTTATTCTTATTGAATCCAGAATCCACCGTCTTGCTCGTTACTACAAGACTGCTGGTC
AACTTGCTCCAAACTGGAAATACGAATCTTCCACTGCCTCTGCCCTTGTTGCTTAAGCTA
ATTTATAATTATTGTATATAGTTTAAGGAAAAGAATTTTAAGATCATTAATTAATGAAAT
AAATAATTCATACAAAACTAAAAAAAAAAAAAAA
>Locus190v1rpkm1577.91
TATTTTCAAGTTTTATTCTTTAAGGATAAAATAAGATGCAAATTTTCGTCAAAACCCTTA
CTGGAAAGACTATAACCCTTGAGGTTGAGTCTTCCGACAGTATTGTCAATGTTAAGAACA
AGATTCAAGAAAAGGAAGGTATTCCACCTGACCAACAACGTTTAATTTTCGCCGGTAAAC
AATTAGAAGATGACAGAACTCTTTCTGATTACAACATTCAAAAGGAATCTACTCTTCACC
TTGTTCTCCGTCTTCGTGGTGGTATTATTGAACCATCTCTTAAGGTTCTTGCCTCTAAGT
ACAACTGTGATAAGATGATTTGTCGTAAGTGCTACGCCCGTCTTCCACAACGTGCTACTA
ACTGTCGTAAGTGTCACAGTAACCAACTCCGTCCAAAGAAGAAGCTTAAATAAACGGTTT
ATATTATCTGGAAGAAGTTATATAATATTTGTATATTAAATATATAAATTACAAAATAAA
ATAAATTATCCTTAAATTATAAAAAAAAAATTAATTCATTCTCGTATTTATTGTCAATGT
TAAGAACAAATTAAGGGTATTTTTTATTCTTTAAGATAAAATAAACTAAACGTATTATAT
ATATTATATGAATAGAT
>Locus191v1rpkm1573.79
GCAGCCAGAAAAAAAAGTAAAGAAACCATAATAAATTGTAAAAAATAAAATAAATTATTA
TAATATAATTTAAAATTTGATATAAATAGAAAATAAATATCTAATTTTTTTTTATTTTTA
ATAATTATATTGGTATTTTTAATATTATACTTGGAATCTATTCAACATAAATATTGTAAA
TACGTATTAAATAATAATAAATAAATAATTTAAAATAATTCAAAAAATATAAACAAAAAA
AAAAAAAAAAAAAAAAAAAAAAATAAAAAAAAAAAAAAAAAACTTAATTAGTAAAATAAA
ATAAATTATTAAATCACAATGGTCGAATTCACTGAAGCTTGTCCAGCCTACGCCCCATTC
TTCAGTACTATGGGATGTGCTGCTGCTACTGTCTTTGCTTGTTTCGGAGCTGCTTACGGT
ACTGCCAAGTCTGGTGTTGGTATTTCTGTTATGGGTGTCATGAAGCCAGATTTAATTATG
AAGTGTATTATTCCAGTTATTATGGCTGGTATTATTGGTATTTACGGTTTAATTGTTTCT
GTCATTGTTTCATCTAATATCAAGCCAACTATGTTATTATCTAATGCCTTCATTCACTTC
GCCTGTGGTCTCTCTGTCGGTTTAGCCGGTCTTGCTGCTGGTGTTGCTATTGGTATTGTT
GGTGACGCTGGTGTTCGTGGTACTGCTCAACAACCAAAGTTATACGTCGGTATGATTCTT
ATTCTTATTTTCGCTGAAGTTTTAGGTCTTTACGGTTTAATTGTTGCCCTTATCTTAAAC
ACTAAGGCTGACAACAGTGCTGCTTGTTAGATATAAAAATTTAATAAATATTTTATTTTA
AAAATAAATATTTCCAATTAATTTAATAAAACAATAAAAGAAAATATCTTTGTATAGATG
TCTTTGACTATTGATATAAAGGTAGTTTTCAAAAAAAAAAAAATAAAATAAAAAATAATA
AAATATACATATAAAAAAGAAAGAAATAAAAATAATTTAAATAATTTAATTAAAATTAAC
AAATAATATCAAAAAAAAAAAAAAAAAAAAAAAGAATAGAGAATAAAATATAATATAAAA
CAAAAGAAAATATAATAAAGACTAAGTTAAATTAATAATCCAAAATGACTTTAAAACATT
GTCTGCAATTAACTCTGACATCTTTTTTATTTTTAGGAATAAATATTCCTAATGTGATAG
CAAATGATTGTCCAATTTTTAACAATGTAATGCAATATATGGGTAATAATATGAAACAAG
AATATAGCAATTATGTTAATTGTTGTCAATTTAAAGGAGTTATTTGTGATAATCAACAAC
ATATAACCGAAATTCAATTTAAAAATTATAAAGATTATTCAGCTGATATTAATAGTGTAA
TAGGGGAATTAGGAAATTTACCATTTTTGACTTCATTAGAATTAACAAATGTAATTACAG
CTACTGATGATTCCCTTACAAGTAAAATTGGAAATATAAAAAATTTAAAAACTTTAATTA
TTAAAGACAATTATATTGATTTTTTAGGAACTCCATTACCTGAAGAAATTGGAAATTTAA
AAAATTTAGAAAGATTAGAATTGAGTAATAATAGTTTTAATGGTAAAATTCCAAAATCCA
TTGGCAATTTAGAAAACTTAAAAGTTTTAAATTTACAAGAAAATACTTTCGAAGGTACTA
TTCCTTATGAATTTAAAAATTTAAAAAATCTTGAGGAATTTAATGTTAACGGAAATACAA
AATTAAATGGTTATGTTCCTTTATTACCAAAAGTGGCTACTTGTGATTATGGAATTACTG
ATTTATGTAGTTTAAAAAGTTCTAAATGTAAGTCGTCCCTCAGTGACTGTACAAAGGAAG
AGGTTCAAAAAACAAATAAAGTAAATGGTAATCCAAATCCTTCAGATGAAAGTCAATATG
AACCAAAACGTTTAATTGATTCCAACAATAAATACAAAACTATAGGTATTATAGTTGCTG
CAATAGTCTTGGCCATTATTATGTGTATTATCATAAGTAAATGCTGTAAATGTTGTAGAA
AGAGTAGTGAATATTCTGTTGACGAAGAGGAGGATGATGATGATGAAAATGGAAATAAAA
ATAAAAATAATAATGGAAATGGTGGTGAAGGCACAGTTCAAACTACCAATATCAACGTTA
ATATCAATGCCAATCTTGGTACAGTACAAACAGTTGATATTACTGATACTTCTATGATCA
ATGGTCCAGCTAATGGATTTGTTGATATTACTACTCCGTATGATAATGCTTTAACGCCAT
ACAATTCTAGTGCCGCTTCACCAACTCCGGCTTCACCAACGCCAGTATCACCACCACCAA
ATGATTACAAATCATCCAATAATCCATCACAGCAAGAAAACAATAAACAAAACTATATTC
CACCACCAAATCCATCCACCTATAAAAATAATTCAATGTTTGCTGGTCCAGCAAATGGTT
TTGTTGATATTACTACACCATATGATAGTGTTTTAACACCATATGAATCAAGTACTTCTA
ATTCACCTTCACCTTCACCCATATCACCAAATAATAATTATTATCCAACTTCAAATAGTC
CATCATTAAATAATAATAATAATAATCTTAATATTAATAATAATAATAATAATTATTATT
ATCCAGCTCCAAATAGTCCATCATTAAATAATAATAATAATAATAATAATTATTACCCAA
CTCCAAATAGTCCACCATTAAATAATAATTATTATGGTCCATCACCTCAAACTCAAAATA
ATAATTATAATCCAAATCTTGTTCCACCTGTTGGTTTTGTACCACAACCAGTTATTGCTT
ATCCTCCACCCTCTAATTATACAAATAAATAGACCTTTTTTTTAAGTGGATATGAATATC
AATAATACTTATATATTATATATAAATATGAGAAATAGAAGAAnGAACATATAAATATAT
TAAAATGAAGACAACAAATTATTTAATATATAACATCATTTAAT
>Locus191v2rpkm4.84_PRE
AAATTATTAAATCACAATGGTCGAATTCACTGAAGCTTGTTAGTATTAAAATTTAAAATA
AAAATAAAATAAATGGAATATATATATAAAAAAAAGAGAGATAATAGGAATGGTTAAAAA
TTAACGGTAATAATATATAAGTAATAAAATAATAAATAGGTCCAGCCTACGCCCCATTCT
TCAGTACTATGGGATGTGCTGCTGCTACTGTCTTTGCTTGTAAATATTAGATGAAATAAT
AATTAATAAAATAAAAATTTGAAATAGATAAAAAGTGAATATATAATTAATAAATATAAA
TATTTTAATAATGAAAAGGTTTCGGAGCTGCTTACGGTACTGCCAAGTCTGGTGTTGGTA
TTTCTGTTATGGGTGTCATGAAGCCAGATTTAATTATGAAGTGTATTATTCCAGTTATTA
TGGCTGGTATTATTGGTATTTACGGTTTAATTGTTTCTGTCATTGTTTCATCTAATATCA
AGCCAACTATGTTATTATCTAATGCCTTCATTCACTTCGCCTGTGGTCTCTCTGTCGGTT
TAGCCGGTC
>Locus192v1rpkm1565.82
GCACTTTCTTGGGATGTAAAGATCAACGAGTTTTCCCTTATCGTTTTGCATTTTGTGTGC
TCTTCCGATAAATTATTTAAATTAATTTTAAATAAGAAAAGAACACAAAATGCAAAACGA
TAAGGGAAAACTCGTTGATCTTTACATCCCAAGAAAGTGCTCTGCCACTGGTCGTCTTAT
CACTGCTAAGGACCACGCTTCCGTCCAAATTAACATTGGTGATGTTGACCCAGAAACTGG
TCTTTACACCAAGTCTTTCACTACATTCGCATTCTCTGGTAATGTCAGATCCCAAGGTGA
ATCCAACGATTCTCTCGACAGATTAGCTACTCAATCTGGTTACCTTAAGAACACCTGGTC
TTACGTCCAATAAATGTATTAACTTTGAATATTAGTTTACATTGTTAAAAAGGAAATAAA
GATAAATTTTGTGTTTCAAAAATAAAAAAAAA
>Locus193v1rpkm1560.05
GCTTGATCTTGAAACCGGTAAGGCTGCAGAATTCATTAAGTTTGAACCAGGTAATCTTTG
CTGCATTACTGGTGGTCACAATGTTGGTCGTGTTGGTGTTATTACTCACCGTGAACGTCA
CCAAGGTGGTTTTGATATCATTCACGTAAAGGACTCTCTTGAACGTACTTTCGCCACTCG
TTCCTCTAACGTTTTCGTAATCGGTAATGGTAACCAAACTTGGATTTCTCTTCCAAAGGG
TAAGGGTGTCAAGTTAACAATTACTGAAGAAAGAGATCGCAGAAGACAACAAGCCTAAAT
GTAAAAAATTAATTTTTTAAATAAAATTTTACAAAATAAATGATGGTTTAATAAAAATTT
ATAGATCGAAAATTTGTGATTTTTATTGTTTTATTAATATTGGAGTTAGTTAATAATAAT
AAAAAGGTAATATCAAGTTATGTAAGGAATTCAGAGAATAATAATTTTAAACTGTTTATG
TTTATTCAAAAAATATAGAACTGTGATATTAAGTGGATAAAATTTTATATCAGGAATGAA
ATGACTAATTAATAATCAGTATTTAAATGTATGATTATGTTTATAAAATGAAGATTGGCG
ATATGGAAACAGTGAATAAGAAAATGAAACAAATATAAATTTAATCGTGGATATAAAATC
AATGAAAGGTTTTTTAAAAAATAAATACAATTTTTTTTAAAAAGTAATGGAAAATAATAA
TTTGTATGATGAATAAAAAATTAAGTAAAAAATATGAGCGTTTAATAAATTAATTTA
>Locus194v1rpkm1554.39
GCTAAGGTCGGTTTCCCACACCGTAACACTAAGGAAAAAACCATCAACTGGTTCAAGAAG
AGAACGTCGGTCCAGCTCTTATGAAGGCCTGGTCTACTAAGACTTTCCTTCTTTTCGCTG
CTGCTTGTCTCCTTGCCTGGGTTTACTCTCAATTCTACGTTATTGAATGTAAGGGTCTTA
GTATTGATGAAATGGATGCTAAGATGGCTGGTAAGGCTTAAATGTCTTGAAAGTGAGATA
ATACGAAAAAAGATTAAGGTTAAAAGAAGATTATTTTATTAAATGATAAATATTAGATTA
ATTAAAAATAACTAAAAGAACTATTAGTTTTGATGAA
>Locus195v1rpkm1552.00
CTTGACAAAATTTTTATTGTATTAAATTATTAATATATTTTAAATTAAAACAAAATGGTT
AAGGTTATTAACTTTGGTGGTGTTGACGAAACCGTTTACGAAAGATCTGACTTCCCACAA
GCCAAGCTTAACGAAATCTTCAAGGATGATGTTTTCGCTGTCATCGGTTACGGTACTCAA
GGTCGTAACCAATCTCGTAACTTAAGAGACAAGGGTTTCAAGGTTGTTGTCGGTCTTCGT
AAGGGTCCATCTTGGGATCTTGCCAAGGAAGACGGTTGGGTTGAAGGTGAAACTCTTTTC
GAAATCACTGAAGCCTGTAAAAAGGGTACCATTATCATGTACCTTCTTTCTGATGCTGGT
CAAAAGGCTGCCTGGAGTTCTATTAAGGAATTAGTTCACAAGAAGACCTTATACTTCTCC
CACGGTTTCTCTATTGTCTTCAAGGAAAAGACTGGTGTCATTCCACCAGAAGATTGTGAT
GTTATCATGGTCGCTCCAAAGGGTTCCGGTACTACCGTCCGTACTCTTTTCTTAGAAGGT
CGTGGTATTAACTCTTCCGTCGCTGTCTTCCAAAACTGGTCTGGTAAGGCTGAAGAAAGA
GCCTACGCCGCTGGTATTGCCATCGGTTCTGGTTACCTTTACCCAACTACTTTCGAAAGA
GAAACTTACTCTGACCTTACTGGTGAACGTGGTACTCTTATGGGTTGTATCCAAGGTGTC
TTCAAGGCTCAATTTGAAGTTTTAATTGCCAACGGTCACACTCCATCTGAAGCTTTCAAC
GAAACTGTTGAAGAAGCTACTCAATCTCTTTACCCACTTATTGGTAAGAACGGTATGGAC
TGGATGTACGATAACTGTTCCACCACCGCTCGTCGTGGTGCCCTCGACTGGATGGACAAA
TTCTACGCTGCCACTAAGCCAGTCTTCGAAGAATTATACGAATCTGTTCGTAACGGTACT
GAAGCTGAAAACACTTTAGTTGCCAACTCTAAGCCAGATTACCGTGAAAACCTTGCTAAG
GAACTCAAGGAACTCCGTGAATCTCAAATGTGGCAAACTGCCGTTACTGTCCGTTCCCTT
CGTCCAGAAAACCAAAAGGTCGAAAAGAACTAAATTTAATATTATATTAAAAATTTAAAA
CATTAAAACCCCCCAATAAAGTGAAAAAATCGAACCATTAATTTTTTGAAATGAATAAGA
AAAGAAAAAATAAAATTTTTATTTTCTTGTAAATTTCAATGGATACCATGAACAACTGAA
TTAAATAATTAGTTTAGATTGTTTATGTTTAATTTAATTATCTTGTATAAAAAAAAAAAC
AAAGTAAATAAGCGAATTTAAAAAAAAATTAAAGCAATGCAAATATTATCTTAAAAAAAT
AACTAATACTAAAAAATTTTATTAGTCATAGAGGAAAAATAAATAAAAAAAATAAAATTT
TAAATAAAAGCCTTTAATAAAAATTAAAAAAAAATGTATTTTTTTTATTATTATGAAATT
TGTGTATATATGAAAATATTATTTAAAAAAGAAGTAGTAAAGGAGTAAATTTTAAATATT
ATATATGAGTTTGAAAATATGAGGTGATATTGAAAGACTAATAAAAAAAAAATAATTTTA
AAATTTATGATTAATTCAATAAATTATTAATTTATT
>Locus195v2rpkm15.91_PRE
CCGGGACAAAATTTTTATTGTATTAATTATTAATATACATTAATTTATTCAAAATGGTTA
AACAAATTAACTTTGGTGGTGTTATTGAAACCGTTTACGAAAGAGCCGATTTCCCACAAG
AAAAGCTCAACCAAATTTTCAAGGATGATGTTTTCGCTGTCATCGGTTACGGTACTCAAG
GTCGTAACCAATCTCGTAACTTAAGAGACAAGGGTTTCAAGGTTGTTGTCGGTCTTCGTA
AGGGTCCATCTTGGGATCTTGCCAAGGAAGACGGTTGGGTTGAAGGTGAAACTCTTTTCG
AAATCACTGAAGCCTGTAAAAAGGGTACCATTATCATGTACCTTCTTTCTGATGCTGGTC
AAAAGGCTGCCTGGAGTTCTATTAAGGAATTAGTTCACGGAAAGACTTTATACTTCTCTC
ACGGTTTCTCCATTGTCTTCAAGGACAAGACTGGTGTTGTCCCACCAGCTGACTGTGATG
TTATCATGGTTGCTCCAAAGGGTTCCGGTACCACCGTCCGTACTCTTTTCTTAGAAGGTC
GTGGTATTAACTCTTCTGTCGCTGTCTTCCAAGATTACTCTGGTAAGGCCGAAGAAAGAG
CTTACGCCGCTGGTATTGCCATCGGTTCTGGTTACCTTTACCCAACTACCTTCGAAAGAG
AAACTTACTCTGACCTTACTGGTGAACGTGGTACTCTTATGGGTTGTATCCAAGGTGTCT
TCAAGGCTCAATTTGAAGTTTTAATTGCCAACGGTCACACTCCATCTGAAGCTTTCAACG
AAACTGTTGAAGAAGCTACTCAATCTCTTTACCCACTTATTGGTAAGAACGGTATGGACT
GGATGTACGATAACTGTTCTACTACTGCCAGACGTGGTGCCCTCGACTGGATGGACAAAT
TCTACGCTGCCACCAAGCCAGTCTTTGAAGAATTATACGAAAGTGTCAGAAACGGTACTG
AAGCTGAAAACACTTTAGTTGCTAACTCTAAGCCAGATTACCGTGAATCTCTTGCCAAGG
AATTAAAGGATCTCAGAGAATCCCAAATGTGGCAAACTGCTGTTACTGTTCGTAGTCTTC
GTCCAGAAAACCAAAAGGTTGAAAAGCAATAAATTTAATACTATATTAATAGATAAAAAC
AATTTTTTTTTTGTGAAAGAAACCAAAATAAATGTTTAACCCCATCAAACTTCAATAAAT
TTGAGGTTAAGAATAACCAAAAAAAAAAACAATTTGAACAATAATTAAATTATTAAATAT
TGTTTATATAAATTAATCAATCAAACACACTTTAATAAATAAAAAAATAAACCAACAAAC
ATTAAAAAAAAAAAAAAGAAATCATAGAGGTAAATAAAAGTAAAATTAAAAGAAAATAAA
CAAAAAAGTAAATTAAAAAGCC
>Locus196v1rpkm1538.95
CTTTCATCAGTCCCTACCAGTGCTAATGAAGACTTACCAACTTCCACTGAAATTGAAAAT
GAAAATCTTTCATCAGTCCCTACCAGTGCTAATGAAGACTTACCAACTTCCACTGAAATT
GAAATGAAAATCTTTCATCAGTCCCTACCAGTGCTAATGAAGACTTACCAACTTCCACTG
AAAT
>Locus197v1rpkm1532.02
AACAAAAAAAAAAAATTAAAATTAATTAATTGAATTAATTAATAAAAAATTGAAAAAATT
AATTATAAAATTATAATTAATAAATAAAATATTTAAGTAAATATTAATTAATTTGGTAAT
TTAAAAATGAAGAGCTGGTGTACTAAACTTTTCATGGTAGCTACTTTAATGTCTGCCTCT
TTAGGTCGTCGTTGTATAGTTAAAAATGATCAAAATAAGAAGGAAAATCCTTCTATTGAT
GATCATCCTTCAAATGAACTTTTCAATGAACAATTTCGTCCTCAAATTCATTTCACTCCT
TCAAAGAATTGGATGAACGATCCAAATGGTATGATCTATGTAGATGGAACTTATCATCTC
TTTTTCCAACATAATCCTGAAGCTAATGTTTGGGGAAATATGAGTTGGGGTCATGCTACT
TCTACTGATCTTATGCATTGGACTGAACATCCTGTAGCCATTACTCGTGATGAACTTGGT
GACGTCTTTTCTGGTTCCGCTGTTATTGATAAATACAATACCGCTGGTTTCGGTAATGAT
ACAATGATTGCTATTTTTACTTCTGCTGGAAGTGCCCAACAACAATCTATTGCTTATAGT
ATTGATGATGGATTAACCTTCACTCGTTATGAGAATAATCCTATCATCAAGAATGATAAT
GATTTACAACGTGATCCTAAAGTATTCTGGCATGAAGAATCAAAACAATGGATTATGTGT
CTTGCTCAAGGATGGAAGATGGGAATTGAAATATGGGGTTCAACCGATCTTAAAAATTGG
AATAAATTAAGTGAATTTAAACATGATCTTCCTGATCGTCCAAAAATTCAATGGGAATGT
CCTGATCTTATTTCATTTGAATATAATGGTGAAAAGAAATGGGTTCTTCTAGTAAGTGTT
AATCCAGGAGGTTATATCATTGGTTCAGGAACAATGTATTTCATTGGTGACTTTGATGGT
AAAAGATTTACAGCTGAAGAACGTAATTATCCTCTCTGGATTGATTATGGTATGGATAAT
TATGCAGGAGTCACATGGGGAAATACAGGAGATCGTCGTGTCTTCCTTGGATGGATGAAT
AATTGGGAATATGCTGAGAAAATACCAAATTCTCCATGGCGTTCTGCTATGACTTTACCA
AGAGAATTAAAATTAAAAGAATTGAATGGAGAATTAATTATATCTAGTCCAGTTGTTAAA
GAAATTGAAGGAATTGCTAAAAAATGGAATAAATTTGAAAGTATTAATGATTCTAAATTC
AGAATTATTAATGGTAAAACTGATAAAGCTTATCAAGTTCAACTTAATATTGAACTCAAT
AAAGATAGTACTATTACTCTTAGTAATTCTAAAGATGACAAATTAATCATTGAAATTGAT
GCCAGCAATCGTAAATTAACTACTCATCGTGATGAAAAAACTGGACAATCTGAATTCTCA
GATAAATATGTCGTTAAATCTATTGATGCACCTCTTAACACAGAAAGTTCCACCTTAAAG
CTTGATATTTACGTTGATCAATCCTCAGTAGAAATTCTTTCAGATGATGGAAGAATGTCT
ATGACTAATTTAGTATTCCCATCTTCTATTTATGATTCACTTTCAGTCTCTGGTGCCAAA
TACACTATTAAAGTTAGACCAATTAAAAGTATTCATGCCTAAATTTTAAAAAAAAAAACT
AAAGAATTTAAATTATATATGCTAAAATATATAAAAAAAAAATAAAAATAATATAAATTA
CTAAAATCCTTAACAATAATTAAAATTAGAATAATTAAAAGAGTTTATGATTAAATTTTA
CTTACACAACAAAAAAATAAATAAATATAGTAATAATAAAAAAAACTTTTCAAATCAACG
AAAT
>Locus197v2rpkm17.41_PRE
CTCAAATTCATTTCACTCCTTCAAAGAATTGGATGAATGATCCAAATGGTATGGTCTATG
TAGATGGAACTTATCATCTCTTTTTCCAATATAATCCTGAAGCAAATGTTTGGGGAAATA
TGAGTTGGGGTCATGCTACTTCTACTGATCTTATGCATTGGACTGAACATCCTGTTGCCA
TTACTCGTGATGAACTTGGTGATGTCTTCTCTGGTTCTGCAGTTATTGATAAATACAATA
CCGCTGGTTACGGAAACGATACAATGATTGCTATTTTTACTTCTGCTGGAAGTGCCCAAC
AACAATCTATTGCTTATAGTATTGATGATGGATTAACCTTCACTCGTTATGAGAATAATC
CTATCATCAAGAATGATAATGATTTACAACGTGATCCTAAAGTATTCTGGCATGAAGAAT
CAAAACAATGGATTATGTGTCTTGCTCAAGGATGGAAAATGGGAATTGAAATATGGGGTT
CAACCGATCTTAAAAATTGGAATAAATTAAGTGAATTTAAACATGATCTTCCTGATCGTC
CAAAAATTCAATGGGAATGTCCTGATCTTATTTCATTTGAATATAATGGTAAAAAGAAAT
GGGTTCTTCTTGTAAGTGTTAATCCAGGAGGTTATATCATCGGTTCAGGAACAATGTATT
TCATTGGAGACTTTGATGGTAAAAGATTTACAGCTGAAGAACGTAACTATCCTCTTTGGA
TTGATTATGGAATGGATAATTATGCAGGAGTCACATGGGGAAATACAGGAGATCGTCGTG
TCTTCCTTGGATGGATGAATAATTGGGAATATGCTGAGAAAATACCAAATTCTCCATGGC
GTTCTGCTATGACTTTACCAAGAGAATTAAAATTAAAAGAATTGAATGGAGAATTAATTA
TATCTAGTCCAGTTGTTAAAGAAATTGAAGGAATTGCTAAAAAATGGAATAAATTTGAAA
GTATTAATGATTCTAAATTCAGAATTATTAATGGTAAAACTGATAAAGCTTATCAAGTTC
AACTTAATATTGAACTCAATAAAGATAGTACTATTACTCTTAGTAATTCTAAAGATGACA
AATTAATCATTGAAATTGATGCCAGCAATCGTAAATTAACTACTCATCGTGATGAAAAAA
CTGGACAATCTGAATTCTCAGATAAATATGTCGTTAAATCTATTGATGCACCTCTTAACA
CAGAAAGTTCCACCTTAAAGCTTGATATTTACGTTGATCAATCCTCAGTAGAAATTCTTT
CAGATGATGGAAGAATGTCTATGACTAATTTAGTATTCCCATCTTCTATTTATGATTCAC
TTTCAGTCTCTGGTGCCAAATACACTATTAAAGTTAGACCAATTAAAAGTATTCATGCCT
AAATTTTAAAAAAAAAAACTAAATAAATTAAAACAATATATGTTAAAATATATAAAAATA
TAAAATAAATATAAAGTATTTAAATAAAATCCTTAGTAATAATTATATTATATATATTTA
AATTACTACTCACTTATAAACTCGTTTCAAAATAGTATATATATTACTTATAATTCAAAT
TTAAAAATTACATTAAAAATAAACCATTCGATATATATAAAATAAAAGAAATTTTATTAT
TAATTAATGATGAATAAAATAAAGAAACATAA
>Locus198v1rpkm1522.44
TTTTTTTTAAAATTTCTAATAGACACCGTAATTAAGTACATTTTTGTCCCAAACGGTTAT
TAAGATGTCTGAAATTATTACTCTTCGTGCTACCCTTGATGTCTTGTAATGAATATATAG
CACTTTGTATAAATGATAATTATAAAGTGTCATTAATTAAATATTAAATATTAATTTTGG
TAATTTGATTACATTAAAAATTAACAGTAATTAATAACATCATTAAAAGAAATATGGATT
AGAGTCAGGAATAGGCATTAAAGAAGACAATAAATGTGTGGAAAATAAAATCAGCATAAT
AATAAATTCATATTAAAAAAGAATAATCAGAATAGAAATTCAGTAAAACAAAAAAAAAAG
CAATATTATAATAGAAAATATTACTCAATAATATATTAAATGATAGAATATATGTTTATA
AAAGGAAAAAATAACAAGATATCTAAAAAATTTAAATGATGGCGATAATATTAAATTATA
ATATAAATTATTATTAAATATAGATGGTCACTCCGGATGGGTTACCGCTATCTCTACTTC
TCAAGTTCAACAAGACACTTTCCTTACCGCTTCTCGTGATAAGACTATCATTGTCTGGCA
ATTAACTGGTGATGAAAGATACGCTGTTGCCAAGAGATCTCTTCACGGTCACAACCACTT
CGTTCAAGATGTTGTTATCTCTACTGATGGTGAATTCGCTATCTCTGCTTCCTGGGATAA
AACTCTCCGTCTTTGGAACTTAAATGACGGTACTACCTCCAAGAGATTCATTGGTCACAA
GGGTGATGTTCTTTCCGTTTCCTTCTCTGC
>Locus198v2rpkm71.22_PRE
ATTTAAAATTCTATTAATGGATTAATATATTTAATTTTTTTTTTTATTATTTATTAGATA
TTTTGTTAATTTAATGGATGCAATATATTGTTTTATTAATTCTCATATAGTCTTGTAATG
AATATATAGCACTTTGTATAAATGATAATTATAAAGTGTCATTAATTAAATATTAAATAT
TAATTTTGGTAATTTGATTACATTAAAAATTAACAGTAATTAATAACATCATTAAAAGAA
ATATGGATTAGAGTCAGGAATAGGCATTAAAGAAGACAATAAATGTGTGGAAAATAAAAT
CAGCATAATAATAAATTCATATTAAAAAAGAATAATCAAAATAAAAATTCAGTAAAAAAA
AAAAAAAAAAAAATATTATAATAGAAAATATTACTCAATAATATATTAAATGATAGAATA
TATGTTTATAAAAGGAAAAAATAACAAGATATCTAAAAAATTTAAATGATGGCGATAATA
TTAAATTATAATATAAATTATTATTAAATATAAAAGGTCACTCCGGATGGGTTACCGCTA
TCTCTACTTCTCAAGTTCAACAAGAC
>Locus199v1rpkm1521.31
AAGTTACTACTAACAAGGGTCTCTTCCGTGCTGCTGTTCCATCTGGTGCTTCCACTGGTG
TTCACGAAGCTCTTGAACTCCGTGATGGAATTAAGGCTGATTACGTTGGCAAGGGTAAAT
ATTAAAAAATAAATAAAAATAAAGAAAATTATATGTAATAAATAATTGTTAATGAAAAGA
AAATGGAAGAAGTAAATTTAGTGATTGTAATAATGAAATTATAATATTAAAAAAAAGAGC
AATTGAATAGAAATAAAGAATATTGAAAAGTTATATTAATAAATTCATAAGAAAATAAAT
AAAAGGAGTTATATAATGAGTTTGATATGAAATATTAAAAGAAATGGTATTAATTAAAAT
ACGTAAATAATCTTTAAATATTTATTAACAAGGGTGTCTTAAAGGCTGTTGAAAACGTTA
ACAAGACCATTGCTCCAGCTCTTGTTGCTGCTAATCTTGATGTTAAGAACCAAAAGGCTG
TTGATGAATTCCTTCTTAACTTAGATGGTACTCCAAACAAGAGTAAGCTTGGTGCTAATG
CCATTCTTGGTGTTTCTCTTGCTGTTGCTCGTGCTGGTGCCGCTGAAAAGGGTGTCCCAC
TTTACCAACACTTAGGTGAATTAGCCG
>Locus200v1rpkm1518.97
AAACAATTAAATGTTTGAAAAAGCAAACAATTATAAAGAAGAAAAAAAAAAAAAAAAAAA
AAAAAAAAAAAAAAAAAAAAAAAAAAAAAAAAAAAAAAAAGGGGGTTTAATAAAAAGAAT
AAATTAAGAAATTGCAAAAATGAACGATAGATCAATTTATAATAATTGAAATAATTAAAT
AAATAGATAAAAATTTATGTTTATTTAAAAGTAATAAAATTAATATTTACTTATAAAGAA
GAAATAAAAATGGCTGATCAACTTACCGAAGAACAAATTGCTGAATTCAAGGAAGCTTTC
TCTCTTTTCGATAAGGATGGTGATGGTTCCATTACTACTAAGGAACTTGGTACCGTTATG
CGTTCCCTTGGTCAAAATCCAACTGAAGCTGAACTTCAAGATATGATTAATGAAGTTGAT
GCTGATGGTAACGGTAACATTGATTTCCCTGAATTCCTTACTATGATGGCTCGTAAGATG
AAGGATACCGATTCCGAAGAAGAAATTAAGGAAGCCTTCAAGGTCTTCGATAAGGATGGT
AATGGTTTCATTAGTGCCGCTGAATTAAGACATGTTATGACCAATCTTGGTGAAAAGCTT
ACTGATGAAGAAGTTGACGAAATGATTAGAGAAGCTGATATTGATGGTGATGGTCAAATT
AACTACGAAGAATTCGTTAAGATGATGATGTCCAAGTAAATTAAATAAATTAAAAATTAG
AGATTTGAATAGAAAATTAATTGAACATTAATTTTTTATCAAATATTAAAAAAGAATTTA
TTTAATTATTAATCAATACGTTTACTATAATGGAAACAAATCCATAAAATAATAAAAGCA
ATACAAATTAGCATTAAATAATTGAAAAAAAAACACAAAAAAAGCATAAAAAAAATACAA
AAAAAAAGTAAATAACCATTAATATAAATAAAAAAAAATAAAATTAAAATATAAATATCG
TTTTACATTTTTAATTATTCTATGTAAAATAGTATAAAACAAATATAAAATTGATTTAAT
ATTCAAAAATAAATTTTAAATTAATTATATATTAGTAGTGTTCAATGATTATGCAGTTTT
GTTTTTGAAAAGGAAGTGTAGTTTTAATGGTTTTTGTAATATTATTGTAAATATAAACAG
TATTGTTACTATGTTAAGGTTAAATAAGTATAAATATGTTTTTTTTTTTTTTTTTTTTTA
>Locus201v1rpkm1511.32
CGGTACTGTTTCTTCTAGAGGTCTTGATCTTGGTTCCATTGCTTCCATTATCAAGGGTTT
ATTATGGATCTCTATGAAGGATAATGATCAAGAAGGTCTTAAACTTGTTGTTGATGTTAT
GGACGCCATTGAAAATTACAAAGATGATCTTGGTTATGCTGCTGAAGAAGCTCGTGAAGA
TTACAGTAAATTCGGAGATGAAGTTTACATTCCATCTGGATGGACTGGTAAGAATGCCCA
AGGTGCTAACCTTAGAAGTGGTAACACCTTCATTGATATTC
>Locus202v1rpkm1509.49
TAAAATGCCAAAGCAAGTCAAAGAAATCAAGGATTTCCTTATCATTGCCAGACGCAAGGA
CGCCCAATCTGTTAAGATTAAAAAGAACAACAGACAAACCAAATTCAAGGTTAGATGTTC
TAAGTATCTCTACACCCTTGTCGTCAACGACCAATCTAAAGTTAAAAAGCTTAGACAAAG
CTTACCACCAGAACTTAAGGTCATCAACATTTAAAAAATTTGACTATATTTTTTTATTCT
GGAAAACGTGCATTTAAATAAATAAAGTTATTTAAACCGTAAATCAATTTATTCAGTATA
CAGTGAATAATAATGTGTATTGTTTCAATTTTATTTTTTTGGATGAATATATAAAGTAAA
ATTACAATTAAAATTTCAAATTTGGAATTATTTGGTATTATTTAATAGAAAAAGTTACAA
AAGTGATAGATACAAATTAATAAAAGAAAATTTTTGAGTATAATTAAAAAAAAAAAAA
>Locus203v1rpkm1494.63
GTACTTCTTAAAGAAGGTTAACAAGGTCAAGAAGATGTCTGGTGAAATTGTTAACGTTTC
TGAAATCTTTGAAAAGAAGAACCAAGTTAAGACCTACGGTATTTGGCTCCGTTACGATTC
TCGTTCTGGTACTCACAACATGTACAAGGAATACCGTCAATTATCTCGTACCGAAGCTGT
TACTAACTGCTACCAAGATATGGCCGCTCGTCACAGAGTTCGTTTTGGTTCCGTCCAAAT
TATTCGTGTTGCTGAAGTTAAGTCTGCCGATGTTCGTCGTCCATATGTTAAGCAATTAAT
TCAAAATGATCTTAGCTTCCCAATTCCACATCGTATCACTGTTAAGGATAGTAAGAAGAA
CAACTCTACTTTCGTTGCCAAGCGTCCAAGTACTTTCTAAGAAGTTTGTTATCATAATAA
ATATAATTGGAATTCTTGTCAAGAAAGAAAAACTAATAAAGATCATTAAAATAAAAGTGT
AACAGTGTAAAAAAAAAAATATTCTAATTTTAATTTTATATGAAATGGAAGTGTATAAAG
TTATTATAATTTCCTTGAATTATCTATTTAAATATTTAACGAAAAACTATTGAATAAGGA
AATTATGCTTTGAAAATATTATAAAAGATATTTAACACTAAATAATGGTATGTTGAGACA
AAAAAAAAGGAAATATTTATGGAGAATGAAGGAATGAAAAAAAATTAATTAATTCAAAAT
GAGAATCTTA
>Locus204v1rpkm1451.75
CAAAAGAAACACGTCAAGAACAGCAATAGATCTGCCCCAAAAAGTAATGATGTTTACTTA
TTACTTTTAGTTAAGCTCTACCGTTTCTTAGCTCGTCGTACTGATGCTGCTTTCAACAAG
GTTGTTCTTAAGAGACTCTTCATGTCCAGAATTAACAAGCCACCAATGACCCTTTCCAAC
ATTGCTAAGAACTTAGCTAACAAGGAAGGTAAGATTGCCGTTGTTGTCGGTACCGTTACT
GATGACAGCCGTATGTTTGAAGTTCCAAAGATGACTATCTGTGCCTTAAGATTCACCAAG
ACCGCTCGTGCTAAGATCTTAAAGGCTGGTGGTGAATGCTTAACTTTTGACCAATTAGCT
CTTCGTGCCCCAACTGGTACTAACTGTGTTCTTCTTAGAGGTAAGAAGAGTCACCGTGAA
GCTGTTAAGCACTTCGGAAAGGCTC
>Locus205v1rpkm1450.03
CTTGATATTATAGTCTAAGAAGCAATTGTTAAAATGGGTATCGACATCCAAAAGAAACAC
GTCAAGAACAGCAACAGATCTGCCCCAAAAAGTAATGATGTTTACTTATTACTTTTAGTT
AAGCTCTACCGTTTCTTAGCTCGTCGTACTGACGCTGCTTTCAACAAGGTTGTTCTTAAG
AGACTCTTTATGTCCAGAATTAACAAGCCACCAATGACCCTTTCC
>Locus206v1rpkm1436.20
GTTAAATCTCAACAGCGATTTTTCACAATCTCCAAGACTATGTTATATTCAGAAGTTTTA
AAAAGTAATAAGAAAGCGAAGTTTGAATTAAAGTCTAGAGAGGCAGTTGCCCTCACCAAT
TCCCTTTGTGACGAGTTTGTTGCTAAGTATGGTAACAGTCCAGGAATTAAACCAACCAAA
GACAAATTAGGATATCAATACAATTTGGGTTCTAATTTTATGAATACAGATCCTGCAGTT
CGGAAAGCGATGAAGATTTACGATAGGAGTATGTATGATTCAATCAAAGGTTATTCTAAA
TCTCCAGATTTAGCGTTAACTCTTGACACTCTTTCAAAATACTCTCGTTATCAAGCTGAT
AAAAGATTTAGATCTGAAAAAGAAATTAGATGCTGGAAGAGAGCTATAGCTTTAGCCAGA
CAAAAATTTCAATTTGAGGATTTAATTGCGTATGATAACACTCCTGTTCTTCAAGAAATG
GAAAAATCAACAGCGGCTGGCTTTTCGTTCCCCGGAAAGAAGAAGTCAGAAGTTATTGAT
CAAATTGGCTCAATCGCTGCATATATGAGACATAATATACAAGATGATAGATTTGTATAC
GTTCCACCAGCTAAGTTGGCGCAACGTGGACATCTCCATGATGCTGAAAACCCTAAATCA
CGTCCTGTGTGGGTAGTTCCAGCTGAAATCATCGTGTTAGAAGGAAAATTTGCGATCCCA
TATATTGATCGGTTAAAATCGACAAAAACAGTATTGATTGGTGAGAATTCTATGTATCAC
CTTATCCAATTGTTGAATGGTATTGTTAAAGATGATGACACAATGTCTGCATCAATAGAT
TGGTCAGCATTTGATTCGTCTTTACCTAATTGGTTAATTGATGAAGCTTTCAAGATCATC
AAGAATTCCTTTAATTTGGGCTACACCTTTAACTTAAAGCAGGGAGTTCATACAACTAAG
AAGAAAGGTAAAGATGAGAAAGCTAAGGCGGAAAATAGTGCAATTGCAAATGGAAAGCTT
TTTGATTGGTTAACGACTAATTTCAAAAAGACTAAGATTATGTTACCTAATGGTACTATT
CTTAAAAAGATGCACGGTATCCCTAGTGGAAGTTATTTCACTCAGGCGGTCGGATCTATT
TGTAATTACATTGTTGTTTGTTTTCTCATGTATATGATGGGCATTGAAGATTTTGACGTA
CATGTTCTTGGTGATGATAGTTATACTAGATTCACTGGTTCTGGTTTTGATCTTCAGTTG
GCGGCTGATCTTGCTTGGAAGTACTTTAAGATGAAACTTAATGTAAAGAAAAGCTCGGTC
AAAAATATTCGTCAACCACAGAAATTCTTAGGTTACGAGACACAGGGTGAAAGACTTGTT
CGTTCAGACGAAGAATTCGCTAAAATGGTTTTATATCCAGAAAGAGATGTGTTGACCTTA
GAGCAAAGCTTTAGTAGAGTATTTGCCTACTATTTGCTTGGTGGCGTAAATAATGCATGG
TATTGCAAGTTTTACCACCATTTTCTTGGCTACTATAGTAAGTACAAGATTACCCACTTT
ACCTTACATCCTGGGATATACCGAACCTTACGGTATGTCGCTGGCTTGGACGTTCGTCCA
TTC
>Locus206v2rpkm100.84_PRE
AATTTGAATATTAATTTTTTTTTTTTTTTTAAATATATAAATAATAAAGTAAAACTTTTT
TTATCAATTATATTTTTTTTTTTAAAAAGAAATATAGTAAATATAAACATGTCTGAATCA
GCTCTTAATAACATTATAAAACGTTTAGAAGTTGCTACCAACCGTTTAGAAGAACTTGCA
AAGAATTCTAGTTTTGGTCAAGGTGCTTCTTCTGGTAGTGCTGCTAACTCAGATAGTACT
CCAGCAATTCAAGCTTTTGATGATATTATGAATGGTTCTGTTCAAAAATTTATTGAACTT
TCTAACAATATTGGAAGCCCAGTAAAGGAACAATGTGATTATTTCATTCAAGCATTAAAG
GCTCAACGTCAACTTATTGTAACCGCTTCTAAATCAAAGAAGCCAAATGCTGAAACATTC
AAGGAACTAATTAACCCAATTGAAGTTGCTATGAATCAAGTTTGTACTATTCGTGAACAA
AATAGACAATCAAAATTATATAATCATTTATCAACTCTTAGCGAAAGTATTTTAGCTCTT
GGTTGGGTTATGGTTGAACCTGCTCCAGCTAATTATTTAGAAGAAAATATTAATGCTGCT
CAATATTACATTAATCGTGTTATGAAAGAATTCAAAGAAAAAGAAAAGATGCATGTTGAA
TGGACTGCTTCTTACACTGAAATTTTAAAGGAATTAAAGGATTATGTTAAGAAGTTCCAT
ACTACTGGTCTTGCCTGGAATCCAAAGGGTGGAAATGCTACTGATGCTAAGGCCTCAGCT
CCAGCTGCTGCACCAGCCCCAGCTGCTGCTACTCCAGCTCCTAAAGCAGATGCTAGTAAA
TTATTTGCTGAATTAAATCGTGGTGAAGGAGTTACTTCAGGTTTAAGAAAGGTTGATCCA
TCGGAAAGAAAACAAAAGCCAGTTTCTAGCATTGTTAAATCTACTGCTACTCCTACAAAA
CCAGCTGAAGTTTCTAAGAAACCATCCAGACAAGTTCTTGAAGGAAATAAATGGTCTATT
GAAAACTTTGTTGGAAATAAAAACATTGTTATTGAAAACACTGAAATTAGACATTTAGTT
TATATTTATAACTGTGTTGATTCTACTATTCAAATTAAGGGTAAGGTTAATGCCATTACT
ATTGATAACTGTAAAAAGACTGGTATTGTCATTGATTCAGTTGTTTCTGCTGTTGATATT
GTTAATGCCAAATCCGTTCAACTTCAAATCAGAGAAAAAGCACCAACCGTTAGTGTTGAT
AAGACTGATGGTTGTCAGTTATACTTGAGTAAGGAATGTAGTGAAGTTGTAGAAATTTTC
AGTAGTAAGAGTTCTGAAATGAATGTTATGGCTGAACAACCAGATGGTGACTGGACCGAA
ATTCCAATTCCAGAACAATTCAAGACCAAACTTATTAATGGTGAATTAGTTACTAAACCA
GTTGAACATGCTGGTTAAATTAATATATTTAAAAAATAATTAAAACATTAAAAAAAAAAA
TATTCATATAATGAAAATTTAAATAAAAAAAATTTAAAATATTAAATATTTATGATAAAA
ATATTCGCATTGAAATGAATATATGACATACATATATACAGAGAACTAATGAAATAACCA
ATAAACCAGTTATTTGTAATAAAGAAATATGTAAATTGAAAATAAAAAAAAAAGGATTTA
TAAAATAATAATATCATAAAAATAATAAGTTAAAATAAAAATAAAAAAAAGTATATAATA
TAAATTGTAATATTATGCCAATATTTTTTCATAAAATAATGAAAATAAACATAAAAATAA
AAAATAAAAAATAAAAATAAAAATAAAAATAAAAATATTTA
>Locus206v3rpkm50.54_PRE
CATTGTTGTTTGTTTTCTCATGTATATGATGGGCATTGAAGATTTTGACGTACATGTTCT
TGGTGATGATAGTTATACTAGATTCACTGGTTCTGGTTTTGATCTTCAGTTGGCGGCTGA
TCTTGCTTGGAAGTACTTTAAGATGAAACTTAATGTAAAGAAAAGCTCGGTCAAAAATAT
TCGTCAACCACAGAAATTCTTAGGTTACGAGACACAGGGTGAAAGACTTGTTCGTTCAGA
CGAAGAATTCGCTGCTATGAATCAAGTTTGTACTATTCGTGAACAAAATAGACAATCAAA
ATTATATAATCATTTATCAACTCTTAGCGAAAGTATTTTAGCTCTTGGTTGGGTTATGGT
TGAACCTGCTCCAGCTAATTATTTAGAAGAAAATATTAATGCTGCTCAATATTACATTAA
TCGTGTTATGAAAGAATTCAAAGAAAAAGAAAAGATGCATGTTGAATGGACTGCTTCTTA
CACTGAAATTTTAAAGGAATTAAAGGATTATGTTAAGAAGTTCCATACTACTGGTCTTGC
CTGGAATCCAAAGGGTGGAAATGCTACTGATGCTAAGGCCTCAGCTCCAGCTGCTGCACC
AGCCCCAGCTGCTGCTACTCCAGCTCCTAAAGCAGATGCTAGTAAATTATTTGCTGAATT
AAATCGTGGTGAAGGAGTTACTTCAGGTTTAAGAAAGGTC
>Locus207v1rpkm1416.57
AAAAAAAATAAAATAAATTAAAATAAATAAAAAAAATATATATTTATATATTTTTATTTA
AGATATACTTAATAAACTTTATAGACTTTAATATAAATTAAAATAAACAACATGAAGACT
CTTACTTTATTCACTACTTTATTAGCTGCTACTGCTGCTAAGAAGTGTATTGTTAAGGAC
ACTACTAACCCATCCAAGGCTGAAGGTAGTGAAACCGAAACTATTGAAGGTGAACTTAAC
AATGATGTTGATTCTGCTGACGAATCTGAAAACAACGGTGATGATAACGAACCATTAGAT
TTATCTACTGTTGACTACGGAGACAATGTTGATATGACTGATCTTAAGAAGCTTCCAGCT
GACTTCAAGTGGGGTGCTGCTACTGCTGCTTACCAAGTTGAAGGTGCCTGGAATGAAGAT
GGTCGTAAGGAATCTGTTTGGGATTACTTCACTCACCTTTACCCAAAGAATGTTGAATCT
GGTGACAGAAGCATTGATTTCTCTACCAATGGTAACAGAGCTTGTGATTCTTACCACAAG
TACGAAGAAGATATTAAAATGTTAAAGATTATGAACGCTAAGTACTACCGTTTCTCTATT
TCTTGGTCTCGTCTTTTCCCAGATGGTCAAGCTAAGAAGGTTGATGGTAAGTGGAATGTT
AACGAAAAGGGTGCTGAATACTACAATAATCTCATTAATGCTCTTCTTGACAACGAAGTT
ATTCCATTCGTTACTCTTTACCACTGGGATCTTCCATATGCCCTTCATGAAAAGTATGGT
GGTTGGTTAGATTACCACTCCCAATACGATTTCGCTAATTATGCCGAATACTGTTTCGAA
GCCTTTGGTGACCGTGTCAAGAACTGGATTACCATTAACGAACCATGGGTTAACTGTGTT
TCTGGTTACCGTCTTGGTCCAGGTAAGGCTCCATACAGATGTACTGGTGAAGCCCCACGT
AAGCTCCAAAACGATACTACTGGTCTTGACTTAGAAGGTGGTTGTTCCTACGAAATTGGT
CCATCTCAATACTCTCCAGAATCTGAAGTTCTTCCAGCTAACCGTGCCCCACAAAAGTTA
GAAGATGTCTGGTGTTCTCACAATATTCTTCTTGGTCACGCTCAAGCTGCCAAGGTCTAC
CACGACAAGTTCCAAAAGAAACAAAAGGGTCTTATTGGTATTACTATTGATGGTGAAGCT
CAAATTCCATGGGTTGAAGCCGGTATTTCTAAGAAGGAATACGAAAACAACAAGAAGTAC
GCTAACCTTGCTGCTGAATTCCGTATTGGTTGGTACTCTGACCCACCAATGACTGGTGAC
TACCCAGCTTCCGTTAAGGAAAGAATGGGTAAGGACTTACCAGAATTCACTAAGGAACAA
AAGGAATTATTAAAGGGTTCCTCTGACTTCTTAGGATGGAACACTTACACTGCTCACTGG
GCTGCTCAAGTTAAGAACGAAGATGGCTCCTACGTTGAACCACCAACTGCTGAAGAAGCT
AACTTTGATAACTCTAAGAAGGATATGTGGGATGATAACTGTAAGGGTCGTGGTGATGGT
TGGACTTGTATTCCACCAACTCTTGGTTCCCAAGCTGGTTCTTCCTGGAACACCAAGTTT
GGTCCAACTATTCGTGTTGGTCTTAACTGGTTCAATGACCGTTACAAGGGTTTAATTAAG
AACGGTATTGTTATCACTGAAAACGGTTGTGCTCAACCAAACTACAAGGTTTCTCGTGCT
AATGATAATGTTACTAAGGAATACTTTGAATCCATCGGTCAACCACAATATGCTGACACT
TACGGTGAAGAAGAAATTGAAGATGAAAAGAACATTGATGGTACTATCTTACACGATAAG
TACCGTATGGATTGGTACGACCAATACCTTAAGAACCTTCGTCTTGCCTATGCTGTCGAT
GGTATTGATATCCGTGGTTACATGGCCTGGTCTTTAGTTGATAACTTCGAATGGGAAAAC
GGTTACGAAACTCGTTTCGGTATGACTTACATTGACTTCTACAATGATGAAGAATTAACT
CGTAAGCCAAAGGATTCTCTTGAACACCTTGCTCAATGGTACCTTGAAAATGTTGAACAA
GCTTAAATTTTTTAATTTTTTTTATAAATTTAAGTTGAAAGTATATTTTAAATTAAATAT
ATTTAAAATATTTCAATAGTTTATAATGAATTATTAAATAATTTGTTTAAAATTTTATTT
TAAGTAATTAAAATAATTTGAACAATTAATTTTTAATAATTTAAAATATTGAAATATAAA
TAGATTTAATCTTTAAAAATTATAAAGATTTAAATAATATAAGAAAATTTATAAAGAACA
ATCATAAAACAAAAAAAAGAAGAATATTATAAAAATAAAATAAATTTTTTTTATTTTGAA
GGTTTTTTCAATAAAGAATTAAAAATAAAGATTATATATATATATATTAAATATATAAAT
AAAGT
>Locus208v1rpkm1398.16
CAAGAACGGTGAAATCGCTATAAATATAATTTTTGTAACAAACAATAATTAAAAAAATGG
CTATTACTAAGGTTCACGCTCGTCAAATTTTCGATTCCCGTGGTAACCCAACTGTCGAAG
TTGAAGTTACTACTGACAAGGGTCTCTTCCGTGCTGCCGTTCCATCTGGTGCTTCCACTG
GTGTTCACGAAGCTCTTGAACTCCGTGATGGAATTAAGGCTGATTACGTTGGCAAGGGTG
TCTTAAAGGCTGTTGAAAATGTTAACAAG
>Locus209v1rpkm1392.10
GTTTTTTTCTCTGGAAGAAAAATAACCATTAGTGTTTTTTTTATTAAAAAAAAGTTTATT
ACAAATAAATTATAAAAAGTATTTAGTGCTAGAATCACTATATTTTTTAATATTTTATAA
TTGAGTTTAAAATTTAAGAAAATGAAGACTACTATTGCTTTAACTGCTGTTGCTGCT
>Locus210v1rpkm1367.65
AAGTGCTAAAAAAATTTTAGTTGCTATTTGGAAACAAATTGCTGCTGAATTTGCTGACTA
TGATGAACATTTAATTTTCGAAGGTATGAATGAACCAAGAAAGGTTGGTGATCCAGCCGA
ATGGAATGGTGGTGATTATGAAGGATGGAATTTCGTTAATGAAATGAATGATCTTTTCGT
TAAAACTATTCGTTCTACTGGTGGTAACAATGCTTTACGTCATCTTATGATTCCAACCTA
CGCTGCTTGTATTAATGATGGTGCTATTAATAACTTCAAATTTCCAAGAGGTGATGATAA
AGTTATTGTTTCTCTTCACTCATACAGTCCATATAACTTTGCCTTAAATAATGGAGCTGG
TGCAGTTAGTAATTTCTACGATGGTAGTGAAATTGATTGGGCTATGAATACTATTAATTC
TAATTTCATTAGCAAGGGTATTCCTGTTATTATTGGTGAATTTGGTGCCATGAATCGAAA
CAATGAAAATGACCGTGAAAGATGGGCAGAATATTATATTAAGAAGGCTACATCTATCGG
TGTTCCATGTGTTATATGGGATAATGGTTACTTTGAAGGAGAAGGTGAACGTTTTGGTCT
TATTAATCGTTCTACTTTACAAGTTGTTTTCCCAAAACTTATTAATGGTTTAATTAAAGG
TTTAGGTAATTCTATTAAAACAAGAACTACCATCAGAAGAACCACAACTACTACTTCTCA
ATCCCAACCCACAAATGATAATTCCTGTTTCAGTGTAAACCTTGGCTACAGTTGTTGTAA
CGGTTGTGAAGTTGCTTACACTGATTCTGATGGTAAATGGGGTGTTGAAAATGGTAATTG
GTGTGGAATAAAGTCATCATGTAATAACACTTCACGTATTTGTTGGTCTGAAAAACTTGG
ATATCCATGCTGTCAAAATACCTCTTCTGTTGTTTACACAGATAATGATGGTAATTGGG
>Locus211v1rpkm1339.24
ATTCATTAGTCAATTACCAAAAAGTTTAAATAATGAAAAGGCTCAAAATTTAAAAACTAG
TAGACCATTTGCTACTGTAACTCTTGATCCTCTTTCTTTCAATCCTTCTGTAAAGAATGC
AAAGGTAAGCCAAATTCCAAAGAATGAAAAACCAACTTTATTCAGAAATCATGTTCAACC
ACCAGAATTACCAGCTACTTTTAGACTCAAAACTGGTCAAACTTTCAAAGCTGTTTCCTT
TGGTGCTCCATTAAAGGAAAGTGTTTCAGGTGAAGTTGTTTTCACTACCTCTTTAGTTGG
TTATCCAGAATCAATGAGTGATCCATCTTACAGAGGTCAAATTCTTGTATTCACCCAACC
TTTAATTGGTAATTATGGTGTTCCAGCAATGGATAAGGATGAATTTGGTTTATTCAAACA
TTTTGAAAGTGACAAGATTCATGTTAAGGGTATTATTGTTACTGATTATGCTAAGAAGTA
TTCCCATTGGAATGCTGTTGAAAGTTTAGGTGAATGGTGTGCTAGAAATAATATTCCAGC
TTTAAGTGGTGTTGATACAAGAGCTGTTGTTACCTTGTTAAGAGAACAAGGTTCTACATT
AGGAGAGATAATCATTGGAGACGCAAAACCAGCAAAAGAATTAGAAGATCCAAACAAAAG
AAACTTAGTCGCAGAAGTTTCTGTTAAATCTAAAAAGATTTATAACAAAGGAGGAGATGT
TAAAATTGCATTAATTGATTGTGGTGCAAAACAAAATATTATTAGATGTTTAGCTAAGCG
TGGTGCTGAAGTTCATCTTGTTCCATGGAACCATGATGTTACTAAGGACACTACTCATTA
TGATGGTATTTTTATTTCCAATGGACCAGGAAACCCAAGTTATTGTGAAGAAACTATTAT
GAACCTTAGAAAACTTTTAATTCGTGAATCAGCCAAACCAGTTCCAACTCCAATCTTTGG
TATTTGTATGGGTAACCTCCTTTTAGGTGCTGCTGCCGGATTTGAAACTTACAAACTTCC
ATATGGTAACAGAGGACACAACCAACCAGCTATTAACTTATTAACAAATCAATGTGTTAT
TACTTCACAAAACCATGGTTTTGCTATTAAGGATGGTGAAAAAGATATGATTGATGGTTG
GGAAAAGTATTTCGTTAATGCTAATGATGGTTCAAATGAAGGTATTCGTCACAAGACTTT
ACCATTTGCTTCTGTTCAATATCATCCAGAAGCTAAGGCTGGACCACAAGATACTGAATA
TTTATTTGAAGAATATCTTGATACTGTTCGTGAAACTAAGAAAGAATATCTTAGACAAAA
ATCCAAAGTTTCCAAGAAGATTTACCCACAAGTCCAAGTTGGTGTCGAAGTTAACATTCC
ACAAAAACAAATATCTGAATCTGCTTAAATAGTTTTTTAATTTTTTTTAAAAAAAAA
>Locus212v1rpkm1326.74
CAAAATGCCAGCTAGATTTAGTAAGAACAGAAAGAAGCGTGGACACGTCTCTGCCGGTCA
CGGTAGAATTGGAAAGCACAGAAAACACCCAGGAGGTCGTGGTTTGGCTGGTGGTTTAAC
TCACCACAGAATCAACATGGATAAGTATCACCCAGGTTACTTCGGTAAGGTTGGTATGAG
ATACTTCCACAAGACCTTAAACAAGTTCCATCGTCCAGTTGTTAACGTTGAAACTCTCTG
GAACTTAGTTTCTGAACAAACCAAGGCCAATGCCTCCGCCACTAACATCCCAGTCATTGA
TGCTAAGCGTGCTGGTTTTGGTAAGGTTTTAGGTAAGGGTAAGCTTCCAAACAAGCCATT
CGTTCTTAAGACCAGATTCATCTCTCGTAAGGCTGAACAAAAGATCAATGCTGTTGGTGG
AAAGGTTGAATTGATTGCTTAAGTTAAATAACAAAAAATTTTGAAGACTTGTATGAAAAG
ATTTTGTATAAATTGATCATAATGCAATCATTTAATAAAAATTAAATAGAACCTAAAAAA
AATAAAATAAAAAAAAAACATCTTTTTATTGAAAACAATATAGAGCCGAATTATTTATTT
ATTATTTAATAGACTTTAATATTTATTATCATCATAATCTTTCCATTGTACAGTATTTAT
TTATTTAATAAACAACTTAATTTAACAAAATAATGGTTAATTTTAATTTAATATCAAACT
ATTGATAAAATATCATTTTAAATATGATTTTATAATTTTTTTTTTAAATTAGTTTATTTT
ATATGATACTATAAGTGAAAGGGAAAAATTTTAGGAATATTTAATTTATAAAAAATATAT
AATATAGGGATTTGAAGATCAATAAATAATTTTAATAAATAAAATGTAAGATACTATTTA
ATAAAATATCAAAAAAAAAA
>Locus213v1rpkm1319.06
TAGCATATATTAAACATGGCTGACGCTACTTGTACCATCCGCACAAGGAAGTTTATGACT
AACCGTCTTCTTCAACGTAAGCAAATGATCGTTGATATCATTCACCCAAATTCTGCTAAT
CTTTCTAAGAGTGATCTCCGTGATAAGCTTTCCAAGATGTACAAGACCGATAAGGAAAAC
ATCTTCGTTTTCGGTTTCCGTACTCACTTTGGTGGTGGTAAAAGTACTGGTTACGCTTTA
ATTTACGACAACATTGAAGCTGCCAAGAAGTTTGAACCAAAATACAGATTAGTCAGACAA
GGTCTTGTTGAAAAGGTTCAACAATCACGTAAGCAAATTAAGGAAAAGAAGAACAGAAGC
AAGAAGTTCCGTGGTACTAAGAAGGTTACTCAATCCAAGTAAATTGCATGATAATTTTAG
GAATTTGTTCTATGTTTTTCTGTATAGAATTGTTTCACAATTGCTGAAAATAAGTATTTA
ATTAATGTAAATTAAAGATAATGCATTAATAAAATAAATATAAAAAAAA
>Locus213v2rpkm448.26
AGCTGAATTTTTATAGCATATATTAAACATGGCTGACGCTTGTACCATCCGCACAAGGAA
GTTTATGACTAACCGTCTTCTTCAACGTAAGCAAATGATCGTTGATATCATTCACCCAAA
TTCTGCTAATCTTTCTAAGAGTGATCTCCGTGATAAGCTTTCCAAGATGTACAAGACCGA
TAAGGAAAACATCTTCGTTTTCGGTTTCCGTACTCACTTTGGTGGTGGTAAAAGTACTGG
TTACGCTTTAATTTACGACAACATTGAAGCTGCCAAGAAGTTTGAACCAAAATACAGATT
AGTCAGACAAGGTCTTGTTGAAAAGGTTCAACAATCACGTAAGCAAATTAAGGAAAAGAA
GAACAGAAGCAAGAAGTTCCGTGGTACTAAGAAGGCTACTCAATCCAAGTAAACTGCATG
ATAATTTTAAATTTGTTCTATGTTTATTCTGTATGAGAATTTTTCAGCAATTGCTGATTA
TTTAATTAATGTAAATTAAAGATAAGCATTAATAAAAAAATATAAAAAAAA
>Locus214v1rpkm1315.41
ATAAAATTTAATTAATAATATTAAAAATGTTCTCAAATCTTACTTCCCCAGCTGGTCTTG
AAGCACTTAACAACTTTTTAGCTGATAAGTCTTACATTGAAGGTTACAACGCCAGCCAAG
CTGATGTTGCCGTTTACAAGGCTGTTGGTTCTGCTCCAAATGCTGCCAAGTATCCAAATG
CTGCCAGATGGTACGCTCATATTGCTTCCTATGCAAATGAATTTGCCTCTTTACCAGGAG
AAAAGAAGCCAGCTTCTGCTTATGGTCCAGCTGCCCCAGCTGCTGCCCCAGCTGCTGATG
ATGATGACGATGATGACGATGATCTTTTCGGTTCCGACAGTGAAACTGATGAAGAAGCTG
AAAAGCTCAAGGCTCAACGTCTTGAAGAATACAGAAAGAAGAAGGCTGCCAAACCACAAG
AAGCTGCTAAGTCTTTAGTTATTCTTGATGTTAAGCCATGGGATGATGAAACTCCAATGG
CTGAACTTGAAAAGGGTGTTCGTGAAGTTGCTATGGATGGTCTCCTCTGGGGTTCTTCCA
AGCTTGTCGATATTGGTTACGGTATCAAAAAGCTTCAAATTACTTGTGTTATTGAAGATG
CCAAGGTTGGTACCGATGATCTTATTGATGAAATTATGGAATTAAGTGACTATGTTCAAT
CTGTTGATATTGCTTCCTTCAACAAGCTCTAAGAAAATTGTGAAAGATTTGAAAACGATA
ATATTAAAGTTTTTAATATTATTATATATTTTAAAATAATTTAAAATAATTACAAAAGTG
TAAGCTTGTTATAAAAGAAAAGTTATTACAATAAATGTGTAATAATTGAAAATAAGTATT
TGTTGAGAAATTATCAATCAAAAAAAGAATATCATTAAAAAATAAAAAAACAAAAGCAAA
AAAAAAAATTACAATAAAATAAATAATAAACAATTAATTAAAATTATAAAAAAAAAAAAA
AAA
>Locus215v1rpkm1289.18
ATTCTCTCTCTTTTAGATATAATCAAGTTTTTTAATTAGGCTTGACAGAAAGATGAAGCA
AATCTGCCAGACCAGAGATATTACCATCCCAGAAGGTGTTACCATTGAAATCAAGGCCCG
TAAGATCCGTGTTAAGGGTCCACGTGGTGTTCTTTACAAGGATTTCAAGCACGTTAACTT
CCAAATTAAGCGTGTTGCTGCTAACAAGCTCAGAGTTATCTAATGTCACGGCAACCGTAA
GCAAGTTGCTTGCATCCGTACTGTCTGTACTCACATTGAAAATCTTATGAAGGGTGTTAC
CAAGGGATTTGAATACAAGATGAGATTAGTCGCTGCTCACTTTCCAATTAACGTTAACAT
CACTGATGAAGGTAAATTAGTCGAAATCCGTAATTTCTTAGGTGAAAAGATCATTCGTAG
AGTTAACATGCTTGATGGTGTTGAAGCTTCTTACTCTCAAGCTCAAAAGGATGAAATCAT
CATTTCTGGTAACGATCTTGAAAATGTTTCTCAATCTGCTGCCAACATCCACCAATCCTG
TTTAGTTAAGAACAAGGATATCCGTAAGTTCCTTGATGGTATCTACGTTTCTGAAAAGGG
AACTGTTGTTAAGGA
>Locus215v2rpkm155.23
ATCAAGTTTTTTAATTAGGCTTGACAGAAAGATGAAGCAAATCTGCCAGACCAGAGATAT
TACCATCCCAGAAGGTGTTACCATTGAAATCAAGGCCCGTAAGATCCGTGTTAAGGGTCC
ACGTGGTGTTCTTTACAAGGATTTCAAGCACGTTAACTTCCAAATCAAGCGTATTGCTGC
CAACAAGCTCAGAGTTATCTTATGGCACGGTAACCGTAAGCAAGTTGCTTGTATCCGTAC
CGTCTGTACTCACATTGAAAACCTTATGAAGGGTGTTACCAAGGGATTTGAATACAAGAT
GAGATTAGTCGCTGCTCACTTTCCAATTAACGTTAACATCACTGATGAAGGTAAATTAGT
CGAAATCCGTAATTTCTTAGGTGAAAAGATCATTCGTAGAGTTAACATGCTTGATGGTGT
TGAAGCTTCTTACTCTCAAGCTCAAAAGGATGAAATCATCATTTCTGGTAACGATCTTGA
AAATGTTTCTCAATCTGCTGCCAACATCCACCAATCCTGTTTAGTTAAGAACAAGGATAT
CCGTAAGTTCCTTGATGGTATCTACGTTTCTGAAAAGGGAACTGTTGTTAAGGATGAACT
TTAAGTTGTATTTATTTAAACAAATAAATATTAATAAAAATACTAATTTTTTGTTCGCTA
CAATTTTTTTTTAAATAAAGAGAAGAGTATATC
>Locus216v1rpkm1279.70
TTCCAAAGTCTGTTTACTTCAAACGTTCCATTCTTAAGGAAGCTCTTTCTGACTTACGTG
ACACTCACAAGCGTGCTATCATTATTACCGATAGAACTATGACTATGTTAGGTCAAACTG
ACAAGATCATTAAGGCTTGTGAATCTCACGGTATGGTTTGTACTGTTTACGATAAGGTTG
TTCCAGATCCAACTATTAAGTGTATTATGGAAGGTGTTAATGAAATGAATGTCTTCAAGC
CAGATTTAGCTATCGCTCTTGGTGGTGGTTCTGCTATGGATGCTGCTAAGATGATGCGTT
TATTCTACGAATACCCAGACCAAGACTTACAAGATATTGCTACTCGTTTCGTCGATATCC
GTAAGCGTGTTGTTGGTTGTCCAAAGCTTGGTAGACTTGTCAAGACTCTTGTTTGTATTC
CAACTACCTCTGGTACTGGTGCCGAAGTTACTCCATTCGCTGTCGTTACTTCCGAAGAAG
GTCGTAAGTACCCATTAGTCGATTACGAACTTACCCCAGATATGGCTATTGTTGATCCAG
AATTCGCTGTTGGTATGCCAAAACGTTTAACTTCATGGACTGGTATTGATGCTCTTACTC
ACGCCATTGAATCATACGTTTCCATTATGGCTACTGACTTCACTAGACCATACTCTCTTC
GTGCTGTTTCACTTATTTTCGAATCTCTTAGCCTTGCTTACGCTAACGGTAAGGATATTG
AAGCCCGTGAAAAGATGCACAATGCTTCTGCTATTGCTGGTATGGCCTTTGCTAACGCCT
TCCTTGGTTGTTGTCACTCTGTTGCTCACCAACTTGGTTCAGTTTACCACATTCCACACG
GTCTTGCTAACGCTTTAATGCTTTCTCACATTATTAAGTACAATGCTACTGACTCTCCAG
TTAAGATGGGTACCTTCCCACAATACAAGTACCCACAAGCTATGCGTCACTACGCTGAAA
TTGCTGAACTTTTATTACCACCAACTCAAGTTGTTAAGATGACTGATGTTGAAAAGGTTC
AATACCTTATTGACCGTGTCGAACAACTTAAGGCTGATGTTGGTATTCCAAAGTCTATTA
AGGAATGTGGTATGGTTACTGAAGAAGTATTCTTTGCTAAGGTTGACCAAGTTGCTATTA
TGGCTTTCGATGATCAATGTACCGGTGCTAACCCACGTTACCCATTAGTTTCTGAATTAA
AGCAACTTATGATTGATGCCTGGAATGGTGTTGAACCAAAACTTATCTAAATTTAAATAC
AACCTTTATATGGAAAGTAAAATGAATTGTTAAACAAAAACAAAAGGTTCTTCATGATAT
ATGATAGGTTAATTATAAAGTTTAGAAAAACTTAATAATTAAACTATTATACAAAATAAT
AATAAATAGTAACAAAAAAAAAAAAAAAAAAAAAAAAAAAAAAAAAAAAAAAAAAAAAAA
AAAAAAAAAAAAAGG
>Locus216v2rpkm753.11
TTTAAATTTATTTTTTTTAATAAATTATAAAAAATAATCAAAATGTCCGGATTACAAATG
TTCCAAAACCTTTCTCTTTACGGTTCTCTTGCCGAAATTGATTCCATTGAAAAGCTTAAT
GAAGCTATGGACAAATTAACTGTTGCTCAAGAACAATTCAGAGAATACAACCAAGAACAA
GTTGACAAAATCTTCAAAGCTGTTGCTTTAGTTGCTACTCAAAATCGTGTTGCTTTCGCT
AAATACGCTTACGAAGAAACTCAAAAGGGTGTTTTCGAAGATAAGGTTATCAAGAACGAA
TTCGCTGCTGATTATATTTACCACAAATACTGTAATGACAAGACTGCTGGTGTCATTGAA
TATGATGAAGCTAACGGTCTTATGGAAATTGCTGAACCAGTTGGTCCAGTTGTTGGTATT
GCTCCAGTTACTAACCCAACTTCAACTATCATTTACAAGTCTTTAATTGCTTTAAAGACT
CGTAACTGTATTATCTTCTCACCACATCCAGGAGCTCACAAGGCCTCTGTTTTTGTTGTT
AAGGTTTTTCACGAAGCTGCTGTTAAGGCTGGTGCCCCAGAAAACTGTATTCAAATCATC
TTCCCAAAGATGGATTTAACTACTGAATTATTACACCACGAAAAGACCCGTTTCATTTGG
GCTACTGGTGGTCCAGGTTTAGTTCATGCTTCTTACACTTCTGGTAAACCAGCTCTTGGT
GGTGGTCCAGGTAATGCTCCAGCTCTTGTTGATGAAACTTGTGATATGAATGAAGCTGTT
GGTTCAATTGTTGTTTCTAAAACTTTTGATTGTGGTATGATTTGTGCTACTGAAAATGCC
GTTGTTGTTGTTGATTCTGTTTATGAAAACTTCGTTGCAGCCATGAAGAAGCGTGGTTGT
TACTTCATGAGTCCAGAAGAAACTAAGAAGGTTTCTAATGTTCTTTTCGGTGAAGGTATG
AGATTAAATGCTAAGGCTGTTGGTCAAACTGCTAAGACCTTAGCTGATATGGCTGGTTTC
GAAGTTCCAGAAAACACTGTTGTTCTCTGTGGTGAAGCTAGTGAAGTTAAATTCGAAGAA
CCAATGGCTCACGAAAAGTTAACTACTATTCTTGGTATTTACCGTGCTAAGGACTTCGAT
GATGGTGTTAGATTATGTAAGGAATTAGTTACTTTCGGTGGTAAGGGTCACACTGCTGTT
CTTTACACCAACCAAAATAACAAGGACAGAATTACCAAGTACCAAAACGAAGTTCCAGCC
TTCCACATCTTAGTTGATATGCCATCTTCTCTTGGTTGTATTGGTGATATGTACAACTTC
CGTTTAGCTCCAGCTCTTACTATTACCTGTGGTACTATGGGTGGTGGTTCCTCCTCTGAT
AACATTGGTCCAAAGCACTTACTTAACATCAAGCGTGTTGGTATGAGACGTGAAAACATG
CTTTGGTTCAAGATTCCAAAGTCTGTTTACTTCAAACGTTCCATTCTTAAGGAAGCTCTT
TCTGACTTACGTGACACTCACAAGCGTGCTATCATTATTACTGATAGAACTATGACTATG
TTAGGTCAAACTGACAAGATCATTAAGGCTTGTGAAAGTCATGGTATGGTTTGTGCTGTT
TACGATAAGGTTGTTCCAGATCCAACCATTAAATGTATTATGGAAGGTGTTTCTGAAATG
AATGTTTTCAAGCCAGATTTAGCTATTGCTCTTGGTGGTGGTTCAGCTATGGATGCTGCT
AAGATGATGCGTTTATTCTACGAATACCCAGACCAAGACTTACAAGATATTGCTACTCGT
TTCGTCGATATCCGTAAGCGTGTTGTTGGTTGTCCAAAGCTTGGTAGACTTATTAAGACT
CTTGTTTGTATTCCAACTACCTCTGGTACTGGTGCTGAAGTTACTCCATTCGCTGTCGTT
ACCTCTGAAGAAGGTCGTAAGTACCCATTAGTTGATTACGAACTTACCCCAGATATGGCT
ATTGTTGATCCAGAATTTGCTGTTGGTATGCCAAAGCGTTTAACTTCTTGGACTGGTATT
GATGCTCTTACTCACGCTATTGAATCTTACGTTTCTATTATGGCCACTGATTTCACCAGA
CCATACTCTCTTCGTTCTATTCAACTTATCTTCGAATCTCTTTCTCTTGCTTACAACAAT
GGTAAGGATATTGAAGCTCGTGAAAAGATGCACAATGCCTCTGCTATTGCTGGTATTGCT
TTCGCCAATGCCTTCCTTGGTTGTTGTCACTCTGTTGCTCACCAACTTGGTTCTGTTTAC
CACATCCCACACGGTCTTGCTAACGCTTTAATGCTTTCTCACATTATTAAGTACAACGCT
ACCGATTCTCCAGTTAAGATGGGTACCTTCCCACAATATAAATACCCACAAGCTATGCGT
CATTACGCTGAAATTGCTGAACTTTTATTACCACCAACTCAAGTTGTTAAGATGGCTGAT
GTTGACAAGGTCCAATACCTTATTGACCGTGTTGAACAACTTAAGGCTGATGTTGGTATT
CCAAAGTCTATTAAGGAATGCGGTATGGTTACTGAAGAAGATTTCTTTGCTAAGGTTGAC
CAAGTCGCCATTATGGCTTTCGATGATCAATGTACTGGTGCTAACCCACGTTACCCATTA
GTTTCTGAATTAAAACAATTAATGATTGATGCCTGGAATGGTACTCCAGTTAAGATGAAC
GAATAAATTCATTTATAAAAAAAAACAAAAAAAAAGAAGAAAGTTTTGAATTTTTAAAAA
GAAAATTAAAATAATTGACATCATTTATAAATATATATATAAAAAGACAATGTATAAAAA
AAAAAAAGTGCTC
>Locus216v3rpkm612.40
AAAAAAAAAATAATTTATTATTATTTTTTTATTAAGTAAAATAAATATTGAATTATTATT
TTTATTTAATAAAAAAATTAGTTATTATCAAAAATTTTAATTTAATAATATCATAGAATA
TTATATTTTTCTTTTTTAAATAATTTTTTTTAGATATTTTTAAAAAATAAATAATATCAA
AATGTCCGGTTTACAAATGTTCCAAAACCTTTCTCTCTATGGTTCTCTTGCTGAAATTGA
TACCATTGAAAAGCTTAATGAAGCTATGGAAAAATTAACTGTTGCTCAAGAACAATTCAG
AGAATACAATCAAGAGCAAGTTGATAAGATTTTCAAGGCTGTAGCTTTAGCTGCCACTCA
AAATCGTGTTGCTTTCGCTAAGTATGCCTACGAAGAAACTCAAAAGGGTGTCTTCGAAGA
TAAGGTTATCAAGAATGAATTTGCTGCTGATTACATTTTCCACAAATACTGCAATGATAA
GACTGCTGGTGTCATTGAATATGATGAAGCTAATGGTCTTATGGAAATTGCTGAACCAGT
TGGTCCAGTTGTTGGTATTGCTCCAGTTACAAACCCAACTTCAACCATTATTTACAAGGC
TTTAATTTGTTTAAAGACTCGTAACTGTATTATCTTCTCACCACATCCAGGAGCTCACAA
GGCCTCTGTTTTTGTTGTTAAGGTTCTTCATCAAGCTGCTGTTAAGGCTGGTGCTCCAGA
AAACTGTATTCAAATTATTTACCCAAAGATGGATTTAACTACTGAATTATTACATCATGA
TAAGACTCGTTTCATTTGGGCTACTGGTGGTCCAGGTTTAGTCCATGCTTCTTACACTTC
TGGTAAGCCAGCTCTTGGTGGTGGTCCAGGTAATGCTCCAGCTCTTGTTGATGAAACTTG
TGATATTAATGAAGCTGTCGGTTCCATTGTTGTTTCAAAGACTTTCGATTGTGGTATGAT
TTGTGCTACTGAAAACGCCGTTGTTGTTGTTGAATCTGTTTATGAAAACTTCGTTGCTGC
CATGAAGAAGCGTGGTTGTTACTTCATGACTGCAGAAGAAACAAAGAAGGTTTCTAACGT
TCTTTTCGGTGAAGGTATGAGATTAAATGCTAAGGCTGTTGGTCAAACTGCTAAGACTTT
AGCTGGTATGGCTGGTTTCGAAGTTCCAGAAAACACTGTTGTCCTTTGTGGTGAAGCTAG
TGAAGTTAAATTCGAAGAACCAATGGCTCACGAAAAGTTAACTACTATTCTTGGTATTTA
CCGTGCTAAGGACTTCGATGATGGTGTTAGATTATGTAAGGAATTAGTTACTTTCGGTGG
TAAGGGTCACACTGCTGTTCTTTACACCAACCAAAATAACAAGGACAGAATTACCAAGTA
CCAAAACGAAGTTCCAGCCTTCCACATCTTAGTTGAT
>Locus216v4rpkm475.49
AGTATATTATTTATTTTTTTTTTTAAAAACTCTTTTAAATTTATTATTTTTAATAAATTC
TAAATAATAATCAAAATGTCCGGATTACAAATGTTCCAAAACCTTTCTCTTTACGGTAGT
CTCGCCGAAATTGATTCTATCGAAAAGCTTAATGAAGCTATGGACAAATTAACTGCTGCC
CAAGAACAATTCAGAGAATACAACCAAGAACAAGTTGACAAAATCTTCAAAGCTGTTGCT
TTAGTTGCTACTCAAAATCGTGTTGCTTTCGCTAAATACGCTTACGAAGAAACTCAAAAG
GGTGTTTTCGAAGATAAGGTTATCAAGAACGAATTCGCTGCTGATTATATTTACCACAAA
TACTGTAATGACAAGACTGCTGGTGTCATTGAATATGATGAAGCTAACGGTCTTATGGAA
GTTGCTGAACCAGTTGGTCCAGTTGTTGGTATTGCTCCAGTTACTAACCCAACTTCTACT
ATTATTTACAAGACTTTAATTGCTTTAAAGACTCGTAACTGTATTATCTTCTCACCACAT
CCAGGAGCTCACAAGGCTTCTGTCTTTGTTGTTAAGGTTTTACATGAAGCCGCTGTTAAG
GCTGGTGCTCCAGAAAACTGTGTTCAAATCATCTTCCCAAAGATGGATTTAACTACTGAA
TTATTACACCACGAAAAGACTCGTTTCATTTGGGCTACTGGTGGTCCAGGTTTAGTTCAC
GCCTCTTACACTTCTGGTAAGCCAGCTCTTGGTGGTGGTCCAGGTAATGCTCCAGCTCTT
GTTGATGAAACCTGTGATTTAAATGAAGCTGTTGGTTCCATTGTTGTTTCTAAGACTTTT
GATTGTGGTATGATTTGTGCTACTGAAAACGCCGTTGTTGTTGTTGAATCTGTTTATGAA
AACTTCGTTGCTGCCATGAAGAAGCGTGGTTGTTACTTCATGACTCCAGAAGAAACTAAG
AAGGTTTCTAATGTTCTTTTCGGTGAAGGTATGAGATTAAATGCTAAGGCTGTTGGTCAA
ACTGCTAAGACTTTAGCTGATATGGCTGGTTTCGAAGTTCCAGAAAACACTGTTGTTCTC
TGTGGTGAAGCTAGTGAAGTTAAATTCGAAGAACCAATGGCTCACGAAAAGTTAACTACT
ATTCTTGGTATTTACGTTGCTAAGGACTTTGACGATGGTGTTAGATTATGTAAGGAATTA
GTTACTTTTGGTGGTAAGGGTCACACTGCTGTTCTCTACACCAACCAAAATAACAAGGAC
AGAATTACCAAGTACCAAAACGAAGTTCCAGCCTTCCACATCTTAGTTGATATGCCATCT
TCTCTTGGTTGTATTGGTGATATGTACAACTTCCGTTTAGCTCCAGCTCTTACTATTACC
TGTGGTACTATGGGTGGTGGTTCCTCCTCTGATAACATTGGTCCAAAGCACTTACTTAAC
ATCAAGCGTGTTGGTATGAGACGTGAAAACATGCTTTGGTTCAAGATTCCAAAGTCTGTT
TACTTCAAACGTTCCATTCTTAAGGAAGCTCTTTCTGACTTACGTGACACTCACAAGCGT
GCTATCATTATTACCGATAGAACTATGACTATGTTAGGTCAAACTGACAAGATCATTAAG
GCTTGTGAATCTCACGGTATGGTTTGTACTGTTTACGATAAGGTTGTTCCAGATCCAACT
ATTAAGTGTATTATGGAAGGTGTTAATGAAATGAATGTCTTCAAGCCAGATTTAGCTATT
GCTCTTGGTGGTGGTTCAGCTATGGATGCTGCTAAGATGATGCGTTTATTCTACGAATAC
CCAGACCAAGACTTACAAGATATTGCTACTCGTTTCGTCGATATCCGTAAGCGTGTTGTT
GGTTGTCCAAAGCTTGGTAGACTTATTAAGACTCTTGTTTGTATTCCAACTACCTCTGGT
ACTGGTGCTGAAGTTACTCCATTCGCTGTCGTTACCTCTGAAGAAGGTCGTAAGTACCCA
TTAGTTGATTACGAACTTACCCCAGATATGGCTATTGTTGATCCAGAATTTGCTGTTGGT
ATGCCAAAGCGTTTAACTTCTTGGACTGGTATTGATGCTCTTACCCACGCTATTGAATCT
TACGTTTCTATTATGGCCACTGATTTCACCAGACCATACTCTCTTCGTTCTATTCAACTT
ATCTTCGAATCTCTTTCTCTTGCTTACAACAATGGTAAGGATATTGAAGCTCGTGAAAAG
ATGCACAATGCCTCTGCTATTGCTGGTATTGCTTTCGCCAATGCCTTCCTTGGTTGTTGT
CACTCTGTTGCTCACCAACTTGGTTCTGTTTACCACATCCCACACGGTCTTGCTAACGCT
TTAATGCTTTCTCACATTATTAAGTACAACGCTACCGATTCTCCAGTTAAG
>Locus216v5rpkm390.14
TTGGTGGTGGTTCTGCTATGGATGCTGCTAAGATGATGCGTTTATTCTACGAATACCCAG
ACCAAGACTTACAAGATATTGCTACTCGTTTCGTCGATATCCGTAAGCGTGTTGTTGGTT
GTCCAAAGCTTGGTAGACTTATTAAGACTCTTGTTTGTATTCCAACTACCTCTGGTACTG
GTGCTGAAGTTACTCCATTCGCTGTCGTTACCTCTGAAGAAGGTCGTAAGTACCCATTAG
TTGATTACGAACTTACCCCAGATATGGCTATTGTTGATCCAGAATTTGCTGTTGGTATGC
CAAAGCGTTTAACTTCTTGGACTGGTATTGATGCTCTTACCCACGCCATTGAATCTTACG
TTTCAATTATGGCTACTGACTTTACTAGACCATATTCTCTTCGTGCTGTTTCACTTATTT
TCGAATCTCTTAGCCTTGCCTACACTAATGGTAAGGATATTGAAGCCCGTGAAAAGATGC
ACAATGCTTCTGCTATTGCTGGTATGGCCTTTGCTAATGCCTTCCTTGGTTGTTGTCACT
CTGTTGCTCACCAACTTGGTTCTGTCTACCATATTCCACATGGTCTTGCTAATGCTTTAA
TGCTTTCTCACATTATTAAGTATAATGCTACTGATTCTCCAGTTAAAATGGGTACATTCC
CACAATACAAGTACCCACAAGCTATGCGTCACTACGCCGAAATTGCTGAACTTTTATTAC
CACCAACTCAAGTTGTTAAGATGACTGATGTTGATAAGGTTCAATATCTTATTGACCGTG
TTGAACAACTTAAGGCTGATGTTGGTATTCCAAAGTCTATTAAGGAATGCGGTATGGTTA
CTGAAGAAGATTTCTTTGCCAAGGTCGATCAAGTCGCTATTATGGCTTTCGATGACCAAT
GTACTGGAGCCAACCCACGTTACCCATTAGTTTCAGAATTAAAACAACTTATGATTGATG
CCTGGAATGGTGTTTCTCCAAAGCTTTAAATTAAAAAACAAAAATTCAAGGAAAGAATAT
AATAATATGAATTGTTAAAGTAATAATTATTTTTATCCAAAGATTCTTTAAAAAAAAAAA
ATTGAGGACTAATGAATTAGATATATTTCAATTATAAAAATTAAATTATTAAAAAGTAAT
AAAATAAAAATAAAGGAAGACCAATAAATAAAAATGAATTATTTAAAATCAAAAAAAAAA
AAAAAAAAAAAAAAAAAAAGAAACGAAAAGACGAAACAAAAGCAAAACAAAAATGAAAAA
AAAAAAAAATAATAGTAAAAAATAGTAATAATAATATAAAATAATAAAATAAGGAGCTAA
AGTTCAAATAATTGCGAATTTTTAATCCATGAAATT
>Locus217v1rpkm1263.25
GAACAACTTAAGGGTAACATTGCCAAGGGTGTTTATTTTATATTTTTTTTTAAATAAGAA
AAAAATAACAAGAAAAATCAAAATGGCTGGAAAGATCAAGGTTGAAAACCCAATTGTTGA
AATGGATGGTGATGAAATGACCAGAATCATCTGGAAGATGATTAAGGAACAATTAATCTT
CCCATACGTTGACTTAAACATCCAATATTTCGATCTTAGTATCCAAAAGCGTGATGAAAC
TAACGATCAAATCACCATTGATTCCGCCGAAGCTACCAAGAAGTGCGGTGTTGCTATTAA
GTGTGCCACCATTACTCCAGATGAAGCTCGTGTTAAGGAATTCAACCTTAAGAAGATGTG
GAAATCTCCAAACGGTACCATCCGTAACATTCTTGGTGGTACTGTCTTCAGAGCTCCAAT
TGTTCTTAAGAGAGTCCCACGTCTTGTTCCAGGTTGGACTAAGCCAATTACCATTGGTCG
TCACGCTTTCGGTGACCAATACCGTGCCACTGATTTCGTTACCCCAGGTCCAGGTAAATT
CCAAATTGTCTTCACTCCAGATGATGGTAGTGAACCAATTACTTACGATGTCTTCAACTA
CAAGGGTACTGGTGTTGGTATGGGTATGTACAACACTGATGAATCTATTAGAGGTTTCGC
TCAATCTTGCTTCCAAATGGCTCTTTCTAAGAAGCAACCACTTTACCTCTCTACTAAGAA
CACTATCTTAAAGGCTTACGATGGTAGATTCAAGGATATCTTCGCTGAAATCTATGAAAA
GGAATACAAGGCTGAATTCGAAAAGCTCGGTATCTGGTACGAACACAGACTTATTGATGA
TATGGTTGCTCAAACCATTAAGTCTGAAGGTGGTTTCGTTTGGGCTACTAAGAACTACGA
TGGTGATGTCCAATCCGATATTCTTGCTCAAGGTTTCGGTTCTCTTGGTCTTATGACCTC
TATCTTAGTTACTCCAGATGGTAAGACCGTCGAAAGTGAAGCTGCTCACGGTACCGTTAC
CCGTCACTACCGTAGATACCAAAAGGGTGAAGAAACCAGTACTAACCCAATTGCTAGTAT
CTTCGCTTGGACTCGTGGTTTAGCCCACCGTGCTAAGTTAGATGGTCTTGATGACCTTAA
GAAGTTCTGTGATGATGTTGAACAAGCTTGTATCAGTGTCATCGATGATGATGGTGTTAT
GACTAAGGATTTAGCTCTTGCCATCCACGGTAAGGATCTTAAGCGTGAACACTACGTCAA
CACCGAAGAATTCATGGCTGCCATTGCCAAGAAGTTAGCTTCCATCCGTGCTTAAATTTA
TTAAAATGAAATTAAAAAGAATTTCATTTTTTTTTTTTGACCACTTTTCAACCAAAAATT
AAATATTTTATTATTATTATTAATAATGATAATAAAAATGAAAAAATTAATGAAAATATA
ATATGGATATTAAATAATTAATAGATATTATATTTTTTTTTAAAAAAAAATATTAAAATG
AAAAAAAAATTGAATAAACAAAGGAAACAAATAAGATACAATATATTTTTTGTATTAGAA
AAGTATGAATAAATAGTATATATAAAAGGAGTACTATTTCATTTGAAAAAAAAAAACGTA
ATGAATGGTAGAAATAATCCTATTATTTCTTTTTATGTATCAGATACTTTTTAATTTTAT
AAAAGTATATTGTTAAAAAAAAATATAATACAAAACAAATGCAATTATAAATCAAATTAG
AAAATAAAATAAAAAAATAAATTAATAAAAAAAATCAAAATAAAAAAAAAAAAAAA
>Locus217v2rpkm6.78_PRE
TAAAAAAAAAAAAAAAAAAAAAAATGTTATATAAAAAATCAAAAAAAAAAAAAAACAAAT
GTTTTATAATAGATAATATGGATCATGGATAAATATTATTAAAATAGTTGATTATTGAAA
CAACAAATAACAAATATTAACTTTTTTAATAAAAAAAAAAAAAAAAAAAAAAAAAAAAAA
AAAAATGAAAGTTATTAATATAATATATTTTTATATAAAAATATAATATTATCAATAATA
TAGGAAAGATCAAGGTTGAAAACCCAATTGTTGAAATGGATGGTGATGAAATGACCAGAA
TCATCTGGAAGATGATTAAGGAACAATTAATCTTCCCATACGTTGACTTAAACATCCAAT
ATTTCGATCTTAGTATCCAAAAGCGTGATGAAACTAACGATCAAATCACCATTGATTCCG
CCGAAGCTACCAAGAAGTGCGGTGTTGCTATTAAGTGTGCCACCATTACTCCAGATGAAG
CTCGTGTTAAGGAATTCAACCTTAAGAAGATG
>Locus218v1rpkm1250.66
AAAAAAAAAAATAAATAAATAAAAAAAATAAAAAAATATATAATTTTAATTATTATTAAT
ATAAAAAATTCATTTTATTCACTAATTTATTAAAAAAAAAGAAAAGAAAAATTAAAATGA
AAAGTGTTGTTTTTGCTACTTTATGTATAATTGCCGCTAATTTTGCACAAGCAGCTAATC
CATATCTTGTCTGTGGATCTAATGATGTTACATGCAAACAAGAACAAGCTAACAAGTGTC
AACAAGTTGCTAATGCTTGCTGGCAAAAACCATACAGCGAAGCCACTCAAAAAGAATGTC
TCGAAATAAATAATCAATGTTCTGAAATTTGGACATACACTGGAGCTCCAGCTGCTGAAG
TTACATCAAAAACTGGAGCTAAAACTCTTCCACGAACCACCGGAAAAACTCTTCCAGTAA
AGACTTCCACTGGTAAGACCCTCCCACCAAAGACTTCCACTGGTAAGACTCTTCCACCAA
AGACTTCCACTGGTAAGACCCTCCCACCAAAGACTTCCACTGGTAAGACTCTTCCACCAA
AGACTTCCACTGGTAAGACCCTCCCACCAAAGACTTCCACTGGTAAGACTCTTCCACCAA
AGACTTCCACTGGTAAGACTCTTCCACCAAAGACTTCCACTGGTAAGACTCTTCCACCAA
AGACTTCCACTGGTAAGACTCTTCCACCAAAGACTTCCACTGGTAAGACTCTTCCACCAA
AGACTTCCACTGGTAAGACTCTCCCACCAAAGACTTCCACTGGTAAGACTCTCCCCCCAA
AGACTTCCACTGGTAAGACTCTTCCACCAAAGACTTCCACTGGTAAGACTCTTCCACCAA
AGACTTTCACTGGTAAGACTCTTCCACCAAAGACTTCCACTGGTTCGACCCTCCCACCAA
AGACTTCCACTGGTAAGACTCTCCCACCAAAGACTTCCACTGGTAAGACTCTTCCACCAA
AGACTTCCACTGGTAAGACTCTTCCACCAAAGACTTCCACTGGTAAGACTCTTCCACCAA
AGACTTCCACTGGTAAGACTCTTCCACCAAAGACTTCCACTGGTAAGACTCTTCCACCAA
AGACTTCCACTGGTAAGACCCTCCCACCAAAGACTTCCACTGGTAAGACCCTCCCACCAA
AGACTTCCACTGGTAAGACCCTCCCACCAAAGACTTCCACTGGTAAGACCCTCCCACCAA
AGACTTCCACTGGTAAGACCCTCCCACCAAAGACTTCCACTGGTAAGACTCTTCCACCAA
AGACTTCCACTGGTAAGACTCTTCCACCAAAGACTTCCACTGGTAAGACTCTTCCACCAA
AGACTTCCACTGGTAAGACCCTCCCACCAAAGACTTCCACTGGTAAGACTCTTCCACCAA
AGACTTCCACTGGTAAGACCCTCCCACCAAAGACTTCCACTGGTAAAACCCTCCCACCAA
AGACTTCCACTGGTAAAACCCTCCCACCAAAGACTTCCACTGGTAAAACCCTCCCACCAA
AGACTTCCACTGGTAAGACTCTCCCACCAAAGACTTCCACTGGTAAGACTCTTCCACCAA
AGACTACCGCAAAAACTCTTCCAGCAAAGACTACTCGTAAAGTTGAACCAACTCAACAAC
CATCTAATGATGACTACTTTAGCTGTGCATCAGATGATTGGAACTGTAAAACTCAAATGT
CAGACAAGTGTTATGCTAAGGCTAGAGAATGTTGGGCTAAGCCATACACTCAAACCCAAT
CTCAAGAATGTAATGACATTCAACAAAAGTGTGCTAAAATATGGAATTAGAGCGATATAA
AAAAATATAATAAAATAAGAGCAAATTAATTTAATAACAAATAAATATTTTTATATTAGA
GTTTTAAGATATAAAAAATAAAGAAAATAAATTAAAAATTCTGATATAAATTTTATAATA
AAATTTGAAAAAATTTTCTGGTAATTAATTATAGAATGAACTAAAATTAATTTAACTGGA
TATTAAATATATATGATTTAAAATAAACTAAATTAAAAATAATAAAAAAATAAATAAAAA
TAAAAAAAATAAAAAATAAAATGAAATGTAGAATTTAAAAATAAAAAAAAAAA
>Locus219v1rpkm1246.78
AAATCATCAAAAAGTATGTAATTATGAAAATAATCGAATTTTTGTTGATAATTTAATAAG
TCATATATAAAAAATATGCTTTATTCTATTTAATTCATATTATGAGTTAAATTAAAAAAT
AATTACTCTTTTTTTATTTTATATAAACTTTATATAAATAAAAAAAGAGTAATTAAAAAA
AAGAACTAATTAAAAGGCATATATGTAATCTTTATCTGAAAGTGATTATTTACAATACTT
TAAGAAAAGTAATGTGAATGGTATTTTGAGATGAAGAATTCATAATATGAATTTTAATTT
AAGTTATATAAAATGTCTGCCGAAGAAGCCGCTCCAGTTCAAGTTGAAGCCAATGCCCCA
TCCCAAGCTGGTATGACCATTGAAGAAGCTCTTCAAGAAGTCCTTAAGAAGGCCCTCATT
CATGATGGTCTCGCCAGAGGTTTAAGAGAAAGTGTTAAGGCCTTAGACAGACGTGAAGCT
TCCCTTTGTGTCCTTGTCGAAACCTGTACCGAAAAGGAATACGTTAAGCTTGTTGAAGCT
TTATGTAATGAACACAACATCAACCTCATCAAGGTCTCTGATGCCAAGAAGTTAGGTGAA
TGGGCTGGTCTTTGTAAGATCGACCGTGAAGGTACCGCTCGTAAGGTTGTTGGTTGTTCT
TGTGTCGTCATTAAGAACTATGGTGAAGACAGTGCTGCCATGAACGTCATTCTCCAACAC
TTCAACAAGCAATAAATATAATATCATTTCAATCAAGGAATAATTATATTTAAATAAAAA
ATTAAAATAGTCACAAAAAAAAAAATAAGGAATAATTATTTTAGTTTTCAGTAATTAAAA
ATAATTAAATTTATTGTGTTGGAAAAACTAGAGGAATTTAGTGTGTAATGGTAGTAATTT
TTTTAACATGG
>Locus220v1rpkm1238.02
ATAATCGAAAAAAACAATTTAGATTATAAAATTGAAGATGCAGAGGAATATATTCAATTA
AATAGTAAAAGTGAAAGTAAAATAACACTTATTAATAAAATTGATGAAATATTTATGAAA
AATTGTTCAAATGAAGTAAGTTTTAATGCTATACCTGCCTTAATTTCATCCTTAGAAGAC
GATTTATGTATTGATGAAGATCATATTTTAAAAATTAAGTATTTGTTCAATAATAAAGAT
GAAAATAACAATAATAATGCATCAACCCCTACTTTCACTATTACTCCTGAAGCGACAAGT
TCTTCAGTCAATAACTATTGCGATAAATCTAATAAAGATCTCAAGTATTCTGAAATCAAA
AATAAAACGTTTAACTTTGAAGGATATGTTTTATATAATAAAAATACATGTAAATTAAAT
TTAGTTTCCAGTGGTCCATCAAATTATTATACTTTAAATCCATATAATCAAAAGGTTCAA
GTTAATGGTTTTATTGAATGTATCTATTTTGACGATGAAGGTAATAAATCTACATATACT
AAAAAAGTAAGAATTGAAAGTCTTAATGGGGCCAGAAAATTCAAGATTATAAGCGACGTT
AATCCATATGCTGATTATACTTTCTTTGAATCTTTTAAATATACTCATACATCAACTGTA
TCTAATAATGATGCTATTAAGGATTTCACTAAAGGAAAGTTTTCAATGTACAACTATATC
ACTTATTATTATGATGAAGAAATGAAGGAAAAAATTGGTAGTATTAGATCCACCTGGAAT
TATAATGTTTTTGTCGGTGAGGATGTCTGGATAACTTGCTAAATTAATAAATATCCAAAT
AAATAATTAAATAAAAAAATAAACTATTAATCTTTTATAAAATACACAGAAATAAATATA
TTAAAATTTTTAAATTTTTTGAATATTATCATTATTAACAATAATATATATATTATTTTA
GTAAAAAATATTAACTATTACTGTAGATAATGGTGATTAAAATAATTTTAATAAAATTTA
AAAAAAAAATAAATTAAAAAAAATAAAAAAA
>Locus220v2rpkm459.78
AGTCCCTACCAGTGCTAATGAAGACTTACCAACTTCCACTGAAATTGAAAATGAAAATCT
TTCATCAGTCCCTACCAGTGCTAATGAAGACTTACCAACTTCCACTGAAATTGAAAATGA
AAATCTTTCATCAACCACTACCAGTGCTGATGAAATAAGTGAAACGATTATTCCAATAAA
ACAGAATATTTGTAATGACGTAGTAACGATTAATAATTCAAATTTTATTACTGTTTATTT
CAAAGAAACTTTAATGTATAATAAATGTATATTATCTGATTTTTACTTTATTAAAGAAAA
TTCAAGTATTACCACCATTATGTACTGTGGAAAGATATATTTAAATAATGATGTACAAAA
ATACAACATTAAAATTAATAGAAATAAATCAATAATATTTGGACCATCTATTTTAGAAAT
AGAAAAAGTATATAAAGTTTATATGACAAATAAAGGTGAAAAAACGTTATGTATGAATAA
TAATCGAAAAAA
>Locus220v3rpkm290.95
ATAAAATAAAAAAAAAATATAAAATAAAAATAAAAATACAAAAAAAAATAAAATAAAATA
CAAAATAAAATAAAATAAAATAAATATAAAACAAAAATATAAAATAAAATAAAATAAAAT
ACAAAATAAAATAAAATAAAATAAAATAAAATAAAATAAAATAAAATAAGAAAAAGATGA
AATTTAACGTCTTGTTTAAAACTCTTATTATTATTTTATTTATAGAATTAACATATACAA
AAAAATGTTATGTTAAAAATAAGAATAATAACAAAATTAAGGATAAATTTATTAAAGATA
AAAAAAATGAAAACTCAAAATACAATGAAAATTCAACTTTAATAGACAAGAATTCTACTA
GTATATTACCAACTTCTACGAAATATTCTTCAAATAATAGTATAACTAATGAAAGTTTAC
CAACTTCTACTGAAGTAAATTTGGATGAGTATGAAATTAAAGGTTTTTCAACAGAGGAGG
ATTCCCTTGATGAGGATTCATTTGAAGAATTTTCATCAATCCTTACCAGTGCTAATGAAG
ACTTACCAACTTCCACTGTAGTCGAAATAGAAAATGAAAATGAAAATCTTTCATCAGTCC
CTACTAGTGCTAATGAAGACTTACCAACTTCCACTGTAATCGAAATCGAAAATGAAAATG
AAAATCTTTCATCATCCCCTACTAGTGCTAATGAAGACTTACCAACTTCCACTGAAATCG
AAATCGAAAATGAAAATCTTTCATCAGTCCCTACCAGTGCTAATGAAGACTTACCAACTT
CCACTGTAATCGAAATCGAAAATGAAAATCTTTCATCAGTCCCTACCAGTGCTAATGAAG
ACTTACCAACTTCCACTGTAATCGAAATCGAAAATGAAAATGAAAATCTTTCATCAGTCC
CTACCAGTGCTAATGAAGACTTACCAACTTCCACTGTAATCGAAATTGAAAATGAAAATC
TTTCATCAGTCCCTACCAGTGCTAATGAAGACTTACCAACTTCCACTGAAATTGAAAATG
AAAATGAAAATCTTTCATCAACCACTACCAGTGCTGATGAAATAAGTGAAACGATTATTC
CAATAAAACAGAATATTTGTAATGACGTAGTAACGATTAATAATTCAAATTTTATTACTG
TTTATTTCAAAGAAACTTTAATGTATAATAAATGTATATTATCTGATTTTTACTTTATTA
AAGAAAATTCAAGTATTACCACCATTATGTACTGTGGAAAGATATATTTAAATAATGATG
TACAAAAATACAACATTAAAATTAATAGAAATAAATCAATAATATTTGGACCATCTATTT
TAGAAATAGAAAAAGTATATAAAGTTTATATGACAAATAAAGGTGAAAAAACGTTATGTA
TGAATAATAATCGAAAAAACAATTTAGATTATAAAATTGAAGATGCAGAGGAATATATTC
AATTAAATAGTAAAAGTGAAAGTAAAATAACACTTATTAATAAAATTGATGAAATATTTA
TGAAAAATTGTTCAAATGAAGTAAGTTTTAATGCTATACCTGCCTTAATTTCATCCTTAG
AAGACGATTTATGTATTGATGAAGATCATATTTTAAAAATTAAGTATTTGTTCAATAATA
AAGATGAAAATAACAATAATAAAACATCAACTACTACTTTCACTACTATTCCTGAAGCGA
CAAGTTCTTCAGTCAATACCTATTGCAATAAATTTAATAAATATCCTAAATATTCTGAAA
TAAAAAATAAAACGTTTAACTTTGAAGGATATGTTTTATATAATAAAAATACATGTAAAT
TAAATTTAGTTTCCAGTGGTCCATCAAATTATTATACTTTAAATCCATATAATCAAAAGG
TTCAAGTTAATGGTTTTATTGAATGTATCTATTTTGACGATGAAGGTAATAAATCTACAT
ATACTAAAAAAGTAAGAATTGAAAGTC
>Locus220v4rpkm16.00_PRE
AAAATACAAAAAAAAATAAAATAAAATACAAAATAAAATAAAATAAAATAAATATAAAAC
AAAAATATAAAATAAAATAAAATAAAATACAAAATAAAATAAAATAAAATAAAATAAAAT
AAAATAAAATAAAATAAGAAAAAGATGAAATTTAACGTCTTGTTTAAAACTCTTATTATT
ATTTTATTTATAGAATTAACATATACAAAAAAATGTTATGTTAAAAATAAGAATAATAAC
AAAATTAAGGATAAATTTATTAAAGATAAAAAAAATGAAAACTCAAAATACAATGAAAAT
TCAACTTTAATAGACAAGAATTCTACTAGTATATTACCAACTTCTACGAAATATTCTTCA
AATAATAGTATAACTAATGAAAGTTTACCAACTTCTACTGAAGTAAATTTGGATGAGTAT
GAAATTAAAGGTTTTTCAACAGAGGAGGATTCCCTTGATGAGGATTCATTTGAAGAATTT
TCATCAATCCTTACCAGTGCTAATGAAGACTTACCAACTTCCACTGTAGTCGAAATAGAA
AATGAAAATGAAAATCTTTCATCAGTCCCTACTAGTGCTAATGAAGACTTACCAACTTCC
ACTGTAATCGAAATCGAAAATGAAAATGAAAATCTTTCATCATCCCCTACTAGTGCTAAT
GAAGACTTACCAACTTCTACTGAAATCGAAATCGAAAATGAAAATCTTTCATCAGTCCCA
ACCAGTGCTAATGAAGAATTACCAACTTCTACTGTAATCGAAATCGAAAATGAAAATCTT
TCATCAGTCCCAACCAGTGCTAATGAAGAATTACCAACTTCTACTGTAATCGAAATCGAA
AATGAAAATGAAAATCTTTCATCATCCCCTACTAGTGCTAATGAAGAATTACCAACTTCT
ACTGTAATCGAAATCGAAAATGAAAATCTTTCATCAGTCCCAACCAGTGCTAATGAAGAC
TTACCAACTTCTACTGTAATCGAAATCGAAAATGAAAATCTTTCATCAGTCCCTACCAGT
GCTAATGAAGACTTACCAACTTCTACTGTAATCGAAATCGAAAATGAAAATCTTTCATCA
GTCCCTACCAGTGCTAATGAAGACTTACCAACTTCTACTGTAATCGAAATCGAAAATGAA
AATGAAAATCTTTCATCATCCCCTACTAGTGCTAATGAAGAATTACCAACTTCTACTGTA
ATCGAAATCGAAAATGAAAATCTTTCATCAGTCCCAACCAGTGCTAATGAAGAATTACCA
ACTTCTACTGAAATCGAAAATGAAAATGAAAATCTTTCATCAACCCCTACAAGTGCTGAT
GAAATAACCGAAACGATTATTCCAATGAAACCGAATATTTGTAATGACGTAGTAACAATT
AATAATTCAAGTTTTATTACTGTTTATTTCAAAGAAACTTTAATGTATAATAAATGCATA
TTATCTGATTTTTACTTTATTAAAGAAACTTCAAGTATCACCTCCATTATGTACTGTGGA
AAGATATATTTAAATAATGATGTACAAAAATACAACATTAAAATTAATAGAAATAAGTCA
ATAAAATTTGGACCATCTATTTTAGAAATAGAAAAAGTATATAAAGTTTATATGACAAAT
AAAGGTGAAAAAACGTTATGTATGAATGATAATCAGATAAACAATTTAGATTATAAAATT
GAAGATGCAGAGGAATATATTCAATTAAATAGTAAAAGTGAAAGTAAAATAACACTTAGT
AATAAAATTGATGAAATATTTATGAAAAATTGCTCAAATGAAGTAAGTTATTATGCTACA
CCTGCCTTTATTTCATCCTTAGAAGACGATTTATGTGTTGATGAAGATCATATTTTAAAA
ATTAACTATTTGTTCAATAATAAAGATGAAAATACCAGTAATAAAACATCAACTACTACT
TTCACTACTATTCCTGAAGCGACAAGTTCTTCAGTCAATACCTATTGCAATAAATTTAAT
AAAGATCTTAAATATTCTGAAATTAAAAATAAAACATTTAACTTTGAAGGATATGTTTTA
TATAATAAAAATACATGTAAATTAAATTTAGTTTCCGGTGGTCCATCAAATTATTATACT
TTAAATCCATATAATCAAAAGGTTCAAGTTAATGGTTTTATTGAATGTATCTATTTTGAC
GATGAAGGTAATAAATCT
>Locus221v1rpkm1233.61
GATAAAAATTCAAATAATCAAATTTATTTGATATTTTAAAACGAAATAAAAATATATTTA
TTATTTTTTATTCTAAGTAATTAGAAAGAAATCTTTTTTATAGAATATTTATCTTTAAAA
AAAAATAATTATTAATCATGGATGAGGATATTGCTGCCCTTGTTATCGATAACGGTTCCG
GTATGTGTAAGGCCGGTTTCGCTGGTGATGATGCTCCACGTGCCGTTTTCCCATCTATTG
TAGGTCGTCCAAGACACCAAGGTGTTATGGTTGGTATGGGTCAAAAGGATTCATACGTTG
GTGATGAAGCCCAATCCAAGAGAGGTATTCTTACTCTTAAGTACCCAATTGAACACGGTA
TTGTTACTAACTGGGATGATATGGAAAAGATTTGGCACCACACTTTCTACAATGAACTTC
GTGTTGCTCCAGAAGAACACCCAGTTCTTCTTACTGAAGCTCCACTTAACCCAAAGGCTA
ATCGTGAAAAGATGACTCAAATTATGTTTGAAACCTTCAACGTTCCAGCCTTCTACGTCC
AAATTCAAGCTGTCCTTTCCCTTTACGCTTCTGGTCGTACCACTGGTATTGTACTTGATT
CTGGTGATGGTGTTTCCCACACTGTTCCAATTTACGAAGGTTACTCCCTTCCACACGCCA
TTCTTCGTCTTGATCTTGCTGGTCGTGATTTAACTGAACATCTTATGAAACTTCTTACTG
AACGTGGTTACACTTTCACTACTACTGCTGAACGTGAAATTGTCCGTGATATTAAGGAAA
AGCTTTGCTATGTTGCTCTTGACTTTGAACAAGAAATGCAAACTGCAGCTCAATCGGCGC
AACTAGAAAAGAGCTATGAATTGCCGGATGGTAATGTTCTTACAATTGGTAACGAACGTT
TCAGATGTCCAGAAGCTTTATTCCAACCAGGTCTTATTGGTCTTGAATCTGCTGGTATTC
ACGAAACTACTTACAACTCTATTATGAAGTGTGATGTTGATATTCGTAAGGATCTTTACG
GTAA
>Locus222v1rpkm1226.83
TTTTTTTTTTTTTAAATAAAAAGTATTACTTAAAAAATGACTGAAATCACTCACCCAAAC
ATTAAGGACGGATGGTTCACTGAAACTCAAGCTTTATGGCCAGGTCAAGCTATGACTTTA
AAGGTTAAGAAGGTTGTTCATCATGAAAAGTCTAAGTACCAAGATGTTTTAGTTTTTGAA
TCTAC
>Locus223v1rpkm1214.96
ACTATCTTTTTTTTTTTTTTTAAATAAAAAGTATTACTTAAAAAATGACTGAAATCACTC
ACCCAAACATTAAGGACGGATGGTTCACTGAAACTCAAGCTTTATGGCCAGGTCAAGCTA
TGACTTTAAAGGTTAAGAAGGTTGTTCATCATGAAAAGTCTAAGTACC
>Locus224v1rpkm1204.77
CCACACAATAATAATTTATTATTAAATCTTAAGAATCAACAATGGCCGAAGAACACGATC
ACACCTTCGAAGAAGCCGATGCCGGAGCTTCCCTTACTTACCCACTTCAATGTTCCGCTC
TTCGTAAGAACGGTTTCGTTTTACTTAAGGGTCGTCCATGCAAGATCGTTGATATGTCTA
CCTCTAAGACTGGTAAGCACGGTCACGCTAAGGTTAACTTAGTTGGTATTGATATTTTCA
CTGGTAAGAAGTACGAAGATATGTCTCCATCTACTCACAACATGGAAGTTCCAAATGTCA
GACGTACTGAATACACTCTTTTAGATATTGACGATGGTTACCTCAGTCTTATGACTGCTG
ATGGTGATACTAAGGATGATATCAGAAAGCCAGCTGATCCACTCGGTCAAGAAATCGAAG
AAGCTTTCGAATCTGGTAAGGAAATCATTGTTACTATCATCTCTGCTATGGATGAAGAAG
CTTGTATTGCCTGGAAGGAAGCCCCACAATCCTAAGAAGTTTAATAATAAACTATATCAA
TTTAATAATTAAATAATAAGACAAATAAATCCTTATTGTTTGATTATCAAGTGAAAGAAA
ATTTTTATTTTAAACATATTTATTATAGAAAACATTATTAAAAACAAAACAAATTAAGAA
GAAAATATTAAAAAAAAAAAAAAAAATTAAAT
>Locus225v1rpkm1182.95
AAAAAAAAATAATTTTTTAAAAAAAAAAAAAAAAAAAAAAAAAAAAAAAAAAAAAAAAAA
AAAAAAAAAAAAAAAAAAAAAAAAAAAAAAAATGAAGTTTTTTACATTAATTACAATTTG
TTTATCCTTAATTGAATTAGTTTTCGCTAAGAACCAATATACTGGGGTTAATGAATCTGG
TGCTGAATTTGGTCAAGGTGAATACCCAGGTACTTACAATAAGCATTACATTTACCCAGA
TGTTAAAGCTATTCAAGCTTCCATTGATCAAGGTATGAATATTTTCCGTGTTGGCTTTGC
ATGGGAACGTTTACAAAGAAGCTTAAATGCTGAATTTGATGCCACTGAATTTGGTCGTTT
AGATGAAGTTATTAACTATATCACTAGTAATGGTGCTGTAGCCATTATTAATCCACATAA
CTTTGCTAGATATAAGAACGCTGTTATTGGTACAAGTCAAGTCCCAAATTCTGCTTTCTC
TAACTTATGGAAGAGATTAGCTCAAAAATACAAGAACAATCAAAAAGTTTGGTTTGGTTT
AGTAAATGAACCACATGATATGCCAACAGCTCAATGGTTCGCTGCTGCACGTGATGCTGT
TGATACCATTCGTGCTACAGGTGCTAACAATAATGTTCTTGTTCCTGGTAATGCATACAC
TGGTGCATGGAACTGGAAAGAAACTTTTTATGGTGAATCTAATGCTTCCGTTGCTCTTAG
ATACTTCAGCTCAGCTGATAAGAATATAATTTTCGAAACTCACCAATATTTCGATTCTGA
TTATTCTGGTACTCATGAACAATGTGTTCAACGTCCATGTAACAAACTCTTCGTTAATTT
CGTTGAATGGTTAAAAGCTAACAATTTAAAGGGTTTCATTGGTGAATTTGGTGCTGCCAT
TAACAGGGACTGCAAAGCTTGTGTTGAAGAAGCTATTAACTACTTAGAACAAAACTCTGC
TAATATTGTTGGCTGGGCCTGGTGGGCTGCTGGTCCATGGTGGGGTAATTATATGTACTC
CCTTGAACCAAAAGGTAACAAGTTCCCAGAACAAATGACTTGGTTAAAGCCACATCTTAA
TGGTCCATCCTCTTTGACTACTGTTCCAACATTCGATTTTGCTGATATGGCTCCAAATGG
TTTCCCATACTGTCAATATTGTGAAGTTGGTGCTACTGGTGGTGATGGTTCTCTTTGGGG
ATGGGAAAATGAACAATCTTGTGTTGTTGACTATGGCCATTGTAAAAATGAAAAGCCAAA
AACTACTACTACCACTACCACTAAAAAAACTACTACTACTACAAAGAAGTCTCAACCAAC
TAATGATGTATGTTTTAGCATAAACCTTGGTTACAAATGTTGTTCTGGTTGTGATATTGT
ATATGTTGATCAAGATGGTAATTGGGGTGTTGAAAATGATCAATGGTGTGGAATTAAAAA
CTCTTGCAATGCCCAAAGCTGTTGGTCTGAAAGCCTTGGTTTTCCATGCTGCCAAAACAC
CAAAGAAGTTTACTACACTGATAATGATGGTAATTGGGGTGTTGAAAATAATAACTGGTG
TGGTATCATTTAAAAAGCAAACATCAGTAAATAATTTTTTTAAAAAAATTATTTCAAACA
TTTAAAATATATATGCATAAACTAAAAATAAAAGATAAAATAAATAAAAAAAAAGAAATA
AGAAAAAAAATTAAAAAAAAAATAATGAATTATATATGAAAATAAAAAGTCTTTATGAAT
TATTAAAAATTTGATATTAAATTTTAATAAAATTATATTGATATAATAAAA
>Locus226v1rpkm1175.27
TTAAGATATGGCTGGAACAACTGTTAAAGACGTAAACCCACATGTTTTTGTTAAGGCTTA
CGCTGCCTACCTCAAAAAGACTGGTAAATTAGAAGTCCCAAAATGGGTTGATCTTGTTAA
AACCGCCACTTTCAAGGAACTTGCTCCATATGACCAAGACTGGTACTACATTCGTGCCGC
CTCCATTGCTCGCCATATCTACCTTCGTCAAGGTGTTGGTATTGGTGCTCTTCGTAAGAA
GCATGGTAGTACTTGCAACCGTGGTACTCGTCCATCTCACCACTGTGATGCCAGTGGTAA
CATCTTAAGAAAAATCGTCCAAGGTTTAGAAAAGATGGATATTCTTGAAAAGGATGTCAA
CGGTGGTCGTCGTATTACTCAAAACGGTCGCAAGAGCTTAGACTTGATTGCTTCCCAAAT
TGTTCGTGAAGAATAAATTTAAATGCAAAAATATTTTTGTTAAGCAGAAATAAAATTTAA
AACATTAAAATAACATTATATTTTGTTTTCTTTTTAAATTAAAATTAAAAAGGGAAGATC
TTAAACAAATATATTGTAACAGCTGTTTAATTTCGAAAATTTTGTGTTAAAATATATAGT
TCATGTGTAAAAGGAAACATTAAATATTAAAATGGAAAATAGTAAAGGTTTAAATAATTT
TAATCATCAAAAAATAAAGGAAAATCAAATAGGAATATTTTAAAAGAAACAAATAACAAT
TAAAATATAAACTAGGGTAAATTTATATGAAAGAGTATTAAATGAAAATAATATTTTAAA
AAAAAA
>Locus227v1rpkm1165.40
ATCTTGAAGATGAAAATGGTGAAATTATTTCTCTTCAAGAAGCTAACTCTCGTGGTTTAA
TTAGTCAAGTTGACGAATCTGACCGTGGTCTTAACTTCCAAAACCTTTCCACCAAGCAAA
TGCTTCTTGGTGCTGCTGCCATTGCTGCTGCCGGTCTTGTTGCTGGTGGTGGTGCCTACG
TTATTAACAAACAACTTAAGAAGAAGAAGAGAGTTAAGAAGAGTGAACTTAACGGTCAAC
AACAAGCTGCTACTAACCAACAACGTGGTTTCTAAGATAGTTATTAAAATCTACTAGAAA
TTGAAAATAATTTCAATAAAATTAATATTTCGTAATAAAAGTCGAAATTTTATTGTATTT
GTAAAAAAATAAATAAATAAGTAAATTACTATTTATTTCTATTTTTTATACTTATGTACA
AAATTTAATTAAACGGTATTATGATATTAAAAAAATATCATAATTGCAAGCATTTAATCA
TAAAAAAAAAAACGTAAA
>Locus228v1rpkm1164.86
GGTGTTCATATCATCAACATTCAAAAGACCTATGAAAAGATGGTTTTAGCTGCCCGTATA
ATTGCTACAATTGAAAATCCATCTGATGTTGTCATCATTTCAGCTCGTTCCTACGGTCAA
CGTGCTGCCTTAAAGTACGCTAAGTACACTGGTGCTCAAGCTATTGCTGGTCGTTTCACT
CCAGGTACTTTTACTAACTATATCACCCGTTCTTTCAAGGAACCACGTCTTGTCATTGTT
ACAGATCCAAGAACTGATCACCAAGCTATTATTGAAGCTTCTTATGTCAACATTCCAGTT
ATTGCTCTCTGTGATGCTGACTCTCCACTTAGATACGTTGACTGTGCTATCCCAACCAAC
AACAAGAGTAAGCACGCTATTGGTTACCTCATCTGGCTTTTAGCTAGAGAAGTCCTCAGA
CTCAGAGGTACCATCAGCCGTGATGAAGAATGGGATGTTATGCCAGATATGTTCTTCTAC
CGTGATCCAGAAGAAGCTGAAAAGGAAGCTCAAGTTGAAGAAGCTGCTCCAGAAGAACCA
GAAGAAGAAGACGAAGATGAGTTCTTCAATGGTCAATCTACTAACCCAGCTGAAGCCGCT
TACAAGCAAAGTGAAAGCAGTTGGAATAGTGAAAAGCCAACCTGGGGTGATGATGCTGAA
TAAAGCTACTGAAATATATTTAATAGAAATAAATTAATAAATCGAAAAGATTCAAAATAA
AACTTAAATATAACAAATTTGAGAGTAAATTAGATGAATAATGGAATTATTTAAATGAAG
AGGATAAAAGTATTGGTAGATAATTGAATTTATGGAGAATTTAGCATTTAAAATATTATT
ATGTTTTATTAAATATGTAAAATGGTTAGTTGAAATTAAAATATAATAAATTGACTTTTT
TTATTCTTTTTTATTTTTTAATAAGAATGAGAATAAAAATTTTAATATATAAAGGATAAC
ATAAATTATCAATTAAGAAATTATATTTTCGGATCATGGGAAGTTTAATGCAAAGTATTC
TTTTTAAGAGGAAATAAAATAAGTCTTAATTGGAGAAGTAAAAATAAAGTCAATTTGAAA
GAATAAAATACAGGAAAATTAATTATTCC
>Locus229v1rpkm1164.07
TATTGGTGCCTTTATCATTCCACCAATTGGTGTCTTCTTAGAAAGGGGATTAAACAAAGA
TTTTGTTATAAATGTTCTTTTAACGATATTAGGTTGGTTCCCTGGTATGGTTCATGCAAT
GTATATTATCTGCAAATATTAGAAAGAAGAAGAATTTTTTTTTATGGAAAAAAAAAAAGA
AAAACTAAGTAAATAATTATATTTTTTTTTAGCAAAAGTTAATAATAATATCGAAAATGC
CTTTAACTTGTACTGATATTTTTAAGATTATTGGTGCCTTTATCATTCCACCAATTGGTG
TCTTCTTAGAAAGGGGATTAAACAAAGATTTTGTTATAAATGTTCTTTTAACGATATTAG
GTTGGTTCCCTGGTATGGTTCATGCAATGTATATTATCTGCAAATATTAGAAAGAAGAAG
AATTTTTTTTTATGGAAAAAAAAAAAGAAATAATACAAAAACTTTTTATATTCCTAAATG
GAATAATATATGAAAA
>Locus230v1rpkm1151.47
TCCTTCGGTGAACTTTTCTCACCAGTTATTCGTCGTCGTACCTTCATTACCTTCTTAATG
CAACTTTTCCAACAATGGACTGGTATTAACGTTATTATGTACTACCAATCACAAATTTAC
GATGAAATCGGTTTCTCTAAGTTTATGTCTACTGTTGTTCTTCCAATTATCAACAATTTC
GTAAACTTTGTCTCTACCTTCCCAGGTATGTGGGGTATTGAAAGATTAGGTCGTAAGACT
TTATTAGTTGTTGGTGCTCTTATGATGATGGCCTTCCACATTTCTACTTGGGCTTGCTCT
ACTCAAACTCATAATGGAAAGGTATGGCAATATCTTGCTGTCGCCTCTGTCTTCTTATTC
GTCTTCTCCTTTGCCTGGACTTGGGGTCCAGTCCCATGGGTCTACCAAGCTGAAGTATTC
CCACTCCGTGTCAGAGTTAAGGGTTCTGCTGTTGGTACTGTTTCAAACTTCCTTAACAAC
TGGATTATTGCCTTCGTCGGTCCAGCTCTTATGAAGGCCTGGTCTACCAAGACATTCCTT
CTTTTCGCTGCTGCCTGTCTTCTCGCCTGGATTTACTCTCAATTCTACGTTATTGAATGT
AAGGGTCTTAGTATTGATGAAATGGATGCTAAGATGGCTGGTAAGGCTTAAGTAGCTTAA
TTTCATATAAAAAAAAAGTTCATTTTAATGAAAATTTGAAGATCATAGAAGATTTTATAA
CAAGAGAAAAGAAAAGAAGATTTTTAATCATTTGATTATTAAAATATTATTTAAAATAGA
ATTAATTAAAATTTACTAATTATTAAAAGTAAATTTTAAAACTAATTTAATTAATATAAT
TTTAAAAATAGAAACAAAAATATAAAAAAATAATAATCAAAATAAAAATTAAAATGGAAA
ATAATAATAAAATAATAATAAAAATAAATAAAAATTAAAAAAAAAATACAAAAATAGAAA
CAAAAATAGAAAAAAAATAATAATTAAAGAAAAAATTAAAAAAGAAATTAATAATGAAAA
TAATAATAAAAATAAATAAAAAGTAAAATAATGTAAAATTGTTTGGAAAAAATCTACATG
AAATATAAATGAAATTAAAAATTTAAAAAAAAA
>Locus231v1rpkm1131.83
AAACATTTAGTTGATAATAATATTGATAATTATAATGATAATAGAATTAATAAACTGATT
TAAATAAGTTTAATATCTTAAATAAATTAAAAATATAAATAATAATATAAATTAATATAT
TAATAAGTATATACATTTGAATATGATTAAAATTTTTTTTTTGGTTTTTTGAATAAGTTT
GTATTTATGGAGCAAGTTTTGACATATACAATGTTGAATCAGAAGATATTCCCGAAAAAC
TTATCTATCATTATAATACATTAAAAACCTTTGAAAAAACGGATAATAGAAAAGGAATAT
GTAAATATGATGTATGCTTTAATTTAATGTTAAAAAAACCCTTTATTGAATTGCCTGACA
CAAATGGAACTCTTCATATTTACATTGTAGAACCTTATCAAGCACATTATAATGTAAATA
AAGAAATGCTGCCTTTTTCTACCAAATGTAAAAGCAATGAACAATGTTTTTCTGACAAAT
GTGTCAATAATACTTGTATACGTAATTTACAAGCTAACATTTTACGTTGTGATACTCTGT
ATACTCATCCTCATTTATTTATTTCTCAAAAGAGTTTTATACATTGTGGTCGAATGTTAG
GAGATTCATGTGATAAAAATGATGAATGTTCATCCAATTATTGTGAGGAACCTTATTGTT
ATGAAAATCCATATCAACCATCTGATACTGATACAATGAATCTAAATATGGAATATTTAG
GGCTTATAGGAGGAATAGTAATTTTTGCTTTAATTACGGCTTGCTTTTGTTGCATCAAAC
AAGGATATACATCATTAAAGAACCAAACCAATAAGTCCAAGAAGTAATTCTGATACGATT
CAAGTGATAGTACTATTCTATCACAAAGTTCGGTTATCAAACATTACCAAAAAGATTAAT
ATTCTTATTCTCTTAAGATCCTAGTTTTACAAATTCTATGACATCTACTTATATCTATAC
ATAGTATCACCAATATAGATTGCAAAGGATACTCCTTTGAATTCTAAAATAACAAC
>Locus232v1rpkm1121.05
ATTGAAAATGATTTCAAATCAAATTTCATCTAGTGCTAAGGTTGCAGCTTCCGCTGTCAG
CAAGAGATTATACTCTACTGCCTACGAACAAACCTTAAAGAACCTTCTTATCAACAAGAA
CACTAAGGTTATTACTCAAGGTTTCACTGGTAAACAAGGTACTTTCCACGCCAAGAATGC
TCTTGCCTACGGTACCAAGATGCTCGGTGGTGTTTCTCCAAAGAAGGCCGGTACT
>Locus233v1rpkm1111.89
CTACTTCCTTACCGACAAAGGTATTGAATATCTTCGTGAATACCTTCACCTCCCACAAGA
AATCGTCCCAAAGACTCACATTAAGACCCAAAAAAGTATTCCAAGAGGTAACTTCAGAGG
CGATCGTCGTGATGGTGAAAATCGTGGTCAACGTGATGAATACCGTAGACGTGACAAGGA
AGGTGCAAGTGGTAACTTCCAACCAAGCTTCCGTGGTGGAGCTGGTCGTGGTCGTGCTCA
AAACCAACAATAAGCATATAAATAAATAATGTATTATTTATTATGTTAAATTAATAAAGA
ATCAAAAATTATATAAATTTTTAAGAGTTTAAATTCATTACAGTTTCAATAGACGAAAAG
CATTTTTTAAAAAAAAATTAGTATCGAGGAAGTGTAAAACATAATATTTTAAGTTTATAA
AAAAATTAAAAAAAAAATGTTTTTAAGTTTATAATGAATTGTCGAAAAAAGAATTTTATA
AATCTTTAAGAAAATTTATATTATTTTAGTAGTATAAATATTTTATTTTTTTATCATTAA
TATGTACAAATAACGTTGTTAATAAAAGAAATAATATTTAAATATTATATTTTATGTATA
AAATTTAAATATTATTTCAGATATTAAGGGAAAATAATATTTTAAAAAGCGTTTCCAAAA
AAAAATTTAAATTTTTTTATTTAAACAAAAAAAAAAAAAAAA
>Locus234v1rpkm1107.61
GGTGTTATGGTTGCCAAGAAGGATTTCAATGCTCCAAAGCACCAAGATATTGATGTTTCT
AACCTTTACGTCATAAAGGCTCTTCAATCTCTTGCTTCCCGTGAATATGTTAAGGTTCAA
TTCTCTTGGTTATATTACTACTACTTCCTTACCGACAAAGGTATTGAATATCTTCGTGAA
TACCTTCACCTCCCACAAGAAATCGTCCCAAAGACTCACATTAAGACCCAAAA
>Locus235v1rpkm1106.71
TTTTTGTAATATACCAATTTTTTTAATTAAATAATTTTTTTATTATAAATAGAAAATTTT
TTAATAAAAATGGAAAGTTTAACTTTATGTCAAGTTAATAACACTCTTGCTAAGTCAGTT
TCAGTTAATGCTGTTGCTGCTACTAAGGTCGCTGGTGTTAGAATCAGCAAGCCATCCCGT
GCTATCCACACTACTCCAATGACTACTACTAGTCTTAAGGTTGCCAAGAAGGCTGCCTTC
AGTCAATCTAAGACCTACGCCACTGCTCCATGCATTACCAACGATGCTGCTGCCAAGAGT
GAAATCGATGTTGAAGGTTGGATTAAGAAGCACTACACTCCATACGAAGGTGATGCTTCC
TTCCTTGCTGGTCCAACTGAAAAGACTAAGAAGCTTTTTGCTAAGGCTGAAGAATACTTA
GCCAAGGAACGTGCTAACGGTGGTTTATACGATGTTGACCCACA
>Locus236v1rpkm1083.98
CCAAGAAGGTGTTATGGTTGCCAAGAAGGATTTCAATGCTCCAAAGCACCAAGATATTAA
AATATTTAAATATTTTTTTTATAGTAAAATAAGATGGCCGCTAAACCAGTTGCTACTTGG
AACACTTGTTTAAATGTTCCTCTTCAACAAGAAGATCCAGAAATTTATGACATTATTGAA
CAAGAAAAGATTAGACAATGGAGTTGTTTAGAATTAATTGCTTCTGAAAACTTCACTTCT
CAAGCTGTAATGGAAGCTAATGGTTCTCCATTAACCAACAAATATTCTGAAGGTCTTCCA
GGTGCTCGTTACTACGGTGGTAACGAATACATTGATATTTTAGAAAGATTATGTCAAGAA
CGTGCTTTAAAGGCTTTCGATTTAGATCCAGCTAAGTGGGGTGTTAATGTTCAACCATAC
TCTGGTTCTACTGCTAACTTCGCTGCTGTTATGTCTGTTTTAGAACCACATGAAAGACTT
ATGGGTCTTGATCTTCCATCTGGTGGTCATTTATCTCATGGTTACGCCACCCCAAAGAAG
AAGATTACTTCTTCTGCTGTTGTTTGGGATTCTATGCCATACCGTGTTGACCCAGAAACC
GGTTACATTGACTACGACAAATTAGAAGAAAATGCTACTCTTTTCCGTCCAAAGTTAATT
ATTTGTGGTGCCAGTGCCTATCCACGTGAATTCGATTACGCTAGATTAAGAAAGATCGCT
GATATTAACAATTCTTATTTAATGGCTGATATTGCTCACATTAGTGGTCTTGTTGCTGGT
AAGGAAGCCGCTAATCCATTTGAATATTGTGATATTGTTACTACTACCACTCACAAGACT
CTTCGTGGTCCACGTGCTGGTCTTATTTTCTTCTCAAGAACCTGTGAAAAGAACTTAAAG
TTAGAAGCTGCTGTTAATGCTGCCGTTTTCCCAGGTGCTCAAGGTGGTCCACACAACAAT
ACTATTGCTGGTATTGCTGTTGCCTTAAAGCAAGCTGCTACTCCAGAATGGAAGCAATAT
GCTCAACAAATTCGTAAGAACTGTGCTGCTATGGCTGCTAAGCTTAAGTCTTACGGTTAC
AAGATTGTTACTGATGGTACTGATAATCACCTTATTCTTTGGGATTTAAGACCAAACAAA
TTAACTGGTAGTAAGATGGAAAAGATGTGTGATTTCGTTAATATTACATTAAATAAGAAT
GCTGTTCACGGTGATAAGAGTGCTGCTGTTCCAGGTGGTGTCAGAGTTGGTGCTGCTGCT
TTAACTTCTCGTTCTCTTAAGGAAGCTGATTTCGAACAAATTGCCGATTATTTACACCGT
GCTACTAAGATTGCTTTAAGAATCCAAGAAAAGACTGGTAGATTATTAAAGGACTTCATT
GCTGCTGCTAAGGATGATGAAGAAGTCAAGGCTTTACAAAAGGAAGTCGAAGCTTTCGCT
CGTTCCTTCCCAATGCCAGGTTTTGATCCATCTAAGATCGATTTAGCTAAGTACTCTCAT
TAAATAAATTAGTTTTTTTAAGATTGGAATATAAGCAATGTTTGTATTAATAATTAATAT
CTAATTAAGTTAATACAAAGTAGTCAATGGGTAACAATTTTTATTAAATTATATTACCAA
AAAAGAAAATATTTAATGATAAAAATAAATTAAAAAAAAAAAAAAATGCAAATAAATAAT
TATTTTAGATAAAAAAAAAGAGAGAAAAAAATGTAAAGAAAAATGTAATTAATCACGAAT
AAACGTGAT
>Locus237v1rpkm1081.71
ACTCCTCAATTTTTTATAAAGAGGGTAATTTTGTAAATTTGTAAAACAAAGTTAAGATAA
TAAACATGGTTGAGTTCAAGAAGATTGTCGAAGTTGGACGTGTTGTTATGATCACTTATG
GTCCAGATGCCGGTAAATTAGCCGTTATTGTTGACATTATTGATCATGCCAGAGCTTTAA
TTGATGGTCCAACCACCAATGT
>Locus238v1rpkm1065.80
ATTTTTATATTTATTTTAAAATTATTTAGTCTTCCCCATATCCAAAATGGCCCAAAAGAA
GCAACAACAAAAATTAGGTTTCTACGAAGATTTCCTTCTCGCTGGTGTCTCTGCCACCAT
TTCTAAGACTGCTGCCGCCCCACTTGAACGTGTCAAGCTTCTCGTTCAAAATCAAGGTGA
AATGTTAAAGAGTGGTCGTCTTGCTACCCCATACAAGGGTATTGGTGACTGTTTCGTTAG
AGTTGCTAAGGAAGAAGGTATTGCCTCCTTCTGGAGAGGTAATGGTGCTAACATTATTCG
TTACTTCCCAACTCAAGCTCTTAACATTGCCTTCAAAGAAAGAATAAAGAACGCTTTCGC
TGTTGACAAGGAAAAGGAAGGTTACGCCAAGTGGTTAATTGCCAACATTGCCTCTGGTGG
TGCTGGTGGTGCCCTCTCTCAAGTCTTCGTCTACTCTCTTGATTACGCTCGTACTCGTCT
TGCTAACGATGCTAAGTCTGCTAGCGGTGGTGAACGTCAATACAAGGGTTTAATTGATGT
TTACAAGAAGACCTACAAGGCCGATGGTATTGCTGGTCTTTACCGTGGTTTCACTCTTTC
TTGTGTTGGTATCATGGTTTACCGTGGTCTTTACTTCGGTCTTTACGATTCCGTTAAGCC
ATTACTTAAAAACATTGGTATGGAAGGTAGTTTCGCTGCTTCCTTCATTCTTGGTTGGGG
TGTTACCACTGTTGCCGGTATTGCCTCCTACCCAATTGATACCATCAGAAGAAGAATGAT
GATGACTTCTGGTGAAGCTGTTAAGTACAAGAGTTCCATTGACTGTGCT
>Locus238v2rpkm46.09_PRE
TATGAAAATTGAAAATTCGAAAAAGATTCATGGAGATGTAAACAAATAAATAAATAAAGA
TAAATTATATTTAATTGGTTTTAGGAAAGTGAATAAGCAAAAAAGGTTTTATTGAAGTAT
ATGGAAAGAGATATTTTGGATAATCAAATTTATTTTATTAAAATTTGTGATTTAGAATGA
TTAGTTGTTTTTAATTTTAATAAATAAAAAAAATTATGATTATGGATTATGAATTGAAAT
AATGTAAATTTGAATGATATTTATTAATATGTTATTAATGTTTATTCAATATATATAAAA
AATAGTCTTCCCCATATCCAAAATGGCCCAAAAGAAGCAACAACAAAAATTAGGTTTCTA
CGAAGATTTCCTTCTCGCTGGTGTCTCTGCCACCATTTCTAAGACTGCTGCCGCCCCACT
TGAACGTGTCAAGCTTCTCGTTCAAAATCAAGGTGAAATGTTAAAGAGTGGTCGTCTTGC
TACCCCATACAAGGGTATTGGTGACTGTTTCG
>Locus239v1rpkm1063.72
ATTTTAAATAAGAAAAGAACACAAAATGCAAAACGATAAGGGAAAACTCGTTGATCTTTA
CATCCCAAGAAAGTGCTCTGCCACTGGTCGTCTTATCACTGCTAAGGACCACGCTTCCGT
CCAAATTAACATTGGTGATGTTGACCCAGAAACTGGTCTTTACACCAAGTCTTTCACTAC
CTTTGCTTTCTCTGGTAATGTCAGATCCCAAGGTGAATCCAACGATTCTCTCGACAGATT
AGCTACCCAATCTG
>Locus240v1rpkm1049.77
ATTTTTTTTAATATAATTTAAAAAAAATAAAAAATATAAAATGACAGGATTAACTGAACT
CCCAGCTTGGAAGGCCCTTCAAGATTATTACAATTCTAAGGGTAAGGACTTAAACTTATG
TAAGTTATTCAAGGAAGATCCAAACCGTTTTGTTAACTTCTCTACTACTTTCACTCCACA
AAATGGTGACAAGCCAACCATCTTACTTGATTATTCCAAGAATCTTGTTGATGAAACTGT
CATGAAACTTTTAATAGATTTAGTTAAAGAATCCAATGTTCCAGAATGGCGTGACAAGAT
GATGAATGGTGAAACTATTAACTTCACTGAAAAGCGTTCTGTTTTACACATTGCTCTTCG
TAACCGTTCTAACCGCCCAATTTATGTTAAGGGTGAAAATGTTGTTCCAAAGGTCAATGC
CGTTCTTGATCATATGAAGGAATTCTCTGACTCTGTTCGTTCCGGTGAATGGAAGGGTTA
CACTGGAAAAGCCATTACTGATGTTATTAACATTGGTATTGGTGGTTCTGATCTTGGTCC
AGTTATGGTTACTGAAGCTTTAAAGCCATACTCTCGTCCAAACCTTCGTGTTCACTACGT
TTCTAATATTGATGGTACTCACATTGCTGAAACCTTAAAGAAGATTGATCCAGAAACTTC
TTTATTCATTATTGCTTCTAAGACTTTCACTACTATTGAAACTATTACTAACGCTAATAC
TGCTAAGGAATGGTTCCTTAAGAAGGCTCAAGATAAGAAGCATATTGCTAAGCACTTCGT
TGCTCTTTCTACTAATGCCAAGGGTTGTCAAGAATTCGGTATTGATGTTAAGAACATGTT
CGAATTCTGGGACTGGGTTGGTGGACGTTACTCTCTCTGGTCTGCTATTGGTTTATCTAT
TGCTCTTTACGTTGGTTTCGAAAACTTCATTGATCTTTTAGCTGGTGCTCATGCTATGGA
TGAACATTTCAGAACTGCTCCATTAGAAAAGAACCTTCCAGTTATTCTTGCTGTCTTAGG
TATCTGGTACAACAACTTCTTCGGTGCTGACTCTCATGCTATTCTTCCATACGATCAATA
CTTACACAGATTCCCAGCTTACTTCCAACAAGGTGATATGGAATCCAACGGTAAGTACAT
TACTCGTGATGGTAAGAGAGTTAACTACCAAACTGGTCCAATTATTTGGGGTGAACCAGG
TACCAATGGTCAACATGCTTTCTATCAATTAATTCACCAAGGTACTAAGATGATCCCAGC
TGATTTCCTTGCTCCAATCATCTCTCAAAATCCAGTTTCTAACAACATTCACCACAAGAT
TCTTCTTTCCAACTTCTTTGCTCAAACTGAAGCTCTTATGAAGGGTAAGGATGAAACTCA
AGTTCGTGCTGAATTTGCTGCTGCTGGTGTTACTGATCAAGCTGAAGTTGAAAAGCTTGT
TCCACACAAGGTCTTTACTGGTAACCGTCCAACTAACAGTATCATGTACCAAAAGCTTAC
TCCATCTATTCTTGGTAGTCTTATTGCCATGTACGAACACAAGATTTTCGTCCAAGGTAT
TGTCTGGCAAATCAACAGTTTCGACCAATGGGGTGTTGAACTTGGTAAGCAACTCGCCAA
GGTTATTCTTCCAGAATTAGAAGATGACAACAAGGTTACCAACCATGATTCTTCTACTAA
TGGTTTAATTAACTGGTTCAAGTCCAACCGTAAGTTATAAGCTGTCTAATTTTTTTTTCA
TTTTTCTTTTAATTTAGGGAATTTTTTTTTGTTTAATTCAATTAAAAAAAATAATTAAAA
TAATTTAAATTTATAATTAATTTTAATTATTTTATTTTAATTGTTATAATTAACAAGAAA
AAATAAATATAAAACAAGAACAAAATAAAGAAA
>Locus241v1rpkm1047.83
AGCTGTTACCGAAGAAGGTGAAAAGCCAGAATGTGTTAAGACTCACCTTCGTAACATGGT
TATCGTTCCAGAAATGATCGGTTCCATTGTTGGTATATACAACGGTAAGACCTTTAATCA
AGTTGAAATTAAGCCAGATATGATTGGTCACTACTTAGGTGAATTCTCTATCACTTACAA
GCCAGTTAAGCACGGTCGTCCAGGTATTGGTGCTACCCACTCATCTCGTTTCGTTCC
>Locus242v1rpkm1045.40
GAATCCCTTCAAATGGCTCTTCACGATACCGATGTCCGTCGTCTTATGGCTTTCGGTGTT
GCTGGTCTTTCCGTTGTTGCTGATTCCTTCTCTGCTATTAAGTACGCTAAGGTTACCCCA
ATCCGTGATCCAAAGACCGGATTAACTGTTGACTTCAAGGTTGAAGGTGAATTCCCAAAA
TTCGGTAACGATGATGACCGTGTTGACTTCTTCGCCAGAACTGTTACTGACAAGCTTATC
AACAAGTTAAGAAAGACTCCAACCTACCGTGGTGCTACTCACACTCTTTCTATTCTTACC
ATTACTTCTAACGTCGTTTACGGTAAGAAGACCGGTTCTACTCCAGATGGTCGTAAGGCT
GGTCAACCATTCGCTCCAGGTTGTAACCCAATGCACGGTCGTGAATTCTCTGGTGCCGTT
GCTTCTCTTTCTTCTGTTGCTAAGGTTAACTACGATTCTTGTATGGATGGTATTTCTAAC
ACCTTCTCTATTGTTCCAAACACTATCGGTAAGACTTTACAAGAACGTCAAGGTAACCTT
TCTGGTTTATTAGATGGTTACTTCACTAAGGGTGCTCACCATCTTAACGTCAACGTTCTT
AAGCGTGAAACCTTAGAAGATGCTATGGCTCACCCAGAAAACTATCCAAACCTTACTATC
CGTGTTTCTGGTTACGCTGTCAACTTCGTTAAGTTAACTCCAGCTCAACAAAAGGAAGTT
ATTGCTCGTACCTTCCACGAAAAGATGTAAATTACTTTTCAAAAATAAATTGTTTTTGAT
TAAGTTTTTTTTATAATACATTTAAAAATAGTATTTTTTTAAAAAAAAATCAGTGACCAA
TTTTTTTTTAAAAAAAACTAATTTATTTTGTAATAATAAGAAAAAAATGTAATTTATATT
TAAACCATCCCTCTAAAAATCAATATCATTAAAATAGTAACAAGATTTTGTTTTTATATT
TATAAATAAATAAATAATAATAATAATAAGAATAAAAAATTATTTTATAATTTTTTTTAT
AATAAAATAATAAAAAGATTAAAATCAAATAAAGCAAACAAAGTAAATAAAAATAAATAA
AACATAAAAATTTGAAAAATAAAAGAAATATATATATATAATAAAAATAAAATCATTAAA
GTTAATTATAAATTAATAATACTTATTTAAAAG
>Locus242v2rpkm937.71
GGTTCTACTCCAGATGGTCGTAAGGCTGGTCAACCATTCGCTCCAGGTTGTAACCCAATG
CACGGTCGTGAATTCTCTGGTGCCGTTGCTTCTCTTTCTTCTGTTGCTAAGGTTAACTAC
GATTCTTGTATGGATGGTATTTCTAACACCTTCTCTATTGTTCCAAACACTATCGGTAAG
ACTTTACAAGAACGTCAAGGTAACCTTTCCGGTTTATTAGATGGTTACTTCTCCAAGGGT
GCTCACCATCTTAATGTTAACGTTCTTAAGCGTGAAACCTTAGAAGATGCTATGGCTCAC
CCAGAAAACTATCCAAACCTTACTATCCGTGTCTCTGGTTACGCTGTCAACTTTGTTAAG
TTAACTCCAGCTCAACAAAAGGAAGTTATTGCCCGTACCTTCCACGAAAAGATGTAAATT
GCCTTTCAAAAATAGTAAATTTTTGAAATGAAAAAAATATAAATTTTTAATTCATTAAAA
CTTGTTTAGAAGATCAGTGACCAATTTTTTAAACATGATTATTGATATTAAAAATTTTAT
CCATCCCAAAGTTATTTTAGTAAAAATAATTAAAGGATAATGTTTTTATAAAACAATTAA
CCTTTTATATTTTTTTAATACAATAGTAAAAAAAAAATAAATAAAAATATAAATAAGCTA
TTAAATAAAGCCAAAAAAAAAAGCAAAATTAAATAATAAAAGAAAAATAATAAAAGAAAA
ATAATAAAAGTAAATATCTAATAAAATAAAAAAACAACACTTTGAAATTAATTATAAACT
AATAATAATACTAAGAAGGCAAATAAAAATAAA
>Locus243v1rpkm1043.38
TTTTTTGTTCCTTCTCGCATAATATAATTAAAATTGAGATTAACATGTCTACTCAAGAAA
CCGCTCTTGTTTACGCTGCTTTAATTTGCCAAGACTCTGACGTCGAAATTACTGCTCAAA
ACCTTTCTAGTCTCCTTAAGGCTGCCAATGTTGAAGTTAATGAAGTTTACTCTAACATCT
TCGCTAAGGCCTTAAACGGTGCTGATGTTGCTGGTTTCATTGAAAAGCTCGCCGTTGCTG
CTCCAGCTGCCGGTGCTGCTGCTCCAGCTGCTGCTGGTGGTGATGCTCCAGCCGAAGAAG
CTAAACAAGAAGAAGAAGAAGAAGAAGAATCCGACAGTGACATGGGTTTCGGTCTTTTCG
ATTAGATAATTTAAAGTACTTAAATGATCGAAAAATAATCAAATCAATAAAGTATATAAT
CATAACAAAAAAAAGTGTTATTGGAACATAAGATTCAATTGTTTATATTATTTAATTATA
GATTTGTTCTATTAAATATAAAAAAGACATAAAGGGAATATTTGGAATTGTTAATTATAT
TATTCTATAATTGTATGGTTATAATTATATATAAGTAATAGTTTAACTTCATGAAGTAAA
TTTTAAAGAAGTTTCTCTTTAAGTTTTTAACGAAGGATGATTTTAAAAATATAGTAGTAA
ATAGTATTGTATTAAAAAAAACGTAAAATTGAAATATAGTAATTTTTAATGGAAGAAACA
AAAAGATTAAAAAAATAATAAATTGATTTAAAATTAATAATTATAAAAAAAAAAAAAAAA
AA
>Locus244v1rpkm1035.74
GGCAGATTGGGCAATGGAAGCTAAAGCTGGAGCAGCCTTAGAAGTTGAACGAGTAACGTT
AGCAAGCATTTTGTCTTTAATTTTTAAAATTAAATACAAAATGCTTGCTAACGTTACTCG
TTCAACTTCTAAGGCTGCTCCAGCTTTAGCTTCCATTGCCCAATCTGCCCAAAAGCGTTT
CCTCTCTGTTCATGAATACTGCTCCATGAACCTTCTTCATGAATACAATGTTAACGCTCC
AAAGGGTATTGTTGCTAAGACCCCAGAAGAAGCTTACCAAGCTGCTAAGAAGCTTAACAC
CGAAGATTTAGTCATCAAGGCTCAAGTTCTTGCTGGTGGTC
>Locus245v1rpkm1034.64
TTCTTTCTGGTGAAACTTCTGAAAAGACTCAAGATTTACTTTTATTAGATGTTTCTCCAC
TTTCATTAGGTATTGAAACTGCTGGTGGTGTAATGACTACTTTAATTAAGCGTAACACTA
CTATTCCTACTAAGAAGTCTGATATATTCTCTACTTATGCTGATAATCAAACCGGTGTTA
CTATTCAAATTTATGAAGGTGAACGTTCTCTTACTAGAGATAATAATTTATTAGGTAAGT
TCGAATTAACTGGTATTCCACCAGCTCCACGTGGTGTTCCACAAATTGAAGTTACATTTG
ATATTGATGCCAATGGTATCTTAAATGTTTCTGCTCTTGATAAGACTACTGGTAAGTCTA
ACAAGATTACAATTACTAATGATAAGGGTAGATTATCAAAGGAAGAAATTGAACGTATGG
TTAATGATGCTGAAAAATACAAGGAAGAAGATGCTAAGGTTGCTGAACGTGTTGCTGCTA
AGAATGGTCTTGAATCATACGCTTATCAACTCCGTAACACTATTCAAGATGAAAAAATTG
CTTCTCTTCTTGATTCTGCTGATAAGGACAAGTTAAACAAGGCAATTGATGATACTATTG
AATGGTTAGATCACAACCAAGAAGCTTCTAAGGAGGAATACGAAAGCAAGAGAAAGGAAT
TAGAAGGTGTTGCTAACCCAATCATGACCAAAATGTACCAACAAGCTGGAGGTGCTGGTG
CTGCCCCAGGAGGATTCCCAGGAGGTGCCCCAGGAGGTTTCCCAGGTGCCGCCCCAGGTG
GTGCTGGTTCTGCTCCAAGTGGTAATGGTCCAACTGTTGAAGAAGTCGATTAAGCGAAAT
AAAAATTTTGTTTTTAAATATATTGAAAGAATAAATTTTCAATACATACCGAATTTTATA
TTATATAATTTATACATATCATATTAATTAGTTGAATATATATTTATGAAATGATACATG
TTATCCAAAATGTTTAATTTAAAAATATTATGTATAATAATGTAAATAATAAAAGTTAAA
AAAGATCTATTAAAATATGTATTTAAAAAATATATATTATTTTTAACAAAATGAAGATAA
TAAAATCTCTTATTTAAAGGAAAATAAATTCCTTAATAATCAATCCAAAAAAAAAAAA
>Locus246v1rpkm1031.70
TGGTCCACACAAGACTCGTGCTCCATGCCGTTCCGAAAGATTTTCGGCTACATCGAAAGA
AGTATAAAGATGACCCGGTACGCCGCCACTCCAGAAAACCTCGATAAAGCTGCTAAGGCT
AGTGGTTCTTACCTTCGTGTTCACTTCAAGAATACCAGAGAAGCTGCAAAGACCATCTCT
GGAATGAAGCTCACTAAGGCTGTTAAGTTCTTAAATGATGTTAAGGAAATGAAACAATGT
GTTCCATTCAGAAGATTCTCTAAGGG
>Locus247v1rpkm1022.19
AGACCGACTTGAGGACTTCCGGCCTTCACGGGCTAGGAGGACTTCTTGTTGGATTCGAGG
TGAACGAGCTTTGGCATGTCGGTTTCGGCCGGCGTCCGGTATACAATTAACAACCAACTT
AGAACTGGTACGGACAAGGGGAATCTGACTGTCTAATTAAAACATAGCATTGCGATGGCC
AGAAAGTGGTGTTGACGCAATGTGATTTCTGCCCAGTGCTCTGAATGTCAAAGTGAAGAA
ATTCAACCAAGC
>Locus248v1rpkm1018.56
AGGTAGATGGCCAATTAAGAGTGCTGAATTCTTATTAGGTCTCCTTAAGAATGCTGAAAG
CAACGCTGAAGTTAAGGGACTCAATTTGGATAATCTTGTCATCAAGCACATTCAAGTTAA
CCAAGCTCCAAAGCAACGTAGAAGAACTTACAGAGCTCATGGTCGTATCAACGCTTACTT
AAGTCACCCATGTCACATTGAAGTTATTGTTGCTGAAGAAAACGAAGCTGTTGAAAAGGC
TACTGAAAAGACTGTTTCCTTAAACAAGAGAATGGCCGCTAGAGCTGCCAGAATCGGAGC
TTACTAAATTTGATGTGTATAAAATTTAAATTTTTAATAAATAAGAGTTTAAAATCATTT
ATATATTAAATTTTTATATAAAATATAAATTTATTATTATAATTATTGTGTTTAAAAATT
AAATAAACAATTCAGGATGACAATGCTATAAAAAGAAGTTAAATGGAAAATTTACGATAT
TGGGAATTGTGTGAATGAATTTGTGATAAAATGATAAATTTTAAAATAACAGTATTCGAA
AATAATGGTTAAATGTGATTTGTATAAGAAGAAATAATAGGTTTAATAAGTGAACTTATG
GAAAATAATATTAATTTTACATTATTGAAAGATAATATGCAAAGAGTAGAATATATTATG
AAATAATTTTTTTACAAAAGAATTTTATAGTAAATAGATGAAAATAATAGAATTATACTA
ATGTGTAGGGTTCAAAATTTGTTTCCTAGTAATAATTTATTCATTTGTTACATACATCAT
TGTATATATATATACGAACTTATAATACGCTATTCTAAAT
>Locus249v1rpkm1016.06
TTATTAGTTATTGGTTCACTTATGATGATGGTCTTCCACATTTCTACTTGGGCCTTCTCT
ACTCAAACTAGTAAGGGTAAGACCTGGGAATACCTTGCTGTTGCTAGTATCTTCCTTATG
GTCTTCTCTTTCGCCTGGACTTGGGGTCCAGTTCCATGGGTCTACCAAGCTGAAGTTTTC
CCACTTCGTGTCAGAGTTAAGGGTTCTGCTGTTGGTACCGTCTCTAACTTCCTTAACAAC
TGGATTATTGCCTTTGTTGGTCCAGCTCTTATGAAGGCCTGGTCTACCAAGACTTTCCTT
CTTTTCGCTGCTGCCTGTCTCCTTGCTTGGGTCTACTCTCAATTCTACGTCATTGAATGT
AAGGGTGTTAGTATTGATGAAATGGATGCCAAGATGGCTGGTAAGGCTTAAATAGATTCA
TTCAGTTCAATAGTCTGAAGTTAATAAACTAGAAATAAAAAGTTAAAATAAAATAAATTA
ATAATAATAAAATTATAAAATAAAAATTATAGAAAAAAATGATCAATTATAATAATTATA
AAAAAAGAATTTTATAAAATTAAAATAAATAGAAAAAGTAAAAAAAACAAATAGTAAGAA
AAATAAAATATGTAATATTAAAAATGTTAATTTGGTAAAAAATTCCAAAAAAAAGAAATA
AATAAAAAATAAAAATAAAAAAAAAAAAAAA
>Locus250v1rpkm1012.07
AATTATTTAAAATTTATTTGTCTTCCCAAAATCCATAATCGACATGGCCCAAAAGAAGCA
ACAACAAAAATTAGGTTTCTACGAAGATTTCCTTCTCGCTGGTGTCTCTGCCACCATCTC
TAAGACTGCTGCTGCCCCACTTGAACGTGTCAAGCTTCTCGTTCAAAACCAAGGTGAAAT
GTTAAAGAGTGGTCGTCTTGCTACCCCATACAAGGGTATTGGTGACTGTTTCGTTAGAGT
TGCCAAGGAAGAAGGTATTGCTTCCTTCTGGAGAGGTAATGGTGCTAACATTATCCGTTA
CTTCCCAACTCAAGCTCTTAACATTGCTTTCAAGGAAAGAATAAAGAATGCTTTCGCTGT
TGACAAGGAAAAGGAAGGTTACGCTAAGTGGTTAGTTGCCAACATTGCCTCTGGTGGTGC
TGGTGGTGCCCTTTCCCAAGTCTTTGTCTACTCTCTTGATTACGCTCGTACTCGTCTTGC
TAACGATGCTAAGTCTGCTGCTAGCGGTGGTGAACGTCAATACAAGGGTTTAATTGATGT
TTACAAGAAGACCTACAAGGCCGATGGTATTGCTGGTCTTTACCGTGGTTTCACTCTTTC
TTGTGTTGGTATCATGGTTTACCGTGGTCTTTACTTCGGTCTTTACGATTCCGTTAAGCC
ATTACTTAAGAACATTGGTATGGAAGGTAGTTTCGCTGCTTCCTTCATTCTTGGTTGGGG
TGTTACCACTGTTGCCGGTATTGCTTCCTACCCAATTGATACCATCAGAAGAAGAATGAT
GATGACTTCTGGTGAAGCTGTTAAGTACAAGAGTTCCATTGACTGTGCTAAGCAAGTTAT
GCAAAAGGAAGGTGTCCAAGCCTTCTTCAAGGGTTGTGGTGCTAACATTCTTCGTGGTGT
TGCTGGTGCTGGTGTCCTTTCTGGATTCGATAAGATTAAGGAAGTTTACATCAACTGGAG
AGTTAAGTCGA
>Locus251v1rpkm1003.88
TTTTTTTTTTTTTAATAATGAATGTTTTTATAATGATTTAATGAATGACTTGATAATGTT
TAATTATTTTTTAATGTTAATGAAAATTTGATGACTATTAAATTATGTTGTTGTATTTAT
TTATTAGTTAATTAAAAGAAGTATATTATTGTAATATATATGCAAATTAAACTATAAAAT
AATAAACAATTATTATGTATTAATTTTATATTAAACAATCCATCCATCCATCGAAAGTAT
AAAGGCATAATATTTTTATCATATATTAATCAATATTAAATAATAGTATATGTCATGCAA
TATATATATATTATGTCAGCGAGTTAGGAAATATTCAGGATTATCAATATTACAGAATAT
ATTTTATTTCATATGATAAAATATAAAATTGTTAAAATTACAAATAAATGAATAATATGA
TTAAAATGATAATTGTGAATCTATGTAATAAAAAGTTGTAAATTTACTATTGTACTAAAT
GTAATGTAATTTAATAATATAAAATCGATTTGATTCTAACATGGCCGCCAGAAACAAGAT
CATTAAACCAGTTGGTCAAGAACCAGATAATCTTGAATTACAAATTGCTAAGTACCTCCT
TGAAATGGAAAACAATGTCTCTGAATTAAAGGCTGATCTTAGAGGTTTACAATTCACTGC
TGCTAAGGAAGTCGAAGTTGGTCGTGGTAAGAAGGCTATTGTTATTTTCGTTCCAGTCCC
ACTTCTTAAGCAATTCCACAAGGTCCAAACTCGTATTGT
>Locus251v2rpkm0.00_PRE
GTGGAATTGCTTAAGAAGTGGGACTGGAACGAAAATAACAATAGCCTTCTTACCACGACC
AACTTCGACTTCCTTAGCAGCAGTGAATTGTAAACCTCTAAGATCAGCCTTTAATTCAGA
GACATTGTTTTCCATTTCAAGGAGGTACTTAGCAATTTGTAATTCAAGATTATCTGGTTC
TTGACCAACTGGTTTAATGATCTTGTTTCTGGCGGCCATG
>Locus252v1rpkm1001.36
TTTTCGTCAGATCCGATAGTAAGACTTTCCGTTTCATTAATGGTAAGTGTGAATCTTACT
TCCTTCAACACTTAAAGCCATCTAAGCTCGACTGGACTGTTGTTTTCCGTCGTCTTCACA
AGAAGGGTATCAGTGAAGAAGTTGCCAAGAAGAGAACTCGTCGTACTGTTAAACACCAAC
GTGGTGTTGTTGGTGCCTCCT
>Locus253v1rpkm987.96
GTCGTGGTCGTGTTACTGATGATGAAGTTCGTCCAGGTACTGATATGCACGTCATTAAGG
GTTACCTTCCAATTGCTGAATCCTTCGGTTTCACTGAATCCCTTCGTGCTGAAACTGGTG
GTCAAGCCTTCCCTAACTGTCTTTTCGATCACTGGGAAGTTATGGAAGGTGAAATTGATT
CACCAAACGCTAACAAGTTACAAGAAATTGTTACTTCCATCCGTAAGAGAAAGGGTCTTG
CTCCAGAAGTTCCAGCTCTTGATAAATTCTTCGATAAGCTCTAAGCACTTTAACCAATAT
TTAAATATTAACCATATATTATCTAGAATTTTAAAGAAACAAGTTAAATTACTTTTTTAA
ATATAGTGAAATTGTATATAAAAAATAAAAAAAAAGTTTTTTTTTTGTAAAAATTTTTTT
GATATATTAATTTTGTTATAGAATTTTTAAATAATGAAAAAGTAAATTTAAATTTTTGTT
TTCTTTTAATAGAAAAAATTAATTATTATAAGATAACAAATTTTAAGCATTTTTTTTATA
AAAACGAATAAGAAAAAATACACCAAAATCACTATTATTATTATAAAAACGAATTTCAAA
AAATTAAAAAAAAAAAAAAAAAAAAAAAAAAAAAAA
>Locus254v1rpkm980.54
CGTAAGGCTGGTGAAGCTTTCGCTCCAGGTTGTAATCCAATGCATGGACGTGAAACTAAT
GGAGCTGTTGCTTCTCTTAATTCAGTTAGTAAAGTTGAATATGAATACTGTAAAGATGGT
ATTTCCAACACTTTCACATTCGTTCCAAGTGTTTTAGGTAAACTTGATGATGAACGTGTT
GCTAATCTTTCTGGTTTATTAGATGGTTACTTCAACCAAGGAGGTTTCCACTTGAATGTT
AATGTCTTAGTTCGTGAAACTTTAAAGGATGCCATGGTCCATCCAGAACTCTATCCAAAC
TTAACTATTCGTGTTTCTGGTTACGCTGTTCATTTCATTCGTTTAACCCCAGATCAACAA
AGAGAAGTTATTGCCAGAACTTTCCATGAAACTCTTTAAATAAATTCAAATACCTTATTA
TTTATCATATTATTTATCATATTATTTATCATATTATGAATATTTTAAAAATATTATCTT
TAAAATATTATCTTAAAATTATTATCTTAAAATTATTAATAATTGTTTATAAAAATATTA
ATATATTTATATACCATAACTTTAAATACTTAATTATTGTTAATATATCATCATAT
>Locus255v1rpkm974.43
TAAAAAAATAAAAAAAAAATAAAAAATTAAAAAATAAAAAATTAAAAAATAAAAAAAAAT
AAAATAAAATAAAATAGAATAGAAATTTTTAATAAAAAAAATTTCAAAATAAAATAGAAT
AATTTTAATAAATTTAACTTAAATAAATAATAAACAACCTTTTAATATATATAATTTATT
TTTAAAAAATATTAATATATCAACATGCAAATTAAGAATTTAACTCTTGTTTTCGCTTTC
ATTGGTTTTGCTATGACCACTTTAGCTAACCCAATCCCAAGCAGTAATGATGTTGCTGAA
CTTTCAGCTGATGAAAACTCTGGTGTTCCAGAAGTTCCAGCTGTAGCCGGTAACAATGTT
GAAGATGATGCTGAACAATCAGTTGATGAATCTACCCTTCCAAAGCTTGAAAATGCTGAA
GATTCTGAAATTGATGATTCTAAGGAAGAACCAGAAAATGAAGATGGTGAAGAACCAGAA
AAGAAGGAAGAAGAAGAACCAAAGGATGAAGATGATGAAACTCCATCCAAGGCTGCTGAT
GAAGAAGAACCATCTGTTGATTTAAATGAAGCTCCAGTTGAAGGTAATAACGACGAAGAA
GAAAACCCAGCTGAAAACGGTAATGCTGAAAATTCTGAAGCTGATGAAACCCCAGCTGAA
GAAAACCCAGTTGAAAACGATAATGCTGAAAATTCCGAAGCTGATGAAACCCCAGCTGAA
GAAGCTCCAAAGAAGACCAAGAAGAGAGTTTGTGTTGTTAAGGCTCCAACTACTCCAGAA
GAAGAAGGTCCAGCTGATGAAGCTCCAGCTAATGAAGAAGAAACTCAAGGTGTTGAAGAT
GATGTTCCAACTGATGCTGCCGATAACGAAAGTGGTGATGAAGAAGCTCCAGCTGATGAA
TCTCCAGCTACTGAATCTCCAGCCGACAAGGCTAACGAAAGTGATAATGAAGAAACTCCA
GCTAAGACTGAAGAAACTCCAGCTAACGAAGCTCCAGCCAATGAATCTCCAGCTGACAAG
GCTAACGAAAGTGATAATGAAGAAACTCCAGCTAAGACTGAAGAAACTCCAGCTGATGAA
GCTCCAGTTACTGAATCTCCAGCTGACAAGGCTAACGAAAGTGAAAATGAAGAAACCCCA
GCCAAGACTGAAGAAACCCCAGCTAAGGAAGAAACTCCAGCTAAGACTGAAGAAACCCCA
GCTAAGGAAGAAACTCCAGCCAAGACTGAAGACGAAGAAGAAAATGGAAGTGATGATGAA
AATGAAGAACTTCCAAAGGAAGAGGATGATGACCAAGAAATTGATGATGAAGATGAAGAA
GAAGAAACCACCACCGTTTACGTTACTGAAACTCAATATGAAGAAGTTACTGAAGTTACT
GATGGTGAAGAAGATAATGTCGAAGAACCAGCTATCACTGAAGTTCCAAAGGTTAATGAT
GATGAAGAAGTTACTCCAGTTCCAGATGAAGAAGCTATTCCAGTTGAAGATGAAGAAACC
ACTGATGGTCAATTAGAAAATGCTGAAGATAGTGGTGATGATGAAGAAGAAGCTGAACAA
AAGGAATTAAAGAATGCTGAAGATAGTGAATAAATTTAATTCTTAATTGTTTTATAAATA
AAAAAAAA
>Locus256v1rpkm964.71
ACTCTTCCAGGCAAATCTGCAACTAAAACTCTTCCAGTAGTTCTTCCAGCAAAGTCTGCC
TCAAAGACCCTTCCAGGCAAATCTGCCTCAAAGACTCTTCAAGCTAAGTCTGCCTCAAAG
ACTCTTCCAGCTAAATCTGCCTCAAAGACCCTTCCAGGAAAATCTGCCTCTAAGACCCTT
CCAGGAAAGTCTGCCTCTAAGACCCTTCCAGGCAAATCTGCCTCTAAGACCCTTCCAGGA
AAATCTGCCTCTAAGACCCTTCCAGGAAAATCTGCCTCTAAGACCCTTCCAGGAAAATCT
GCCTCTAAGACCCTTCCAGGCAAATCTGCCTCTAAGACCCTTCCAGGAAAATCTGCCTCT
AAGACCCTTCCAGGCAAATCTGCCTCTAAGACTCTTCCAGGCAAATCTGCCTCTAAGACT
CTTCCAGTCAAGACTACCTCCAAGACCCTTCCAGTAAAGACTACTAAGAATCTTTCACCA
TCTTCATGTAAACCAGTTACAGTTACCGTTACTATTAGGGAAACTGTTACTGTTTACGGA
AACCAACAAGGTAATGACAGCCAATGTGCTGATAAATGGGCTCAATGTGGTGGTATTGGT
TTCAATGGTCCAACCTGTTGTAAATCAGGTTCTTCCTGCCAAAAATTAAATGATTATTAC
TCTCAATGTATTTAAATTAATACAAAGCCATAAAATTTTACATTTGAGACAGTGAAATAA
TAGAGTTTACCATAATAAACAAAATCAAATAAGCCATAAATTATTTTTAAATTGACTAAA
ATGTTAAAAGTACTTTTTTTTTAATTTTACTATTAAACAAGTAAAGAATTAAAATAAAGT
AATTCTAAATTTTAATATACTATTTTTACATATATAACTTAAAAATGAAATTATTTAGAT
TATTGAATAATCTAATAAATTCTTAAAGAAAATTTTTATAAAGAAGTGGTTTACAAGTAA
TTTTTTTTTAAAAAAAAAAAAA
>Locus257v1rpkm959.51
TATTACTATAAAGTTTTTTTCTCTGGAAGAAAAATAACCATTAGTGTTTTTTTTATTAAA
AAAAAGTTTATTACAAATAAATTATAAAAAGTATTTAGTGCTAGAATCACTATATTTTTT
AATATTTTATAATTGAGTTTAAAATTTAAGAAAATGAAGACTACTATTGCTTTAACTGCT
GTTG
>Locus258v1rpkm954.40
TGCTCTTCCGATCTAAATCATCAAAAATTATATAAAATGTCTGCCGAAGAAGCCGCTCCA
GTTCAAGTTGAAGCCAACGCCCCATCCCAAGCTGGTATGACCATTGAAGATGCTCTTCAA
GAAGTCCTCAAGAAGGCTCTCATCCATGACGGTCTTGCCAGAGGTTTAAGAGAAAGTGTT
AAGGCCTTAGACAGACGTGAAGCTTCTCTTTGTGTCCTTGTCGAAACCTGTACTGAAAAG
GAATACGTTAAGCTTGTTGAAGCTTTATGTAACGAACACAACATTAACCTCATCAAGGTC
TCTGATGCTAAGAAGTTAGGTGAATGGTCCGGTCTTTGCAAGATCGATCGTGAAGGTAAT
GCACGTAAGGTTGTTGGTTGTTCCTGTGTCGTCATTAAGAACTATGGTGAAGACAGTGCT
GCCATGAATGTCATTCTCCAACACTTCAACAAGCAATAAATATAATGTAATTTCAACAAT
GGAAAAAAGTGTAATTATATCTATATAAAAAATAGACATAAAAGAAAAAAAAAAA
>Locus259v1rpkm948.99
ACAAGTTGAAGACTTCCTTAATGGAGGTAATCCACCAACCTTCAGATATCACAGATTCTG
GGGTCAAACTGAAATCATGGTTGCCAACGGTCTTATTGCCATTTACGATGTTCCATCTAT
GATTGATGGTTACACTCCAGGTCCAAGTCCAAATCCAAATCCAGATGATCGTACTTCTTG
TCCAGCCTCTATCACTCGTCAAGGTTACAAATGTTGTAGAGTTGGATGTACTGTTGAATA
CACTGATAATGATGGTGAATGGGGTGTTGAAGATGGTGACTGGTGTGGTTGTGGTAAGGC
TCCATCAAAGGACAAATGTAATGCCAATATTATTGCTCAAGGTTACAAGTGCTGTAAATC
TTGTGGTACTGTTTACTACGAAGATGGTGATGGTCAATGGGGTGTTGAAAACAATGACTG
GTGTGGTATGCCATTAAACTGCTAAGTTTGTTTAATCATCCCTTAAATTTTATTTCTAAT
GTTTTTAGAAAACTTTAATAATAAATTGATTAAATAATTTAGAAGAATTATTTAATTATG
AATTTTTTTATTATGAATAGGAAATATTTTCAAAATTTAAAAAATAAATTAAAAAAAAA
>Locus260v1rpkm946.89
CTCATCCATGATTAATAATTAAGTTTTTATAAAGAAAAAGTTTTTAAAAAAGAAAGGTTT
GTTTTCTAATTACTTAGAATAAAAAATTCAAATAATCAATTTTATTTGATATTTTAGAAC
AACATTAAAAATATTTATTATTTTTTATTCTAAGTAATTAGAAAACAAACCTTTCTTTTT
TAAAAACTTTTTCTTTATAAAAACTTAATTATTAATCATGGATGAGGATATTGCTGCCCT
TGTTATCGATTAGTTAATTATATATTAAAAAAATATTTGGAATTAATTAATAGAAAGGAT
AAATATATGAAAGAATGGTTAAATTAGAAAAATGTTTAATGAAAATAGTGTAGAAGATAT
ATTTTATTAGTTAATATGTAAATTGAGTAGAAAAGTGGAAAAAATGAGATACTTGAAAAA
TAGAAAATATTGATTTAAAGAAAGAAGTTATTAAATTAAATTTATATTTAATTTAATTTA
AATAGCTTGTTATCGATAACGGTTCCGGTATGTGTAAGGCCGGTTTCGCTGGTGATGATG
CTCCACGTGCCGTTTTCCCATCTATTGTAGGTCGTCCAAGACATCAAGGTGTTATGGTTG
GTATGGGTCAAAAGGATTCATACGGTTGGTGATGAAGC
>Locus261v1rpkm938.53
TACAAAAAAATTAAAAATTGTTGAAAATATTAATTAAATAATTATATAAATAAACTATTA
TCTTAAAAAATATTAATAATCTATTATCTTTGAACTTTTTAATTATTATTTTTATTTAAT
AAAAATTATTATAACAACTAAAATGACTGTTACTGAATTTGAAAGTTTTAAAAATGTTCT
TTTCACAAATTTAAAGAAAGAAAATTCAAAAGCTCTTGAAATTATTGACGAAAATGAAAA
ATTAATTAAATTTTATCTTAATGGTGATGATCAAGCATTAATCAAAAAATTTGTAACTGA
TTTCAATAACGTCATTCTTGATAAAAATGTAAAATATGACAATTACAAATTATTTGAAAG
CGTTTTAAATCACAGATTATTTACCAAAGTTTTGAATCAATTCAGAGAAAGTGATATTTT
AATAAG
>Locus262v1rpkm938.09
CAAACAAATTTTTTTTTTATATTATTAAAAAAATATCTTTTTAAAAAGAAGGCTATTTAT
TTTATTTTGTCTTTTTTCTTTTCTAATAATTCATAATATAATTTATAATTTTTTTTAATT
GAAAAGCATATATATTTAGTATACCATGGATAAGATTAAGGAAAAACTTAACGCTCTCCG
TAACCAAGCCGATGAAGCTAACAATCGTGCTGATGCTGCTGAAAGCCAAGTCAAGGAACT
TCAAAATGAACTTTCCTCAAAGGATCAAGAAATCCAAACCCTTAACAACAAGATTTCTAA
CTTAGAATACGATCTTCAAAGATCTGAACAAAGAATTGAAGAAGCTCAAGCTAATGCTGC
TGACTACTCCAATAATCAAGATATGCTTCAATCTTTAGAAAGAAAGGTTGCTTTATTAGA
ACAATCTTTAGAAGAAAAGGAAGCTACTCTTGCTGATTACAAGGCTAAGCAAGAAGCTAG
TCATAAGGAACAATCCTTAAACGAAGAACTTCAAAGAAAGGTTGCTTTATTAGAACAATC
TTTAGAAGAAAAGGAAGCTACTCTTGCTGAATACAAGGCTCAACAAGAAGCTAGCCACAA
GGAACAATCCTTAAACGAAGAACTTCAAAGAAAGAACACCTTACTTGAACAACAATTAGA
AGACAAGGAAAGAGATTGGAGAGAAACTACTGAAAAGTTACGTACTCTTGAACTTCAAAC
TGAACAATTAGATCGTCAATGTACTCAAATCGAAGGTGAACGTTCCAAATTAGAAGCTGA
ACTTGAAGATATGACTCAAAAGTATTTAAATACTAAGGAAGAATTAGATTCCACTTTACA
AGGTCTTGAAGACTTATAAGCAAATTAAATTTGTTTATTATAAGCAAAAGATCTTTTTTT
AAATAAAAGTTTTTTTTTATAATGAGGGGAATAGTATCGGTGCTATTCCTTTTTTTTTTT
ATTTTTATAGATAATTTCTTTTATTTTAAAGAGGAATTTCTTTAAATATGTGGTTCAATT
AAAAATTTAATTATTTTATATATTAAAAAAATTTAAAAATTAGAATATATTATTAGAATC
C
>Locus262v2rpkm108.48
ATTATTATTTTTTAATTTTTTTTTTATATTATTATATTTAAAAATAAAATGATAGAATTT
AAAAAAAAAAAATTAAAGAATGAAATAAGAATATTGGATTTGTGCATTGAAAATTAATTT
TTGATAAATTAATTGATGAAAAGAATAAATATTACATAATAAATAATAGGGATGATATTA
AAGTTTTATATTTTTAAATTTTTATAATAAAAGAAACTTAACGCTCTCCGTAACCAAGCC
GATGAAGCTAACAATCGTGCTGATGCTGCTGAAAGCCAAGTCAAGGAACTTCAAAATGAA
CTTTCCTCAAAGGATCAAGAAATCCAAACCCTTAACAACAAGATTTCTAACTTAGAATAC
GATCTTCAAAGATCTGAACAAAGAATTGAAGAAGCTCAAGCTAATGCTGCTGACTACTCC
AATAATCAAGATATGCTTC
>Locus263v1rpkm936.09
TTAAATAAAAAATTATAAATAAATATGTCTTGGCAAGCTTACGTTGACCAAAACCTTCTT
GGTACTGGTAAAATCGCACAAGCCGCTATTCATGGTCATGATGGTAGTACATGGGCTACT
TCTGCTGGTTTTGCTGTCAACGCCACTGAATTCCAAAATTTATTTAAGGCTTTCAAGGAT
CCATCAGGTATTCGTACTAGCGGTTTACATATTAATGGTAAGAAGTACATTGCTCTTAGA
GCTGATGACAGAAGTATCTATGCTAAGGCTGGTAACGATGGTTGTGCCTGTGTAAAGACT
AACCAAGCTGTTCTTATTGGTACTTATGTCGAACCAACTCAACCAGGAGAAGCTACTAAG
ATTGTTGAATCTTTAGCTGATTATCTTATTAGTGTTAACTACTAGGTTATTTAATAAACC
AAGAA
>Locus264v1rpkm931.42
CTTAATGCAACTCTTCCAACAATGGACTGGTATTAATGTCATTATGTACTACCAATCACA
AATTTACAATGAAATTGGTTTCACTAAGTTCATGTCTACTGTTGTTCTTCCAATTATCAA
CAACTTCGTCAACTTCATTTCTACCTTCCCAGGTATGTGGGGTATTGAAAGATTAGGTCG
TAAGACTTTATTAGTTATTGGTTCCCTTATGATGATGGTCTTCCACATTTCTACTTGGGC
TTTCTCTACTCAAACTGAGAAGGGTAAGACCTGGCAATACCTTGCTGTTGCTAGTATCTT
CCTTATGGTCTTCTCTTTCGCCTGGACCTGGGGTCCAGTTCCATGGGTCTACCAAGCCGA
AGTTTTCCCACTCCGTGTCAGAGTCAAGGGTTCTGCTGTTGGTACCGTCTCTAATTTCCT
TAACAACTGGATTATTGCCTTCGTCGGTCCAGCTCTTATGAAGGCCTGGTCTACCAAGAC
TTTCCTTCTTTTCGCTGCTGCCTGTCTCCTTGCTTGGGTTTACTCTCAATTCTACGTCAT
TGAATGTAAGGGTGTTAGTATTGATGAAATGGATGCCAAGATGGCTGGTAAGGCTTAAAA
TAAATTCATTCAAATTAATAACCAGAAATTTAATAAACAAAAAATTCGAAGATAAAATAA
AATAAATTAATAATAATAATAATAATAATAATAATAATAATAATAATAATAATAAAAATT
ATAAAAATAAAATTAATAAATAATAATATTAAAATTTATAGAAAACATTAAATTAAATGA
AAAAAGTTAAAATAATATATTA
>Locus265v1rpkm928.83
CAAGAAACTTATGACAGACTTTTCAAGGAAGTTCCAACTTACAAGTTAATTACTCCATCT
CAATTAGTTGACCGTCTTAAGATTAACGCTTCCTTAGCTCGTGCTGCTCTTAAGGAACTT
GAACAAAAGGGTTTAATTCGTTTAATCTCTTCCCACAAATCTCAAC
>Locus266v1rpkm925.84
AAAAAAAGGGAGTTAAAAAAATATATATAAATGAATAAAATAAAAATAATTTTTTAAATT
TGATAATAGAAAAAATAATTGTATAAATCAGTAAAATGCTTTAGTCAATATATGAAAGAA
GAAAAAAATTGAAAGTAAAGAAGAAAGAAGTAAACTATGGGAAAGAAAAAGTACTAAAGA
TCAATCTAAAGAAAAAGCCAATAGAATTATTTGTTGCTTATATAAACTTTATTTATTAAT
ATTTGTGGATCAAGAGAAGCTACAATAGAAATAGTGAAGGATGGCATATAAGCAATTCTT
TTTCTGAAAGATAAAATATAGGGAACATTCTCAGCTTAATAACTGTATGATTCAAAATGG
TTTAATAAACATCAAAGACATGTATATTACCTGGTCAGAGCTGTTGGTATAGTATAATTC
AATATTCTTTTCATTAATATCTACCCTTATAGCTTCGTCATCTTCTTAATCAGGAAAAAG
AAGTTTCAAAGGAAAGAAGTCATAACCATAAGCTACCTTTTTACTGGTTTTATTCATATT
ATGAGCAAACTCATAAACAATGAAGGTATAATCAGAATAGCAGAAGTTACGATAGTAAAA
ATGAAGGAACAGACCCAGAGTTAATATCACTAAAAAAGATTCGTACATACGAAAATTGTT
CTAGTGTTGGGACCATCTTCATAAAGGGCTTTTAATGAATGATATCTTTTAATATTGATA
ATTTTTACCACTATGGTCTCGGAATTATCATCAGTTAGGAAATTTTGCTGATAAGATCTC
ATACTTTAATTGATCTTTCATTTCTTTTTGAAAAGAAAGTGAATTTAATTTGATCTTTTA
TTTTTTTTTAACTCATGTAAATTGAAAAAAAAAAGATATTACTATGGGAAAATATGAGAA
AAGTAGTCACTTCGATCTCTTTATTCATTGGAAATTAATATTTTTTGTTCTATCTTTTAT
TGTTTTTGAACTAATATTTTTATTGGAAAATAGCCAAGGAAGAAGAAAGAACAAGTAAGG
AAGGAAATTCAAGAGAAATAAGATTGAATTTTTTATTCTAAATATTCTTTGGATCTATTT
TTTTTATTTTCTTTAAAATTTTTATATTATATGGGAATTGTGAGTGAAATCAATAATTTA
TAATTGAGTGTCACGATAATTTAATTATAATATAAAAGTTGTAATCTTTTGATTCATTGA
TCTCATGTAAATGTTGCTTTTAATTTAAAAATTGAACCATTTGAAATTGGGATTTAAAGG
AAGAGAAGAAAAAGAAAGAAAATAAATATTTATATGAATTATTTATTCGTTGCTAATTTT
GAAAGTTATTTTTATAAAAAAGTTCTTTTAATAAGTAAAAAAAGGAGACTTATTTCAAGA
ATAAAATAAAAAGATTTATAGGAAAATATTATTTTTTCGTGACTTTTAATTGAAAAAAAG
GAAATTAAAAGTTTTTTTTTTTAAAAAATAAACCAACAAATAAAAATAAAAAAGTATATT
ACTATATTATGATATGTTAAAATTACTATTAAATGATATCTATTAAAAATAATAGAATAA
ATTAAAAAAAAAAAAAAAAAAACAAAAATGAAAAAACCTTAAAAATGAAAATAAAAAATA
AAAATATTGAACCTTTTATGTTTAATTATTAAATACTATTTTTGATTAAAAAATGGGTTT
AATAAAACAATCAAAGATTTAATAAAATTAAAAAAATTAATTTAAATATAAAAATTTTAT
GAAAATAAAAAAAAAAATTATTCATAAAATAAATAATATTAACAAATACAAAAGAAAAAA
AAAA
>Locus266v2rpkm1.31_PRE
TTTTTTTTTCTTTAAAATTTTTATATTATATGGGAATTGTGAGTGAAATCAATAATTTAT
AATTGAGTGTCACGATAATTAAATTATAATATAAAAGTTGTAATCTTTTGATTCATTGAT
CTCATGTAAATGTTGCTTTTAATTTAAAAATTGAACCATTTGAAATTGGGATTTAAAGAG
ATCGAAGAAGAAAGAACAAGTAAGGAAGGAAATTCAAGAGAAATAAGATTGAATTTTTTA
TTCTAAATATTCTTTGGATCTATTTTTTTTATTTTCTTTAAAATTTTTATATTATATGGG
AATTGTGAGTGAAATCAATAATTTATAATTGAGTGTCACGATAATTTAATTATAATATAA
AAGTTGTAATCTTTTGATTCATTGATCTCATGTAAATGTTGCTTTTAATTTAAAAATTGA
ACCATTTGAAATTGGGATTTAAAGGAAGAGAAG
>Locus267v1rpkm921.00
GATCAGAATCTTCGATTTAGGTAAGAAGAAGGCTACTGTTGATGAATTCCCATGCACTGT
CCACTTACTTTCTGATGAATACCAACAAATTTCATCTGAAGCTCTTGAAGCTGCTCGTAT
TTGTGCCAACAAATATATTACCAAGGTTGCTGGTAAGGATTCTTTCCACATGAGAATCAG
AGTTCACCCATTCCACGTCCTTCGTATCAATAAGATGCTTTCCTGTGCCGGTGCTGAT
>Locus268v1rpkm919.13
TCACACCGCTCACATTGCCTGCCGTTTCGCCGAAATCCAAAAGAAGATGGATCGTCGTTC
TGGTAAGACTCTTGAAGAAAATCCAAAGTTCATCAAGTCTGGTGATGCCGCTATGGTTAA
GTTAATTCCATCCAAGCCACTTTGTGTCGAAACTTTCGTTGAATACCCACCACTTGGTCG
TTTCGCCGTTCGTGATATGAGACAAACTGTTGCTGTCGGTGTTATCAAGTCTGTTGAAAA
GGTCGACAAGGCTGCTGCTGCTGGTAAGAAGAAGTAAATTGGTTAAATATTTGCTGCGAA
TAAATGAGCATTTCAAAAAACCTTTTTTTTTTTTAAATATTTATTCAAACAAATTCAAAT
AATTGATCCATTTGAATATTTATATTTTTAATTTAATAATTTTAAAT
>Locus269v1rpkm917.71
ATTCTTCTACTAATGGTTTAATTAACTGGTTCAAGTCCAACCGTAAGTTATAAGCTGTCT
AATTTTTTTTTCATTTTTTTTTTAAACTGGCGATAACCTTAGAAAACTTTTCAAGTACGC
TAAGGAACATAAGTTTGCTATCCCAGCTGTTAACTGTACCTCTTCATCTACTGTTAACGC
TGTCTTAGAAGCTGCTCGTGATATTAAGGCTCCAATCATCATTCAATTCTCCAATGGTGG
TTCTGCTTTCTACGCTGGTAAGGGTATCTCCAATGCCAACCAAGAAGCTTCTATTCTTGG
TGCTGTCGCTGGTGCTCTTCACGTTCGTCAAGTCGCTAAGGCTTACGGTATTCCAGTTGT
TCTTCACTCTGATCACTGTGCCAAGAAGCTTCTTCCAT
>Locus270v1rpkm909.01
CTCCTCAATTCCTAGGAAAAAAGATAATAAAAATGTTCCTTAATCCTAGTGGTCAAAACA
AAACTGATGACGCAGTAAATGCTTCTACTTCCCACTTTTGTTTGTTCACTGTAAAGGAAC
CTACTATTGAAAATTATATTGAGCTTGGTACCCTCTTAGAAGAATATCTCTTAAAAGTTA
CTTCTTCAGGACTCGCTTACAGTTTCAGTAATCAACCTTGTGAAGTACTTAAAATATATG
AAACATTAAAAGCTGAATTAAAAGTTAATGATTATCCAGGTGTTATTATAAGATTAGGTT
ATGGTAAAGAACCATCTAATTTCTCACCAAGAGAAAAACCTGATATTCAAATTCTCTAAA
ATATTTCAGAAACCTAAACTAGAAAATTTAAGAATTATTTTTTTTCTAATAAAACAATTC
CCTTTTTTTTTAATATTAATTCTTAAATATAATTTTAATTCATTAAATAAACAAATATAA
TGTTATGATCTTCATTTTTATTATTTAAAAAACAAACAAA
>Locus271v1rpkm899.20
TTAATTTTGTTCGAATAAAAATGAAGTTCTCTAACGACGTTTCTTCTTCACGCAGTAAGT
CCCGTAAGGCTCACTTTTCTGCTCCATCTTCCCTCCGCCGTAAGATCATGAGCGCTTCTC
TCTCCAAGGAATTAAGAGAAAAGCACAAGGTTCGTTCCATGCCAATTCGTAAGGATGATG
AAGTTACCATCGTTCGCGGTGCCTTCA
>Locus272v1rpkm898.84
TAATAGTCATTTTTTTTTTTTTAGCTTTTTATTTTTTTTAAAAAAAATTAAAAGCTAAAA
ACAACAAAATGACTATTAGAGTTGGTATTAACGGTTTTGGACGTATTGGTCGTCTTGTTC
TTCGTTCAACTTATGAAACTGATGATGTTGAAGTTGTTGCCATTAACGATCCATTCATGA
CTTTAGATTACATGAAGTACTTATGTGAATACGATTCTACTCATGGAATCTTTAATCAAG
AAATTAAGATTGAAGATGACAAATTAGTCATTGGTGGTAAGAAAATTGTTTTATTCAATG
AAAGAGACCCAGAAAACATTAAATGGAAGGATCTTGAAGTTGAATATGTTGTTGAATCTA
CTGGTTTATTCACCACCACCGAAAAGGCTTCTAAGCACTTAGCTGCTGGTGCCAAGAAGG
TTGTTATTTCTGCTCCATCTAAGGATGCTCCAACCTTCGTTTGTGGTGTTAACCTTGACA
AGTATGAACCAACTATGAACGTTGTTTCTAATGCTTCTTGTACTACTAACTGTTTAGCTC
CATTAGCTAAGGTTATTAACGACAAGTTCGGTATTGCTGAAGGTTTAATGACTACTTGTC
ACGCTACTACTGCCACTCAAAAGACTGTTGATGGTCCATCTGGTAAGGATTGGAGATCCG
GTCGTGGTGCTGGTCAAAACATTATTCCAGCTTCTACTGGTGCTGCCAAGGCTGTCGCCC
TTGTTATTCCAGAATTAAAGGGTAAGCTTACTGGTATGTCTTTCCGTGTTCCAGTTCCAG
ATGTTTCTGTTGTTGATCTTACTGTTGCCTTAAAGACTCCAGCTACTTATGATCAAATCA
AGGAAGCTGTTAAGGAAGCTTCTGAATCTGAAGAATTAAAGGGTATTTTAGGTTACACTG
ATGAAAAGGTTGTTTCATCTGATTTCATTAGTGACCCAAGATCATCTATCTTCGATTCTT
TAGCTGGTATTTCCTTAAACGACAAATTCGTCAAGTTAGTTTCATGGTATGATAACGAAT
ACGGTTACTCTCACCGTGTTGTTGATCTTATTAGATACATGAATAAGAAGGACAAGGAAG
CTAACAAGGAAGCTAAGGGTTCTAAGGCTTCTCTTGCTTCTACCTCTTCTAAGAAGAGTA
AGAAGCATAACGATTGTATCGTAATGTAATTTCAAAAATAGTTGAGACTAATCTTCAAAA
AAAAAGCATTTAAAAGATTTTTAATAGAGTTTAATCCTATCGTATAAAAAATATTTAATA
ATCAACTCTAAAAATTAATTAAAAAATATTTTGAATATAGATAAAATTTACTAAATTCAA
TAATTAATTTTTTAATTATAAATTATTTATTTAAAATTTTAAAATTAAAGATAAAAAATA
GTTCTTTTAGAATTTATAAAATTATATATTTTTAAAATTAATTAAATATAGTTATATTTT
AATAATGATTAGTTAGTAGTAAGAATTTGTTAAAAAAAATTTTTTAATTATACAATTTAA
TCCAAAAAAAAAGAAGATCAAAATAATTAGATATGGTTAGTATTTTTTTTTTATTTTTAT
TTTTTAAGTTTATTTTTGGGGGGTGCATAATTATTATTGTAAAAAAAATATTATAAATAA
TGAAATTTAGTTTGATACCGGGAATTATAAATTATAAAATTTAGTTATTTAAAAAAAAAT
ATAGTAAAATAATATTTAATAACAAATAACCAATGTTAATAATTAATAATAATTAATAAT
ATTTTATTTATTATTTCATAATTCCTTTGTAGTATTGAACGTGCATTCTCCCAAATTATT
CTTAGAAAAAAAAAATAAAAAAAGAAATAGCATCCATAATTAAAGATGAAATTATAATAA
TAGCTTCATAAATAATTAAAAAAAAAAGTAAACAAAAAATAAATAAAAAATACATATAAA
AAGAAATGAAAAATATTTTAAATAAGAAAAAAAAAACAAGAAAAATCAAAAAAAAAAAAA
AAAAAAAAAAAAAA
>Locus273v1rpkm892.03
GCTATCCTTGTTAACATTTTCGGTGGTATCATGAGATGTGATATTGTTGCTGAAGGTGTT
ATCCAAGCTGTTAAGGAACTCGGTCTTGACATTCCACTTGTTGTCCGTCTTCAAGGTACT
AAGGTCGAAGAAGCCAGAGAACTTATTAAGAAATCTAACCTTTCCTTATACGCTATTGAT
GATCTTGACAAGGCCGCTAAGAAGGTTGTCCAACTTGCCAATGTTGTTGGTTTAGCTAAG
GAAAATGGTATTAAGATTAAGATTGAAAACTAGATTTAATTTATTTTAGCCTTACCAAAC
TTTTTTTTAAGAAAAATACTCTTTTTTAAATTATTTTTTTTTTTTTTTGTAATTTTGAAA
AAAAATGATGAAATGGGAAAAGAGAAAAGTAGAAACAAATTTTTTTTTAACTTTTTATAA
AGAATATATAATATAATAAAATTTT
>Locus274v1rpkm890.07
GTCAGAGGTATTTCCTTCAAGCTTCAAGAAGAAGAAAGAGAACGTAAGGATCAATACGTT
CCAGATGTTTCTGCTCTTGAAAAGCAAGTTGAAATTGACGAAGATGTTGAAGCTCTTCTT
AAGGCTATGGGAATGGAAGGTATTCCAAATGTTGTTGTTGGTCCAAAGTATGTTCCAACT
CAACAAGAACGTGTTGGTGCCAACTACAGAAAGAAGAATTAAATAAATCCATATTTATAA
TTAAATTGTAAATATAGATGATTTTAATTTGCCATCTTAAAAAAATATAAATAAAAAAAT
TTAAAAAAAATTAAAAAAAAAAAAA
>Locus275v1rpkm884.92
TATATATAATAGTAATTAAAAATGGCTGCTGTTGGTACTATTTACTCCTACCCAAACAAC
CCAAGAGTTTACAAATCTCTTATTGCTGCCCAATATAATGGTGTCAAGATTAACGTTAAG
ACCGATATTGAAATGGGAAAATTCAACAAGTCCAAGGATTACCTTGCTAAGTTCCCATTA
GGTAAGGTTCCAAGTTTTGAATCTAAGGATGGAAACCTTTACGAAAGTAACGCCATTGCT
TTCTACATTGCTGGTCTTAAGAAGAACTCTCAATTATTAGGTGCTAACGCCATTGAAAAT
GCTCAAATTCACCAATATGCTTTCATGGCCGATAATGAAATTATTCCACCAATGCAACAA
TGGTTAGGTCCAATTAATTATCATATTCCATATAACAAGAAGGCTACAGAAAAGGCTATT
GAAGATATCCAAAAGATTATGGGTGTCTTAAATAACATTCTTCTTAAGAAAACTTACTTA
GTTGGTGAACGTATCACTCTTGCTGATATTATTGTTTTCTGTACTCTTTATTGGTTATAT
ATTAGAGTTTTCGATAAGGAATTCAGATCTGCTTATCCAAATGTTAACCGTTGGTTTAAT
ACTTTAGCTAACCAAAAGCAATTCAAGACTGTTATTGGTGAAGTTAAGCTTTGCGAAGTT
CAAGCTAAGTACGTTCCACAAAAGAAGGAAACTCCAAAGAAGGAAACTAAGAAGGCTAAG
GAAGCTCCAAAGGCTAAGGAAGCTCCAGCTGAAAAGCCAAAGGAAGAAAAGAAGAAGAAC
CCATTAGATTTACTTCCAAAAAGTTCTTTCAACCTTGAAGACTGGAAGAGATTCTACTCC
AACAATGACACTAAGCCAAATGCTGTTGACTACTTCTGGAAGAACTACGATCCAGCTGGT
TACTCCATGTACAGAGTTGATTACAAGTACAATGATGAACTTACTCTTACCTTCATGTCT
TGTAACCTTATTGGTGGTTTCTTCCAAAGAATGGAACTCCTCCGTAAGTACGCTTTCGGT
ACTTTAATTGTTACTGGTGAAAACAACAACAACCAAATTTCTGGTTACTTCATTATTCGT
GGTGACAAGATTCCAGAAATTCTTGAAGATGTTCCAGATTACCCATCCTTCAGCTTTAAG
AAGGTCGACTCTAGCGATCCAAAGATTAAAGCTGAATACGAAGATTACATTGCTTGGGAA
GGTCCAACCTTTGCTAACACTACTGTTGTCGATGGTAAGGTCTTCAAATAAGCAAATTAA
AATAAAAAAGTTTTATTTAAACGAATTGTTAAATATTTTAAATACAGAATAACATTTTTG
TTATTCTAATAAAAAGATTTTTTTCAGAAAAATAAAAAAAAAAAAAAAAAAAAAAAGGAA
AAAAAAAAAACAAAAAAAAAATTACAAAAAGC
>Locus275v2rpkm6.71_PRE
TGAATGAATAAATTTATATAAGATTATGTTGTGAAAAGTGTTATAAAATGAAAAAATATG
AATGTATTTGCAAATTGAAAGATTATTTACTGATATTTTATTGAATATTTTTCAGTAAAG
TATAATAATTAATAATTACAGTAAAATATAAAATAAAGTAAAAACAAAAAATGAAAAAAT
GGAAAATCGAAAAATAGAAAATTAAAAAAAAAAGAAAATGAAGAAATATATATAAAATAA
AAATAAATAAATAAATAAATAATCTTCATTTATTAATAAATGTAATGTAAAATTATATAG
TAAGTTAAATTAATTATTAATTTATTTCATATTATAAATTATATAAATATGTTAGTACTA
TTTACTCCTACCCAAACAACCCAAGAGTTTACAAATCTCTTATTGCTGCCCAATATAATG
GTGTCAAGATTAACGTTAAGACCGATATTGAAATGGGAAAATTCAACAAGTCCAAGGATT
ACCTTGCTAAGTTCCCATTAGGTAAGGTTCCAAGTTTTGAATCTAAGGATGGAAACCTTT
ACGAAAGTAACGCCATTGCTTTCTACATTGCTGGTCTTAAGAAGAACTCTCAATTATTAG
GTGCTAACGCCATTGAAAATGCTCAAATTCACCAATATGCTTTCATGGCCGATAATGAAA
TTATTCCACCAATGCAACAATGGTTAGGTCCAATTAATTATCATATTCCATATAACAAGA
AGGCTACAGAAAAGGCTATTGAAGATATCC
>Locus276v1rpkm878.03
TCGTCTTCACAAGAAGGGTATTAGTGAAGAAGTTGCTAAGAAGAGAACTCGTCGTACTGT
TAAACACCAACGTGGTGTTGTTGGTGCCTCCTGGGAAGTTATTAAGGCTAAGCGTATGCA
AAAGCCAGAAGTCAGAGCTGCTCAACGTCAACAAGCTATCAGACAAAACAAGGAAAAGAA
GAGAGAAGCTCAAGCTGCCAAGAAGGCTGAAAAGGCCAAGAACGTCGCTCGTGGTGGTCC
AAAGCAAAAGATCAGTAAGCAACAAGCTCGTGGTGCTGCCCAAAAGATCCTCCCAACTTC
TCGTTAAATTACCAATGTAAATTTGGATAATCAATATTAAATAAATAAAACCCTTTTATA
AAAAAAATAAAACGAAATAA
>Locus277v1rpkm876.49
TTTTTTTCACCTTAAACGCATATAGTATAATACAATTATTTTAAATATTTATTGTTTATT
GTCAGTTTATAAAATTATATAAAAATGTGTGGAATTTTCGCTTACTTAAACTACCTCGTT
GAAAAGGATAGAGGTTACATTATTGATACTTTAATTAATGGTTTAAAGCGTCTTGAATAC
CGTGGTTATGATTCTGCTGGTTTAGCTATTGATGGTGATAACAATGATATTTTAATTTAC
AGACAAGTTGGTAAGGTTAGAGCTTTAGAACAACTTATTAAGGAAGACACTAAACTTGAT
TTAACTAAGACTTTCTTATCTCATACCGGTATGGCTCATACTCGTTGGGCTACTCACGGT
CAACCATCCCAAAGAAACAGTCACCCACAACGTTCTGATCCAAACAACGAATTCCTTGTT
GTCCACAATGGTATTATTACTAACTTTAAGGAAATCAAGACTGTTCTTGAAAAAAAGGGT
TACCAGTTCGAATCTGATACTGATACTGAATGTATTGCCAAGTTAACTAAGTACATTTAC
GATTCCCAAAAGGCCAACAAGCAAATTAACTTCACTAATTTAGTTAAATCTGTTGTCAAG
GAATTAGAAGGTGCTTTTGCTTTAATTTTCAAGAGTACTCACTTCCCAAATGAAATGGTT
GCTGCTCGTCGTGGTTCCCCACTTCTTGTTGGTGTTAAGACTGAAAAGAAATTAAAGGTT
GACTTTGTCGATGTTGAATTTGGTAATGGTGAAACTATTCCAGAACCAGATAGTAAGTTA
TCTTCTAGTGATGTTCCAAAGATGCACAGATCTCAATCCAGAGCTTTCTTAAGTGAAGAT
GGTATGCCACAACCAATTGAATTCTTCCTTGCTTCTGATCCATCTGCTGTTATTGAACAC
ACTAAGCGTGTTCTTTACTTAGAAGATGATGATATTGCTCACATCTGTGAAGGTGAATTA
CACATTCACAGACTTCGTCGTGAAGATGGTATGTCTTCTGTTCGTTTCATCCAAACTTTA
GAACTTGAACTTGCTGAAATTATGAAGGGTCAATACGATCACTTCATGCAAAAGGAAATT
TTCGAACAACCAGAATCTGTTGTTAACACTATGAGAGGTCGTATTAACTTTGATACCCAT
AAGGTTACTTTAGGTGGTTTGAAGGCTTACCTTGCTACTATTCGTCGTTGTCGTAGAATT
GTCTTCTGTGCTTGTGGTACCAGTTACCACAGTGCTATTGCTACCAGAGCTATCTTTGAA
GAACTTACTGAAATTCCAGTTTCTGTTGAATTAGCTAGTGATTTCTTAGATAGAAGAACT
CCAATTTTCAGAGATGATGTCTGTATCTTCATTTCTCAATCTGGTGAAACTGCTGATACT
ATTTTAGCTCTTCGTTATTGTTTAGAACGTGGTGCTCTCTGTGTTGGTATTACTAACACT
GTCGGTAGTACTATCTCTCGTGAAACTCACTGTGGTGTTCACATCAACGCTGGTCCAGAA
GTTGGTGTTGCCTCTACTAAGGCCTACACTTCTCAATACATTTCCTTAATTATGATGGCT
CTTCAACTTTCTGAAGATAGACTTTCTATGACTGAAAGAAGAAACGCTATTATTGATGAA
TTACACGAACTTCCACGCCACATTAAGGAAGTTCTTAAGTTAGATGCTCAACTTCAATCT
TTAGCTAAGGATGTTCTCTTAAAGGAAAAGAGTTTATTAATTTTAGGTCGTGGTTACCAA
CACGCTACCTGTCTTGAAGGTGCCTTAAAGATTAAGGAAATTTCTTACATGCACAGTGAA
GGTATTCTTGCTGGTGAATTAAAGCACGGTCCACTCGCTTTAATTGATGAAAATATGCCA
GTTATTATTATTATGACCAAGGATTCATATTATCCAAAGGTTCAAAGTGCTCTTCAACAA
GTTACTGCTAGAAAGGGTATTCCAATTGTTATCTGTAATGAAGGTGATACTAGCCTTAGC
AAGTATAGATGCATTGCTGTTCCACAAACCGTTGATTGTCTTCAAGGTTTATTAACTATT
ATCCCACTCCAACTTTTATCATACCACCTTGCTGTCTTCCATGGTGTAGATGTAGATTTC
CCACGTAACTTAGCTAAGTCTGTTACTGTAGAATAAGCTGTTTAACGAATGTTCAAATCG
AATCAGATAAATAAAAAAAAAAAAATAAAAA
>Locus278v1rpkm875.21
GTCCAAATTAACATTGGTGATGTTGACCCAGAAACTGGTCTTTACACCAAGTCTTTCACT
ACCTTTGCTTTCTCTGGTAATGTCAGATCCCAAGGTGAATCCAACGATTCTCTCGACAGA
TTAGCTACCCAATCTGGTTACCTTAAGAATACCTGGTCTTACGTCCAATAAATGTATTAA
CTTGAAATGTTTCATTGTTA
>Locus279v1rpkm871.93
GAAATTTTTTCTATATAATTTTTAAAGTAATTATACTTTTTAAAAAAAAATAAACATGTC
TTCTAAGGGAAAGGTTCTTTTAGCTTATTCTGGTGGTTTAGATACTTCCTGTATTCTTGC
CTGGCTTATTGAACAAGGTTACGAAGTTCAATGTTACATGGCTAACATTGGTCAAGAAGA
AGATTTTGAAGCTGCTAGAGAAAAGGCTTTAAAGATTGGTGCCACTGCTGTCTACATTGA
AGATATTCGTCGTGAATTCGTTAACACCACTATTTTCCCAGCTATTCAAGCTAACTGTTT
ATACGAAGGTGTTTACCTTCTTGGTACTTCCTTAGCTCGTCCAGTTATTGCTGCTAAGCA
AATGGAAATTGCTAAGAGAGAAGGTTGTCAATTCGTTTCTCACGGTTGTACTGGTAAGGG
TAATGACCAAGTTAGATTCGAATTAGCTTTCTATGCTATTGACCCAAAGATCCAAGTTAT
TGCCCCATGGAGAATTCCAGAATTCTACAACAGATTCCAAGGTCGTAGTGATTTACTTGC
TTACGCCGCTGAAAAGGGTATTCCAGTCCACCAAACTGCTGCTAAGCCATGGAGTACTGA
TGAAAACCTTTACCACATTTCCTTTGAAGCTGGTATCCTTGAAGATCCAAATGTTACTCC
ACCACCAAACATGTGGAAGCTTACCACTAACCCAGAAGAAGCTCCAAACACTCCAGAACA
CATTGCTATCACTTTCAAGGCTGGTATCCCAGTTAAGGTTGAAAACTTAGATGATGGTCA
TGTTGAAACTGATGCTCTTGACCTCTTCCTTTACTTAAACCAACTCGGTAGAAAGCACGG
TGTTGGTAGAGTTGATATTGTTGAAAACCGTTTCATTGGTATTAAGTCTCGTGGTTGTTA
CGAAACTCCAGGTGGTACTATTCTTCGTGCTGCCCACGTCGATCTTGAAGGTCTTGCTAT
GGACCGTGAAGCTCGTAGATTAAGAGATTCCTTAGGTGTCCGTTTATCTGAAATTCTTTA
CAACGGTTACTGGTTCACTGCTGAACGTGAAATCATTCAAGCTGCTGTTACTGAATCTCA
AAAGTATATTGACGGTACCGTTAAGTGCAAGCTTTACAAGGGTTCCGTTACCATGGAAGG
TCGTACCTCTCCAAACAGTCTTTACGACCAAGATCTTTCCTCTATGGATATTGCTGGTGG
TTTCCACCCACTTGATTCTGAAGGTTTCATTAAGATTCAATCTATTAGATTAAAGGCCTA
CACTGACATGAAGAACAGACTTGGTAAGAACTAAGTTTGAAGAAAACGAATGAACTATTA
AATTTTTAAAAAGTAAATCATTTTAAAAAATTTAATATAAAAAGTGAAAAAAAAAAAAAA
AAAAAAAAAAAAAA
>Locus279v2rpkm48.09_PRE
TTTTTCCTTCTTTTTTTTAAAAAAGTTACAAATAGTCATTTAGAAATTTATTCTATAATA
ATATTTATTTAAAGTAATTTTTACTTTTTAAAAAAAATAAAAAAAAATTTTATCATGTCA
TCCAAGGGAAAGGTTCTTTTAGCTTATTCTGGTGGTTTAGATACTTCTTGTATTCTTGCC
TGGCTTATTGAACAAGGTTACGAAGTTCAATGTTACATGGCTAACATTGGTCAAGAAGAA
GATTTCGATGCTGCCAAGGAAAAGGCTTTAAAGATTGGTGCTACCGCTGTCTACATTGAA
GATATCCGTCGTGACTTTGTTAACACCACTATTTTCCCAGCTATTCAAGCTAACTGTTTA
TACGAAGGTGTTTACCTTCTTGGTACTTCCTTAGCTCGTCCAGTAATTGCTGCAAAGCAA
ATGGAAATTGCTAAGAGAGAAGGTTGTCAATTTGTTTCTCACGGTTGTACTGGTAAAGGT
AACGACCAAGTTAGATTCGAATTAGCTTTCTATGCTATTGACCCAAAGATCCAAGTTATT
GCCCCATGGAGAATTCCAGAATTTTACAACAGATTCCAAGGTCGTAGTGATTTACTTGCT
TACGCCGCTGAAAAGGGTATTCCAGTCCACCAAACTGCTGCTAAGCCATGGAGTACTGAT
GAAAACCTTTACCACATTTCCTTTGAAGCTGGTATCCTTGAAGATCCAAATGTTACTCCA
CCACCAAACATGTGGAAGCTTACCACTAACCCAGAAGAAGCTCCAAACACTCCAGAACAC
ATTGCTATCACTTTCAAGGCTGGTATCCCAGTTAAGGTTGAAAACTTAGGTGATGGTCAT
GTTGAAACTGATGCTCTTAACCTCTTCCTTTACTTAAACCAACTCGGTAGAAAGCATGGT
GTTGGTAGAGTTGATATTGTTGAAAACCGTTTCATTGGTATCAAGTCTCGTGGTTGTTAT
GAAACCCCAGGTGGTACTATTCTTCGTGCTGCCCACGTTGATCTTGAAGGTCTTGCTATG
GATCGTGAAGCTCGTAGATTAAGAGATTCTTTAGGTGTCCGTTTATCTGAAATTCTTTAC
AACGGTTACTGGTTCACTGCTGAACGTGAAATCATTCAAGCTGCTGTTACCGAATCTCAA
AAATACATTGATGGTACCGTTAAGTGTAAGCTTTACAAGGGTTCCGTTACCATGGAAGGT
CGTACATCTCCAAACAGTCTTTATGATCAAGATCTTTCCTCTATGGATATTGCTGGTGGT
TTCCATCCACTCGATTCTGAAGGTTTCATTAAGATTCAATCTATCAGATTAAAGGCTTAC
ACTGACATGAAGAACAGACTTGGTAAGAATTAAGTTTATTAGTAAGGAAAAAAAAAAAAA
AAAAAAAAAAAAAAAAAAAAAAAA
>Locus279v3rpkm4.43_PRE
GAAAGGTTCTTTTAGCTTATTCTGGTGGTTTAGATACTTCCTGTATTCTTGCCTGGCTTA
TTGAACAAAAAGACAAAACGAAAAAAGTTACAATGTTATAAATTTTAAATATTAATTAAA
TTATGGATTAACAATTGATATGTAAAAAAATATATATATATAAATATACTTTTGGAATTA
AAATCAAAGAAAAAAATTTTATATTTTAGATTATCAACGATACTTATAATAAGGTTACGA
AGTTCAATGTTACATGGCTAACATTGGTCAAGAAGAAGATTTTGAAGCTGCTAGAGAAAA
GGCTTTAAAGATTGGTGCCACTGCTGTCTACATTGAAGATATTCGTCGTGAATTCGTTAA
CACCACTATTTTCCCAGCTATTCAAGCTAACTGTTTATACGAAGGTGTTTACCTTCTTGG
TACTTCCTTAGCTCGTCCAGTTATTGCTGCTAAGCAAATGGAAATTGCTAAGAGAGAAGG
TTGTCAATTCGTTTCTCACGGTTGTACTGGTAAGGGTAATGACCAAGTTAGATTCGAATT
AGCTTTCTATGCTATTGATCCAAAGATTCAAGTTATTGCTCCATGGAGAGTTCCAGAATT
CTACAACAGATTCCAAGGTCGTAGTGATTTACTTGCTTACGCTGCTGAAAAGGGTATTCC
AGTTCAACAAACTGCTGCTAAGCCATGGAGTACTGATGAAAACCTTTACCACATTTCCTA
TGAAGCTGGTATTCTTGAAGATCCAAATGTCACTCCACCAGTTGATATGTGGAAGCTTAC
TACTAACCCAGAAAAGGCTCCAGATACTCCAGAACACCTTGCTATTACCTTCAAGGCTGG
TATTCCAGTTAAGGTTGAAAACTTAGGTGATGGTCATGTTGAAACTGATCCACTTGACCT
CTTCCTTTACTTAAACCACCTCGGTAGAAAGCACGGTGTTGGTAGAGTTGATATTGTTGA
AAATCGTTTCATTGGTATCAAGTCTCGTGGTTGTTACGAAACTCCAGGTGGTACTATTCT
TCGTGCTGCCCACGTCGATCTTGAAGGTCTTGCTATGGACCGTGAAGCTCGTAGATTAAG
AGATTCCTTAGGTGTCCGTTTATCTGAAATTCTTTACAACGGTTACTGGTTCACTGCTGA
ACGTGAAATCATTCAAGCTGCTGTTACTGAATCTCAAAAGTACATTGATGGTACTGTCAG
AGTTAAACTTTACAAGGGTTCCGTTACTATGGAAGGTCGTACCTCTCCAAACAGTCTTTA
CGACCAAGATCTTTCTAGTATGGATATTGCTGGTGGTTTCCACCCACTTGATTCTGAAGG
TTTCATTAAGATTCAATCTATTAGATTAAAGGCTTACACTGACATGAAAAGCAGACTTGG
TAAAAACTAAGTTTAAAATATAAAATATATAAAAAGTAATTTATCTTTAAAAAGGAATAA
TAATAAAAAACAAATAATAGTAAAAAATTTTTTCAATTAAAAAAAAAAAATTTCAAAAAT
CAAAAAAACAATAACAAAAACAAAACAAATAACGAAATAAAT
>Locus280v1rpkm864.72
AAATTATATTTTTATAAAAAAGATGTCTTTCCCAAACGTTGAAGGTAAAACTGTTCCAAG
TGTAACTTGGGTTCATAGAGTTAATAATCAATGGGCTAAACTTACTTCTGATGAAGTCTT
TAAGAACAGAAGAGTTGTTGTTTTCTCTCTTCCTGGTGCTTTTACTCCAACATGTTCATC
TTCTCACCTTCCACGTTACGAAGAATTAGCAGAAACTATTAAGAAAGCTGCAAATGTTGA
TGATATTTACTGTATATCTGTTAATGATACCTTCGTTATGAACGAATGGGCTAAGGACCA
AGATATTAAATACGTTAAACTTATTCCAGATGGTAATGGTGAATTCACTGAAAAGATTGG
TTATCTTGTTGACAAGAGTGATTTAGGTTTCGGTAAACGTTCATGGAGATATTCTATGTT
TGTTGATAATGGTGTCATTAAGAAGTTCTTCTGTGAACCAGTAAAGGAAGGTGATCCATT
TGAAGTTTCTGATGCTGATACCATGCTTGATTACCTTGCTCCAAACACTGTAAGACCAAA
GGTATGTACTATTTTTGCTCGTGTTGGATGCCCATTCTGTGCTAAAGCCAAGAAGCTTTT
ACAAGAACATGGAATTAATTATGAGGAAGTTACTGTTGCTCGCAATGGAATTACCTCAAA
AACATTAAGAGCTGTTGGTAACAGATCTACTGTTCCAGTAGTCTTCATTGATGGTAAATT
AATTGGAGGAAGTGAAGAATTAGAACAATACTTTGCTAATAATTAAAGTCAATAAATAAA
TTTAATTATTAAAAGAAACAAAAAAAGAAAAAAAAAAGAAAGA
>Locus281v1rpkm854.33
AAAATTGCGGGTGTAATTGGATCCCATTTTTAAAATTAAATTAAAGGGCTAAGAACAAAT
TTGTCTCTTTACATCGCAAAGGAAAATCGAAAATGAAATATTTAGCTGCTTACCTTCTTG
CTACTCTCGGTGGTAACGCCTCTCCATCTGCAAAGGACGTCGAAAAGATCATTAGTACTA
TTGGTGCTGATGTTGATGACGAAAAAGTCAACGCTGTTGTTGCTGCCCTTAATGGAAAGG
ATATTGATGAAGTAATTGCCGATGGTTTTAGTAAGTTATCCGCTGCCCCAGTTGCCAGTG
GTTCTTCTGGTGCTGCTGCTGCCTCTGGTGCTGCCGCCGCTGAAGAAGAAACTAAGGAAG
AAGAAGAAGAAGAAGAATCTGATTCTGACATGGGCTTTGGTCTTTTCGATTAGATCATTT
TAAAACATGTAGAAACATAATTAAATGCCCGAATAAAAATAAAAAATAATTAAAAAAATT
TATGAATTTTTTTTTTTTTTAAAAAAAAAAA
>Locus281v2rpkm19.12_PRE
TCGAAAAGATCATTAGTACTATTGGTGCTGATGTTGATGACGAAAAAGTCAACGCTGTTG
TTGCTGCCCTTAATGGAAAGGATATTGATGAAGTAATTGCCGATGGTTTTAGTAAGTTAT
CCGCTGCCCCAGTTGCCAGTGGTTCTTCTGGTGCTGCTGCTGCCTCTGGTGCTGCCGCCG
CTGAAGAAGAAACTAAGGAAGAAGAAGAAGAAGAAGAATCTGATTCTGACATGGGCTTTG
GTCTTTTCGATTAGATCATTTTAAAACATGTAGAAACATAATTAAATGCCCGAATAAAAA
TAATAAATCATTAAAAATATTTATGAACTTATTTTTTTTTTAAAAAAATAAATTTTTGTT
TTTTTATTATTATTTTAAAAATTTACATGGAAATATTATGAAATATTAAATAATGTTATT
TTTAGTGTTAATAGTATTAGGTATACCATATATTCTAAATGTTAATCTTGGTAATTTATC
TTTAATATAAAAATTATAAAGAACAACATCAACGGGTTTT
>Locus282v1rpkm850.49
AATCACTATCTTTTTTTTTTTTTTTAAATAAAAAGTATTACTTAAAAAATGACTGAAATC
ACTCACCCAAACATTAAGGACGGATGGTTCACTGAAACTCAAGCTTTATGGCCAGGTCAA
GCTATGACTTTAAAGGTTAAGAAGGTTGTTCATCATGAAAAGTCTAAGT
>Locus283v1rpkm846.46
ATTCAATTGTAATATAAATAAAAGTTTTCTCTGGAAGAAAATTATTATATAACAATAAAA
TTGTATATTTTTTATTATTTTTAAAAAAATTTAGTATAGATTTATAAAGAATTTTTTTTT
ATTTTAATTGTATTTATTATTTATAATTAATTAAAAAGTTTAAATTATTAGAAATAAAAA
TGAAGACTTCTATTGTTTTAACTGCTGTTGCTGCTCTTGCCGCTAAGGCTTCCGCTGCTT
GTTTTGCTGAAAGATTAGGTTACCCATGTTGTAAAGGAAACACTGTTGCTTACACTGATA
ATGATGGTAAATGGGGTGTCGAAAATGGTAACTGGTGTGGTATTGCTGATACTCCTTCCC
CAGCTGCTTGTTGGTCTACAAGTTTAGGTTATCCATGTTGTTCATCTTCCAGTGCTCAAG
TTTATTACACTGATAATGATGGTAAATGGGGTGTTGAAAATGGTGACTGGTGTGGTATTC
CAACTGGTTCTACTGGTGGTAGTACTGGTGGTAGTACTGGTGGTGGTAGCGTTACTCCAT
CTGGTGAACAATTCACTATTTCTGGAAATCCATTTAGCGGAGTTGAATTCTACATTAATC
CATACTATGTTGAAGAAGTTGATGGAGCAATTGCTCAAATGTCCGATTCTTCCCTTATTG
CTAAGGCTGAAAAGATGAAGACCTACTCTAATGCTATCTGGTTAGATACCATTAAGAACA
TGCAAAGTTGGTTAGAATCTAACTTACAAGGAGCTCAATCTCAACACCAATCTAGTGGTA
AGGATGTTTTAACTGTTTTCGTCGTTTACGATTTACCAGGTCGTGATTGTCACGCTCTTG
CTTCTAATGGTGAACTTCTTGCTAACGATGGTGATTTTACTCGTTACAAGTCTGAATACA
TTGATGTCATTGAAGGTCACTTAAAGACTTACAAATCTCAACCAGTTGTTCTTATTGTTG
AACCAGATTCACTTGCTAACATGGTTACCAATCTTGATTCCACTCCAGCATGTCGTGATT
CTGAAAAGTATTACATGGATGGCCATGCTTACTTAATTAAGAAGTTTGGTGTTCTTCCAC
ATGTTGCTATGTATCTTGATATTGGTCACGCCTTCTGGTTAGGTTGGGATGACAACCGTG
AAAAGGCTGGTAAGGTTTATGCCAAGGTTATCAGCTCTGGTGCTCCAGGTAAGGTTCGTG
GTTTCACTGATAATGTTGCTAACTACACTCCATGGGAAGATCCAACTCTTTCTCGTGGAC
CAGAAACCGAATGGAACCCATGTCCAGATGAAAAGAGATACTTACAAGCTATTCAAAAGG
ACTTCAAGTCAGCTGGTATTCAATCAGTTTACTTCGTTTGTGATACTTCTCGTAATGGTA
AGAAGGTTGACCGTAAGCACCCAGGAGAATGGTGTAACCAAACTGGAGTTGGTATTGGAG
CCAGACCACAAGCCAGTCCAGTTTCTGGTATGGAATACCTTGATGCTTTCTACTGGATTA
AGCCACTTGGTGAATCTGATGGTACCTCTGATGAAAGTGCAGCTCGTTTCGATGGTTACT
GTGGTCATGAAACCGCTATGAAGCCAGCTCCAGAAGCCGGTCAATGGTTCCAAAAGCACT
TTGAACAAGGTATTAAGAATGCTAACCCACCACTCTGATTTAATCAGGAATTATTTTATA
AATTATATATTGAATTATTAACTGTTATAAATAATTAATTATTGAAATTATTAAAAGTTT
TATTATTAATTCATATATATGGTTAACCATGAGAAATAT
>Locus284v1rpkm843.71
AAAAAAACTTTTTTTTTTTTTAATAAAAGATAACTCTGGAAGTTATACTTATTTTAGAAA
TATAAAAAAATAGCCGGATTATTTAAAAAATAATAATTTTTAAGAAATTAAAAAAAAAAA
GATATTTAATTAATTAATAATAATAAAAACTAATATAATTTAATAATAATAAAATAAACA
TAATAAAATAAAAATAGAAAATTTAATAAATAATATTTAAATTAATTTAAAAAAATAAAA
AAATGAGATTATATCAAAAATTATTAGCTGTTAGTGCCCTTGTAGCACCAATGGTCAATG
CTTTTGAAATCAAAACTCGTTTATGGTCAGAATCTGAAGACTTAGCTAAAGCTTTAGTTG
AAGAAATGACTTTAGATGAAAAGATTGGAATGGTTACTGGTTCTCAAAATAGTTTTGGTC
CATGTGTTGGATATATTGAACCAATTGAAAGATTAGGTTTCAAGGGTATGTGTTTCCAAG
ATGGTCCAGCTGGTGTTCGTAGTGCTAAACATACTACAACTTTACCATCTGGTTTAAATA
TTGCTTCTACTTTTGATCCAGAAATTATGAAGAAAATTGGTGTTGTATTAGGTGAAGAAT
CAAGAGCTAAGGGTGTTAATGCCATTTTAGGTCCAGCTATGAATATGTACCGTTCTCCAG
CTGCTGGTAGAAATTGGGAAGGTTATGGTGAAGATACCTATCTTGCTTCAGTTGCTTCAA
AGAATGTTGTAGCTGGTATTGCTAGTCAAGGTGTCCTTGCTACTATTAAGCACTTTGCTG
GTAATGAGCAAGAAACTAACCGTGAAACATCTAATTCTGAGATTGATGAACGTGTTTTAC
AAGAAGTTTACTTCCCACCATTCAAGGCTGGAATTGTTTCTGGTGCTGGTGGTGTTATGG
CTGCTTACAACGACCTTAATGGTATTCCATCTGCTAATAATACCTGGCTTTTAAACAAAG
TTTTAAAGAAACAAATGTTATTCCATGGTTTCGTTACCAGTGACTGGTGGGGTACTAAGG
ATAAGTACGAAATTATGAATGGTTTAGATATTAATATGCCAGGTGGTAAACAATGGGGTC
CAACCGTAACTGAAAGTTACTGGGGTGAAGAACTTAAGGAAGCTGTTGAATCTGGTGAAA
TTGATGTCTCTTATGTTGATGAAGCTTGTACTCGTATCTTAACTATGTTATACAAGTACA
GACAATTTGATGACTATCCAGAAATTAATCTTGATGCTGATGCTACAGAAGGTCATGCAG
AAGTTGTTCGTGAAGCTGCTGCTGCTAGTGTTGTTCTTTTAAAGAATGATGAAGATATTT
TACCAATTTCTGGTGACAAGTACAAAAAGATTGCTATCATCGGTGATGGTGCTCTTCCAA
CTAAGCAATGTACTGATAATGGTTGTTCCGAAGGTAAGATGTCTGGTGTTGTTGCTTTAG
GTTGGGGTTCCGGTACTACCAACATGGAAAACATAAGTGATCCACTTTCTGCTCTTACTG
AACGTGCTGAAAAGGATGGTATTACTATCACTAGCTTCACTGATGATGATAGTGATACAG
ATAAGGCTGCCGAAGTTGCTGCTGATGCTGATCTCGCTATTGTTGTTGTAGTTGCTGATT
CTGGTGAAGAGTACATTAGTGTTGAAGGTAATAAGGGTGACAGAAAGAACCTTGATTTAT
GGCATAATGGTAATGAATTAGTTTCTGCTGTTGCTGCTGCTAACAAGAACACTGTTGTTG
TTATTTACTCTCCAGGTGTTGTTAATTTACCTTTCATTGATGAAGTTAATGGTTTAGTTT
ATGCTGGTATGCCAGGTCAAGAAGCTGGTCACGGTCTTGCTGATATTTTATTTAATGATG
TTGCTCCATCTGGTAAGTTACCATTTACTTGGGGTAAGAAACGTGAAGATTACTGTTGTG
ACGTTGTTACAGGCGGTAAAGGAAAAACTCAAGTTCCATACGAAGAAGGTTATTACATTG
GTTACAAATGGTTCGATAAGAAAAACATTGAACCACACTTCTCCTTTGGTCATGGTCTTA
CCTATGCTAAGTTCAAGATTCATGATGATGGTCAAAGTTACTGGAACGTTCAAACTCAAC
GTCTCTTAAACCTTATCAATGGTATTTCTACTACATTTACTATTGAAAACACTAGTGATT
TCGATGGTTACGTTACTCCACAAGCTTATCTTACTATGCCTTCTCCAAAGGATGATCCAC
GTATTGGTGAATACCCAGAATTCCAATTAAAGGGATTTGAAAAGTATTTCTTAAAGGCTG
GTGAAAAGAGAAAAGTAAACCTTCTTGTTCCATACGCCGAAACCAAATACTTTAACACTA
CTACTAACACTTGGGAAACTACTATTGATGGTAAATACAAGGTTTCCATTGGTCTTTCTC
ATGATGATATTTATATTAGAAATGAAATTGAAAACTACAACAAATCACCAAAACCAGCTC
CAAGATATTGTTTTGCCAAATCTGATGGATACGACTGTTGTTTCGATAATGAAGTTGTTT
ATGAAGATGAAACAGGTAAATGGGGTATTAATGATGAAGGTGAATGGTGTGGTGTTGAAC
AACCAAGATGGGTTCCACCACCAGAAACTACTACTACTTCTAAGATTCCAGAACCAACTA
TTTTCGGTAACCCACACAACGTTTATGAAGATGCTGAAGAATTCTATGTCTTCCCAGATT
ATCAAAAGCAAGTTAAGAGTTCTTATGATAAATTAATGGCTGAAGGTGAAACTGAAATTG
CTGAACTTGTCGCTAAAGTTGCTAGATATCCAACTCCAACTTGGTTAGCTAACACAGCTG
CTTCTAAGCTCGTTCCAAAAGTTTTAGCTCAAGTTACTGAACAAATGAAAAAGACTGGTA
AGAAGGTATTAACTTCTTTCATTATTTACAACTTACCAAACAGAGATTGTTCTGCTGTTG
CCTCTAGAGGTGAATTAGGTATTGAACACCTTGGAGTTTACAAGGAATGGATTGATGAAA
TTGCTGGTTACTTTGCTGCTCACGAAGGACCAATTGTTGCTATTATTGAACCAGATGCCC
TTGGTAACATGGTTAGTAACAGTAACAGTGAACTCTGTGCTGAGGCTTTCGAAACTCAAA
TGGAAGCTCTTGTCTATGCTATTACTAAGCTTAACTTACCAAATGTTGGTGTTTACCAAG
ATGTTGCCCAAGTTGGTTGGTTAGGTTGGGGAGGTAACATGAATTTACTTATTCCAATTC
TTGAACAACTCTTAAACAAGGTCGGTACTGGTGTTTTACGTGGTTTCAGTTCCAACATTT
CTAACAACCAACCATTAGTTAGACCAGATCCACCAGAAAGAACTTTAAGTGGTAACTCCA
GTCAAAGTGAATACGAATACAGTTTGAAAGTTAGAGAAAACTTAAAAAAGGTTGGTATGG
TTGACTTTGGATGGGTTGTTGATACCTCACGTAATGGTGTACCAAATATCAAGACCAAAG
GTGAAAATTGGTGTAACATTAAGGGTGCCGGTATTGGAAGAAGACCAGAGGCTTCTCCAG
CTGATTTACCAGGACTTGATGCTGTTTACTGGTTCAAGCCACCAGGTGAATCTGATGGTA
GTGACAGAGTTGGTCAATGGGGTTATGATCCAAGTTGTGCTAGTGAGGATTCTCTTACTG
ACTCTCCAATGGCTGGTCAATGGTTCCACAAGCAATTTGTTGAATTAGCTGTTAATGCTA
ATCCATCCTTCAAGGATGAACCACCATTTGAATTCCCAGACTTTGGTGATGAACCACAAC
CACAACCAACCACTGCCGTTGAAGTTCCAACTACCACTGATGTTGAAGAACCAACTACTA
TTCTTCCAGAACCAACTTCAACTGATGATGTTCCAGAACCATCTACTACTAATGAACCAG
AACCAGCTTGTTGGGCAGAAGCTTTAGGTTACAAGTGTTGTACTCCAGGTGCCTACACTC
CAGTTCTTTTAACTGATGAAAGTGGTGATTGGAGTGCTGAAAATGGTGAATGGTGTGGTC
TCTTAAAGAGTGAATGTTGGGCTAATGCCTATGGTTATGACTGCTGTGTTGATGGTACTC
TTACATACTTAGAAGATGAAACTGGAAAATGGGGTGTTACCTCTGACTACCAATGGTGTG
GTATTAAGAATTAATTAAATTAAATCTTTTTTTTTTATTTTAAATAAAAAATCAAATAAA
GAAAGAATAATAAAGAACAATAAATTAGAAAAAAAAAAAAAAAAAAAGAAAAAAATTAAG
AAAGAAAATTAATAAAAAAA
>Locus285v1rpkm843.60
TATATTTAATTAATTTATTGCTTTCCTTGGAAAACGTAGGTAACACCACATTTACCACAG
TATTGTCTGTCTTGGTGGTAAGCAAGGAAGACACCAGCACCACACTTTGGACATTCACGT
CTTAAACGGGTGATCTTACCATCATCATCGACCTTATAGTACTTGAGAATAGCTAACTTA
ACCTTCTTTCTCTTGTGCTTGATCTTCTTTGGAGTAGTGTAAGTCTTCTTCTTTCTCTTC
TTACCACCACCACGTAAACGAAGAACAAGATGTAAAGTAGATTCCTTTTGAATGTTGTAA
TCGGAAAGAG
>Locus286v1rpkm840.11
ATAAAAAGTATTACTTAAAAAATGACTGAAATCACTCACCCAAACATTAAGGACGGATGG
TTCACTGAAACTCAAGCTTTATGGCCAGGTCAAGCTATGACTTTAAAGGTTAAGAAGGTT
GTTCATCATGAAAAGTCTAAGTACCAAGATGTTTTAGTTTTTGAATCTACTGATTACGGT
ATGG
>Locus287v1rpkm830.12
CCATGTTGTTCTGGAAATGACGTTGTTTACACCGACAATGATGGTAAATGGGGTGTAGAA
AATGGTAACTGGTGTGGTATTGCTGATACTCCATCTTCAGCTGCTTGCTGGTCCCTTTCT
CAAGGTTACCCATGCTGTTCCTCTTCAAATGCTGAAGTTTGGTACACTGATGCCTCAGGT
AAATGGGGTGTTGAAAATGGAGACTGGTGTGGTATTCCAACTGGTTCTGGTAGCACTGGT
GGCAATAATGATGATATTGATGTTACTCCAGGTGAACAATTCACTCACAATGGTAATCCA
TTTGCTAATAAGGAATTCTATATTAATCCATACTATGTTAAAGAAGTCGAAGGTGCCATT
GCTCAAATGTCAGATTCTTCCCTTATTGCTAAGGCTGAAAAGATGAAGACTTTCTCTAAT
GCTATCTGGCTTGATTCTATCAAAAACATGCAAAGTTGGTTAGAATCAAATTTGAAAGGT
GCTCTTGCTCAACAAAATGCTTCTGGTAAAGATGTTTTAACTGTTTTCGTCGTTTACGAT
TTACCAGGTCGTGATTGTCACGCTCTTGCTTCTAATGGTGAACTTCTTGCTAACGATGGT
GATTTTTGTAATTTGCAG
>Locus288v1rpkm828.86
CTCCATCTCAATTAGTTGACCGTCTTAAGATTAACGCTTCCTTAGCTCGTGCTGCTCTTA
AGGAACTTGAACAAAAGGGTTTAATTCGTTTAATCTCTTCCCACAAATCTCAACTTATTT
ACACTAGAGCCACTCTTGAACAATAAGTAACGAAATGTACAGAAGAAAA
>Locus289v1rpkm822.09
TAAAAAAAACAAAAATAAAAAACAAACGAATTTAAATATAAAAAATAAAAAAAAAAAGTT
AAATAAAATAATTTTTAAAAATATATAATTAACAATATTAATAACTATAAAAACACTAAA
ATTATTAAACATTTATAATTACATTTATATTATAAACTGAATTAATTTATAATATTTATT
CGACTTAACAATAATATCAAAAATGAAGTCTAATCGTTTTTTAGTTGCTACAGCTATTTC
TTGTGTTGGCATTCTTAGTGGTTTTGATGTGGGCACATGGAATTATATATATATTATGGA
ATCTTTCACTCGCTATTTCAGCACGAGTTCTTCAAATGGAGAAATATCAAGTTATTTAAC
TTTAAGTTCAGTTATTGGAGCAATAATAGGATATGTTATTGTTTTAATTCTTGGAGATAA
AATAGGACGTCAAAGGACAATGTTTATTGGTTCTTGCATTTTCATAATTGGAAGTATTGT
AAAATGTATATCACCTAGAAATTATTTAATATTTATTTCAGGTTATTTTATTAATGAGTT
AGCTCTTGGATGTTTAGCGGTTATTACCCCCATTTTTATTGCTGAAATTGCTCCTCATAA
AACAAGAGGTCGTTATATTTTCTATTATTTCATCTTAGCATTTTTAGGTAACGTACTTGG
TAACATAACAGGTAGCATTTTATCACATTATGAAAAAATAGGAAGATTTGCACCAAATTC
AAATTTGGGATGGAAACTAGCTATTATTATAGAAATAATTATGGCCATAATTGTAACAAT
TATTGTGTTCTTCATCCCAAAATCACCAAGATGGTTATGTGCTAATAAGAAAGATGAACA
AGCTGTTGAAGTTATTTCTAAACTTCATAATTCAACTGCTCTTGATAGCGAAGTACAAGA
AGAATTTAACAGCATTAAAGATGAAGCTGCTTTCAATAGATCATCTTCTTTTGGTGGTCT
TTTCAGTTCTCTTGTTGGTCGTCGTACTTTTATTGTTATTCTTATGTGTGTTTTCCAAGA
AATCATCGGTGTTAATGAAGTCTACTACGTTCTAGCTCAAATGAAAGATGAAATTGGTTT
TAAAGATATTATATATAAACTTTTAATTTATGTTTCTACTTTTTTAGGTTTAATGATAGG
AATATTCTTTATTGATAAAGTGGGTCGAAAATTATCATTAGTTATTGGCTCTTGTCTAAT
GATGATCATCCTCTTTATAACATTTATATTTGCTGTTAAGCATGATGAAAGCAGTCAAAA
TGTAATACTTGCTATTTTGGGTTGCTTTTTATATGCAATCTGTTATCATTTTTCATGGTG
TTATATTCCAGTGATCTATGCTACCGAAGTTTTTCCATATCGTGTTAGAGTAAAAGGTGT
AGCCTTAAGTTTCATTTTAGGTGCGATATTCTCATGTGTCATCTCACTCATTTCTAATAC
TCTTGTGATTAATTTTGGTACAAAGATTCTTTTAGTTTATGGTGGTATATGTTTAGTGGT
TACTATCATTTCTAAATTATTCTTTATTGAAAGTAAAAATATTAAATTGGAAGACATGGA
TAATGAGTTTAGTCGTAAATAAAATGAAACATTGAAACTTAGCAATGAAATAAAATAAAA
TAAAAAAAA
>Locus290v1rpkm820.07
GCCATAACCATATATAAAAAAAAAATAAAAAAAAATTTATTAAATTATTCTATTTTATTT
TAAATATATATATAATTTATAAGATATAAAAATTATATATATAATTTTTTTTGTTAAAAA
TAATAAAAATATAGATTCAAATAAATAATAAAAAAAGGAATAAACCTTTTAAAAAATAAC
AATAATAGAATTGTATAATTAAATACCTTAATTTACAAACCCATTATACCTTATAATTAT
AATTTTTAATATAGAAAAATATAAATAATCAACATGCAAATTAAAAATTTACATATTTTA
CTTTCCTTCATTGCTTACGCTATGATGGTTATGGCTTCTCCAATTCCAGATTCTAACGAA
ATTACTGAAGCTGGTGAAGCTAGTGCTAATGAAGTTGTAGCTCCAGAAAATGTTTTAGGT
AAGGTTGAAGCTGAACTTACAGCTGATGAAAGTAACTTACCAGTTTTAGATAACGCTGAA
GATTCAAATGACAACGAAGAAATTCCAGATACTGATGATGTTCAAGCTGTTTCTGATGAA
GAAACTGATGTTCCAGATGCTGAAGAAGTTGAAGAAGTTGAAGAAGAAACTACTGATGCT
GATGAAGCTGAAGAAGCTGAAGAAGCTGATGAACCATCTGAAGTTGCTGAAGATGAACAG
CCAAAGAATGATGAAGAATTAGATGATGAAGAAACTGAAGGTGCCGAACCATCTGATGTT
GCTGGAAATGAGTCTGGTGATGAAGAAGCTCCAGTTAAGGAATTAGATGATACTGAAGAT
TCTACTGATGAAGATAAAACTATTCCAGAAAAAATTGTTGATGGTGTAGAAGAAGTTATT
GACACCATTAAGGAAGCTCTTGGTTTAGGTTCTGAAGATGAAGATACTCCAGAAGATAAT
GCTAAGGAAACTCCAGCTAAGGAAACTCCAGCTAAGGAAACTCCAGCTAAGGAAAATGAT
GATGTTAACGAAGCTCCAGTTGAAGGTAAGGATGCTGCCGAAGAATCTGCTGCTGATGAA
GAAAACACTGAAGCTCCAGCTCTTGAAGATGCTGAAGATTCTAATGATGAAGCTCCAGCT
AACGAAGAAGCTCCAAAGACTCCAGCTGATAAGGCTGAAGAATCCAACGATGAAGAAAAG
CCAGCCGAAGAAAAGCCAACTACTGAAAAGCCAGCTACTGAAAAGCCAGCTGATGAAGAA
GCTCCAAAGACTCCAGCTGATAAGGCTGAAGAATCCAACGATGAAGAAAAGCCAACTACT
GAAAAGCCAACTACTGAAAAGCCAGCTGATGAAGAAGCTCCAAAGACTCCAGCTGATAAG
GCTGAAGAATCCAACGATGAAGAAAAGCCAGCCGAAGAAAAGCCAACTACTGAAAAGCCA
GCTACTGAAAAGCCAACTGATGAAGAAGCTCCAAAGACTCCAGCTGATAAGGCTGAAGAA
TCCAACGATGAAGAAAAGCCAACTACTGAAAAGCCAACTACTGAAAAGCCAGCTGATGAA
GAAGCTCCAAAGACTCCAGCTGATAAGGCTGAAGAATCCAACGATGAAGAAAAGCCAGCC
GAAGAAAAGCCAACTACTGAAAAGCCAGCTACTGAAAAGCCAGCTGATGAAGAAGCTCCA
AAGACTCCAGCTGATAAGGCTGAAGAATCCAACGATGAAGAAAAGCCAACTACTGAAAAG
CCAACTACTGAAAAGCCAGCTGATGAAGAAGCTCCAAAGACTCCAGCTGATAAGGCTGAA
GAATCTAACGATGAAGAAAAGCCAGCCGAAGAAAAGCCAACTACTGAAAAGCCAGCTACT
GAAAAGCCAACTGATGAAGAAGCTCCAAAGACTCCAGCTGATAAGGCTGAAGAATCAAAC
GATGAAGAAAAGCCAGCTGATGATGATGAAGCCCCAGAAGAATACACTGTTTCTAACGAA
GAAGATTGTGAATCTGGTGATGAAGTTGTTAAGGCTGAAAAGCCAGCTGATGATGAAGCC
CCAGAAGAATACACTGTTTCTAACGAAGAAGACTGTGAATCTGGTGATGAAATTGTAAAG
GCTGAAGAAAAGCCAGCTGAAGAAAAGCCAGCTGATGATGATGATGAAGAAGAAGCTTCC
GAAGTTCCAGAAGCTCCAGTTGCTGATAAGGCTGAAGAATCAAATGAAGAAGAAGCTCCA
GAAGAATACACTGTTGCTAACGAAGACGACTGTGAATCTGGTGATGAAGTTGTAAAGGCT
GAAGAAAAGCCAGAACAAGAAAAGTTAGCTGAAAAGTTACCTGAAAACCCAGCTGACAAG
GCTGAAAACTCTGAACCAGAAGATGAACAAGCTCCAGCTAATGAAGATGATGAAGAAGAA
TACACTGTCGCTAATGAAGAAGACTGTGAATCTGGTGATGAAGTTGTAAAACCAGAAAAG
CCAGCTGAAGAAAAGCCAGCTGAAGAAAAGCCAGCTGAAGAAAAGCCAGCTGATGATGAT
GATGAAGAAGAAGCTTCTGAAGTTCCAGAAGCTCCAGTTGCCGATAAGGCTGAAGAATCT
AACGATGAACAAGCTCCAGCTAATGAAGATGATGAAGAAGAATACACTGTCGCTAATGAA
GAAGACTGTGAATCTGGTGATGAAGTTGTAAAACCAGAGAAGCCAGCTGAAGAAAAGCCA
GCTGATGATGATGATGAAGAAGAAGCTTCTGAAGTTCCAGAAGCTCCAGTTGCCGATAAG
GCTGAAGAATCTAACGATGAACAAGCTCCAGCTAACGAAGATGATGAAGATTATACTGTT
GATAATGAAGAAGACTGTGAATCTGGTGATGAAGTTGTTAAGGTTGAAGACGAAACTCCA
GCAAAGGATGATGAAACTCCAGCCGATGATGATGAAACTCCAGTCGATGATGATGAAACT
CCAGCCTTAGAAGGTGACAAGAACGAAGCTTCTGCTGATGAAGATGAAACTCCAGCTAAG
GATGATGAAACTCCAGTCGATGATGATGAAACTCCAGCCTTAGAAGGTGACAAGAACGAA
GCTTCTGCTGATGAAGATGAAACTCCAGCTAAGGATGATGAAACTCCAGTCGAGGATGAT
GAAACTCCAGCCTTAGAAGGTGACAAGAACGAAGCTTCTGCTGATGAAGGTGAAAATCCA
GCTGAAGACCACACTGTTTCTTCTGTTGAAGATTGTGATACTGATGATGAAGTAATTTAC
ATTGATGATGATGAAGTTACTACTACTAAATACGTTACTTCTACTGTTTATGAAGAAGTT
ACTGAAGATCTTCAATATGAAGATGTTATGGATACTGATGATGAAGATGTTGTAGATGTT
GATGAACCAAACCAAACTGCTGCTGCTGCTGAAAGCGAAGATGATGCTGAAGAAGTTGAT
GCTGATTTAGAAAATGATGTTGATTCTGCTGATGAACAATAAATGAATTATTTGTATATA
TGAAAATGTTCGATTCATATTGAAAATTTTCAACAAAATAATATATTATTTGTTTGTTTT
TTTTAAATATATAAACAATATTTTATTAGTTTTCATTTTAAAATCGCATATGGAAGGGTA
AAATATAAATAGAAAGTGGAAAATGTTTTTGCGTATATTTTTTGCTAATAGAATTTTATA
TTTAATAAAATTTATTATTTAATATTAACAAGAATATATTCACTTTATTATATATATTTT
AGAAAAAGCAAACAAAATTTAATAATATAGAGTTTGATTAATAATAATATTTAATAATTT
ATTTATTGAGAACTTTTTTTTGTCTTTATTAAGAAATTATGGTAAATGGAATCATCGTAT
AATATAAAAATAGTAAATTAAGGTTCTAATAGTTAAAATAATAAAATATAAATAAAAAAT
AAATAAATAATATATTAAAAAAAGGAAACAATAAGAAAAAAGTTTATTTAGAAAGATTAA
TTAAAAAAAAATAAAAAAGAAATATTTTAAAAAAAGCTTTTAAAAAAAAATTAATAAATA
AATAAAAATTATTTTTTAAACACTAAATA
>Locus291v1rpkm818.25
AAATTTAAAATTTCAAGTTATAAATAATAACTCCTTAAAAATTTTTTTTTTGGAAAGAAA
AAAATTATTGTTATTGTTTTAGTTCAGGAATATATAGAATATATTGATTATATTATATAT
ATTAAAAACAACGTAAAAATAAATATTTTGAAAATACAATAAAATAAAAATGAAATTCTT
AGCTATTCCAGTTTTACTTGAATTAGTTAGTGTAGCTTTAGCTCAATCAACAAATAAATG
TATCTCCGAATTTCTCGGTTATCCATGTTGTAGTAGCAGTAATACTCCTGTTTATTACAA
AGATGATGATGGTGATTGGGGTATTGATTCAGCTACTGGTGATTGGTGTGGTATTACCAA
AATTAATGATGCCTCCTGTTGGTCAACTAAATTTGGTTATCCATGTTGTAAAAAGACATG
TACTGCTATAGAAAAAGATAAAGATGGTTCATGGGCTATTGAAGGATCACACTGGTGTGG
TATTCCAGCTAATTGTTCCGGAAATCAACCATCTCAACCATCTCAACCATCTCAACCATC
TCAACCATCTCAACCAGCTAACGATTTCGTTGAAGACCATCGTAAACAATGCCAAATTGG
TAATATTCAAACAAGTGTAAATAACTCAAAGCTTCCAGATCCATTCAAGACTCTTAGTGG
TAAACGTGTTTCTACTAAAGCTGAATGGACTTGCCGTCGTGAAGAAATCGCCGCTACATT
TGAAAAGATCATGTTCGGTGAAAAGCCACGTAATCCAGATAAGGTTGAAGGAAGAAAATC
TGGTAACAAGTATACCGTCACTGTTACCAACAAGGGCAATACTGCCTCATTTGATGTTAC
TATCAGTAACGCTGGTACAGCTGCTAAACCAAAGCCAGCTATTATTGGTTTAGACCAAGG
TTTTGGTATGGGTGGTAGTTTAGGCGCTTCAACCAATGGTCTTGATGTTGCCTCAATTAC
CTTTAACACCAATAATCTTGCTCCAGAAAACAATCCAAGAAGTGGTGCCTTCTTTAAGGC
TAACCCAAGTAGTAATGCCGGTACCATTATGGCTTGGGCCTGGGGTGTTAGTCGTTTAAT
TGATGCCCTTGAGAAGGATTCAAGTGTTGGTATTGATGTTAAACACCTTGCTGTTACTGG
TTGTTCACGTTTAGGTAAGGCTGCTCTTGCCATTGGTGCTTTTGATGAACGTATTGCTCT
AACTATTCCACAAGAATCCGGTTCTGGTGGTGCTTCTCTTTGGCGTGTTGGTGCCCAAGT
CAACAGACAAAAGGGTAAACAATTCGTTCAAGGTTTAGGTAGTGCTGCTACTGAAGGTAA
CTGGATGATTAGTTCTTTCAGAAATTATGATGGTAGAGAAACCACTCTTCCATTCGATCA
ACACATGCTTACTGGTATGGTAGCTCCTCGTGCCCTTTTAATTATTGATAATGCCGGTCA
AGAATGGCTTGGTGAAGTTCCATCTAACTACTGTGGTCAAGCTACTAAGGAAATATTTGA
TGCTCTTGGTGCTACTGATAAATACACTTACACTCAAGAAGGTGGTCACATGCACTGTTC
ATTACCAAACGGACAATTCGATGAAGTCAAGGACTTTGTAAATAAGTTCCTTTTAGGTAA
GGATGCTAAGACTGGTAAGATTGATTACTCTAAGAACACTCAACCAATTAACTTTAGCAA
GAGTGAATGGATTGACTGGACCACTCCTCGCTTAGCTTAAGTTTTTATTTTTAATTATAG
TTTAAAAATAAAAAAGTTGACGTTTTATTAAATTTTCATTTCCTTTAAAAAAAAATTAAA
TAAAAAATAAATAAAAATTTATATAAATAATAAAATAAATGTAGTAAAAAATTAAAAAAT
ATATTTATAAAAATATTTATTATAAATTATTTATATATAATTTATAATAAAGGATAAAAT
TGAACTAAAAGATAAAAAGAAGTAGTATGTATATACAAAAATTGAAAAAGTTATAAAAGT
AAAAAAGTAAATAAATAAAAAAAGTAAAATTAAAAAAAAAAAAAAAAAA
>Locus291v2rpkm3.93_PRE
AAAAAGTCTTATAAAATTTTTTTTTAAAAAAAAAAAAAATTGTTATTGTTTTAGTTCAGG
AATATATAGAATATATTGATTATATTATATATATTTAAAACAAAGTAAAAATAAATAATT
TAAAAATACAATAAAATAAAAATGAAATTCTTAGCTATTCCAGTTTTACTTGAATTAATT
AGTGTAGCTTTAGCTCAATCAACAAATAAATGTGTCTCCGAATTTCTCGGTTATCCATGT
TGTAGTAGCAGTAACACTCTTGTTTATTACAAAGATGATGATGGTGATTGGGGTGTTGAT
CCAGCTACTGGTGATTGGTGTGGTATTACCAAAATTAATGATGCATCCTGTTGGTCAACT
AAATTAGGTTATCCATGTTGTAAAAAGACATGTACTGCTATTGAAAAAGATAACGATGGT
GCATGGGCTATTGAAGGATCACACTGGTGTGGTATTCCAGCTATTTGTTCCGGAAGTCAA
CCGTCTCAACCATCTCAACCATCTCAACCATCTCAACCAGCTAACGATTTCGTTGAAGAC
CATCGTAAACAATGCCAAATTGGTAATATTCAAACAAGTGTAAATAACTCAAAGCTTCCA
GATCCATTCAAGACTCTTAGTGGTAAACGTGTTTCTACTAAAGCTGAATGGACTTGCCGT
CGTGAAGAAATCGCCGCTACATTCGAAAAGATCATGTTCGGTGAAAAGCCACGTAATCCA
GATAAGGTTGAAGGAAGAAAATCTGGTAACAAGTATACTGTCACTGTAACCAATAAGGGC
AGTACTGCCTCATTTGATGTTACTATCAGTAACGCTGGTACAGCTGCTAAACCAAAACCA
GCTATTATTGGTTTAGACCAAGGTTTTGGTATGGGTGGTAGTTTAGGTGCTTCAACCAAT
GGTCTTGATGTTGCCTCAATTACCTTTAACACCAATAATCTTGCTCCAGAAAACAATCCA
AGAAGTGGTGCCTTCTTTAAGGCTAATCCAAGTAGTAATGCTGGTACCATTATGGCTTGG
GCCTGGGGTGTTAGTCGTTTAATTGATGCCCTTGAGAAGGATTCAAGTGCTGGTATTGAT
GTTAAACACCTTGCCGTTACTGGTTGTTCACGTTTAGGTAAGGCTGCACTTGCCATTGGT
GCTTTTGATGAACGTATTGCTCTTACTATTCCACAAGAATCCGGTTCTGGTGGTGCTTCT
CTTTGGCGTGTTGGTGCCCAAGTCAACAGACAAAAAGGTAAGCAATTCGTTCAAGGTTTA
GGTAGTGCTGCTACTGAAGGTAACTGGATGATTAGTTCATTCAGAAATTATGATGGTAGA
GAAACCACTCTTC
>Locus292v1rpkm815.15
ACTACTTCACCTACTCTACTGGTGATACTCACTTCTTATGTTGGTCTACCAGTAAGAACG
TTTACGGTCCATACACCTACGGTGGTAAGATCTTAACTCCAGTTCTTGGTTGGACTTCTC
ACCACTCTATTCTTGAATACCACGGTAAGTGGTGGTTATTCTACCACGACTGTGAAATTT
CCAAGGGTGTTAACCACAAGCGTAACGTTAAGTTCAGAGAACTTAAGTATGATGACAAGG
GTGGAATTATTACTATGGATGGTACCTTAGGTGCTTAAATGTGAAGGAACTAAAAATTTT
TGAAAACGAAAAAAATAAAAAATAACTAAAAAAAATACGAAAAAAAAATTTTAAATATAT
AAGAGATAGTCTTGCTTTTATTTTATTTCATTTTCTTTTTTAATTTTTTAAAAAAAAGGG
ATGAAAAAAAAAATGAAAGTAGGAACAATGAAAAAAAAACTAAAAGAATTTAAAATAATC
TAATTTAATATCAATAATTAATATTATTGAGAATACTTTAGGGAGTTTGAATTTTTTTTG
TGAAGAAAAAAAAATTTTGTAGTAAATAAATACTATTCTTTTTTTTTTTTTAAGAAAATA
ATTAATACTTTATAGTTTTTATAGATTAAAGTAAATAAAAAAATATTTTGATTTATAATA
ATTAGAAGTTAAAAAAATAATTATCGAAAAAAAATTAAGTATGTAAATATAGCTAATTTT
TGAAAGAAAATTTTATAAAATTAAGTAACAATGCAAATAATTTAAAAAAAATTAAGATTT
ACTTTGTTATAATAGAAAGTAAATAAAGTTGCTTTCAATTGTACATTTGAGGTGAATTTT
AACAAAAAAAAAGATGTAATATATCTAATCATTAAAAAAAAATAATAAAAAATTAAAAAA
AATCAAACCAAAAAAAAAA
>Locus293v1rpkm811.30
AAATATTTATTGAGAACCACGTCATCATGGTTAAAGACACTACCAAGGCTGCTGCCGCCA
AGAAGGCTGCTCTTAAGGGAGTTAATGCTAAGGCTACCAAGAAGATTATTACCTCTACTT
CTTTCAGAAGACCAAAGACTCTCCGTCTTGCTCGTAAGCCAAAGTACCCAAGAATCTCCG
TCCCAAAGGTTAACTCTGTTGACCAATACAGCATTCTTAGATATCCACTTAAGACCGAAT
CTGCCATGAAGAAGATCGAAGATGACAACACCCTTGTTTTCATTTGTGACGTTAAGGCCA
ACAAGAAGCAAATTAAGGATGCCGTTAAGAGAATGTACCAAGTTGATGCTGAAAAGGTCA
ACACTTTAATTACTCCAAAGGGTGCCAAGAAGGCTTTCATCCGTCTTACTGCTGATGTTG
ATGCTTTAGAAGTTGCCAGCAAGATCGGTTTCGTTTAAACAATTTAATATGTAAAAATAC
TGAC
>Locus293v2rpkm192.54
ATCGAAGATGACAACACCCTTGTTTTCATTTGTGACGTTAAGGCCAACAAGAAGCAAATT
AAGGATGCCGTTAAGAGAATGTACCAAGTTGATGCTGAAAAGGTCAACACTTTAATTACT
CCAAAGGGTGCCAAGAAGGCTTTCATCCGTCTTACTGCTGATGTTGATGCTTTAGAAGTT
GCCAGCAAGATCGGTTTCGTTTAAGCAATTTAATATGTAAAAATACTGACGTGGAATTAG
AAGTCAATATTTTTTTTATATGAAATAAAAAATATAAAAAAAAATATCAGTAAAGATATA
ATTTTCAATAAAAATTATGTGTCAATAATATATTTTAAAATTGGAAAAATTCATTATTTA
TTATTCCAAGTTATTAAGAGAATGTTAAATAAAGTAATATGAAAATATGAAAAATATTAA
ATATTAAGGATTGAGAAAGTATTAAAACAAGTTAAAAAAGTGGAAGTTATTTAAACTTTG
CAATAAATTTAATAATTTGTTTACATATCCCCTTTATTAAGATTTTAGAAAGTTTTAATA
AATATTTCGATTTTATGAAAAAAAAAAAAAAAAAAAA
>Locus294v1rpkm808.15
TATAATTTTAGTAAAAAAAAGTGAATGTTATTGTAGAAATATAAAATATAAAATAGAGAG
CCGATATTTTGTTTTATTTGGTCAAGCTGTTGATTGTTGAAAAGTTGGAAAAGTCTACTT
GTTGAAGATGGATATGTATAAAGAAGTCTATGAAATGAAGAGAGGCCAAAGGAAGTCCAT
ACTCTAAATGCTTTTTTTTTCAAATAGATTTAAGTATATTACAGTATAAATTTTGAAAAA
AAATGTGATAAATATTATATTGTAGAATTATACATAAAGTAGAGAGCCAATATTATGTTC
TGTTTGGTTAGCCGTTGATTTTAAAGAAAATTATTCCACATTGCTATTATTAGAATGTAT
AAAGAAGTCTATGAATTGAAGAGAGGCGAAAGGAAGTCCATATTCTAAATGCTAATTTGA
AAATAGTTTAAGTATATTGCAGTATATAAATTTTGAAAAATGAGATAAATATTATATTGT
AGAATTATAAATCATAAAATAGAGAGCCGATATAATTGTTTTGTTTTGTCGGGCCGTTGA
TTTCGAAAATAGATGAATCTACTTGGATACTATTAGAACGGGTGAAGATATAATAAAATT
ATAAAGAAATTCAAAGGAAGACGAATGAGAAAGTCCATATTATAAATGCCAAATTGAAAA
TAGTTTTAAGTATATTGCAGTATATAAATTTTGAAAAAAAGTGATAAATATTATATTGTA
GAATTATAATTCATAAAGTAGAGAGCCGATATTATGTTTTTTTATGGTCAAGCAGTTGAT
TGTTGAAAAGTTGAAAAGTCTACTTGTCTTATTTTAAAAGAATAAATTTGTTTGGTCAAG
CTGTTAATTGTGGAAAAGTTTACTTGTCTAATTTTAAAGAATAATAAATTAAGATTTCTA
CATGTGTCTAGTCTACTATGAAAAGAAGAAATTATGGTGTATACTGGACTAAAGTGCCAA
AGGAATCAGGAAAAAAGGAAGTTGGACATAATAAATTTGTTATTTAAATATTGAATATAC
CTGTGTATATGTTATATATAATAATTAGAGTAGGGTAAATCAAATATATGAGAAATAAAA
AGAATTATATTCCATTATAAAAAATTTAAATGTATAAATAGAAGATCAAATATCTTAGAA
ATGGAATTTGCTGCCCTTATAAGTTTTTAATCGAGACTTGTTAATATAAAAATTTGGATC
TACTTTTTTTTTTCACATTTTGATTTTTTTTTTTTTTACCTTTTTAAATTTCTTTATTCA
CATTA
>Locus295v1rpkm802.50
TCGTCTTATCACTGCTAAGGATCATGCTTCTGTCCAAATTAACATTGGTGATGTTGACCC
AGAAACCGGTCTTTACACCAAGTCTTTCACTACATTCGCATTCTCTGGTAATGTCAGATC
ACAAGGTGAATCTAATGATTCTCTCGACAGATTAGCTACTCAATCTGGTTACCTTAAGAA
CACCTGGTCTTACGTCCAA
>Locus296v1rpkm790.91
GTGAAGTTTATCTTGAAGGTGATTCAAAGGTTCGTCTTACTCAAAAGAAATTCACTATTC
CAGATTACGCTAAGTGCGGTCAATCTGATGTTCTTTTCGATTTCCTTGCTGATTCCGTTC
TTACTTTCATTACTGAAAACCACATTCCAACTGAAAGTGATATTCCACTTGGTTTCACTT
TCTCCTTCCCAGTCAACCAAACTGCTATTGACAAGGGTTACTTAATGGTCTGGACTAAGG
GTTTTGATTGCAAGGATACCATTAACAAGGATGTCGTTGCTCTCTTAAATGAAGCTCTTG
CTAGAAAGAATGTTAAGGTCCACGTTACTGCTCTTGTTAACGATACTGTTGGTACTTTAA
TGTCCCACGCCTACAATGACCCAGGTACATTCGTTGGTGTTATTCTTGGTACTGGTACAA
ATGCTGCCTACGTTGAAAAGGTTTCTGCTATTCCAAAGTGGAAGGGTGGTCCAGTCGAAT
CTGGTGAAATGATCATCAACTGTGAATGGGGAGCTTTCGATAACGAAAGAGTTGTTCTTC
CATTCAACAAATACGACCAAAAGATGGATGAAGAATCTACTAACCCAGGTCAACAAACCT
TTGAAAAGATGATCTCTGGTATGTACCTTGGTGAAATCGTTCGTCAAGTTATTGTTGAAC
TTGTTCAACGTCGTATTTTATTCGGTGGTGTTTCCTCTCCAGAAATTGAAACTCCATACA
AGTTCGAAACTGCTTACATGTCTAGAATTGAAAGAGATCACACTTCTGATCTCCTTGATA
CTAAGATGGTCTTACAAGAACTTCTTAACATTCCATACCCAGCTCCACGTGACCGTCGTA
TTGTTCGTCGTATCTGTGAACTTGTCGCTACTCGTGCTGCTCGTCTTTCTGCTGTCGGTG
TTGCTGCTGTTGTTACTAAGATGGAACGTGTTGAAGATGGTTGTACCGTTGCTATTGATG
GTTCTGTCTACGAACACTACCCACACTTCGGTAACAGAATGAAGGATGCTCTTCACGAAC
TTTTAGGTATGTTCGAAGAAAATGTTAACATTGTTCTTGGTAAGGATGGTAGTAGTGTTG
GTGCTGGTGTTATTGCTGCTCTTGCTTAAATTTCTTGATAATAATATTATAAAGCCTTTT
TTTTTTTAATATTTTATATTTAAAGTATTAAAAAAGAAAAAAAAAAATTTAAAAAATAAT
AATAGAACCTTTTAATATTTTTAATAAAATATTTAGATTTTATATATTTTTTTAATAAAA
ATAATCAAAGAATTAATTTAATTTAGTATAAAAAAATTAATATTTTTTTATAGATATAAA
AATTATAAAAGAAGTAATAATATTTCTTAACTATAAAATAATATAAATTTAAAAAAAAAG
TAATTATCTCTTTAATATTATTAAAATAAGATAATAATGGACCTAGAAAATTAAACTTAA
CTTAAATAAAAAGAACAAACTTAAATTAAAAGAACTTAACTTGAATTTAATTTGAAAAGA
ACAACAAAAAGTAAAATAATAATGCAATTATATGTAAAAAAATAAATATAAAATAAAAAA
AAATAATAATAATAAAGAAAAAAGAAAAAATTTAAAAAATAA
>Locus296v2rpkm335.26
TTTTTTTTTCTTGCTATATCCAAGAAATAATAATTTAAATATAATATTATTATAAAAATG
TATTCAGAAATGAAGTCAGCTCTTCAAAAGCCAACCAGAAAGTACACTTACAGAGAAGTT
GATGAATCTGAAGTTATTTCTGCTCTTGAAGAAATCTTCGTTATTCGTCCACAATCTCTT
CGTAACATCTGTAAGCACTTTGTTGATGAATTAACTTTAGGTCTTAAGGAAGATGGTCAC
ACTTTAAAGATGATTCCATCTTACGTTTCTCACAGACCAACTGGTAAGGAAACTGGTTCT
TACCTTGCTTTAGATCTTGGAGGTACCAACTTCCGTGTTTGTGAAGTTTATCTTGAAGGT
GATTCAAAGGTTCGTCTTACTCAAAAGAAATTCACTATTCCAGATTACGCTAAGTGCGGT
CAATCTGATGTTCTTTTCGATTTCCTTGCTGATTCCGTTCTTACTTTCATTACTGAAAAC
CACAT
>Locus296v3rpkm43.20_PRE
GTTATTATCAAGAAATTAATTTAATATATAATATTATTATAAATGTTTCACGAAATGAAG
TCAGCTCTTCAAAAGCCAACCAGAAAGTACACTTACAGAGAAGTTGATGAATCTGAAGTT
ATTTCTGCTCTTGAAGAAATCTTCGTTATTCGTCCACAATCTCTTCGTAACATCTGTAAG
CACTTTGTTGATGAATTAACTTTAGGTCTTAAGGAAGATGGTCACACTTTAAAGATGATT
CCATCTTACGTTTCTCACAGACCAACTGGTAAGGAAACTGGTTCTTACCTTGCTTTAGAT
CTTGGAGGTACCAACTTCCGTGTTTGTGAAGTTTATCTTGAAGGTGACAGTAAGGTTCGT
CTTACTCAAAAGAAATTCACTATTCCAGATTACGCTAAGTGCGGTCAATCTGATGTTCTT
TTCGATTTCCTTGCTGATTCCGTTCTTACTTTCATTACTGAAAACCACATTCCAACTGAA
AGTGATATTCCACTTGGTTTCACTTTCTCCTTCCCAGTCAACCAAACTGCTATTGACAAG
GGTTACTTAATGGTCTGGACTAAGGGTTTTGATTGCAAGGATACCATTAACAAGGATGTC
GTTGCTCTCTTAAATGAAGCTCTTGCTAGAAAGAATGTTAAGGTCCACGTTACTGCTCTT
GTTAACGATACTGTTGGTACTTTAATGTCCCACGCCTACAATGACCCAGGTACAATGGTT
GGTGTCATTTTAGGTACTGGTACCAATGCTGCCTACGTTGAAAAGGTTTCTGCTATTCCA
AAATGGGAAGGTGGTCCAGTTGAATCCGGTGAAATGATTATTAACTGTGAATGGGGAGCT
TTCGATAATGAAAGAGTCGTTCTTCCATTCAATAAGTATGATCAAATGATGGATGAAGGT
TCTAACAACAAGGGTGAACAAACCTTTGAAAAGATGATTTCTGGTTTATATCTTGGTGAA
ATTGTTCGTCAAGTTATTGTTGAACTTATTCAACGCCGTGTCTTATTCGGAGGTATTTCT
TCTCCAGAAATTGAAACTCCATACAAATTCGAAACTGCTTACATGTCTAGAATTGAAAGA
GATCACACTTCTGATCTTATTGATACTAAGATGGTTTTACAAGAACTTCTTAACATTCCA
TACCCAGCTCCACGTGATCGTCGTATTGTTCGTCGTATTTGTGAACTTGTCGGTACTCGT
GCTGCCCGTCTTGCTGCCGTCGGTGTTGCTGCCGTCGTTACTAAGATGAACCGTGTTGAC
TCTGGTTGTACCGTTGCTATTGATGGTTCCGTCTACGAACACTACCCACACTTTGCTAAC
AGAATGAAGGATGCTCTTCACGAACTTTTAGGTATGTTCGAAGAAAATGTTTCCCTTCAA
CTTGGAAAGGATGGTAGTAGTGTTGGTGCTGGTGTTATTGCCGCTCTTGCTTAAATTTCT
TAAATTTTTTAAAGAAATAAAAATTTTTTTTTTTTTAAAAAAAAAAAAAAAAAAAA
>Locus297v1rpkm786.74
GTATTAAAGGAGATAGACCAAATCCAAATCCAAATCCAAATCCAAATCCAAATCCAATTG
ATGAAGATCCAATTCCAGGAGAACAATACTCACACAATGGTAAAAATCCATTTGCTGGTA
ATGAATTCTACCTTAACCCATACTATCTTGAAGAAGTTGATGGAGCTATTGCTCAAATGT
CCGATTCTTCTCTCATTGCTAAGGCTGAAAAGATGAAGACTTACTCTAATGCTATCTGGT
TAGATACTATTAAGAACATGCAAAGTTGGTTAGAAACTAACTTAAAGGGAGCTCTTGCTC
AACAACAATCTTCTGGTAAGAATGTTTTAACAGTCTTTGTTGTTTACGATTTACCAGGTC
GTGATTGTCACGCTCTTGCTTCCAATGGTGAACTTCTTGCCAATGATGGAGACTTAGCTC
GTTACAAGTCTGAATATATTGATGTCATTGAAGAAAAGTTAATCTACTACAAATCTCAAC
CAGTTGTTCTTATCATTGAACCAGATTCACTTGCTAACTTAGTTACTAACCTTGATTCTA
CTCCAGCTTGTCGTGATTCAGAAAAGTATTATCTTGATGGTCATGCTTACTTAATTCAAA
AGTTCGGTGTTCTTCCACATGTTGCTATGTA
>Locus298v1rpkm775.40
ATTTGATATAAACATGTCCACTCAAGAAACTGCTCTTGTTTACGCCGCTTTAATTTGCCA
AGATTCTGACGTCGAAATTACTGCTCAAAATCTTTCCAGTCTTCTTAAGGCCGCTAATGT
TGAAGTTAACGAAGTTTACTCTAACATCTTCGCTAAGGCCTTAAATGGTGCTGATGTTGC
TGGTTTCATTGAAAAGCTCGCCGTTGCCGCTCCAGCTGCCGGTTCTGCTGCTCCAGCTGC
TGCTGGTGGTGATGCTCCAGCTGAAGAAGCTAAACAAGAAGAAGAAGAAGAAGAATCCGA
CAGTGACATGGGTTTCGGTCTTTTCGATTAGATTATTTAAAATTTAATATAAATAGAATA
ATAATCAAATCAATAAAATATAAAATTATCAAAAAAAAAAAAGTGTTTTGGAACAAGTTT
TTTTTATTTAAAATTGATAAAGTTCAATTGATATAGTTTTTTTTTTAATATGAATATATT
TTAATTTATAATATTGTACATAAATAAATTAATGATTGCAAATTTGTACATTATTTAAAA
TCAATATATGAATTCAAAGGAAAAAAATTGTAAAAAAGATATTTTATGGTTATAAATTTA
TTAAGATGGTATGGTATATTTTAAATTCATGAAATTGATTC
>Locus299v1rpkm774.87
TTAAAATAATTAAAATGGCTCGTAAATTCTTTGTTGGAGGTAACTGGAAGATGAACGGTT
CTACCGCTCTCATCAAGTCTCTTGTTGCTGAAACTCTTAACACTGCTAAGTTAGATGAAA
CTGTTGAAGTTGTTATTGCTCCACCAGCTGTCTACTTAGAAAAGACTCGTGCTACTGCTA
ACAAGAACATTGGTGTTGCTGCCCAAAATGTTTACTACAAGCAAAGTGGTGCTTACACTG
GTGAAATTTCTCCAGCTATTCTTAAGGACGTCAATGTTGAATGGGTTATTCTTGGTCACT
CTGAACGTCGTCAATACTTCAATGAATCAAACGAATTTGTTGGTGAAAAGACTGCCTTCG
CTCTTGAAAACGGTCTTAAGGTCATTCCATGTGTTGGTGAAAAGCTTGAACATCGTGAAG
CTGGTAAGACCATGGACATTATCTTCGCTCAATTAAAGGCTATTGCCGATAATGTTAAGG
ACTGGACCAACATTGTTATTGCCTATGAACCAGTTTGGGCTATTGGTACTGGTAAGGTTG
CTACTCCAGAACAAGCTCAAGAAGTTCATGCTGGAATCCGTAAGTGGTTAGCTGACAACG
TTTCTGCTGAAGTTGCTGAAAACACTCGTATTATCTACGGTGGTTCCGTTAACGCTAAGA
ATGCTGGTGCCCTTTCCAAGGAAAAAGATATTGATGGTTTCCTTGTTGGTGGTGCTTCTC
TTAAGCCAGAATTCGTTAACATTATCAACGCCCGTTTATAAATTTCATAATAAGATATAA
ACAATTTTAAATAAAAATTTAAAGGCAAAAAGTTATATAACTTATCCAGTTTATCAAATT
AAATTTTTTGTTAAATATTTTTTAACATTAATAGAATATGATACAATTGGAAAAAAAAAA
ATTGAGTGATAAATAATTATTACTTATAAAAAATATATATAATTAAAATACAAAATTAAA
AATAATGGGAGAAAAAATAAAAAATAAAAAATATAAATCCAAATAAAATAAAAATAAGTT
AAAAAAAAAAA
>Locus300v1rpkm773.13
TTTTTTTTTTTTAGATTTTTATTAATCAAACAAATTAATTAAAAAAAAAATGTACAACCA
AGGTTTTGGAGGTCCAGGTTTCGGTGGTCCAGGTGGTCCAGGTTTTGGCGGTCCAGGTTT
TGGCGGTCCAGGTTTCGGTGGTCCACGTCCACAAGGTTTCGGTGGTCCAGGTTTTGGTGG
TCCAGGTTTCCCACAACAAGGTGGTTTCCCACAACAAGGTGGTTTCCCACAACAACAACA
ATTCAACAATTCTGCTAATGATGATGATGAATGGGAATATGTTACTGATGATGATGGTGA
TTACATTGAAGATGAAAACGGTAACATCATGACTCCACAAGAAGCCGAACAAAGAGGTTT
AGTTACTAAGACTGACGGTACTGTTGACCGTGGAATTGGTAAGAACCTTTTAATTGGTGG
TGCTATTCTTGGTGGTTTATGGATCATGAACAAGCAACTCAAGAAGAAGAGAAGAGTTAA
GAAGGCTAACCCAGATAATGTTCCATACAAGTGGGTTAAGTGGACCGGTTCTGCTCCAGC
TAACGCTGTCTCCTTCAAGACTAACATTGGTAAGACCTTCATCATTGCCCGTGGTAAGGT
TAAGGATGGACTTCACTGTGGTTACGCTGACCCAGCCTCTAAGAAGTTATACACTTCTTA
CGGTGGTGAAGAAGTTGTCTGCAAGGAATTCGAAATTTTAACTTGCCCACCAAACAGACT
TACTTGGATCAGATGTTCCAACCCACAACAAATTAGTGACAAGGCCGTTGTTGGTGGTTA
TGAAAAGGATGGTACCACTCTTTACGTTACTAAGTGTATGCGTGACCAAACTGCTTACTT
TGGTAAGGTTTACAAGACTGGTTACTGTGCTTACTACGGTTACGATGGTAAGGAATGGAG
AATTAACGATTTCGAATACTTAGCCTGGAACTAAGTGTAAAAATAAGATAAAAAAAAAAG
TCATAAGAAATCAAATCTAAAATAAGAAAGAAATTAATTAAATAATATATTTTAGAACTA
TGATTTTTTGTATTATCATAAACTATCAAAAATAATTTTGTATAATAACTTTTAAAAAAT
ACAAGGGTTTGTATTTAAATAATATAAATCTTTGGTTTCAAAATGAAAAAAAAAAGTTTT
GTAAGTTTATAAACAATATAAATTATTGTTATGTAAATATATAAACAAAAAAAAAAA
>Locus301v1rpkm769.92
GGCTGGAGCTCTTGATAACGCTAAGGATTTTTTACCAAAAATCGCTGATGCCGAAAAGGA
ATCCGAATATGGTCAAATTTTTGCCGTATCTGGTCCTGTCGTTACTGCTGAAAACATGAC
TGGTTCAGCTATGTACGAATTGGTACGTGTCGGTTACAAAGAATTAGTCGGTGAAGTTAT
TAGAATTGAAGGTGACAAGGCCACCATTCAAGTTTACGAAGAAACTTCCGGTTTAACTGT
TGGTGATCCAGTATTAAAGACTGGTAAGCCACTTTCTGTTGAATTAGGTCCAGGTTTATG
TGAAAACATTTTCGATGGTATTCAACGTCCATTAAAGGGTATTCACGAAATTTCAAAGTC
TATCTATCTTCCACGTGGTATTAACACCCCATCTTTAGATAAGAAGGTCTCCTGGGACTT
CGAACCACAAAACTTCAAGGTTGGTGATCACATTACTGGTGGTGATATTTACGGTAAGGT
TGCTGAAAACTCTTTAATTACTCACTACATTATGCTTCCACCAAAGGCTTGTGGTACTAT
TACATACATTGCTCCAAAGGGTTCATACACCTTAGAAGATGTTGTTCTTGAAACTGAATT
CGAAGGTGAAAAGTCAAAGTTCACTATGATGCAATTATGGCCAGTACGTACTCCACGTCC
ATGTGCTGAAAAGTTAGCTGCTGACTACCCATTATTAACTGGTCAACGTGTCCTTGATGC
TCTTTTCCCATGTGTCCAAGGTGGTACTACTGCTATTCCAGGTGCTTTCGGTTGTGGTAA
GACTGTCATTTCTCAATCACTTTCTAAGTACTCTAACTCTGATGTTATTATTTACGTCGG
TTGTGGTGAACGTGGTAACGAAATGGCTGAAGTACTTATGGAATTCCCAGAATTAACTCT
TACTGTTGATGGTCGTCAAGAACCAATTATGAAGCGTACTACTTTAGTCGCTAACACTTC
TAACATGCCTGTCGCTGCTCGTGAAGCTTCCATTTACACTGGTATTACTCTTTCTGAATA
CTTCCGTGATCAAGGTCGTGATGTCGCTATGATGGCTGATTCTACTTCTCGTTGGGCTGA
AGCTCTTCGTGAAATTTCTGGTCGTTTAGCTGAAATGCCAGCTGATTCTGGTTACCCAGC
TTATCTTGGTGCCCGTCTTGCTTCCTTCTACGAAAGAGCTGGTAAGGTTACTGCTATTGG
TTCTCCAAACCGTACTGGTTCCGTTTCTATTGTCGGTGCCGTATCTCCACCAGGTGGTGA
TTTCTCTGATACCGTTACTGTCTCTACCCTTTCTATTGTACAAGTATTCTGGGCTTTAGA
TAAGAAGTTAGCTCAACGTAAGCACTTCCCATCTGTTAACTGGAATCTTTCTTACTCTAA
GTACACTAAGGCTTTAGAACCATTCTACGAATCCTTCGATCCAGATTTCATTAGTCTTAG
AACTAAGGCCAGAGAAATTCTTCAACAAGAAGAAGATCTTTCTGAAATTGTTCAATTAGT
CGGTAAGTCTGCTCTTGCTGAAAGTGATAAGATTACTTTAGAAGTTGCTAGAATTATTAA
GGATGATTTCCTTCAACAAAACGGTTACTCTACCTACGATCGTTAC
>Locus302v1rpkm769.45
CTTGAGTATCCATATTGATAACAAAAAATATTATTGGCAATAAAGGCTTTTTTAAAATAT
TATTTTTTAATTTTTTTTTAAAATATTATTGTTTAATTAATATTAATTAAATAAATGTTG
ACTGAAAAAAAGTATAAAAAGAGTATTTTTGAAAAAACTTTTTTTTTTTTTTAAACTATT
AAAAATTGTAATAAAAAAATATTATTTAATATTTTTTTCCCCCTAACACAAGAAAAAATT
AAAATTAAAAAACTCAAAACATATTCCGAAAAGAATAATTTAAAATAAACTTTATTAAAT
AAAAAAAATATATATATATTATCAATATGGATACTCAAGGATTAAACTGTAACTGCTGTT
GCTCCCATGGCAAATGCCATGGTCCAAATTGCCCATGTACTTTAGCTGGTTACATTTACA
ATTGTAAGTGTTGTGGATGTCCTGTTAATGATCCAAATATTCTTTGTGAACACTGTGTTT
CTCATAAGTTAAATCAATCTAACCTTATTCATAAGAAATCAATGACTTGCATGTGCTCAT
GCCACGCTAACGTTTCTGTCTCAACATATTAGATTTAAGGAAATAAATAAAAAGAAAAAG
ATATAAGGAAAAACCAAACAATTAATTGAGAATAAATCATTCTTCTTTTAGGATATATAT
ATATATTTTTTCCTATTCATTATTCCTTATAATGCTTAAGGGTTTAATTCATATATATTT
TTTCATAAAATAATTTTTTGAAATCTATTAATTTGAAAATTTTATAATAGGATATCCAAG
AAAAAAAGAAAATAAAAAATAATAAGCAACCAAACAAACAAACAAAAAAAAAAAAAAAAA
AAAAAAAAAAAAAAAAAAAAAAAAAAAAAAAAAAAAAAAAAAAAAAAAAAAAAAAAAAAA
AAAAAAAAAAAAAAAAAAAAAAAAAAAAAAAAAAAAAAAAAAA
>Locus303v1rpkm767.48
GGCTTTAACTGTTGAATTAGATAACTTAGAAAAGAGATTAAAGCTCAAAAGGATGTAGAT
GCTAAGGTTCTTGCTGTTGTTAAGAAGACTCCTTTATTAAAGGCTTACCTTAACGCTTCT
TTCTCTCTTACTAAGGGTCAAACCGTTTATAATTTTAATATATTTTATAGTTATCGAACA
TGTCTGCTGTTGGTACTATTTACTCCTACGCAAACAATCCAAGAGTTGCTAAGTCTCTTA
TTGCTGCCCAATACAATGGTGTTAAGGTTAACGTTAAGACCGACATTGAAATGGGTAAAT
TCAACAAGACCCCAGAATACCTTGCTAAGTTCCCATTAGGTAAGGTTCCAGGTTTTGAAG
GAAAGGATGGTAACATCTATGAAAGTAACGCTATTGCTTTCTACATTGCCGGTCTTAAGA
AGGACAGTCAATTATTAGGTGCTACTCCAATGGAAAATGCTCAAATTCACCAATATGCTT
TCATGGCTGAAAATGAAATTATTCCACCAATGGGTCAATGGTTATACTCCATTGCTGGTT
TCATTCCATACAACAAAAAGGCTACTGAAAAGGCTGCTGAAGATCTCAAGAAGATTATGG
GTGTCTTAAACGGTGTTCTTCTTAAGAAAACTTACTTAGTTGGTGAACGTATCACTCTTG
CTGATATTATCGTTTTCTGTAGTCTTCTCAATCTTTACGAAAGAGTTTTCGATGAAGCTT
TCAGATCTGAATTCCCAAATGTTAACCGTTGGTTCATTACTTTAGCTAACCAAAAGCAAT
TCAAGGCTGTTCTTGGTGAAGTTAAGCTTTGTGTTGAACAAGCTAAGTACACTCCACCAA
AGAAGGAAAAGAAGAAGGAAGCTCCAAAGGCTAAAGAAGCTCCAAAGGCCAAGGAAGCCC
CAGCTGAAAAGCCAAAGGAAGAAAAGAAGAAGAACCCATTAGATTTACTTCCAAAGAGTT
CTTTCAACCTTGAAGATTGGAAGAGATTCTACTCTAACAACGATACTAAGCCAAATGCTG
TTGATTACTTCTGGAAGAACTACGATCCAGCTGGTTACTCCATGTACAGAGTTGACTACA
AGTACAATGATGAACTTACTCTTACTTTCATGTCTTGTAATCTTATTGGTGGTTTCTTCC
AAAGAATGGAACTCCTTCGTAAGTACGCTTTTGGTACTTTAATTGTTACTGGTGAAAACA
ACAACAACCAAATTTCTGGTTACTTTATTATTCGTGGTGACAAGATTCCAGAAATTCTTG
AAGATGTTCCAGATTATCCATCCTTCAGCTTCAAGAAGGTCGATTCTAGTGATCCAAAGA
TTAAGGCTGAATACGAAGATTACATTGCTTGGGAAGGTCCAACCTTTGCTAACACCACTG
TTGTTGATGGTAAGGTCTTCAAATAAGCAAGTTAATCTTTTTTTTTTTTAAAAAAAAAAT
AAATAAATTTAAACGAACTGTTAAATTTTTTAAAAATTTTGGAATAAAAATGTTTGTTAT
TCCATCATTATTCCATTAAAGGTTTTGTTCAAA
>Locus304v1rpkm764.66
GATCAAGCATTAATCCAAAAAATTTGTAACTGATTTCAATAACGTCATTCTTGATAAAAA
TGTAAAATATGACAATTACAAATTATTTGAAAGCGTTTTAAATCACAGATTATTTACCAA
AGTTTTGAATCAATTCAGAGAAAGTGATATTTTAATAAGAGCTTGTGCTGATGTTAAAAT
GTTTTATATTTATGTTCATAATCCAAATTCTTATAATGAACATTTCAATAAAAA
>Locus305v1rpkm758.80
ATGGGTAAAGTTCACGGATCATTAGCTCGTGCTGGTAAGGTTAAGGGTCAAACCCCAAAG
GTCGACAAACAACCAAAGAAGAAGGCTAAGACCGGACGTGCCAAGAAGAGACTTCTTTAC
ACTCGTCGTTTCGTCAATACTGCTGCTGCCTTCGGAAAGAGAAAGATGAACGCCAACTCT
GCTTAAATTAATTAATGTCAAATTATTAATGTAAAGCTACATGATAATTTTGTGTATAAA
AACAAAATTTAGAGTATAATCAACAAATTGAATTAAAATAAATTGTTGAATAAAAAACAA
AAAGTACCTCATAAATATGTGTAGAATTAATATTACTGAAATATTTGTAACAATGATGCG
TTTAGTAATGATGAACGAAATTATTTATGAATTGCTTATAATAACAATAATTTATTAATG
GTTTAAAATTTTAAAATATAGTATTAATTATTTAGTGGTATGGATAAAGGCTTACTAATA
TGAAGTTAAATTAAAAAAAAAAA
>Locus306v1rpkm756.87
ACTCCATCTCAATTAGTTGACCGTCTTAAGATTAACGCTTCCTTAGCTCGTGCTGCTCTT
AAGGAACTTGAACAAAAGGGTTTAATTCGTTTAATCTCTTCCCACAAATCTCAACTTATT
TACACTAGAGCCACTCTTGAACAATAAGTAACGAAATGTACAGAAG
>Locus307v1rpkm754.76
AAAAAAAAAAAAAAAAATAAGTTTTATTTTTTTTTAAATAAAAAAAAAAAATATTATAAT
TAATATATATTAAAATGGGTAAGATCTCATCTGTTGGTATTGATTTAGGTACTACCTATT
CTTGTGTTGGTGTATGGCAAAATGATCGTGTTGAAATTATTCCAAACGATCAAGGTAATC
GTACCACTCCATCATTCGTTGCTTTCACTGATTCTGAACGTTTAATTGGTGATGCTGCTA
AGAACCAAGCTGCAATGAACCCAACCAACACTGTTTTCGACGCTAAGCGTCTTATTGGTC
GTCGTTTCAATGATCCAGAAGTTCAATCTGATATGAAGCACTGGCCTTTCAAGGTTGTTG
AAAAGTCTAGTAAACCATACATTCAAGTTGAATTCAAGGGTGAAACAAAGGACTTCACTG
CTGAAGAAATTTCATCTATGGTCCTTACTAAGATGAAGGATACTGC
>Locus308v1rpkm754.17
TGAATTATCCCCAAAAAAAAAAAAAATTCCATTTTTTTATATTTAAAAAAAAATTAAAAT
TTTTTTTTGTGTGTGTCTTCCTTTTGGTCTAAATAGAGTCAATCTAAAATTAATATATTA
AAATAAGATTGACTCTATTTAGACCAAAAGGAAGACACACACAAAAAAAAAGTTCAATTT
TGCTCTAAATATAAAAAAATGGAATTCGTTTCTTTTTTGGGGATAATTGAATAATATATG
AAAATGAAGGACCAAATTGCTTTCTTATTGATGCTCTATGATGGA
>Locus309v1rpkm752.97
AAAAAAAAAAAAAAAAAACTATTATTTTATAAATTATTAATATCTTATTAAAAGCAAATA
AAAACCATTTGAAATTAAAATAATAATTTTAATATATAAAGTGAAATATAGAAAAAACCA
AACAAAATAATTATTTTATTCCAATAAACAATAAAAATATAATATATTACTATATAAAAC
AATATTATATTGCTATATAAATATATCAAATTATCATATATTTATTTTTAGAATACACAT
TATATTTTATATTAATATTTATAGATAAAAGAAATTATAAAAATGCAAATCTTCGTTAAG
ACTTTAACTGGTAAAACTATTACTCTTGAAGTTGAATCTTCTGATACTATTGAAAATGTC
AAAGCTAAAATTCAAGATAAGGAAGGTATTCCACCAGACCAACAACGTCTTATTTTTGCT
GGTAAACAATTAGAAGATGGAAGAACTCTTTCTGATTACAATATTCAAAAAGAATCTACT
CTTCACTTAGTTTTACGTCTTCGTGGTGGTATGCAAATCTTTGTTAAAACTTTAACTGGT
AAGACCATTACTCTTGAAGTTGAATCTTCTGATACTATTGAAAATGTCAAAGCTAAAATT
CAAGATAAGGAAGGTATTCCACCAGACCAACAACGTCTTATTTTTGCTGGTAAACAATTA
GAAGATGGTAGAACTCTTTCTGATTACAATATTCAAAAGGAATCTACTCTCCACTTAGTC
TTACGTCTTCGTGGTGGTATGCAAATCTTCGTTAAGACTTTAACTGGTAAGACTATTACT
CTTGAAGTTGAATCTTCTGACACCATTGAAAATGTCAAAGCTAAAATTCAAGATAAGGAA
GGTAT
>Locus310v1rpkm752.97
AAAAAATATATAATAAAATTATTTATTTTAATAAAAATAATTATATATACTCAAAAAAAA
TAATAATTACTACAGGTTATTAATTATTATTATTTGCTTTTTTAAAAAAAAAAAAAAAAA
AAAAAAAAAAAAAAAATAAAAAAATATATATTTTTAAATTTTATAATATAAACAAGTCAA
AATGAAAATTTTAAATACTCTCAGTTTACTTGGTTTAGCTATTATTGGCTCAAAGGCTAT
GAAAAACATTTCATCTAAGGAATTAGTTAAAGATTTGACTATTGGTTGGAGTTTAGGTAA
TACTTTAGATGCCACTTGTTTTGAAACTTTAGATTATAATAAAAACCAAATTGCTTCAGA
AACATGTTGGGGTAATGTTAAAACCACTCAAGAACTTTACTATAAATTAAGTGACCTTGG
TTTTAATACTTTTCGTATTCCAACTACTTGGAGTGGTCATTTTGGCAATGCTCCAGACTA
CAAAATTAATAATCAATGGATGAAAAGAGTTCATGAAATTGTTGATTATGCTCTTAATAC
TGGTGGTTACGCCATTTTAAATATTCATCATGAAACATGGAATCATGCATTCCAAAGAAA
TTTGGAAAGTGCTAAAAAAATTTTAGTTGCTATTTGGAAACAAATTGCTGCTGAATTTGC
TGACTATGATGAACATTTAATTTTCGAA
>Locus311v1rpkm750.21
TTTTTTTTCATTAAAAAAATTAAATTATTTAATTAATTAAATTTTTAAGTAAATTCAACA
TGTCTGACACTAACGAATTAGTTGCTAACTTCCTTAGCATGTTCAAGAACAGTCGTCAAG
CTAAGACCAACACCATTGTTAGCGAAGATGAAATTCTTGCTGATATGGAAGAACTTTTCG
TTGTTGGTCCAACTAAGTTAAAGGAAATTGTCAAGCACTTCGTTTCTGAAATGCAAAAGG
GTTTAGATCACGATGGTGCTACTGTTGCTATGCTTCCATCTTTTGTTACTAACCGTCCAA
CTGGTAAAGAACAAGGTTCTTACCTTGCTCTTGATTTAGGAGGTACCAACTTCCGTGTTT
GTGAAGTTTACCTCGAAGGTCAATGTTCTGTTCGTCTTAGACAAAAGAAGTTCACCATTC
CAGAAGAATGTAAGAATGCTGAAGGTGAAGTTCTTTTCGATTTCCTTGCTAATTCTGTTG
AATCCTTCCTTAAGGACAGTGGTGTTGTTCCAACCCAACAAAACTTAGAACTCGGTTTCA
CTTTCTCATTCCCAGTCGAACAAACTGCCATTAATGCTGGTAATCTTTTAGTTTGGTCAA
AGGGTTTCAACTGTACCAACACTGTTGGTAAGGATGTTGTTGAAATGCTTAACCAAGCTT
TCATCCGTAAGGGCTTAAATGTTAAGGTTACTGCTCTTGTTAACGATACTGTTGGTACTC
TTATCTCCCACGCCTACAACGATCCACAAACTCTTGTTGGTGTTATTCTTGGTACCGGTA
CAAATGCTGCCTACGTTGAAAAGATTGAAAACGTTAAGAAGTGGAAGGGTGCTATCCCAG
CTTCTGGTGAAATGATCATTAACTGTGAATGGGGAGCTTACGATGAAGAAAAGGCAATGC
TTCCATTAACTCAATATGATAACAAGTTAGATGCCGAATCTCAAAACCCAGGTAAGCACA
TTTACGAAAAGATGATTTCTGGTATGTACCTTGGTGAAATCTGTAGAAATGTCTTCCTTG
ATCTTATTCAAAAGAAGTACCTCTTCAACGGTTACTTAAGTGAAGAATTAAAGAAGCCAA
ACAGTTTCGAAACTCAATACATGTCTAGAATTGAAAGAGATTACTCTGCCGATTTATCTG
ATACTAAGATTGTTCTTCAAGATCTCTTAGGTATTCCAAACACTACTGCTCGTGACCGTC
GTATTGTTCGTCGTATTGTTGAACTCGTTGGTATTCGTGCTGCTCGTCTTTCTGCTTGCT
GTATTGCCGGTTTAATTACTCAAATGAAGAAGCTTGATGGTTGTACTGTTGCTATTGATG
GTTCTGTCTTTGAACACTACCCACACTTCGGTAACAGAATCCAAGATGCTCTTCACGAAC
TTTTAGGTCTCTTTGCTGAAAACATTACCTTAGCTTTAGGTAAGGATGGTTCTGGTATTG
GTGCTGGTATTATTGCTGCCTTAGCTGATTAAATGTAATAAATAAAATGAGAATTTAAAA
AAAATCTTCTCTTATTATTTTTATATTTTTATATAAATGTAAAAAATCAAGGAAAGATTT
TTATTTTTAACATTTGAAATTTAGATTAAGATTTTGTAATTTATTATAAATCCTTATCTT
TCTAATATTTTAAATAAGTTTAATAATAGAATATATAGATATTTATAATTAATTATATAA
AATAATTTATATTTTTAAACTTTATATAATAAATTACAAGATCTTTATTTGATATGTCTT
AATTTCGAAAAAAAAAAAAAAAAAAAAAAAAAA
>Locus311v2rpkm3.53_PRE
AATTAAATTATTTAATTAATTACATTTTTAAGTTAATTTAACATGGCTGACACTAACGAA
TTAGTTGCTAACTTCCTTAGCATGTTCAAGAACTCTCGTCAAGCTAAGACTAACACTATT
GTTAGTGAAGATGAAATTCTTGCTGATATGGAAGAACTTTTCATTGTTGGTCCAACTAAG
TTAAAGGAAATTGTTAAGCACTTTGTTGGTGAACTTCAAAAAGGTTTAGATCACGAAGGT
GCTACTGTTGCTATGCTTCCATCTTTCGTTACTAACCGTCCAACTGGTAAAGAAGTCGGT
TCTTACCTTGCTTTAGATTTAGGAGGTACCAACTTCCGTGTTTGTGAAGTTTACCTCGAA
GGTCAATGTTCTGTTCGTCTTAGACAAAAGAAGTTCACCATTCCAGAAGAATGTAAGAAT
GCTGAAGGTGAAGTTCTTTTCGATTTCCTTGCTAATTCTGTTGAATCCTTCCTTAAGGAC
AGTGGTGTTGTTCCAACCCAACAAAACTTAGAACTCGGTTTCACTTTCTCATTCCCAGTC
GAACAAACTGCCCTTAATGCTGGTAATCTTTTAGTTTGGACTAAGGGATTCAACTGTTCT
AACACTGAAGGTAGAGATGTTGTTGAAATGTTAAATGAAGCTTTCACTCGTAAGGGATTA
AAGGTTAAGGTTACTGCTCTTGTTAACGATACTGTTGGTACTCTTATCTCCCACGCCTAC
AACGATCCACAAACTCTTGTTGGTGTTATTCTTGGTACCGGTACAAATGCTGCCTACGTT
GAAAAGATTGAAAACGTTAAGAAGTGGAAGGGTGCTATCCCAGCTTCTGGTGAAATGATC
ATTAACTGTGAATGGGGAGCTTACGATGAAGAAAAGGCAATGCTTCCATTAACTCAATAT
GATAACAAGTTAGATGCCGAATCTCAAAACCCAGGTAAGCACATTTACGAAAAGATGATT
TCTGGTATGTACCTTGGTGAAATCTGTAGAAATGTCTTCCTTGATCTTATTCAAAAGAAG
TACCTCTTCAACGGTTACTTAAGTGAAGAATTAAAGAAGCCAAACAGTTTCGAAACTCAA
TACATGTCTAGAATTGAAAGAGATTACTCTGCCGATTTATCTGATACTAAGATTGTTCTT
CAAGATCTCTTAGGTATTCCAAACACCACTGCCCGTGACCGTCGTATTGTTCGTCGTATT
GTTGAACTTGTCGGTATCAGAGCTGCTCGTCTTTCTGCTTGCTGTATCGCTGGTTTAGTT
ACTCAAATGAAGAAGCTCGATGGTTGTACTGTTGCTATTGATGGTTCTGTTTACGAACAC
TACCCACACTTTGGTAACAGAATTAAGGATGCTCTTCACGAACTTTTAGGTATCTTCGCC
GAAAACATTACCTTAGCTTTAGGTAAGGATGGTTCCGGTATTGGTGCTGGTGTTATTGCT
GCCTTAGCTAACTAAATTCGTTAAAATAAAGTAATTAATTGAAAGTGTCTTCTATTTTAT
TTCTTAATTAAATATAAGAAATAAAAATATTGAAGTAAGATTAAAGGGGATTTTTTTTTT
GATATCTTAAAG
>Locus312v1rpkm749.67
AGTTGGGGTAAGGAAGCATGGTATGGAGAAGCTAATGCTGATGTTTCCTTAAGATACTTC
TCTTCTGAAGATGAAAATATTCTCTTTGAAGTTCACCAATATTTCGATACTGATTACTCT
GGTTCTCATGATACCTGTGTCCAACGTCCATGTCAAAACAACCTCAAAGAATTTGTTGAA
TGGCTTAAGACTAACAACTTAAAGGGATGGGTTGGTGAAATTGGTGGACTTGCTAATGAT
GAATGTAAGGAATGTATTGAAGAAGTTCTTGAATATCTCCAAGAAAACAGAGATGTTATT
AAGGGAGTCCAATGGTGGGCCGCTGGTCCATGGTGGGGACATAATGCTTTATCTATTGAA
CCAAATGCCGAAAAGGCCTTCCCAGGACAAATGGCATGGTTAAAACCATATTTACCAGGA
CCATCAGAATTAACAGAAGTTCCAACTTTCATTAATAAGAAGGTTTACTGTAAGGGATGT
GTTGTTACTGGTACTGGTGGTGATAATTCCTTCTGGGGATGGGAAGATGAAAAGTCATGT
GAAATTGATAAAGAAACTTGTGGTTATAATGACAATACTCCAATTGAAAATCCACCAGTT
GTTGAAAAGACCTACTGTAAGGGATGTGAAGTAACTGGTACTGGTGGTGATGGTTCCTTA
TGGGGTTGGGAAGATGAAAAGTCATGTGAAATTGATGTTGCCGCTTGTAAAATTGGTGAA
GAACCAACTGAACCATCTACCTGTAAATTCGAAGCTCTTGGTTACAAGTGCTGTTCTCAC
TGTGTTAGTTACCTTGAAGATGAAGATGGTTTATGGGGTGTTGAAAATGGTGAATGGTGT
GGAATTACAGATGAATGTATCAAGGGTTATGATGAATGTTGGTCTAATAAATTCGGTTAC
CCATGCTGTGATACCTGTGACGTTTTCTTAACTGATGAATCTGGTGATTGGGGTGTTAAA
GACCTTGATTGGTGTGGTGTTCCATCCACTTGTAAAGCTAACTAAATTTTAATATAATGA
TCAATAATATTAACATGAAAAAAAAAGTTAAAGTTTTAATAATAATAGTTCCAAGAAAAA
TAAAAAAAGAAATCTAATCCCAAGTATATAATGATTTCTTTTATCAAAATTACATAAAAT
ATTTTAAATAATTTTAATAAATGTAGTTTAAAAAAGAAATCTAATTCAAATATATGATGA
TTTCTTTTAATAGAAATAAATAAATAAATAAAATATTTTATATAAAGATTAAATCCCTTT
TAATATTAAAACAATTTTATTTTATAAATATAAAATTGGAAATCTATAATCAAATTTAGA
AAAATTGATATAAATTTAGCAAAACTAAATAAAAAAATAAGGAAATAAAAATAAAAAAAG
ATAAATAAAGAAAGAATAAATAGATGGAAAATAATTAAAAATAAAGAAATAATTAAAAAT
AAATAAATATATAGAAATATAAAGAAATAAAAACCATAAAAAAAAAAAAATAAAAGAAGA
AATAGAAATAAAAAAAATAATTTAGAATGTAAAACAAAGTTTAAATATAAATTATTTAAT
GAAAAAAAAAATAAAAATAATAAAAAACAGAAAATAAATAAAATAAAC
>Locus312v2rpkm597.37
TTCAGATGGGAACGTTTCCAACATGAATTATTTGGTGAATTCAATGAATTTGATATCACT
GAATATAAGAAGGTTGTTGATGCTACTACCGCTGAAGGTGCTACTGTCATTCTTGATCCA
CATAATTATGCTCGTTACAACAATAATCTTATTGGATCCGAAGAAGTTCCAATTGAAGCA
TTTGTTGATTTCTGGACTAAATTAGCAGAAATTTTCAAAGATAATGAAAAGGTTTGGTTC
GGTTTAGTTAATGAACCACATGATATGGAAACTGATGACTGGTTCAAGGCCGCCCGTGCT
GCTGTTGATGGTATTCGTGCTACAGGAGCCAAGAATAACATTTTAATTCCAGGTAATGGA
TGGACTGGTGCCTGGAGTTGGGGTAAGGAAGCATGGTATGGAGAAGCTAATGCTGATGTT
TCCTTAAGATACTTCTCTTCTGAAGATGAAAATATTCTCTTTGAAGTTCACCAATATTTC
GATACTGATTACTCTGGTTCTCATGATACCTGTGTCCAACGTCCATGTCAAAACAACCTC
AAAGAATTTGTTGAATGGCTTAAGACTAACAACTTAAAGGGATGGGTTGGTGAAATTGGT
GGAACTCTCAATGATGAATGTAAGGCTTGTATTGAAGAAGTTCTTGATTACCTTCAAGAA
AACAGAGATGTTATTAAGGGAGTCCAATGGTGGGCCGCTGGTCCATGGTGGGGACACAAC
GCTTTATCTATTGAACCAAATGCTGAAAAGGCCTTCCCAGGACAAATGGCATGGTTAAAA
CCATATTTACCAGGACCATCAGAATTAACAGAAGTTCCAACTTTCATTAATAAGAAGGTT
TACTGTAAGGGATGTGTTGTTACTGGTACTGGTGGTGATAATTC
>Locus313v1rpkm745.65
GGTTTTCGTCAAGACTGTCAAGAACAAGGCTTATTTCAAGCGTTACCAAGTTAAATACAG
AAGAAGACGTGAGGGTAAAACTGATTATTATGCCCGTAAGAGATTAGTTACTCAAGCTAA
GAACAAGTACAACTCACCAAAGTACAGACTTGTTGTTCGTTTCACCAATACCGATATTAT
TGCTCAATTTGTTTACTCTAAGATTGAAGGCGATTACATTCTCTCTGCTGCCTACGCCCA
TGAATTACCAAACTATGGTATTAAGGTTGGTTTAACTAACTGGGCTGCTGCTTACGCTAC
TGGTCTCCTTGCCGCTCGTCGTGTTCTTAAGAAGCTTGGTCTTGACACTAAATATGAAGG
TGTTACTGAAGCTAATGGTGAACACTATGAAGTTGAAGAAAACGAAGAAGGTCCACGTCC
ATTCAAGGCTTTCCTTGATGTTGGTCTTAGACGTACTACTACTGGTAGCAAGGTATTTGC
TGTTATGAAGGGTGCTGCTGATGGTGGTGTTCTTGTTCCACATAGTGAAACTAGATTCCC
AGGTTATGATTC
>Locus314v1rpkm743.73
CAAAGAAGGCTGAAGCTGTTCAACTTCCAGCTGGTGCTCTTCTTCCAATTGCTAACGCCT
CCCCAAGAGAAAAGGCTCGCAAGTCTATCACTAAAGATAAGAAGACTGCTTACTACACTC
TCCGTAAGGCTCAATCTGATGCTTGGTTAGTTGGTATCCGTGCTAAGCGTGCTAAGGAAC
TTGCTGAAAAGGAAGCTGAAAAGAAGAAGTAAAGTGCTCAAACAAAATAGAGAAA
>Locus315v1rpkm742.08
TTTTAAATAATATTATAATTTTTAGTTTAAGTTTAGTTTAAGTTTAAGTTAAAAAAAAGT
TTTTTTTGATAAAAAACTATTTAATAATTATTTTTATAAAATTAAGTTAAGTTTAAATAA
AAAAAAAAAAAATGAATAGTTTTCAATTTTTAGTTGCACTTACTGCCTCATTTGGTGGTC
TTCTTTTCGGTTATGAAGTTGGTGTCATGAACGTCGTTCTTGTTATGGACGCTTTCCGTA
TCTTCTTCAAATTCCACCATTGGAATGGTGATGGTCTTGATGAAAAGGGTCAACCAACCA
AAGATGTTGCTAGTATGATGTACCGTGATTTAAAGGAAGCCGACAACAAGGCTACTCTTG
AAGGTATTATTACTTCCAGTTTCGTCCTTGGTGCCCTTTGTGGTGCTCTTATGGCTACTT
ACCTTGGTGAAAAATTCGGTCGTCAAAGAACCATTATGATTGGTGCCTGTATTTTCACTT
GTGGTGCTATTATTCAAGGTTTATCTATTCGTTCCTGGGTTATGATTGCCATTGGTCGTC
TTATTACCGGTCTTTCTATTGGTTGTAATGGTGTCCTTTGTCCAACCTATATTTCTGAAG
TTGCTCCAGCTAAGATTAGAGGTACTCTTTCTTCCTGCTACCAACTTATGACTACTTTCG
GTATTATTGTAGCTGCCTGTATTAATTCCATTGTTTGGTACTACACCAACGTTGAACCAG
AAAACTTAGGTAAAGCTAGATCTGATATTTGGGCTGAAGTTTCAAACTTTGAATGGAGAT
TTGCTCTTTTATTCCAAGTTGTTCCAGGTCTTGGTCTTGCCATCCTTATGAGTTTCCTTC
CAAAATCACCACGTTGGTTATGTTCTAAGGATCGTGATGAAGAAGCCGTCGAAGTTTTAG
CTAAACTTAATGCTGCTTCTACTTCTGATGAACTTGTTCAAAGCGAACTTAAGGCTATTC
AAGAAGATGTTGCCGCTACTCGTGCTGCTGGTTCTTCTTCCTTCGGTGAACTTTTCTCAC
CAGTTATTCGTCGTCGTACTTTCATTACCTTCTTAATGCAACTTTTCCAACAATGGACTG
GTATTAATGTCATTATGTACTACCAATCTCAAATTTACAATGAAATTGGTTTCACTAAGT
TCATGTCTACTGTCGTTCTTCCAATCATTAACAACTTCGTCAACTTCATTTCCACTTTCC
CTGGTATGTGGGGTATTGAAAGATTAGGTCGTAAGACTTTATTAGTTATTGGTTCTCTTA
TGATGTTAGTCTTCCACATTTCTACCTGGGCTTGTTCTACTCAAACCTCAAAGGGTAAGA
TGTGGCAATACCTTGCTGTCGCTAGTATTTTCCTTATGGTCTTCTCCTTCGCCTGGACTT
GGGGTCCAGTTCCATGGGTATACCAAGCTGAAGTCTTCCCACTCCGTGTCAGAGTTAAGG
GTTCTGCTGTTGGTACCGTCTCTAACTTCCTTAACAACTGGATTATTGCTTTCGTCGGTC
CAGCTCTTATGAAGGCCTGGTCTACCAAAACTTTCCTTCTTTTCGCTGCTGCCTGTCTTC
TTGCCTGGGTTTACGCTCAATTCTACGTTATTGAATGTAAGGGTCTTAGTATCGATGAAA
TGGATGCTAAGATGGCTGGTAAGGCTTAAGTAGCGGAATATTAAAATAATTAATATATAT
ATCACTATATATATTTATTATTACCACTTTTTTTTTTTTTTCTCCACCTTATTTTAAGGG
GAAGG
>Locus316v1rpkm739.96
AAAAAAAATAAAAAGAAATTTATTTTTCTTTTTGGAATAAATAAATAGTTAAAAAAGCAC
ACACAAAAACTTTGAAAAGTTTTTTATTTACGAAAACATTATTGAAAAATTAGAAGAAAT
GGCTGACGCTACTACTGCCACTGAAACTCCAGCTGTCGAAGTTCCAGCTGAAAATGTTGA
AGTTGAAGAAACTAATACTGTTAGTTCTGAAGGTAACACCATTAAGGTCTTTGTTGGTAA
TCTTGATTACAAGGTTACTGATGAACAATTAAAGGAATTCTTCAAGGACTTAAAGTTTGT
TGATGCTGCAATTAACAAGCGTAAGGATGTTTCTGTTGGTTACGGTTTTATTACTTTCGA
TGATGAAGAAGAAGCCAAGAAGTGTGTTGAACAATTCGATAAGAAGGAATTCGAAGGTAG
ACCATTAAAGGTTGAACTTGCTAAGGAAAAGTCTGAAACTACCAAAAGAAGAGGTAGCCG
TCGTAGCTTAAGAGGTAAGGGTCGTCGTAGTAACAACAGTTTCCGTCGTAGAAAGAACAA
TGATAAGAAGGAAAAGAAGGAAACTGAAGCTAGTGCTGATGATGCCTCCTCTAACGATGA
AGGTAAGAATGAAAGCAGTGGTTCTGAAAGCAATACTGAAGGTAGTAACAAGAGTAAGAC
TCGTTTCAGAAAGAAGAGATACCACCAACGTAAGCCAAGAGAAGGTGGTGAACCATCTAA
GACTACTATCTACGTTGCCAACTTACCATTCAAGACTGATGATGAAAAGCTTAGAGAAGC
TTTCAAGGACTATGAAGTCTCAAAGGTCCACGTTGCCCGTTACAAGGGTGGTAAGTCCAA
GGGTTTCGGTTTCATTGAAGTCGAAAACGAAGAAGTTCAAAAGAAAATCCTTGTTGAATG
CTCAAACAAGATTATTGACGGTAGAGCTATTAGCTTAAAGGTAGCTCTTAACTTCACTAA
GGAAGAAGCTGAAAAGATTGAAAATGCAGTTGAAAACACTGAAGCTATTGCTGCTGCTGC
TGAAACTCCAGCCACTGAAGCTGAAGCTGCTCCAGTTGCCGCTGAAAATTAAATTCATTA
AATTAAATTATAATTTTAATATTTTATAAAAGGAATAATTGGACTAATATCAAATATATA
TAATTTTAATATAGTATCTTTAATTGTTAATTTTATGTTAAAAATTAAAGAAAGAAAATG
TTCATGATGGAAACATCAATTTAATTAGTAATATTATAATATATCTTTCAAAAATTTAAA
TATTTACAAATATTATATATAGTATAAATTTAAATTCGTTAATCTTAGAAATTAATGTAT
GTGAAAATTAATAAATAATTTTTTTCTAAATAAATTTATTATTAAAAATAAAAAAAAAAA
AA
>Locus317v1rpkm739.78
AAATATAATTATTTACATTTATCTTAATTTTAAATATTGATTATTTAAATTAATTTATAT
AAATAAATATATATCTATTATTAAATTATAAAAAAATATATATATAAATTTATAATTTAA
TATATATTTATATTATTAAAAAATTAAATTGTAATATTTAAATAAAAAAAAAAAATTTAA
TTCTTTAATAATTATAATAAAAAATTTTATAAATATATATTTAATTAATTTGAAAAATGA
AGTTTGACAAAGTTTTATTAATTGCTCAATTTACTGCTTTATCCTCTGCTGGTCTTATCA
AGAGAGATGATCAATGTTCCTGTACTGTTGAACCATTAGCTCGTAAGGATTGTGGTTACA
TAGGAATTAATGAAAGTGCCTGCGTCAGTAATGGTTGTTGCTGGGATCCATCTAATGTTG
ATGGCGCTCCTTGGTGCTTCTACACCGCTAGCGGTGGTAAAACAACAGAATGTAAAAGCA
GTGAATCTTATTCTTGTGAAGTTGATGAAAATAGTCGTACTGATTGTGGTTATTATGGTA
TTAATGAAAGTGAATGTGTCAGTCGTGGATGTTGCTGGGCAGAATCTTCTACTTCCGGTA
TTCCTTGGTGTTTCAATTCAAAGAAAAATGTAAATCCAGAATCAAGTCCAGAACCAATAC
CTGATCCAGAACCAATACCTGATCCAGAACCAACACCTGATCCAGAATCAAAGAATTGTC
CAGCTGATGAAAAGAGTCGTGTTGACTGTGGTTATATTGGTGTCACTAAAAGACAGTGTG
AAGCAGCAGGTTGTTGTTGGGCTGAATCAGAAACAGATGGTATTCCATGGTGTTTCAATG
AAGTTGGTAAAGATATTCATATTGAAAAGGAAGGAATTACTGTTCGTTTCCAAAAACCAT
ATGGATGGAGTACAGTTAATCTTTGGGCTTGGGATGATGAAGATAATAATGTTTATGGAG
AAGTTTGGCCAGGTAAAACCATCAGTGATATTGGAGATGGTTGGTATAGTTACACTTTCC
CAAGTGATGTTTCATCAGTCAATGTTCTTTTCAATGATGGTAATAATCAAACAAAGGATA
TCACTAATATCAAATCATCTTCTTGTTTCAAGTTAGTTGGTGATAATGTTATGAAAACTG
ATGATTGTGGTTTAGGACCAAGTGGATGTTCGTACACTATTACGGATTTAAAGACATCAG
AATCAGGAATGACAGCTGTTCTTGATCTCGAAGATAGAATTTGTGAAAAATATGATATTG
ATATTCCAAAATTAGATTTCCAAGCTAAATTTGAAACTAATGATAGACTACATATTCATA
TTCAACCAACGGATATTGAGGATTATCCTCATAATGTTGATGTTCCAGAAGATGCTTATC
CATTTGAAATTGAAGATGGACCAAATGATGATTTACAATACTCCTACGAATTAGTAGATG
GAGAAACATTCAAAATTAATATTAATCGTAAAGATGGAACACCAGTTTTCGAAAGTATGT
CTTTTATTTTCGAACGTCAATATCTTGAGATTTCTAAAAATGTTGATAGCAACTCAGCAA
TCTACGGTTTCGGAGAAGTGTTTGGACCATATAAAAGAAATAGTGAAAATACTTCACATG
CATTATGGAATGCTGATAATGCTGATCCTGTTGGACAAAATCTTTATGGTTCTCATCCAT
TCTATATTGAAATTATTGATGGAAAGGCATACGGTTTCTATCTTAAGAATAGTCATGGTA
TGCAATTTTCTATTCAAGATGGATTAATGACCATTCAAGCCATTGGTGGTAACTTTGATA
TGTATTTCTTTATGGGACCAAGTATGGAAGATATTACTAAACAATATTTCCAAGTGATTG
GAGCACCAGCCTTATTACCATATTGGTCACTTGGATGGCATCAATGTCGTTATGGATACA
GAAATATTGATGAAGTTCGTGAAGTCGTGGCCAACTACAAAAAGAATAACATTCCATTAG
ATACCATGTGGATTGATATTGATTATATGGAAAACAATAAAGATTTTACTTATGATGCAA
AGAACTTCCCAGTTTCGGAAATGAAGAAATTTGTGAATGAATTGAAAAGTAATCATCAAT
ACTACATTAATATGATTGATCCAGCAATTGCCAAGGATGATAATTATGCGCCATTCAGTC
GTGGTATGGAAAAAGATATTTTCATCAAGGATAAGAATGGAGAACTTTTCTTAGGTGAAG
TATGGCCAGTTAATTTAAATACAGCATTCCCAGATTGGCATCATCCAAATATTGTTGAAT
ATTGGACCAATGAAATTAAATTATTCAAAGATTTAGCAATGACGGATGGTAATTGGATTG
ATATGAATGAAGCAGCTAGTTTCTGTAATGGAGCATGTAACTCTGGTAGTGATGATCCAA
AGTTTAAGATGGGAGAGTTCAATCCAAGAAATCCACCATTTGCTATTAATAACTTTGGAT
ATGAAGCTCCATTGAAGACAAAGACTCTTGATATGGATGTTCAATACTATGGAGAACTTA
TTGATTATGATATTCATAATATGTATGGACATATGGAATCAATTGTTTCGTACGAAGCAC
TTCTCAATATTGATCCAATTAAGAGACCATTCCTTCTTTCACGTTCTACTTTCCCAGGTA
CTGGTAGGTATGCAGCTCACTGGCTTGGTGATAATCATTCATGGTGGAAGGATATGTATT
ACTCCATCACCGGTATGCTTTCTTTCCAATTATTTGGTATTCCTATGGTTGGATCAGATA
CTTGTGGATTCCAAGCTAATGCGGATGAAGAACTTTGTGCTCGTTGGATGGCACTTGGTG
CTTTCAATCCATTTGGAAGAAACCATAATGGATTAGAATGGGATAATTCTAGAATTCGTA
GTCAAGAACCATATGTATGGCCAAAGACCGCCGAAGCCTCTCGTAGGGCTTTAGCTATTC
GTTATAAGATTCTTCCCTACATGTATACTTATTTAGTTAGAACTCATACTCATTCAGAAA
TGATTCTTTATTCATTTGCTGCCTTATGGCCAAATGATGCTACTGCTCTTGGAATCGATA
AACAATTCCTTGTTGGTAAAGGTATCTTAGTTACACCAGTTATTGAACAGGGTAAAACAT
CGGTTGAAGGATACTTCCCAGAAGGTATATGGTATGATTGGTATGATCACAGTAATGTTA
TTACTGGACCAACCTATAAGGTATTAAATGCCCCAATTGAACATATTCCAGTTCATATTC
GTGGAGGACAAATCATTCCAACTCAAGGACCATCATTAACGGTTTATGAAAATCGTAACA
AGCCATTTGAACTTTTAGTTGCTCTTGATAGGGAAAAGAAAGCTCATGGTATTTTATATC
TTGATGATGGTATCAGTTATAATGTGGATGGTAAATTTAATGAAATTGAATACAATGTTG
AAAACGGCACTCTCACAGCTAAGGGTAGTTACAACTATGATGAACCACAAAATCTTCATG
AAATTTCTATTCTTGGAGTATCTTCTAAACCATCAACAGTTACGGTTAATGATGCTGATG
CTCAATTTGAATTCTCTAACAATGAATTAATCATCAAGAATCTTGATATTAGTATGAATG
ATGATTTTGTTGTTTCATGGAATTAAATAATCAATAAATAAAGCAAAATAAAATAAAAGA
AAAAAAAAAAAAAAAGAAAAAGAAAATTTAGAAATATTATATATACTTGATCAACAAGTA
ATTAATTATAAATTATAAATTAATATTATAATAGTATAATATTATAAAATTATATGAAAT
AAATTATATGAAATATTAATATTAACTAATATAATATTTAAATTTTATATAAAAAGTATA
TATATATTGAAAAATAATATAAAAATGAAATATATATATTATATCACTATTTTATAATAT
CTAAATATTAAAATATAATTTTTATATAATAAAATAAATGTAAATTAACGAAGTCAAAAT
ATAAATAATAAAATAACAAAAAATAATAAAAAAAAAAAAGTAAAGCATTAAAAAAAATAA
AAAAAAAAA
>Locus318v1rpkm737.64
TTTTTTTTTTTTTAAACACACAAAAAAATATATATCTATATTTTAAAAATATTAAAATTT
ATATTTTAATAATATTTTAATATTTTTTTATTTATTTTTAATAAAACATAATATTATTAA
ATATATATAATTGTTTTTTATATATTATTTATAAATAAAAATGCAAGTTATTGATACTGC
CAAGTGGATTAAGGAAAACTACACCCCATATGAAGGTGATGCTTCTTTCTTAGTTTCTGA
ACCATCAAAGAAAACTAAAGAAGTTTGGGACAAATGTAGTGAACTTCGTGCTGCTGAAAT
TAAGAGTGGTGGTTGTCTTGATGTAGATAATAAAACTATTTCTACCGTTAATGCTCATGA
AGCTGGTTATATTATTAAAGAAAATGAAGATATTGTTGGTTTACAAACTGATGCTCCTCT
TAAACGTTCAATTAAACCATTCGGTGGTGTTCGTATTGTTAAGAACGCTTTAAAGGCTTA
CGGTCATACCCTTGACCCAGAAGTTGAAGAAATTTTCAAGTACCGTAAGACTCACAATGA
TTGTGTTTTCGATATTTACACTCCAGAAATGAGAAAAGCTAGATCTAATGCCATTCTTAC
CGGTTTACCAGATGGTTATGGTCGTGGTAGAATTATTGGTGATTACAGACGTATTGCTTT
ATATGGTGTTGATCAATTAATTGAATGGAAAATGCAAGATAAACTTTCTCTTGGTATTAC
TATGACAGAAGAAAACATGCGTACCAGAGAAGAACTTGCCGATCAAATTAAGGCTCTTAA
TGAATTAAAAGCTCTTGGTCAAAGATATGGTTTTGATCTTTCAAAGCCAGCTACTAATGC
CAAGGAAGCTATTCAATGGACTTACTTTGGTTACCTTGCTAGTGTTAAAGATCAAGATGG
AGCAGCTATGTCTTTCGGACGTGTCGATTGTTTCTTTGATATTTACATTGAAAATGATAT
GAAGAAGGGTCTCTTAACTGAAGCTGAAGCCCAAGATTTAATTGATCAATTAATTATTAA
ACTTAGATTAGTTCGTCATTTACGTACTCCAGAATATAATGATTTATTTGCTGGTGATCC
AACCTGGGTTACCATGGTTGTTGGTGGTATGAATAATGATGGAAGACCATTAGTTAGTAA
AACTTCATACCGTATTGTTAATACTCTCAGAACTCTTGGTGCTGCTCCAGAACCAAATAT
TACAATTTTATGGAACAAGAATCTTCCAACTCCATTCAAGCATTTCTGTAATAAGATTTC
AATTGCTACTTCATCAATTCAATATGAAAATGATAATCTTATGAACAAGATGTTTGGAGA
TGATTATGCTATTGCTTGTTGTGTTTCTCAAATGAGAGTTGGTAAAGATATGCAATTCTT
[truncated: 37,119,870 more chars]
