# Supplementary material for: Mapping the membrane proteome of anaerobic gut fungi identifies a wealth of carbohydrate binding proteins and transporters
Source: Microb Cell Fact. 2016 Dec 20;15:212. doi: 10.1186/s12934-016-0611-7 (PMC5168858; doi:10.1186/s12934-016-0611-7)
Supplement: Supplementary file 4 — Additional file 4: Database 2. The assembled transcriptome for Anaeromyces robustus. [file 12934_2016_611_MOESM4_ESM.fa]

>Locus1v1rpkm45399.37
TTTTTGATCCTTCGATGTCGGCTCTTCCTATCATTAAGAAGCAGAATTCTTAAAGTGTTG
GATTGTTCACCCACTAATAGGGAACGTGAGCTGGGTTTAGACCGTCGTGAGACAGGTTAG
TTTTACCCTACTGATGAAGTGTTGTTGCAATAGTAATTCAATTTAGTACGAGAGGAACCG
TTGATTCGCATAATTGGTATTTGCGGTTAGTTGAAAAGCTAGTGCCGCGAAGCTACCATG
CGTAGGATTATGGCTGAACGCCTCTAAGTCAGAATCCATGCTAAAACGCGACGATTTTTA
CCCTCATTAATTTTAAGCGATTAAAAATAGAAGCTACTTCGGTAACTTCCGGAATCATAC
AAGAGGATACCGGTTTAGGCACGGAAGTGTGTCCTATACTCATCCTTGAATGATAACTTC
AAATATTAGTGAGGATAAATCCTTTGCAGACGACTTAAATTTAGAACGAGGTATTGTAAG
CAGTAGAGTAGCCTTGTTGCTACGATCTGCTGAGATTAAGCCTATTGTTCTTTGATTTGT
TCTTTTTAAAAGAACTTTTTTTTT
>Locus2v1rpkm41529.00
CCCTAGTAACGGCGAGTGAAGCGGGAAGAGCTCAAATTTGAAATCTTAAAGGGTTTCCCT
TTACGAATTGTAGTTTAAAGAAGTGTTTTCTGTTGGAGTTTCGGTAAAAGTTCTTTGGAA
TAGGACATCATAGAGGGTGAGAATCCCGTATTTGACCGTTACTTTCCAGCTGTGTGATAC
ACTTTCAAAGAGTCGGATTGTTTGGGAATGCAGTCCAAAATGGGTGGTAAATTTCATCTA
AAGCTAAATATTGGCGAGAGACCGATAGCGAACAAGTACCGTGAGGGAAAGATGAAAAGA
ACTTTGAAAAGAGAGTTAAACAGTACGTGAAATTGTCAAAAGGGAAGCGTTTGACACCAG
TGTTGTTTTAGTTGAAAATCAATTTAATAATTTTTGATTTTAAGTAGTATTGACTTTATC
AGCTTGCTGCTTTCTTTTCGAAAATTATTGAATGCACTTTTCAGTTAACAAGTCAACATC
AATTTCTTTTGTTGTAAAAGGGTAAGAGGAAGGTGGCTTGCGCTTCGGCTCAAGTGTTTA
TAGCCTTTTACTTCTGCAATCGGAGAGATTGAGGTCTGCAGCGTAGATCCTTCGGGGTTA
GATACATTTGTGCTAAGCTATAGCCTTGTATAGACAACTTGTTGACTATGCTCAGTCATG
TAGCTTACTCGCTTATGCTATTTTACCTACGCTTAGGATGTTGACAAAATGGTTTTAAAC
GACCCGTCTTGTAACACGGACCAAGGAGTCTAACAAATATGCGAGTATTTGAGTGGTAAA
CTCATATGCGTAATGAAAGTGATTTTGGTGGGATTTTCGATGCACCATCAACCGGTCAGG
>Locus2v2rpkm3172.69_PRE
GGAAGAGCTCAAATTTGAAATCTTAAAGGGTTTCCCTTTACGAATTGTAGTTTAAAGAAG
TGTTTTCTGTTGGAGTTTCGGTAAAAGTTCTTTGGAATAGGACATCATAGAGGGTGAGAA
TCCCGTATTTGACCGTTACTTTCCAGCTGTGTGATACACTTTCAAAGAGTCGGATTGTTT
GGGAATGCAGTCCAAAATGGGTGGTAAATTTCATCTAAAGCTAAATATTGGCGAGAGACC
GGATAGCGAACAAGTACCCCGTGAGGGAAAGATGAAAAGAA
>Locus3v1rpkm32852.55
GGAAAATTTAAAATCAACTTGATCTCAAATCAGATAAGAGTACCCGCTGAACTTAAGCAT
ATCAATAAGCGGAGGAAAAGAAACTAACAAGGATTCCCCTAGTAACGGCGAGTGAAGCGG
GAAGAGCTCAAATTTGAAATCTTAAAGGGTTTCCCTTTACGAATTGTAGTTTAAAGAAGT
GTTTTCTGTTGGAGTTTCGG
>Locus4v1rpkm28088.74
CTAATCGAACCATCTAGTAGCTGGTTCCCTCCGAAGTTTCCCTCAGGATAGCAGAAACTC
AATCAGTTTTATGAGGTAAAGCGAATGATTAGAGGTCTTAGGACTGAAACAGTCTTAACC
TATTCTCAAACTTTAAATATGTAAGAAGCTTAAGTTACTTAAAATTTGAACTTGGGCATT
TGAATGAGAGTTTCTAGTGGGCCATTTTTGTGGTAAGCAGAACTGGCGATGCGGGATGAA
CCGATCGTGGGGTTAAAGTGCCGGAATACACGCTCATTTAGACACCACAAAAGGTGTTGG
TTCATCTAGACAGCAGGACGGTGGCCATGGAAGTCGGAATCCGCTAAGGAGTGTGTAACA
ACTCACCTGCCGAATGAACTAGCCCTGAAAATGGATGGCGCTCAAGCGTGTTACTCATAC
CCCACCGTTAGGGTAAAAGCGAAGCTCTAACGAGTAGGAGGGCGTGGAGGTTTGTGAAGA
AGCCTAGGATGTGAATCCGGGTGAAACAGCCTCTAGTGCAGATCTTGGTGGTAGTAGCAA
ATATTCAAATGAGAACTTTGAAGACTGAAGTGG
>Locus5v1rpkm24120.95
CAACACGGGGAAACTTACCAGGTCCAGACATAGTAAGGATTGACAGATTGAGAGCTCTTT
CTTGATTCTATGGGTGGTGGTGCATGGCCGTTCTTAGTTGGTGGAGTGATTTGTCTGGTT
AATTCCGATAACGAACGAGACCTTAACCTGCTAAATAGTTACGCGAATCTTGTATATTCG
TGGCCTAACTTCTTAGAGGGACTATAGATTTTTTATAATCTATGGAAGTTTGAGGCAATA
ACAGGTCTGTGATGCCCTTAGATGTTCTGGGCCGCACGCGCGCTACACTGATGAAGTCAA
CGAGTTACATCCTTGATCGGAAGGTCCGGGTAATCTTTTGAAACTTCATCGTGCTGGGGA
TAGTCCCTTGCAATTTTTGGACTTCAACGAGGAATTCCTAGTAAGCGTGAGTCATCAACT
CGCGTTGATTACGTCCCTGCCCTTTGTACACACCGCCCGTCGCTACTACCGATTGAATGG
CTTAGTGAATCCTTCGGATTGGCTTTCTTTTTCTGGCAACAGAATTTGATCGCTGAAAAG
TTGGGCAAACTTGGTCATTTAGAGGAAGTAAAAGTCGTAACAAGGTTTCCGTAGGTGAAC
CTGCGGAAGGATCATTAATAAATTTTTCCAACGTGATTTGGAAAAAAACAATAATCATCC
TACCCTTTGTGAATTTGTTTGTTTGAAATAATTTTTTTTAAAAAATTATTTGAATGTCTT
TCCCTGATATTGTTGAGGAG
>Locus6v1rpkm22583.46
CAGGGAACTAGGACTTTTACTTTGAAAAAATTAGAGTGTTTAAAGCAGGCTTGATGCTTG
AATACATTAGCATGGAATAATAGAATAGGACTTTCGGTTCTATTTTGTTGGTTTCTAGGA
CCGAAGTAATGATTAATAGGGATAGTTGGGGGCATTAGTATTTAATTGTCAGAGGTGAAA
TTCTTAGATTTAATGAAGACTAACTTCTGCGAAAGCATTTGCCAAGGATGTTTTCATTAA
TCAAGAACGAAAGTTAGGGGATCGAAGACGATCAGATACCGTCGTAGTCTTAACCATAAA
CTATGCCGACTAGGGATCGGACGACGTTTAATTATTGACTCGTTCGGCACCTTATGAGAA
ATCAAAGTTTTTGGGTTCCGGGGGGAGTATGGTCGCAAGGCTGAAACTTAAAGGAATTGA
CGGAAGGGCACCACCAGGAGTGGAGCCTGCGGCTTAATTTGACTCAACACGGGGAAACTT
ACCAGGTCCAGACATAGTAAGGATTGACAGATTG
>Locus7v1rpkm20418.80
CTAAGGAGTGTGTAACAACTCACCTGCCGAATGAACTAGCCCTGAAAATGGATGGCGCTC
AAGCGTGTTACCCATACCCCACCGTCAGCGTTGAAGTGAAGCTCTAACGAGTAGGAGGGC
GTGGAGGTTTGTGAAGAAGCCTAGGATGTGATGCTGGGTGAAACAGCCTCTAGTGCAGAT
CTTGGTGGTAGTAGCAAATATTCAAATGAGAACTTTGAAGACTGAAGTGGAGAAAGGTTC
CATGTGAACAGCAGTTGGACATGGGTAAGTCGATCCTAAGAGATAGGGAAGCTCCGTTTT
AAAGTGATTGATTTTTCGTTCCACCTATCGAAAGGGAATCCGGTTAATATTCCGGAACTA
GGCTATGGAATTTTTACGGTAACGTAAATGAACTAGGAGACGCTGGCAGGGGCCCCGGGA
AGAGTTATCTTTTCTCCTTAACAGCCTACCACCCTGAAATCGGATTGTCCGGAGCTAGGG
TTCAATGGCTGGTAGAGCTCGACACCTCTGTCGGGTCCGGTGCGTTCTTGACAGCCCTTG
AAAATCCAAGGGAACGAATAATTTTCACGCCTGGTCGTACTCATAACCGCAGCAGGTCTC
CTAGGTGAACAGCCTCTAGTTGATAGAACAATGTAGATAAGGGAAGTCGGCAAATTAGAT
CCGTAACTTCGGGAAAAGGATTGGCTCTAAGGGTTGGGTATATTGGGCCT
>Locus8v1rpkm19611.66
AGATGATTCTAATAAAAATTCTGTGCCAGATAAAAATACAGATACAAATACAAATGATGA
TGCTGACGTTAATAAGAATGATAATATTAATGAAAGTGATTCATTAATATATTTAGAATC
CGAATCTGAAGCTTCTCTAATTACAGAAACCATTTCAAAAGATAGTTGTTTTGATATAAA
ATCAACAGAAAGTATATCGGAAATTTCATCTTTAAGTTCAATTCCTGTGGAATTTTCAAA
ACATAAAAAAGAACCATCCATGATTAAAAAATTGTTTCATCAAAAACATAGTTCTGAAGA
AAATAAATCACCAATAGCCAATAATATTAAAATATCTAATAAAAACAATATTAATGAATA
TATAAAAGCAGATGATAAAATTGCTCAAGTTTATGGTCTTTTTTGTAAAAAATCAAATAT
TCCCATTAATGATTCTTATTCTCAATTTATTTTAGACAATTTAAC
>Locus9v1rpkm15803.88
TTTTTTTTAAGATAGTTACCTGGTTGATCCTGCCAGTAGTCATATGCTTGTCTCAAAGAT
TAAGCCATGCATGTCTAAGTATAAACAATTCTATACTGTGAAACTGCGAATGGCTCATTA
AATCAGTTATAGTTTATTTGATAGTACCATTACTACTTGGATAACCGTGGTAATTCTAGA
GCTAATACATGCGTAAAAACCCGACTTCTGGAAGGGTTGTATTTATT
>Locus10v1rpkm14188.68
TCAAAGTGAAGAAATTCAACCAAGCGCGGGTAAACGGCGGGAGTAACTATGACTCTCTTA
AGGTAGCCAAATGCCTCGTCATCTAATTAGTGACGCGCATGAATGGATTAACGAGATTCC
CACTGTCCCTATCTACTATCTAGCGAAACCACAGCCAAGGGAACGGGCTTGGCATAATCA
GCGGGGAAAGAAGACCCTGTTGAGCTTGACTCTAGTTTGACATTGTGAAAGAACTTAGAG
GGTGTAGCATAAGTGGGAGCTTCGGCGATCTTGAAATACCACTACCTTTATTGTTTTTTT
ACTTATTCAATAATGTGGAATTGGACTTCACGTCTCACTTTCTAGCGTTAAGGTTCTTTA
CGAACTGATCCAGTTTGAAGACATTGTCAGGTGGGGAGTTTGGCTGGGGCGGCACATCTG
TAAAAAAATAACGCAGGTGTCCTAAGGGGAACTCATGGAGAACAGAAATCTCCAGTAGAA
CAAAAGGGTAAAAGTTCCCTTGATTTTGATTTTCAGTGTGAATACAAACCATGAAAGTGT
GGCCTATCGATCCTTTAGTCCTGGGGGGTTTCAGGCTAGAGGTGTCAGAAAAGTTACCAC
AGGGATAACTGGCTTGTGGCAGCCAAGCGTACATAGCGACGTTGCTTTTTGATCCTTCGA
TGTCGGCTCTTCCTATCATTAAGAAGCAGAATTCTTAAAGTGTTGGATTGTTCACCCACT
AATAGGGAACGTGAGCTGGGTTTAGACCGTCGTGAGACAGGTTAGTTTTACCCTACTGAT
GAACTCGCCGCAATAGTAATTCAGTTTAGTACGAGAGGAACCGCTGATTCAGATAATTGG
TTTTTGCGGCTGTCCGACAGGGCAGTGCCGCGACGCTACCATCTGCTGGATAATGGCTGA
ACGCCTCTAAGTCAGAATCCATACCAGAACGCGGCGAAGCCCCGCACGTGTAGACGGGCG
AGAATAGGCTCCGGCTTAGCGTCTCAGCGGGCGAGAGAGCCGCCGGGCAGGAAGCGCCCG
GCGGCACCTCGCGTATTGCAATTTCAACTCGAGCGGGACTGGATCCTCTGCAGACGACTT
TGATGTGCGAAAGGGTCCTGTAAGCAGTAGAGTAGCCTTG
>Locus10v2rpkm13954.10
GAATCAGGTAGGGTTACCCGCTGAACTTAAGCATATCAATAAGCGGAGGAAAAGAAACCA
ACAGGGATTGCCCCAGTAACGGCGAGTGAAGCGGCAACAGCTCAAATTTGAAATCTGGCC
CCCTAGGGGGTCCGAGTTGTAATTTGCAGAGGATGCTTTTGGCGAGGCGCCGGCCGAGTG
CCCTGGAATGGGACGCCGTAGAGGGTGAGAGCCCCGTACGGCCGGACGTCGAGCCTCTGT
AAAGCTCCCTCGACGAGTCGAGTAGTTTGGGAATGCTGCTCTAAACGGGAGGTAAACCCC
TTCTAAAGCTAAATACCGGCCAGAGACCGATAGCGCACAAGTAGAGTGATCGAAAGATGA
AAAGCACTTTGAAAAGAGAGTTAAACAGCACGTGAAATTGTTGAAAGGGAAGCGCTTGTG
GCCAGACTTGCGCCCGGCGGCTCAGCCGTCCCTCGTGGGCGGTGCACTCCGCCGGGCTCA
GGCCAGCATCAGCTCGCTGCTGGGGAGAAAGGCGGTGGGAACGTGGCTCTTCGGAGTGTT
ATAGCCCGCCGCCATGCCCTCCAGCGGGCTGAGGTTCGCGCCTTAGGGCAAGGATGCTGG
CGTAATGGCCATCAGCGACCCGTCTTGTAACACGGACCAAGGAGTCGTCCTAGCATGCGA
GTGTTCGGGTGCCAAACCCCTACGCGAAATGAAAGTGAACGGAGGTGAGAGCTTCGGCGC
ATCATCGACCGATCCTGATGTTTTCGGATGGATTTGAGTAGGAGCATGCTGGGCCGGACC
CGAAAGAAGGTGAACTATGCTTGGATAGGGCAAAGCCAGAGGAAACTCTGGTGGAGGCTC
GCAGCGGTTCTGACGTGCAAATCGATCGTCAAATCTGAGCATGGGGGCGAAAGACTAATC
GAACCTTCTAGTAGCTGGTTTCCGCCGAAGTTTCCCTCAGGATAGCAGTGTTGAGCTTCA
GTTTTATGAGGTAAAGCGAATGATTAGGGACTCGGGGGCGCTATTTAGCCTTCATCCATT
CTCAAACTTTAAATATGTAAGAAGCCCTCGTTGCTTCGGTGAACGTGGGCATTCGAATGT
ATCAGCACTAGTGGGCCATTTTTGGTAAGCAGAACTGGCGATGCGGGATGAACCGATCGC
GAGGATAAGGTGCCAGAGTAGACGCTCATCAGACACCACAAAAGGTGTTATCACATCTTG
ACAGCAGGACGGTGGCCATGGAAGTCGGAATCCGCTAAGGACTGTGTAACAACTCACCTG
CCGAATGTGATAGCCCTGAAAATGGATGGCGCTCAAGCGTCTCACCCATACCTCGCCTTC
AGGGTAGACACTATGCCCTGAAGAGTAGGCGGACGTGGGGGTCCGTGACGAAGGCTAGGG
CGTGAGCCCGGCCAGAACGGCCCCCAGTGCAGATCTTGGTGGTAGTAGCAAATACTTCAA
TGAGAACTTGAAGGACTGAAGTGGAGAAAGGTTCCATGTGAACAGCAGTTGGACATGGGT
AAGTCGATCCTAAGAGATAGGGAAGCTCCGTTTTAAAGGGGCGCTACGCCCCCCCTGGCG
AAAGGGAATCCGGTTAATATTCCAGCGCCTGGATGTAGGTTTTACGCGGCAACGCAAACG
AAGGCGGAGACGAGGGCGGGGGCCCTGGGAAGAGTTATCTTTTCTTTTTAACAATCTAAT
CACCCTGAAATCAGATTAACTGGAGAAAGGGTTCAACGGTCGGAAGAGCCCAGCACCTCT
GCTGGGTCCGGTGCGTTCCTAACGGTCCTTGAAAATCCGCTGGAGGAAATAATTCTTACG
CCAGCTCGTACTCATAACCGCAGCAGGTCTCCAAGGTTAACAGCCTCTAGTTGATAGAAC
AATGTAGATAAGGGAAGTCGGCAAAATAGATCCGTAACTTCGGGATAAGGATTGGCTCTA
AGGGTTGGGTATATTGGGCTCTTAGCGGGCGGGCCGGAGGCATTCGGTCCCTAGCCGGGC
AACCGGCAGGGGATCGTCAGCAGCTGGGCTCGGATGCTTCTAGCAGGCTTCGGCCGTCCG
GTATACAATTAACAACCAACTTAGAACTGGTACGGACAAGGGGAATCTGACTGTCTAATT
AAAACATAGCATTGCGATGGCCAGAAAGTGGTGTTGACGCAATGTGATTTCTGCCCAGTG
CTCTGAATGTCAAAGTGAAGAAATTCAACCAAGCGCGGGTAAACGGCGGGAGTAACTATG
ACTCTCTTAAGGTAGCCAAATGCCTCGTCATCTAATTAGTGACGCGCATGAATGGATTAA
CGAGATTCCCACTGTCCCTATCTACTATCTAGCGAAACCACAGCCAAGGGAACGGGCTTG
GCATAATCAGCGGGGAAAGAAGACCCTGTTGAGCTTGACTCTAGTTTGACATTGTGAAAG
AACTTAGAGGGTGTAGCATAAGTGGGAGCTTCGGCGATCTTGAAATACCACTACCTTTAT
TGTTTTTTTACTTATTCAATAATGTGGAATTGGACTTGCACCCACTTTCTAGCGTTAAGG
TTCTTTTCGAACTGATCCAGTTTGAAGACATTGTCAGGTGGGGAGTTTGGCTGGGGCGGC
ACATCTGTAAAAAAATAACGCAGGTGTCCTAAGGGGAACTCATGGAGAACAGAAATCTCC
AGTAGAACAAAAGGGTAAAAGTTCCCTTGATTTTGATTTTCAGTGTGAATACAAACCATG
AAAGTGTGGCCTATCGATCCTTTAGTCCTCCGGGGTTTCAGGCTAGAGGTGTCAGAAAAG
TTACCACAGGGATAACTGGCTTGTGGCAGCCAAGCGTACATAGCGACGTTGCTTTTTGAT
CCTTCGATGTCGGCTCTTCCTATCATTAAGAAGCAGAATTCTTAAAGTGTTGGATTGTTC
ACCCACTAATAGGGAACGTGAGCTGGGTTTAGACCGTCGTGAGACA
>Locus10v3rpkm8999.04
TTAAAAAATAACGCAGGTGTCCTAAGGGGAACTCATGGAGAACAGAAATCTCCAGTAGAA
CAAAAGGGTAAAAGTTCCCTTGATTTTGATTTTCAGTGTGAATACAAACCATGAAAGTGT
GGCCTATCGATCCTTTAGATCCTGGAAATTTCAGGCTAGAGGTGTCAGAAAAGTTACCAC
AGGGATAACTGGCTTGTGGCAGCCAAGCGTTCATAGCGACGTTGCTTTTTGATCCTTCGA
TGTCGGCTCTTCCTATCATTAAGAAGCAGAATTCTTAAAGTGTTGGATTGTTCACCCACT
AATAGGGAACGTGAGCTGGGTTTAGACCGTCGTGAGACAGGTTAGTTTTACCCTACTGAT
GAAGTGTTACCGTAACAGTAATTGAGGTTAGTACGAGAGGAACCGTTGATTCAGATAATT
GGTATTTGCGC
>Locus10v4rpkm6145.65
CCGGTGCGTTCCTAACGGCCCTTGAAAATCCGGAGGACCGAATGCCGTTCACGCCCGGTC
GTACTCATAACCGCATCAGGTCTCCAAGGTGAACAGCCTCTGGTCGATGGAACAATGTAG
GCAAGGGAAGTCGGCAAAATAGATCCGTAACTTCGGGATAAGGATTGGCTCTAAGGGTTG
GGCACGGGGGTCCCAGTCCCGAACCCGTCGGCTGTCGGTGGACTGCTCGAGCTGCTCCCG
CGGCGAGAGCGGGTCGCCGCGTGCCGGCCGGGGGACGGACTGGGAACGGTTCCTTCGGGG
GCCTTCCCCGGGCGTCGAACAACCAACTTAGAACTGGTACGGACAAGGGGAATCTGACTG
TCTAATTAAAACATAGCATTGCGATGGCCAGAAAGGGTGTTGACGCAATGTGATTTCTGC
CCAGTGCTCTGAATGTCAAAGTGAAGAAATTCAACCAAGCGCGGGTAAACGGCGGGAGTA
ACTATGACTCTCTTAAGGTAGCCAAATGCCTCGTCATCTAATTAGTGACGCGCATGAATG
GATTAACGAGATTCCCACTGTCCCTATCTACTATCTAGCGAAACCACAGCCAAGGGAACG
GGCTTGGCATAATCAGCGGGGAAAGAAGACCCTGTTGAGCTTGACTCTAGTTTGACATTG
TGAAAGAACTTGAGAGGTGTAGCATAAGTGGGAGCCGAAAGGCGATCTTGAAATACCACT
ACCTTTATTGTTTTTTTACTTATTCAATGAATGGGAATTGGGGCACTTCCCCACTTTCTA
GCGTTAAGGTTCTTTTAGCGAACTGATCCAGTTTGAAGACATTGTCAGGTGGGGAGTTTG
GCTGGGGCGGCACATCTGTAAAAAAATAACGCAGGTGTCCTAAGGGGAACTCATGGAGAA
CAGAAATCTCCAGTAGAACAAAAGGGTAAAAGTTCCCTTGATTTTGATTTTCAGTGTGAA
TACAAACCATGAAAGTGTGGCCTATCGATCCTTTAGATCCTGGAAATTTCAGGCTAGAGG
TGTCAGAAAAGTTACCACAGGGATAACTGGCTTGTGGCAGCCAAGCGTTCATAGCGACGT
TGCTTTTTGATCCTTCGATGTCGGCTCTTCCTATCATTAAGAAGCAGAATTCTTAAAGTG
TTGGATTGTTCACCCACTAATAGGGAACGTGAGCTGGGTTTAGACCGTCGTGAGACAGGT
TAGTTTTACCCTACTGATGACAGTGTCGCAATAGTAATTCAACCTAGTACGAGAGGAACC
GTTGATTCGCACAATTGGTCATCGCGCTTGGTTGAAAAGCCAGTGGCGCGAAGCTACCGT
GCGCTGGATTATGACTGAACGCCTCTAAGTCAGAATCCGGGCTAGAAGCGACGCATGCGC
CCGCCGCCCGCTTGCCGACCGAGCAGTAGGGGCCTTAGGCCC
>Locus11v1rpkm13248.74
CGGAAGGGCACCACCAGGAGTGGAGCCTGCGGCTTAATTTGACTCAACACGGGGAAACTT
ACCAGGTCCAGACATAGTAAGGATTGACAGATTGAGAGCTCTTTCTTGATTCTATGGGTG
GTGGTGCATGGCCGTTCTTAGTTGGTGGAGTGATTTGTCTGGTTAATTCCGATAACGAAC
GAGACCTTAACCTGCTAAATAGTTACGCGAATGTATCCCTTCGTGGCTAACTTCTTAGAG
GGACTATAGATTTTTAATCTATGGAAGTTTGAGGCAATAACAGGTCTGTGATGCCCTTAG
ATGTTCTGGGCCGCACGCGCGCTACACTGATGTATTCAACGAGTTTATAGCCTTGGCCGA
CAGGCCCGGGTAATCTTTGAAATTTCATCGTGATGGGGATAGATCATTGCAATTGTTGGT
CTTCAACGAGGAATTCCTAGTAAGCGCGAGTCATCAGCTCGCGTTGACTACGTCCCTGCC
CTTTGTACACACCGCCCGTCGCTCCTACCGATTGAATGATCCGGTGAAGTGTTCGGATCG
CGGCGACGTGGGCGGTTCGCTGCCCGCGACGTCGCGAGAAGTCCACTGAACCTTATCATT
TAGAGGAAGGAGAAGTCGTAACAAG
>Locus12v1rpkm12782.49
AACATGATTACTGGTACTTCCCAAGCCGATTGTGCCATTCTTATTATTGCTGCCGGTACT
GGTGAATTCGAAGCTGGTATTTCCAAGGATGGTCAAACTCGTGAACACGCCCTTCTTGCT
TACACTCTTGGTGTCAAACAACTTATTGTTGCTGTCAACAAGATGGATACTGCTAAGTGG
TCCGAAGCTCGTTTCAAGGAAATTGTCAAGGAAGTTTCCAACTTCATTAAGAAGACTGGT
TACAACCCAAAGACTGTTCCATTCGTCCCAATTTCCGGATGGCACGGTGATAACATGATT
GAAGCCACCACTAATATGCCATGGTACAAGGGTTGGAGCAAGGAAACCAAGTCTGGTTCC
TACACTGGTAAGACTCTTTTAGAAGCTATTGACTCTATTGAACCACCAGCTCGTCCAGTC
GATAAGCCACTTCGTCTTCCACTTCAAGATGTCTACAAGATCGGTGGTATTGGTACTGTC
CCAGTCGGTCGTGTTGAAACTGGTACTATTAAGCCAGGTATGGTTGTTACTTTCGCCCCA
ACTGGTGTCACCACTGAAGTTAAGTCTGTTGAAATGCACCACGAATCCCTTGCCGAAGGT
GTTCCAGGTGATAACGTCGGTTTCAACGTTAAGAACGTTTCCGTTAAGGAAATCCGTCGT
GGTAACGTCTGTTCTGACTCCAAGAGAGACCCAGCTAAGGAATCCGCTTCCTTCGTTGCC
CAAGTTATTGTCATTAACCACCCAGGTCAAATCTCTGCTGGTTACTCTCCAGTTCTTGAT
TGTCACACTGCTCACATTGCCTGTA
>Locus13v1rpkm12377.85
AGGAAGAACGGAAGACTAAACGACCAATTCTACCGAAACCGTTAATACCGACCTTAATAA
CCATGTTGAATTTTAAAAGTTTTGTTTATTTATTATTTTTAAAATATTAAATAAACAAAA
CTTTTAAAATTCAACATGGTTATTAAGGTCGGTATTAACGGTTTCGGTAGAATTGGTCGT
TTAGTCTTCCGTTCTTCCTTCGAAAGAGACGACATTGAAGTTGTCGCTGTCAACGATCCA
TTCATTGACCTTGACTACATGGTTTACCTTACCAAGTACGATTCCACTCACGGACGTTTC
AACGGTACCGTTGAAGCCAAGAACGGTAAATTAGTTGTTAACGGTAAGGAAGTTTCCGTT
TTCGCTGAAAGAGACCCAGCTAACATTAAATGGGGTGAAGCTGGTGCTGAATACATTGTT
GAATCCACTGGTGTCTTCACTCTTACTGAAAAGGCCTCTGCTCACTTAAAGGGTGGAGCC
AAGAAGGTTATCATTTCTGCCCCATCCAAGGATGCCCCAACCTTCGTCGTTGGTGTCAAC
CTTGACAAATACGATCCATCTATGACTGTTGTTTCTAACGCTTCCTGTACCACTAACTGT
TTAGCTCCACTCGCTAAGGTTATCAACGACAAGTTCGGTATTGTTGAAGGTTTAATGACT
ACTTGTCACGCTACCACCGCCACTCAAAAGACTGTCGATGGTCCATCTGGTAAGGACTGG
AGATCTGGTCGTGGTGCTGGTCAAAACATCATTCCAGCTTCCACTGGTGCCGCTAAGGCT
GTTACCCTCGTTATCCCAGAACTTAAGGGTAAGCTTACTGGTATGTCCTTCCGTGTCCCA
ACTCCAGATGTTTCTGTTGTTGATCTTACTTGCCGTCTTGCCAAGGAAGCCACTTACGAA
CAAATTAAGACTGCCGTCAAGGAAGCTTCTGAAGGTGCTCTTAAGGGTATCTTAGGTTAC
ACTGAAGATGCTGTCGTTTCTTGCGATTTCACTTCTGACAAGCGTTCCTCTATCTTCGAT
GCTGCTGCCGGTATTGCTCTTAACTCTACTTTCGTTAAGTTAATTTCCTGGTACGATAAC
GAATTCGGTTACTCCAACCGTGTTCTTGATCTCATTGCTTACATGTACTCCAAGGACAAC
TAAATGCATTAATTGATTTAATAAATTTAGTCAATTCTTAAAATACTTTTGAAATTAAAA
AAAATAAAAACGAAAAATAAAAAAAAACAACAATTGAAGATGAGATTATTATTATACATA
AAAAAATGGAATAATAAACCATGAAGATATCAACCTTTATAAAAAAAGGATTAATAT
>Locus14v1rpkm11385.68
TGTAGATCAAGATTAATTTTCTATAAAGCTAACATAATGGCAACTCATCATAATTTAAAT
TTTACAATAACCACAGTCCTAAAATATATTAATAAAGTTGACATAATATTAAACCCAATT
AACTGACTGTTAATAGATTAAGAGTCTCATCGACTCTAAAAAGAGATTCTTTGAAGATAG
AATTTCGTGCCGGACAAAGAATATTATGTCAACATGGAAATGATCTAAGGACTGTGGTTA
TTGTAAAATTTAAATTATGATGAGTTGCCATTATGTTAGCTTTATAGAAAATTAATCTTG
ATCTACATTGAAGATGAGTGATCTAAAATTTTAAAAATGGAAAATCGCGTCAAATATTTA
ATATTATTATAAAATAAAACCCCCT
>Locus15v1rpkm10480.62
CTGACTCCAAGAGAGACCCAGCTAAGGAATCCGCTTCCTTCGTTGCCCAAGTTATTGTCA
TTAACCACCCAGGTCAAATCTCTGCTGGTTACTCTCCAGTTCTTGATTGTCACACTGCTC
ACATTGCCTGTAGATTCGCTGAACTCCAAAAGAAGATGGACCGTCGTTCTGGTAAGACTC
TTGAAGAAAATCCAAAGTTCATCAAGTCTGGTGATGCCGCTATGGTTAAGTTAATTCCAT
CTAAGCCACTCTGTGTCGAAACCTTCGTCGAATACCCACCACTCGGTCGTTTCGCCGTTC
GTGATATGAGACAAACTGT
>Locus16v1rpkm9854.84
TGTGGTCTTCTTTTCGGTTATGAAGTTGGTGTCATGAACGTAGTTAACACTATGGATGCC
TTCAACATCTTCTTCGGTTTAAACAAATGGGATGGTAGTGCCGTCAATGAATACGGTAAG
GCTGTTCCAGATGCCGATCACCCACAAGCTACCGAATTATTCTACCGTGAATTACAACCA
GGTACTGATAAGGAATGGAGATCAGGTTTAATTAACTCCTGTTTCCTTTTAGGTTCAGTT
ATTGGTGCTCTTGTTGCCACTTACTTCGGTGAAAAGTACGGTCGTAGAAACAGTATTATT
GTTGGTGCCTGTATTTTCATTGTTGGTATTTTCCTTGAAGCTTTCTCTATCCCAAGTTAC
CTCTTCATCTCTTTCGGTCGTATTGTTGCTGGTATTGCCATTGGTTTAAACAGTGTCATT
GCTCCAACTTACATTTCTGAAGTTGCTCCAGCTAAGTACAGAGGTACTCTTTCTTCCTGT
TACCAACTTATGATTACCTTTGGTATTATTATTGCCGCTGCCATTAACTCTGTTATCTGG
TACAAGACTAACTTCAAGCCAGCCGGTTTAAACAATGCCAAGGAAGCCAGAAAGGGTCAT
GAAGAAGATCAACTTGACAACTGGGAATGGAAGATTGCTCTTTTAATGCAACTTGTTCCA
GGTATTGGTCTTGCCGTTCTTATGATGTTACTTCCAAAGTCTCCACGTTGGTTATGTTCC
AAGGACCGTGATGAAGAAGCTGCTGAAGTTCTTGCCAAGCTTAACGCTACCTCTACTTCT
GACTCTGTTGTTCAAGAAGAACTCAAGTCCATTCAAGAAGATGTCGCTGCTACTCGTGCT
GCTGGTTCTTCCTCTGTTAGTGAACTTTTCAGTTCTGTCGTTCGTCGTCGTACTTTCATT
ACTTTCCTTATGCAATTATTCCAACAATGGACTGGTATTAACCAAATTATGTACTACCAA
TCTCAAGTCTACCAACAAATGGGTTTCACTAAGTTCACCTCTGCTTGTGTCTTACCAATT
ATTAACAACTTTGTCAACTTCATCTCTACCTTCCCAGGTATGTGGGGTATTGATAGATTA
GGTCGTAAGACTTTATTAGTTATTGGTGCTATTATGATGACCGTTTTCCACTTAGGTGTC
TTCGTTTGCTCTACTCAAACTCAAAAGGAAAGTGACAGTGATGGTAAGATTAAGGTTTCT
AGTACTTGGAAGATTGCTGCTGTCGTCTGTATCTTCTGTTTCGTCTTCTCCTTCGCCTGG
ACTTGGGGTCCAGTCCCATGGGTCTACCAAGCTGAAGTCTTCCCACTCCGTGTCAGAGTT
AAGGGTGCTGCCGTCGGTAGTTTATCTAACTACTTAAACAACTTCATTCTTACTTTCCTT
GGTCCATACCTTATGACTCACTGGAAGAAGTACACTTTCCTTCTTTTCGCTATCTGCTGT
TTCCTCGCCTGGGCCTACGCTCAATTCTACGTTATTGAATGTAAGGGTCTCAACTTAGAA
GAAATGGATGCCAAGATGGCTGGTAAGGCTTAAGTGTCCTAAATAAAATAAAAAATAGAA
GCAAAAAATAAAAATGAAGCTCAATAACAATTGAGAAGTTATAAAAAAAAA
>Locus16v2rpkm1029.98
GAGTTAAGGGTGCTGCCGTCGGTAGTTTATCTAACTACTTAAACAACTTCATTCTTACTT
TCCTTGGTCCATACCTTATGACTCACTGGAAGAAGTACACTTTCCTTCTTTTCGCTATCT
GCTGTTTCCTCGCCTGGGCCTACGCTCAATTCTACGTTATTGAATGTAAGGGTCTCAACT
TAGAAGAAATGGATGCCAAGATGGCTGGTAAGGCTTAAGTGTCCTAAATAAAATAAGCGA
TAAAAAAAAAAGTACCTGAATATAAAGGTATTTTTTCATTATTATCAAAAAAAA
>Locus16v3rpkm38.11_PRE
GTCGTATTGTTGCTGGTATTGCTATTGGTTTAAACAGTGTCATTGCTCCAACTTATATTT
CTGAAGTTGCTCCAGCCAAATACAGAGGTACTCTTTCTTCTTGTTATCAACTTATGACTA
CTTTCGGTATTGTTATTGCTGCTGCTATTAACTCTGTTATCTGGTACAAGACTAACTTCA
AGCCAGCCGGTTTAAACAATGCCAAGGAAGCCAGAAAGGGTCATGAAGAAGATCAACTTG
ACAACTGGGAATGGAAGATTGCTCTTTTAATGCAACTTGTTCCAGGTATTGGTCTTGCCG
TTCTTATGATGTTACTTCCAAAGTCTCCACGTTGGTTATGTTCCAAGGACCGTGATGAAG
AAGCTGCTGAAGTTCTTGCCAAGCTTAACGCTACCTCTACTTCTGACTCTGTTGTTCAAG
AAGAACTCAAGTCCATTCAAGAAGATGTCGCTGCTACTCGTGCTGCTGGTTCTTCCTCTG
TTAGTGAACTTTTCAGTTCTGTCGTTCGTCGTCGTA
>Locus17v1rpkm9302.57
TTAATTATTAATATACATTAATTTATTCAAAATGGTTAAACAAATTAACTTTGGTGGTGT
TATTGAAACCGTTTACGAAAGAGCCGATTTCCCACAAGAAAAGCTCAACCAAATTTTCAA
GGATGATGTTTTCGCTGTTATCGGTTACGGTACTCAAGGTCGTAACCAATCTCGTAACTT
AAGAGACAAGGGTTTCAAGGTTGTTGTCGGTCTTCGTAAGGGTCCATCCTGGGATCTTGC
CAAGGAAGACGGTTGGGTTGAAGGTGAAACTCTTTTCGAAATCACTGAAGCCTGTAACAA
GGGTACTATCATCATGTACCTTCTTTCTGATGCCGGTCAAAAGGCTGCCTGGAGTTCCAT
CAAGGAATTAGTCCACGGAAAGACTTTATACTTCTCTCACGGTTTCTCCATTGTCTTCAA
GGACAAGACTGGTGTTGTCCCACCAGCTGACTGTGATGTTATCATGGTTGCTCCAAAGGG
TTCCGGTACCACCGTCCGTACTCTTTTCTTAGAAGGTCGTGGTATTAACTCTTCTGTCGC
TGTCTTCCAAGATTACTCTGGTAAGGCCGAAGAAAGAGCTTACGCCGCTGGTATTGCCAT
CGGTTCTGGTTACCTTTACCCAACTACCTTCGAAAGAGAAACTTACTCTGACCTTACTGG
TGAACGTGGTACTCTTATGGGTTGTATCCAAGGTATCTTCAAGGCTCAATTCGAAGTCTT
AATTGCCAACGGTCACACTCCATCTGAAGCTTTCAACGAAACTGTTGAAGAAGCTACTCA
ATCTCTTTACCCACTTATCGGTAAGAACGGTATGGACTGGATGTACGATAACTGTTCTAC
TACTGCCAGACGTGGTGCCCTCGACTGGATGGACAAATTCTACGCTGCCACCAAGCCAGT
CTTTGAAGAATTATACGAAAGTGTCAGAAACGGTACTGAAGCTGAAAACACTTTAGTTGC
TAACTCTAAGCCAGATTACCGTGAATCTCTTGCCAAGGAATTAAAGGATCTCAGAGAATC
CCAAATGTGGCAAACTGCTGTTACTGTTCGTAGTCTTCGTCCAGAAAACCAAAAGGTTGA
AAAGCAATAAATTTAATACTATATTAATAGATAAAAACAATTTTTTTTTTGTGAAAGAAA
CCAAAATAAATGTTTAACCCCATCAAACTTCAATAAATTTGAGGTTAAGAATAACCAAAA
AAAAAAAC
>Locus18v1rpkm8958.89
TATTTTTGCTGGTAAGCAATTAGAAGATGGACGTACTCTTTCTGATTATAATATTCAAAA
AGAATCTACACTCCATTTAGTCTTACGTCTTCGTGGTGGTATGCAAATCTTCGTAAAGAC
TTTGACTGGTAAGACTATCACCTTAGAAGTAGAATCTTCTGACACTATTGAAAACGTTAA
AGCTAAGATTCAAGATAAGGAAGGTATTCCACCAGACCAACAACGTCTTATTTTTGCTGG
TAAGCAATTAGAAGATGGACGTACTCTTTCTGATTATAATATTCAAAAAGAATCTACTCT
CCACTTAGTCTTACGTCTTCGTGGTGGTATGCAAATTTTTGTTAAGACTTTAACTGGTAA
AACTATTACTTTAGAAGTTGAATCTTCTGATACTATTGAAAATGTTAAAGCTAAGATTCA
AGATAAAGAAGGTATTCCACCAGACCAACAACGTCTTATTTTTGCTGGTAAACAATTAGA
AGATGGACGTACTCTTTCTGATTACAACATTCAAAAAGAATCTACACTCCACTTAGTCTT
ACGTCTTCGTGGTGGTATGCAAATCTTCGTAAAGACTTTGACTGGTAAGACTATTATCAC
CTTAGAAGTAGAATCTTCTGACACTATTGAAAATGTCAAAGCTAAGATTCAAGATAAGGA
AGGTATTCCACCAGACCAACAACGTCTTATTTTTGCTGGTAAACAATTAGAAGATGGACG
TACTCTT
>Locus19v1rpkm7983.86
ATTAAGAGTACTTTAGATCCATTAGATGACCTCATTGAACAACAATGTGGTTTCCGTCCA
AAATACTTCAGAGCTCCAAAGGGTGAAATTAAACCTGAAACTGTTAGTTTTGTTAATCAA
TTAGGTTACAAACTTATTAAATGGGATACCGATACTAATGATTGGCATACTGCTTGGAAT
ACTAAAACTAATCAATGGAGTGATGTTGGTCCAGAACAAGATCCAAATGTTATAGATGAT
CCACAAAGAAGAGTTAAAGAAGCTGAAGAATTCCTTACTGCCGAATTTAATTTAAAGAAG
CCAAGTTACCTTATCTTAGATCATGATGTTAAAGAACACACTGTTAAACAAATTGTTCCA
TGGCTTATTGAAAATTATCAAACTTTACTTCCAGGTTACAAATTTGTTACTGTTGCTGAA
TGTCTTGGTGATGTCCCATTAAGTGAAGTTCCATTTTTTTTAATAATAATTTTTTTAATA
TAATATAATCAAAATGGTTAAGGTCGCTGTTCTTGGTGCTGCTGGTGGTATTGGTCAACC
ACTTTCTCTTCTCCTCAAGTCTCACCCACAAGTTACCGAATTAAGTTTATACGATATCGT
TAACTCTCCAGGTGTTGCTGCCGATTTATCTCACATCTGCACTAAGGCTAAGGTTACTGG
TTACAAGGGTCAAGAAAACCTTGATGCTGCCCTTACTGGTTGTGATATTGTTGTTATTCC
AGCTGGTATTCCACGTAAGCCAGGTATGTCTCGTGACGATCTTTTCAACATTAACGCCGG
TATTGTTAAGGGTCTTGCCGAAGGTGTTGCTAAGAACTGCCCAAAGGCTTTCGTTTGTAT
TATCTCTAACCCAGTTAACTCTACTGTCCCAATCTGTGCCGAAGTCTTCAAGAAGGCCGG
TACCTACGACCCAAAGAGACTTTTCGGTATCACTCTTCTTGATATCGTTCGTTCCTCTAC
TTTCGTTTCTGAATGCAAGGGTACCAACCCATCTGAAACCAGAGTTACTGTTATTGGTGG
TCACTCCGGTGTTACCATTGTTCCACTTCTTTCCCAAGTTAAGGGTTTAACCTTCACTCA
AGAAGAAGTTGAAGCTCTTACTAAGCGTATTCAATTCGGTGGTGATGAAGTTGTTAAGGC
TAAGGATGGTGCTGGTTCTGCCACTCTTTCCATGGCTTACGCCGCTGCTCGTTTCGTCGA
CTCTCTTATTGAAGGTGCCTTCATGAAGAAGCCAGTCGTTGAATGTGCTTACGTCGAATC
TCCACTTGCTGCCGATGATGGTTGTGCTTTCTTCGCTTCTGCCATTGAACTCGGTCCATC
TGGTGCTGAAAAGATCTTACCAATTGGTCCATTATCTGAATACGAACAAGGTCTTTACAA
GAGCTGTGTTGAACAACTTAAGGGTAACATTGCCAAGGGTATTAACTTTGTTAACCAAGC
TTAAATTGTTTGATTATATCCAATTATATTAAAAATGTGTATATATATGATATTTGAAAT
AATTTAAATAGAATATATATTTGAAATAACCAAAAAATTTGGTTAATCAAAAGAAAAAAA
AAAAGAAAAAATAATTATTAGCTCATAATAAATGAGAGCAATTTTTTGTCTATGAAATAA
AAAAAAGAGAGAAAAAAAAGGAA
>Locus19v2rpkm197.74_PRE
AAAAAAAAAAAAAAAAAAAAAAAAAAAAAAAAAAAAAATATAAAAAAAAAAATTATAAAC
AAACAAACAAACAAATAAATATAAAATTAATAAAGATGCGTTTTACAGTAAAAACTTTAT
TAGCTCTTACTGCATTTATGACTGTTAAAGCCCAAGAAGCTACAGCTTATGCCGATGGTA
ATACTGCTGCCACTGGTGCTGCTGCTACTGATAAAACTGCTGCTACTACTGCTGCTACTA
CTGCTAATACTGCTAATGCAGCTACTACTGGTGCTACTGCTAATCCTCCTGTTACTGGTG
GTGAAATTTTATCTTGTACTGTTCCAAATACCATTGCTTGGACTTTTGATGATGGACCAT
ATCAATTTACTGAACAATTACTCGATACATTAAAGGCTAATAATATTAAGGTTACTTTCT
TCGTTAATGGTAACAACTGGTGGGGTGACTTAAGAGAAGACCCTGCTAAATTAGCTGTTC
TTAAGAGAGCTTGTACTGAAGGTCATCAAATTGCTTCTCACACTTGGAATCACTGGACTG
ATCCAAATATTCCAGGTGAAAGTATTGAACCAGCTACTATTGAAGAAATTAAGAGTACTT
TAGATCCATTAGATGACCTCATTGAACAACAATGTGGTTTCCGTCCAAAATACTTCAGAG
CTCCAAAGGGTGAAATTAAACCTGAAACTGTTAGTTTTGTTAATCAATTAGGTTACAAAC
TTATTAAATGGGATACCGATACTAATGATTGGCATACTGCTTGGAATACTAAAACTAATC
AATGGAGTGATGTTGGTCCAGAACAAGATCCAAATGTTATAGATGATCCACAAAGAAGAG
TTAAAGAAGCTGAAGAATTCCTTACTGCCGAATTTAATTTAAAGAAGCCAAGTTACCTTA
TCTTAGATCATGATGTTAAAGAACACACTGTTAAACAAATTGTTCCATGGCTTATTGAAA
ATTATCAAACTTTACTTCCAGGTTACAAATTTGTTACTGTTGCTGAATGTCTTGGTGATG
TCCCATTAAGTGAAGTTCCAGGTAATAATACTGTTGTAGTTGATAAATCTGTTAGTAACC
TTAATGCTACTAATCCTAATGCTAATGCTGATGCTAAATCTTCATCTCTTGTCTCATCTG
AAGTTTCTACTTTCTATGTTATGGCTGCTTTATTAATTTCCACTATTTTTATGTTATTTT
AATTTAAATAATTAAAGAAAAAAAAATATATAAATAAATATATAATATATTTTTTTAAAA
AAATAAAAATTTTAACAAAATAGAA
>Locus20v1rpkm7522.33
ATCATGGGTATTAGCAGAGACAGTCGTCACAAGCGTAACGCTACTGGTGCCAAGCGCGCC
CAATACCGTAAGAAGAGAAAGTTCGAAATGGGTCGTCAAAACTCTTTAACTAAGCTTGGT
TCTAAGAAGATCCACACTATCAGAGTTAGAGGTGGTAACCTTAAATACAGAGCTTTAAGA
TTAGATAGCGGTAACTTCTCCTGGGGTTCTGAAGCTATTACTCGTAAGGCCCGTATTGTT
GCTGTCGTCTACAATGCCTCTGATAACGATCTCGTCCGTACTAACACTCTTGTCAAGAAC
GCCATTGTTCAAATTGATGCCACTCCATTCAGACAATGGTTCGAAACTCACTACGGTGTT
GTCCTCGGAAAGAAGAAGACTGACGAAGAAGAAAAGAAGGTCTCCAACCACGTCCAACGT
AAGCTCGAATCTCGTAAGACCCAATCTAAGATCGATTCTAATGTTAAGGATCAATTCGCT
GCTGGTCGTCTCTACGCTTGTATCTCCTCCCGTCCAGGTCAATCCGGTCGTGCCGATGGT
TACATCTTAGAAGGAAAGGAACTTGACTTCTACGTCAGAAAGATCAAGTCTAAGAAGTAA
AAAGTGTATTGTTGACAATTTACATGTTTTAATACAATTTTTTGACAACATAAATAAAGA
TAAAAATTTAAAAAAAAATAA
>Locus20v2rpkm28.30_PRE
TTTTTTTTTTATATATGGTGTTAAAATTTTATATTTTATCATATTACTTGTTTAAGATAT
AGTATATGATAGAATGATGAATGCATATATGAATTAATTAATTATATATAATATATATGT
ATATATAATAATTTATATTTTATGCTATTTTATATAATGGAACTATTTAAAATGTAAAAC
TAAGATCATAAGGCATTAACATGTTGATACATAATTGTGAAATGAATAATTATTAATATG
ATATAATTTATATTATATAAAAAATATTATGAAAAATAGGTATTAGCAGAGACAGTCGTC
ACAAGCGTAACGCTACTGGTGCCAAGCGCGCCCAATACCGTAAGAAGAGAAAGTTCGAAA
TGGGTCGTCAAAACTCTTTAACTAAGCTTGGTTCTAAGAAGATCCACACTATCAGAGTTA
GAGGTGGTAACCTTAAATACAGAGCTTTAAGATTAGATAGCGGTAACTTCTCCTGGGGTT
CTGAAGCTATTACTCGTAAGGCCCGTATTGTTGCTGTCGT
>Locus20v3rpkm21.60_PRE
TATTAATGAAATGAAAAAAGATGCCTTGTGAATGTTGTTTAATAATTGATGAATGAATTA
ATTTTAAATGATGAATGTGTTTATTTTTTTTTGGTTTTTTTTATATATGGTGTTAAAATT
TTATATTTTATCATATTACTTGTTTAAGATATAGTATATGATAGAATGATGAATGCATAT
ATGAATTAATAAATTATATATAATAAATATGAATATATAATTATTAATATATTATGCTAT
TTTATATAATGGAACTATTTAAAATGTAAAACTAAGATCATAAGGCATTAACATGTTGAT
ACATAATTGTGAAATGAATAATTATTAATATGATATAATTTATATTATATAAAAAATATT
ATGAAAAATAGGTATTAGCAGAGACAGTCGTCACAAGCGTAACGCTACTGGTGCCAAGCG
CGCCCAATACCGTAAGAAGAGAAAGTTCGAAATGGGTCGTCAAAACTCTTTAACTAAGCT
TGGTTCTAAGAAGATCCACACTATCAGAGTTAGAGGTGGTAACCTTAAATACAGAGCTTT
AAGATTAGATAGCGGTAACTTCTCCTGGGGTTCTGAAG
>Locus21v1rpkm6961.52
GCCTTCTACGTTCAAATTCAAGCCGTCCTTTCCCTTTACGCTTCTGGTCGTACTACTGGT
ATTGTACTTGATTCTGGTGATGGTGTTTCCCACACTGTCCCAATTTACGAAGGTTACTCA
CTTCCACACGCTATCCTTCGTCTTGATCTTGCTGGTCGTGATTTAACTGAACATCTTATG
AAGCTTCTTACTGAACGTGGTTACACTTTCACTACTACTGCTGAACGTGAAATTGTTCGT
GATATTAAGGAAAAGCTTTGTTACGTTGCTCTTGACTTTGAACAAGAAATGCAAACTGCT
GCTCAATCGGCACAACTAGAAAAGAGTTATGAATTGCCGGATGGTAACGTTCTTACTATT
GGTAATGAACGTTTCAGATGTCCAGAAGCTCTCTTCCAACCAGGTCTTATTGGTCTTGAA
TCTGCTGGTATTCATGAAACTACCTACAACTCTATCATGAAGTGTGATGTTGATATTCGT
AAGGATCTTTACGGTAACATTGTTCTTTCTGGTGGTACCACTATGTACCCAGGTATTGCT
GACCGTATGCAACGTGAAATTACTGCTCTTGCTCCATCTTCAATGAAGATTAAGATTGTT
GCTCCACCAGAACGTAAATACTCTGTCTGGATTGGTGGATCTATTCTTGCTTCTCTTTCT
ACCTTCCAACAAATGTGGATCTCTAAGCAAGAATACGATGAATCTGGTCCATCTATTGTA
CACCGTAAGTGTTTCTAAGCAGCTTAATTCTGTACAAAATTTTAGATTTTCCAAAATATT
ATTTACTTTGATTTTAGTGTAAGGGATATAAAAAAAACTAACATGAAATTGAAGGAAGTA
ATATAAATCACATAAATATAATAGCATTTCATGAAAATAATTATTTTTTTTGAACCAAGG
TAAAAAAAATTAATTGGGAAAAGAAAAATATTATAAATAAACA
>Locus22v1rpkm6667.41
CGAATAGTAGTTGAGATGCAAATCTTTGTCAAAACCCTTACGGGTAAGACCATTACCCTT
GAGGTTGAATCCTCCGACACTATTGAAAATGTCAAAGCTAAGATCCAAGATAAGGAAGGT
ATCCCACCAGACCAACAACGTCTTATCTTCGCCGGTAAGCAATTAGAAGATGGTCGTACT
CTTTCTGACTACAACATTCAAAAGGAATCTACTTTACATCTTGTCCTTCGTTTACGTGGT
GGTGGTAAGAAGAGAAAGAAGAAGACTTACACCACTCCAAAGAAGATTAAGCACAAGAGA
AAGAAGGTTAAGTTAGCTGTTCTCAAGTACTATAAGGTCGATGACGATGGTAAAATCACC
CGTTTAAGACGTGAATGTCCAAAGTGTGGTGCTGGTGTCTTCCTTGCCTACCACCAAGAC
AGACAATACTGTGGTAAATGTGGTGTTACCTATGTTTTCCAAGGAAAGCAATAAGTTAAT
CATTGCCATTAATTGTTAATAAAAAATTATAAAAATATATACTATTTAATCAA
>Locus23v1rpkm6476.94
CTCTAACGAGTAGGAGGGCGTGGAGGTTTGTGAAGAAGCCTAGGATGTGAATCCGGGTGA
AACAGCCTCTAGTGCAGATCTTGGTGTCTGTACTTTTGTCATCATGAAGTTGAATATTTC
TTACCCGGCCACCGGTGCCCAAAAGCTCATCGATATTGAAGATGAACACAAGATTCGTGT
CTTCTACGACAAGCGTATGTCCTCTGAAGTCGATGGTGCTGCTATTGGCGATGAATTCAA
GGGTTACATTTTCAAGATCACTGGTGGAAATGACAAACAAGGTTTCCCAATGAAACAAGG
TCTCCTTACCAACCACCGTGTTCGTCTTCTCCTCTCTAAGGGTCACTCCTGCTACCGTCC
ACGTCGTGTTGGTGAACGTAAGAGAAAGTCTGTTCGTGGTTGTATTGTTGGTAACGATAT
TGCCGTTCTTTCTCTTGCCATTGTCAAGCAAGGTGAACAAGAAATTGAAGGTCTTACTGA
CCGCTCTTGCCCAAAGAGATTAGGTCCAAAGAGAGCTTCTAACATCCGTAAGATGTTTAA
CCTCTCTAAGGAAGATGATGTTCGTCAATACGTCATTCGTCGTGAAGTTACTTCTAAGAA
GGGTGTCAAGAACACTAAGGCTCCAAAGATCCAAAGACTTGTTACCCCAGTCACCCTTCA
ACGTAAGAGACACCTTATGGCTCTTAAGCGTAAGAATGCTGAAGCTTCTCGTGAAGCCGC
TGAACAATACGCTAAGTTATTAGCTCAACGTATTAAGGAAAGAAACGCTCAAAAGCACGA
ACAACATATTAAGCGTCGTCTCAGTTCTAAGACTGGAAACTAAATAAAATTTTAATATGT
ACAGATATTAAAAAATAATAATTAAAGTATTATTAAAAATATTTATAACCGTGCAATAAA
GTACAGTTTATTTATTTTTTAAATTAAAAATTTATTTTTTATTATTATAGAAAATGAAAA
CAATTTTTTTAGTAGTAATATATGGGAAGGTGAAAATAGGACAAATAAATATTGAAACGG
AAATTACAGGACAGAAAAATGAAATAATTAAAATTTATGGATTTAAGTAAAATATGATAT
TAATAAGGGGAAATGAATATAAAAGAGTAATTGTATGAGGTATAAATGAGGATTTTTTGA
GGGAATTGAAGAAGAATAGAATTAGATTTTTTTTAAGATTGTAAAATAAATGGGAAAATA
ATATAAAGGAAAAATGAAATGGGAAGGTATTTGAATATAAATAAAAAATTCGGTTTTGTA
AAAAAAAAAAATAAAAATAATTC
>Locus23v2rpkm41.47_PRE
CGCTCAAAAGCACGAACAACATATTAAGCGTCGTCTCAGTTCTAAGACTGGAAACTAAAT
AAAATTTTAATATAAAATGAAAACAATTTTTTTAGTAGTAATATATGGGAAGGTGAAAAT
AGGACAAATAAATATTGAAACGGAAATTACAGGACAGAAAAATGAAATAATTAAAATTTA
TGGATTTAAGTAAAATATGATATTAATAAGGGGAAATGAATATAAAAGAGTAATTGTATG
AGGTATAAATGAGGATTTTTTGAGGGAATTGAAGAAGAATAGAATTAGATTTTTTTTAAG
ATTGTAAAATAAATGGGAAAATAATATAAAGGAAAAATGAAATGGGAAGGTATTTGAATA
TAAATAAAAAATTCGGTTTTGTAAAAAAAAAAAATAATAATAATTCAAAAGACAAATGAT
TAAAAAAGAAAAATGAATTTACAAAATATGTAGAAAATATTAATTAGTTATTGAAAATAT
TAAATGTTCAAATGAATAAAAACAACAAAAATATGTAAA
>Locus24v1rpkm6308.65
GCTGAATTTTAATAGCATATAGTAAACATGGCTGACGCTTGTACCATCCGCACAAGGAAG
TTTATGACTAACCGTCTCCTTCAACGTAAGCAAATGATCGTTGATATCATTCACCCAAAT
TCTGCTAATCTTTCTAAGAACGATCTCCGTGATAAGCTTTCCAAGATGTACAAAGCCGAT
AAGGAAAACATTTTCGTTTTCGGTTTCCGTACTCACTTTGGTGGTGGTAAAAGTACTGGT
TACGCTTTAATTTACGATGACATTGAAGCTGCCAAGAAGTTTGAACCAAAATACAGATTA
GTCAGACAAGGTCTTGTTGAAAAGGTTCAACAATCCCGTAAGCAAATCAAGGAAAAGAAG
AACAGAGGTAAGAAGTTCCGTGGTACTAAGAAGGCTACTCAATCCAAGTAAACTGCTTAA
TATTTTCAAATATATAATATATATATTCTATATGAGAATATATGAGCTTTTGCTGATTAT
ATGATTAATGTAAATTAAAGATAAGCATTAATAAAAAAATATAAAAAAAACGTAGGGAGA
AAAAAGTGGATTAAAGTTTTACATATTAAATTTTAATATATTTTTTTCGTTTTTTATTTT
AATATTTAATAAATAAAGTACATGGAAATATATTGTTCAAATAAAATGGAAAGTTAATAT
TAATCAAAAAATCAAAAAAATGAGCATAAGGATTAATAATAAGAGATCGAAAAATAGAGG
ATCAAATGAATATTATTAAAGTGGAAAATCGTGAAAAAGCAAATTAACAGGGA
>Locus25v1rpkm6168.73
GGACCAAAAATTTAAAATTTTATTTATATTATTATAAATATAATTTTTATTACAAATAAT
AAATAATAAAATGGCTATTACTAAGGTTCACGCTCGTCAAATCTTCGATTCCCGTGGTAA
CCCAACTGTTGAAGTTGAAGTTACTACTGACAAGGGTCTCTTCCGTGCTGCTGTTCCATC
TGGTGCTTCCACTGGTGTTCACGAAGCTCTTGAACTCCGTGATGGAATTAAGGCTGATTA
CGTTGGCAAGGGTGTCTTAAAGGCTGTTGAAAACGTTAACAAGACCATTGCTCCAGCTCT
TATTGCCGCTAACCTTGATGTCAAGAACCAAAAGGCTGTTGATGACTTCCTTATCAACTT
AGATGGTACTCCAAACAAGAGCAAGCTCGGTGCTAACGCCATTCTTGGTGTTTCTCTTGC
CGTTGCCCGTGCTGGTGCCGCCGATAAGGGTGTTCCACTTTACCAACACTTAGGTGAATT
AGCCGGTAACAAGGGTCCATGGATTCTTCCAGTTCCATCCATGAACGTTCTTAACGGTGG
TTCTCACGCCGGTAACAAGCTCGCCATGCAAGAATTCATGATTCTTCCAACTGGTGCTAA
GTCTTTCACTGAAGCTCTTAAGATGGGTTCTGAAGTTTACCACTCTCTTAAGTCTGTCAT
CAAGGCCAAATACGGTCAAGATGCCTGTAACGTTGGTGATGAAGGTGGTTTCGCTCCAAA
TATTCAAGATAACAAGGAAGGTCTTGAACTTTTAAAGACTGCCATTGAAAAGGCCGGTTA
CACTGGTAAGGTTAAGATCGGTATGGATGTTGCCTCCTCTGAATTCTACAAGGACGGTAA
GTACGATCTTGACTTCAAGAACCCAAATTCCGACCCATCCAAGTGGATCTCTGGTGAAGA
ACTTGGTCAATTCTACAAGGAAATCACCTCTGAATACCCAATTGTTTCTATTGAAGATCC
ATACGATCAAGATGATTTTGATTCCTGGACCAAATTCAACGCTGATATGGCTGGTAAGAT
TCAAATTGTCGGTGATGATCTTACTGTCACTAACCCAAAGCGTATTGCTATGGCTATTGA
AAAGAAGGCCTGTAACGGTCTTTTATTAAAGGTCAACCAAATTGGTACCGTTTCTGAATC
TATTCAAGCTGCTCT
>Locus26v1rpkm5994.84
GTTGAAAATAAGGAAAAATGGCACCAGATAAGGCAGCTAAAGCAGCCGCAGCTAAAGCTG
GAGGTAAAGCTAAGAAGAAGAAGTGGTCTAAGGGAAAGGTTAAGGACAAGGCCAACAACG
CTGTTACTTTCGATAAGGAAACCTACGACAGACTTTTCAAGGAAGTTCCAACTTACAAGT
TAATTACCCCATCTCAATTAGTTGACCGTCTTAAGATCAATGCTTCCTTAGCCCGTGCTG
CTCTTAAGGAACTTGAACAAAAGGGTTTAATTCGTTTAATCTCTTCCCACAAATCTCAAC
TTATTTACACTAGAGCTACTCTTGAACAATAAGTTATATGAAATGTATAAAGAATAAACC
GAATTTGATATTAAATAAATTGAAAAGGGTGTTTGTCAGATAAAT
>Locus27v1rpkm5974.70
CTCTTATAAATTTATTGCACCTTAAGAACAACATGCTTATTCCACAAAAAGACAGGAAGA
CTATCTACCAATACCTCTTCCAAGAGGGTGTTATGGTTGCCAAGAAGGATTTCAACGCCC
CAAAGCACCAAGATGTTGATGTTTCCAACCTTTACGTTATTAAGGCTCTTCAATCTTTAG
CTTCCCGTGAATACGTCAAGGTCCAATTCTCTTGGTTATACTATTACTACTTCCTTACCG
ACAAGGGTATTGAATACCTCAGAGAATACCTTCACCTCCCACAAGAAATTGTCCCAAAGA
CTCACATTAAGACTCAAAAGAGTATCCCAAGAGGCAGTATGAGAGGCGAACGTCGTGATG
GTGAAAACCGTGGTGAACGTAACGATTACCGTAGACGTGACAAGGAAGGTGCAAGTGGTA
ACTTCAACCCAAGCTTCCGTGGTGGAGCTGGTCGTGGTCGCGCTCAAAACCAACAATAAG
CATATAAATATATTTAATGTATTAATATTATTTATTATGTTAAATAAATAAAGAATCGAA
AAAA
>Locus28v1rpkm5972.03
CTGTAATTCAAGATGGTTAACATCCCAAAGACCCGTAAAACTTTCTGTAAGGGTAAGAAG
TGCAGAAAGCACACCCTCCACAAGGTTACTCAATACAAGACTGGTAAAGCTTCTCTTTTC
GCTCAAGGTAAGAGACGTTATGACCGTAAGCAAAGTGGTTTCGGTGGTCAAACCAAGCCA
GTTTTCCACAAGAAGGCTAAGACTACCAAGAAGATTGTTCTTCGTTTAGAATGTACCGTC
TGTAAGTACAAGCAACAATTAGCCATCAAGAGATGCAAGCACTTCGAATTAGGTGGTGAA
AAGAAGACCAAGGGTGCCGCCCTCCAATTCTAAGTTATTTTATATTCAAATAATTTTGAT
AATAAAATCCACTGTATTGGATGTTTAAACAATAAAATAAAATATTGTGCATTGTTCATA
AATGCACATAACAAAAAAATTAAAAGATTTTATGTGTAAACGTTTTTAAGGAAATGACGT
GTAGGGATATTTATTATTAATTTTAATAAAATATTTTATATTAAAATATAAA
>Locus29v1rpkm5855.79
TCTTGATCTACATTGAAGATGAGTGATCTAAAATTTTAAAAATGGAAAATCGCGTCAAAT
ATTTAATATTATTATAAAATAAAACCCCCTAAAGAAACTAAATAAAAGTATAATACTAAA
ATAAAATAATTAAGAATATAAGGCTTAAATTACGCGTTAAAGGTTTGGAAGAAACACGTG
TAAACAAATAAATTTGAGACTCTTAATAGGAAATTAAATCATTAATTGATAAATAAATAT
AACTTTTGAATATTAAAGGCTATTTTTATATATATAAAGGTTATTTTTCTACAAAAATAA
TAAAATTTATAATTAAATATGTTAGGACGTAAAAACCAGTGAGTTAATCCATGAGTTGTC
AAGAGTACGTAAAACCAAATATGTTAGGACGTAAAA
>Locus30v1rpkm5597.20
ATCGACTATAGCAAACATGGCACAGATTTCTAAAAAAAGAAAGTTCGTCGCTGATGGTGT
TTTCTACGCCGAATTAAACGAATTCCTTACTCGTGAATTAGCCGAAGAAGGTTACTCTGG
TGTTGAAGTTCGTGTCACTCCAGCCCGTACTGAAATTATTATTCGTGCTACTCGTACTAG
AGATGTTCTTGGTGAAAAGGGTCGTCGTATTAGAGAACTTACCTCAGTTGTTCAAAAGAG
ATTCAACTTCCCAGAAAACTCTGTTGAACTTTACGCTGAAAAGGTTGAAATTCGTGGTCT
CTGTGCTATTGCTCAAGCTGAATCCCTCAAGTTCAAACTTCTCCAAGGTCTTGCTGTCAG
AAGAGCTTGCTACGGTGTTCTTCGTTTCGTTATGGACGCTGGTGCCAAGGGTTGTGAAGT
TATTGTCTCTGGTAAGCTTCGTGCTGCTCGTGCCAAGTCCATGAAGTTCTCTGACGGTTT
ATTACTTCACTCTGGTGAACCAATCCGTCAATACATTGACAAAGCCACTAGACACGTTCT
CCTTAGACAAGGTGTTCTTGGTGTTAAGGTCAAGATTATGATGGATTACGACCCAACTGG
TAAGAGAGGTCCAAAGACTCCATTCCCAGATAATGTCAGAATTAAGGATCCAAAGGAAGA
CGAAGAAGAAATTGTCACCAAGACTATTGTTTACGATAGTGAAGCTCCACAAGAAGTTCC
AGTTGAAGCTTAAATAAATTGTGAATAAATAATATTTACATCAACTAAAA
>Locus31v1rpkm5550.74
GTCTCAAAGATTAAGCCATGCATGTCTAAGTATAAACAATTATACTGTGAAACTGCGAAT
GGCTCATTAAATCAGTTATAGTTTATTTGATAGTACCTTACTACTTGGATAACCGTGGTA
ATTCTAGAGCTAATACATGCTAAAAAACCCGACTTCGGAAGGGTTGTATTTATTAGATAA
AAAACCAATGCCCTTCGGGGCACCTTGGTGATTCATAATAACTTTTCGAATCGTATGACT
TTACGTCGACGATGGTTCATTCAAATTTCTGCCCTATCAACTTTCGATGGTAGGATAGAG
GCCTACCATGGTTTTAACGGGTAACGGAGAATTAGGGTTCGATTCCGGAGAGGGAGCCTG
AGAAACGGCTACCACATCTAAGGAAGGCAGCAGGCGCGCAAATTACCCAATCCTGACACA
GGGAGGTAGTGAC
>Locus32v1rpkm5512.08
GGCTCTTTTTTTCCATTTGTAGTTCGTTAACAATGGTCAACCTCAGAACTCAAAAGAGAT
TGGCAGCCGCCGTCCTTAAGTGCGGTAAGAGAAAGGTCTGGTTAGATCCAAATGAAGTTA
CTGAAATTTCAACCGCTAACTCCCGTCAAAACATCCGTAAGTTATTCAAGGATGGTTTCA
TTGTTAAGAAGCCAAATACCTCCCACTCTCGTTTCAGAGTTAGACAAAAGCACGAAGCTA
AGCGTCTTGGTAGACACACCGGTTACGGTAAACGTAAGGGTACCGCCGATGCTCGTATGC
CAGAAGCTATTATGTGGATGAGAAGACAACGTGTTCTTAGAAGCTTATTAAGAAAATACC
GTGAATCTGGTAAGATCGACAAGCACTTATACCACGTTTTATACAACAAGTCTAAGGGTA
ACGTTTTCAAGAACAAGCGTGTCTTAATGGAATACATTCACGTCGCTAAGGCTGAAAAGA
CCAGAGCCAAGCTTCTCCACGAACAAGCCGAAGCTCACCGCCAAAGAAACAAGGCCGCCA
GAGAAAGAAGACTCCAAAGACAAGCTGAAAAGAAGGCTGCCATTTTCGGTCATTAAATGT
CTTAAAGTTGTGAAAAATATTTACAATAAATCTCTAATAAAGAACTTATTAAAAAAAAAC
TTTTTTTTATATTTAAAATTCAAAAAATAAATTAAATAATATTTAAACAGAATTTTTGTG
TAAATTCTCAATTATTGAAACATCAATTTTGTACGAGTAAAGCAATAATTATTTATTTTA
AATCAGTTTTTTTTATTTTAAATAAATATAAGTTATAAAATTGAAGTTTATTTTTATGTG
TTTTGGAATCAAATAAAGAAAAATGGATTACCACGGAAAAGGAAATTAAAAACGAAATAA
AATGGGATAAATACTTTTTACAAAGTGGAGGAAAAAAATAAGTAATGTGAATATTATACG
ATATGGATTTAATGTTTAATGTATAAATGATAGATGGAAAAAAATAAATATATATGTATT
AATTTTTTTAAAAAAAAAATATGTGAAAAAAAAA
>Locus33v1rpkm5457.09
TAGTCCTAGAGGCATCATGGTCAAATTCCTTAAACCAGGAAAGGTTGTTCTTATCTTACA
AGGTCGTTTCGCCGGAAAGAAGGCCGTCATTGTTAAAAACTATGACGAAGGTACCAAGGA
ACGTCCATACCCACATGCCATTGTTGCTGGTATTGAAAGATACCCATTAAAGGTTACTAA
GTCTATGGGACAAAAGCTTGTTGCCAAGCGCTCTAAGGTCAAGCCATTCGTTAAAGTCGT
TAACTTCAACCACATCATGCCAACTAGATACAGTCTTGATGTCGATTTAAAACAAAATGT
TACTCTTGATGCTTTCAAAGATCCAAGTCAAAGAATTCAAACCCGTAAGGTTATCAAGAA
GGCTTTTGAAGAAAGATACAAGAGCGGTAAGAACAAGTGGTTCTTCCAAAAGCTTCGTTT
CTAAGTTTGTTATTATCAATCAAAAGATTTAACAATTTTAAACGGAATTTATTGTAACTT
TTTAAAGCATAAATAAAATGACCATAAAAACATAAAAAAAAT
>Locus34v1rpkm5373.58
AAAAAAAGTATTATATATATAATTCATACGTATATACAATAATGAACTTTCAAAGCTTGT
TTTTATTTACCTTGTTTCTGTTGTTCATCATTTGGAATAAATATTACAATATCAGACATT
TTTATATATCCTATAATTATACCTATGATTGGAAAATAGACCACCCGTGATCGAAACTCA
TAAAAAATCAGAACGAATTCTATAATTTTAAATTCCTTCTCTTAATATGTCTCAAAGAAA
TTGCTCCAAGACCTCGAAGGTCCCAAAACGTCCATTCGAATCCGAACGTCTCGACCAAGA
ACTCCAATTAATTGGTAAGTACGGTCTTCGTAACAAGCGTGAAATCTGGAGAATCGGTTA
CACTCTTTCTAAGATTCGTCGTGCTGCTCGTGAACTTCTTATTTTAGATGCCCACGATCC
ACGTCGTCTTTTTGAAGGTAATGCCCTTATTCGTCGTTTAATTCGTATTGGTATCTTAGA
CGAAAGTAAGGCCAAGCTCGATTACTGTCTTGGTTTAAAGATCGAAGATTTCCTTGAAAG
ACGTCTCCAAACTAGAGTTTACAAGCGTGGTCTTGCCAGATCTATTCACCATTCTAGAGT
TTTAATCAAACAAAGACACATTAGAGTTGGTAAGCAAATCGTCGATGTTCCATCCTTCGT
TGTCAGAGTTAACAGTGACAGTCACATCGATTTCGCTCTTAACTCAACCTTCGGTGGTGG
TCGTCCAGGTAGAGTAAAGAGAAGAAACCTTGCTAACGCTGGTGGTGATGAAGCTGCTGA
TGAAGAATAAGCACTTTATTTACATTAATATTTTTGAAATAAAAAATATTTATGAATAAT
AAATAAATTATTTAAATTAAAAAAAAAAAAA
>Locus35v1rpkm5334.39
TCTCTATGTAAGTAATTAATGAGTTGGAAATGATGAATTTTTTAATTTTCTATTTTGATG
GATGCACATTTAATATGAAAATGTTATATATGATTAATACAAATTGATGAAGTGTTACTT
TATCCTTTAACAATAAAAGGAAATTATATGTTATTTAACTTTTATAACTTCAAAAATCAT
TATTATATTCAAATCGTAATGGAATGATGGATGCAATAGTGAATGATATTTTAAATATTA
AATAAGAAATATTATTAAAGAATTAATTATAATCATATTACCATATTATAGACGTTGATA
TAACATTATTTTAATCGTCATTTAGAATGAGACACAACAACCAGTTACCAAATCAACACT
TCCGCAAGGACTGGCAAATTCGTGTTAAGACTTGGTTCAACCAACCAGCCCGTAAGGTTA
GAAGAAGACTTAACCGTGTTGAAAAGGCTGCCAAGATCGCCCCACGTCCAGTCGATGGTT
TCCTCAGACCAGCTGTTAGAGCTCAAACTCTTAAATACAACTGTAAGATCAGAGCTGGTA
AGGGTTTCACCTTAGAAGAATTAAAGGAAGCTGGTGTTAACCGCAACGAAGCTCGTCACA
TTGGTATTGCTGTTGACCACCGCAGAAAGAACAGATCCGAAGAATCTTTACAATTAAATG
CTCAAAGATTAAAGGAATACATGTCCAAACTTATTGTCTTCCCAAAGAAGGAAGAAGCTG
TTCAACTTCCAGCTGGTGCTCTCCTTCCAATTGCTAATGCCTTCCCAAGAGAAAAGGCTC
GCAAGTCTGTTACTTTAGACAAGAAGTCTGCTTACGCTACTCTCCGTAAGGCTCAATCTG
ACGCTTGGTTAGTTGGTATCCGTGAAAAGCGTGCTAAGGAACTTGCTGAAAAGGAAGCTG
AAAAGAAGAAGTAAAGTGCTCAAACAAAATAGAGAAATAAAATATAAAAGATTAAATATC
ATATATTTTTTTCATATTATGCATTGATCATTTTGTGTTTTTTTATAACATATTTTATTA
TTAAATAAATAACGGGTAATTTAAATAAAATGTGGAATATACATAAAATAAGTAAAATAT
ATATTAATATGGAAAAGTATATAAATATGTAAATATATAATTTTTAAAAGATCTTATAAA
AAAATAAGAAAAAAAAGAACCGAAAAGAACGTAAAAGAGAAGGAAATTGAAAAGCAAATT
TTTGTTGGAGTTGATGAACGAAAAAATTATGTGGAAATATAGTATAAGGAGACGAATTTA
AATGAACGGAAAATTTGGAATATAATGTTATAAAAATAAAA
>Locus36v1rpkm5252.79
TAGTTATTGATAACGGTTCCGGTATGTGTAAGGCCGGTTTCGCTGGTGATGATGCTCCAC
GTGCCGTTTTCCCATCTATTGTTGGTCGTCCAAGACACCAAGGTGTTATGGTTGGTATGG
GTCAAAAGGATTCCTACGTTGGTGATGAAGCCCAATCTAAGAGAGGTATTCTTACTCTTA
AATACCCAATTGAACACGGTATTGTTACTAACTGGGATGATATGGAAAAGATCTGGCACC
ACACCTTCTACAATGAACTTCGTGTTGCTCCAGAAGAACACCCAGTTCTTCTTACTGAAG
CTCCACTTAACCCAAAGGCTAACCGTGAAAAGATGACTCAAATTATGTTTGAAACTTTCA
ACGTTCCAGCCTTCTACGTTCAAATTCAAGCCGTCCTTTCCCTTTACG
>Locus37v1rpkm5192.07
GATTAAAAGTGATTAATATGGCTGACGAACAAAAGAAGAGACGTACCTTCCGTAAGTACT
CCTACAGAGGTGTTGAACTCTCCAACCTTCTTGACTTAAACACTGAAGAATTCATTGAAC
TTGTTGATGCTCGTAAGCGCAGAAAGTTCCAACGTGGTCTTAAGAGAAAGCCAATGGGTC
TTATTAAGAAGTTAAGAAAGGCCAAGCAAGCTGTTACCGAAGAAGGTGAAAAGCCAGAAT
GTGTTAAGACCCACCTTCGTAACATGGTTATCGTTCCAGAAATGATCGGTTCCATTGTCG
GTATCTACAACGGTAAGACTTTTAATCAAGTTGAAATTAAGCCAGATATGATTGGTCACT
ACTTAGGTGAATTCTCTATCACTTACAAGCCAGTTAAGCACGGTCGTCCAGGTATTGGTG
CTACCCACTCATCTCGTTTCGTTCCATTAAAGTAGATGTTTTATTTATATATTACATACT
TATTCGAATCAGAGTAAAAATAAAAATTTAAAAATAAAAAAAAATCATAAATTAAGTGTA
AAAGAATGACGTGTTTAAAAAGGATAACGTGTAAAAAAAGGATATGAAGATATAAATATT
GAAATTTAAGGAATTGGAAATTCAGTTAAAATCATTCAAAAGCATTTTGTAAAGAATATT
ATTGAAGTTTTATATTTCGTAAGATATATATTAGTTTATATTTTTTTTATTTAATTAATA
ATAAATATATATCTTTCAAAAAAAAAAAAATCAGTGGGTAAATA
>Locus38v1rpkm5134.82
TATTTTTATAAGTCTGTTTTTTAGTCATGCCACCAAAGAACGATCCAAGTGAAGTTAAAT
ACGTTGTTCTCAGAACTACTGGTGGTGAAGTTGCTGGTGGTTCTACCCTTGCTCCAAAGA
TTGGTCCACTCGGTCTTAACCCAAAGAAGGTCGGTGATGATATTGCCAAGGCTACTTCCG
CTTACAAGGGTCTTCGTCTTACCGTTAGACTTGTTATCCAAAACAGACAAGCTAAGGTTG
AAATTGTTCCAAGTGCTTCTACTTTAATTATTAAGGCCCTTAAGGAACCAGTCAGAGACC
GTAAGAAGGAAAAGAACATCAAGCACGATGGTAACCTTACTCTTGATGAAGTTATTGAAA
TCGCTCGTACCATGCGTGAAAAGTCATACGCTAAGGATCTTGCCGGTGTTGTCCGTGAAA
TTCTTGGTACCTGTTTCTCCATTGGTTGTACCGTTGATGGTCAATCTCCAGTCGATGTCA
CTGAACAAATCAAGAACGGTGAAATTGATATCCCAAGCGAGTAAACAGATTATATGTATA
ACTAAAATTTACATAAATAAATTCAATAAGTAGCAAAAAAAA
>Locus39v1rpkm5121.19
ACATTTACATATATTTTATAGTGAAATGGCTACTGTTCGTCTTTACTCCAAAGCTCGTTT
CTTAGGATACAAGCGCTCCAAGCACAACCAAAGACTCCACACTAGTTTACTTCAAATTGA
AAACGTAAACACTACCAAGGACTCTCTCTTCTATCTTGGTAAACGTGTTGCTTACGTCTA
CAGAGCCTCTAAGGAAGTTAACGGTTCTAAGGTTAGAGTTATCTGGGGTAGAATTACTGC
TACTCACGGTAACAGTGGTGTTGTTAAAGCTAAGTTCAGAACTAACCTCCCACCAAGAGC
CATTGGTGCCCAAGTTCGTGTTATGATGTACCCATCCAACATCTAAATTTAATAAATATA
TGTAATAAGAGCTTAGAATGAAAAAAATTATTTAATAAATAATTTTGAATTTCATAGAGT
GACAACTAAAAA
>Locus40v1rpkm5095.02
GTAACATATTAGGTAATAAATATGTTTATAAAAAAATGAATGAAATAATTTGAAAATGAG
ATGAATGAATTTTTTTTTTATTTTAATTATTATTATATGTTTATTCTGGAAATGGATGAA
TAAACGAATAAAAAGAATGGATGAATAGATGAAATTATTTAAAATAATGAATGGAATTTC
ATATTAATTTTTATAATTATGTTAATTATATTTATTAGTAATACGAAATGGGTCGTGTCA
TTCGTGGTCAACGTAAGGGTGCGGGTTCAATTTTCACCTCCCACACCAAACATAGAAAGG
GTGCTGCTCAAATGAGACCTCTTGATTTCGCCGAAAGAAATGGTTACGTTCGTGGTCTTG
TTAAGGAAATTATTCATGATGCTGGTCGTGGCGCTCCACTTGCCAGAATTGTCTTCCGTG
ATCCATACAAGTACCGTTTAGTTTCTACCCTTATGGTCGCTACTGAAGGAATGTACACTG
GTCAATTCATTTACGCCGGAAAGAAGGCTAACCTTACTGTTGGTAACATCCTTCCAGTTT
CTTCCATGCCAGAAGGTACTATCATCTGTAACGTCGAAGAAAAGACCGGTGACCGTGGAT
GTATTGCCCGTACTTCCGGTAACTACGCTACCATTATTGGTCACAGTCCAGAAGATGGTA
AGACTAGAATTAAGCTTCCAAGTGGTGCTAAGAAGGTTATTGACAATACCTGCAGAGCTC
AAATCGGTATTGTTGCTGGTGGTGGTCGTATTGATAAGCCACTCTTAAAGGCTGGTCGTG
CCTTCTACAAGTTCAAGGCTAAGCGTAACAGCTGGCCAAAGACTCGTGGTGTTGCTATGA
ACCCAGTAGATCACCCACACGGTGGTGGTAACCATCAACACATTGGTCACGCTTCTACTC
TTGGAAGATCTGCTCCAGCTGGTCAAAAGGTTGGTCTTATTGCTGCCAGAAGAACTGGTC
TCTTAAGAGGTACCAAGGTTGTCGCCGAAAAGTAAATTTAATATTATATATTCCAAAAAA
ATGTATTATATTTAAACGTTGTCCAATAATAAAATTAAATCAGA
>Locus41v1rpkm5090.30
ACCAATTGAAGATGATCACTTCTACTAAGCTTTTAAATATTTATTGAGAACCACGTCATC
ATGGTTAAAGACACTACCAAGGCTGCTGCCGCCAAGAAGGCTGCTCTTAAGGGAGTTAAT
GCTAAGGCTACCAAGAAGATGATCACTTCTACTAGCTTCAGAAGACCAAAGACTCTTCGT
CTTGCTCGTAAGCCAAAGTACCCAAGAATCTCCGTCCCAAAGGTTAACTCTGTTGACCAA
TACAGCATTCTTAGATATCCACTTAAGACCGAATCTGCCATGAAGAAGATTGAAGATGAC
AACACTCTTGTTTTCATTTGCGACGTTAAGGCTAACAAGAAGCAAATCAAGGATGCCGTT
AAGAGAATGTACCAAGTTGATGCTGAAAAGGTCAACACTTTAATTACCCCAAGAGGTGCC
AAGAAGGCTTTCATTCGTCTTACTGCTGATGTTGATGCTTTAGAAGTTGCTAGCAAGATC
GGTTTCGTTTAAACAATTTAATATGTAAAAATACTGACGTGGATTTAGTAGTCAATATTT
TTTTTATATAAATAAAAAAAATAAAAA
>Locus42v1rpkm5011.61
AAAAAACTGGTAGATTCAATAAGAGTGATGCTCCAGCTACTACCACTACTACTAGAAAAA
CTACTACTACTACTACTGCCACTTCTACTAAACAAGTTGTTCCAACTAATTCCCTTCCAA
TTAATTCCCTTCCAGCTAAAACTGTTCCAACTACAGCTAGTGTTCAATCTGCTGTTGCTA
CAGAAGTAGTTGATGCACCAGTTACTGGTATTAGTGATATTATCATTCAAACTGGTCAAA
CTAATGATACTACTGTTCCAGATGAAGCTCCAATTGTCGGTAAAACCAAGACTGTTGATC
CAAACAAAACTGATTTAACCGATGAAGATATTAAAATTATTGAATCACAATTTAAAGATA
AAGAAGACGAACCAGGTTCATACACTGTTGGTGTTCTCTCTGCTGGTTTAGGTGTTACTG
GTGCCGCTGGTATTGGTTTATTATACTTGAAGAAAAAGAGTCCAAGTAAATATGATGAAT
TAAAGGAAAAATTCCCAGAAGCTTTCAATAATGTAAAGAGAAGTGTTTCTAGATCAGCTA
CTAGTATTAGAAGAGGTTTAACTAGAACTAAGAGTAAGAGTAATACTAGAACTAATAACA
AGGTTAGTAGACATGGTGACCATTCTCAAGAAAACTATAGAGAATTACCACAACATATGT
TTGGTAAGGATGGAATTCCACGTTACACTTTATATGATGCACCAATGAATAATTTCCCAG
AAACCAGTATTAGAATGTAAAAATAATACATCTAATTAATTAAATTATTTATTAAAATTT
TTATTATTAAATTTTAAAATATAAAATGGGTATTCTCGATATTGTTCCACCAGGTGTTGT
TACTGGCGACAACCTTAGAAAACTTTTCAAGTACGCTAAGGACCACAAGTTCGCTATTCC
AGCTGTTAACTGTACTTCTTCTTCTACTGTTAATGCTGTTTTAGAAGCTGCCCGTGACAT
TAAGGCTCCAATCATCATTCAATTCTCCAATGGTGGTTCTGCTTTCTACGCTGGTAAGGG
TATTTCTAACAAGAACCAAGAAGCTTCTGTTCTTGGTGCTGTTGCTGGTGCTCTCCACGT
TCGTCAAGTCGCTAAGGCTTACGGTATTCCAGTCGTTCTTCACTCTGACCACTGTGCCAA
GAAGCTCCTTCCATGGTTCGATGGTATGCTTAAGGCTGATGAAGAATACTTCGCTGTTCA
CGGTGAACCACTTTTCTCTTCCCACATGTTAGATCTTTCTGAAGAACCAAAGGAAGAAAA
CATTGCTATCTGTGTCGGTTACCTTAAGCGTATGGCCAAGATGGGTCAACTCTTAGAAAT
GGAAATCGGTATTACTGGTGGTGAAGAAGATGGTGTTGATAACTCTAACGCTGACCCAAC
CCGTCTTTACACTCAACCAGAAGATATCTGGGATGTTTACAAGGCTTTCTCTGAAATCAC
CGATATGTTCACCATTGCTGCCGCTTTCGGTAACGTTCACGGTGTCTACAAGCCAGGTAA
TGTTAAGCTTGCTCCAGAAATTCTCGGTAAGCACCAAGAATTCGTTCGTAAGCAACTTAA
CTCTTCTGAAGAAAAGCCAGTTAACTTCGTTTTCCACGGTGGTTCTGGTTCAACTGTTGA
TGAAATTAAGACCGCTCTTTCCAACGGTGTTGTTAAGATGAACATTGATACCGATACTCA
ATGGGCCTACTGGGTTGGTCTTAAGGACTTCTACGAAGCCAAGAAGGGATACCTTCAAGG
TCAAATTGGTAACCCAGAAGGTGAAGACAAGCCAAACAAGAAGTTCTACGATCCACGTAC
TTGGATTCGTGAATCTGAAAAGACTATGATCAAGCGTGTCCAAGAAGCTTGTGAATACCT
TAACAATGTCAATGTCTTATAAAGCGATAGTAATACCGTACTTGCACGCCTGTAAAAAAA
TAATTTAATATTATAATTTTTAATATTAAATTATTTTTTTTTGAAAATAAAGAAGAAAAC
CTATAATTAAAATTGAAATAAAAATTGAAAACCCAAAAAAACGAAATGAATAAATAACAA
CTTTCTATA
>Locus42v2rpkm31.28_PRE
AAAAAAAGTAAATATTAAAAATAAAAAAAATAATAATATAGATATATCAATATAAAAAAT
GAAGTTAATATACTTTTCTTTATTATTTGCATTTTTCATTACTTTAATTAATGCTGATGG
AAAGTCATATCATGCCACTTTCTATGGTGGTAGTGATGATGGTAATAGTGAAAGAAATCC
ATCTTGTTATCATGATATGAAAAAACCAGATACTGATTACTATGCCGCTGTTGGTACTTT
ATATGATTCAAAATTATGTGGTTCATATGCTGTTGTCATGGGTGTAGAAAGAGATAGTAA
ACATGACGGTAAATACGATGGTAAAATGGTCAAGGTAAAAATTATGGATAGTTGTAGAGA
ATGTAAGGATTCTCACATTGATCTTAGTAGAGATGCCTTTGCTTATATTCGTGATCATAA
CAAGGGTGAACTTAAAATTATTTGGCTTGCTGCTACTTCAGATGGTGATGTTAAGAGAGA
TGTTATTTACCCATCTGAAGTTACTGAAGAATTCGCTAAGAAGGTTTATGGTATGAGTAA
ATCTCAATTTGTTTCTGCTTTTAAGAAGCAAGCTTTAAGAATGATTAAAAATGGAGAAAA
AACTGGTAGATTCAATAAGAGTGATGCTCCAGCTACTACCACTACTACTAGAAAAACTAC
TACTACTACTACTGCCACTTCTACTAAACAAGTTGTTCCAACTAATTCCCTTCCAATTAA
TTCCCTTCCAGCTAAAACTGTTCCAACTACAGCTAGTGTTCAATCTGCTGTTGCTACAGA
AGTAGTTGATGCACCAGTTACTGGTATTAGTGATATTATCATTCAAACTGGTCAAACTAA
TGATACTACTGTTCCAGATGAAGCTCCAATTGTCGGTAAAACCAAGACTGTTGATCCAAA
CAAAACTGATTTAACCGATGAAGATATTAAAATTATTGAATCACAATTTAAAGATAAAGA
AGACGAACCAGGTTCATACACTGTTGGTGTTCTCTCTGCTGGTTTAGGTGTTACTGGTGC
CGCTGGTATTGGTTTATTATACTTGAAGAAAAAGAGTCCAAGTAAATATGATGAATTAAA
GGAAAAATTCCCAGAAGCTTTCAATAATGTAAAGAGAAGTGTTTCTAGATCAGCTACTAG
TATTAGAAGAGGTTTAACTAGAACTAAGAGTAAGAGTAATACTAGAACTAATAACAAGGT
TAGTAGACATGGTGACCATTCTCAAGAAAACTATAGAGAATTACCACAACATATGTTTGG
TAAGGATGGAATTCCACGTTACACTTTATATGATGCACCAATGAATAATTTCCCAGAAAC
CAGTATTAGAATGTAAAAATAATACATCTAATTAATTAAATTATTTATGCATGTAATATA
GAAAAGAATATCTAAATTTATAAACATCAACTTTTTTTTTTTTTAAGGAATTAAGTGAG
>Locus43v1rpkm5001.75
TTGTGTAAACTGAATCATGACCCAAAAAAAGAAGAAATAACGGACGTAACAAGCACGGTC
GCGGACACGTTAAATTTGTTCGTTGCGCCAACTGTGCCAGATGTGTTCCAAAGGACAAAG
CCATCAAGAGATTTTTAATCAGAAACATGGTTGAAGCCGCTGCTGTTCGTGATATTGCTG
AAAACTCTGTCTACGACAATGTTGTTCTTCCAAAACTCTACATCAAGATGCACTACTGTG
TTTCCTGTGGTATCCACAGTCACATTGTCCGTGTTCGTTCCCGTGACGGTCGTCGTAACA
GAGCTCCACCACAAAGATTCAGATTCAACAAGGATGGAAAGAAGGTTACTCCAAACAAGG
CCTAAATTTGAAATTGAGCCTCGTTCTTTTTTTAATTGTTGGAAAATTCAAAAATAAATT
TAATAATAAAAATTTATTTATGAAAAAATAATTAAATCAAAAATATGTATTGACAAAATA
ACAAATATAAAAATCTTATCAATTTTTAAGTGTAAAAAATAATCAATATTTTATGACCCA
TTTTAAAAAAAAAGTTGTGCGTGAATGTATATATTAATGGAAAAAAGAGAAAATTGAAAA
AATGGAAAGGACATGAGAAAAATATATGAGTATTTGTAAGAAACGTTAATAATATTAGTA
AATCCGTAAAGGTCATGTATTTTGAATTAATG
>Locus44v1rpkm4997.70
AATTCGTTAACAAGTTCAATTTAGAAAAAATTTTTTGAAGATCCGTTCGGACATTTGAAA
ATGCCATCCAACAAGACTTTCAAGATTAAGCGTATCCTCGGTAAGAAACAAAAGCAAAAC
AGACCACTTCCACAATGGTTCCGTTTCAAGACCGGTAACACTATCAGATACAACTCTAAG
AGAAGAAACTGGAGAAGAACTAAGCTCAACCTCTAATTTAACAAATGCCCGTTTCTTGAA
GGATGTATTAAAGCAATTTTGGAATATATTTTTTATAGCTTTCGAAAAGGCTTAAAAATT
AAATATTGTAAATTTGTAGATTCAATTTATTTACAATAAAATAAAATTGCAACTTTATTC
AATAAAGGAAATACTTAAAAAATAAAAAAAATGAGAATGTGTTTTTTATTACATGAATAA
ATTTTTGTATTTTAAGATTATTAAATTAAAAATATAATAATATTCAAATATTTGTTATGG
GTGAAGTGATTTCTGGAGAAATGACCAAGAAAAAAAAGAGTAGAAATTAAATTATATGGA
ACATTTATATTGAAAATATATAACAATTTTATTTTTTTATTTAATAATTAATTAAATTTT
TTTTTCATTAATTTAAGTTTATTTATTTCATTTTCCATAAATTTTTTTTTTTAATTTAAT
TTATTTA
>Locus45v1rpkm4953.34
TTGATGTGTTGATAAATATTAAAAGTCCTTGATAAATTTATTATATATTTTAAAAAAAAA
AAAAAAAAAAAGAGTATAATTTGTTGATGAAATGTTTTATATAAAAAGAATCAAGAAAAT
GATGGATGAATTAAAAAAAATATATTAATGAAAATGAGTAATATTCTAATAATATATATT
ATTTATATTATTTTTCTCTTTTATTTATTTATTTACAATAGTCCATCGTCGTATCTGACA
AAAACTCATTTCAACACATTCTTCGTCTCCTTAACACTAACATTGACGGTAAGCAAAAGC
TTCAATTTGCTTTAACTTCCATCAGAGGTTGTGGTAGACGTTACGCTAATATTGTTTGTA
AGAAGGCCGAAATTGACCTCACTAAGCGTGCTGGTGAATTATCTAATGAAGAATTAGAAC
GTGTTGTAACTATTCTCCAAAACCCAACCCAATACAAGATTCCAAACTGGTTCCTTAACA
GACAAAAGGATGTTGTTGACGGTACTTACTCCCAACTCTTAGCTAACAACTTAGATAACA
AGCTTCGTGAAGATCTTGAACGTTTAAAGAAGATCAGATCCCACCGTGGTCTTCGTCACT
ACTGGGGTATTAAGGTCAGAGGTCAACACACCAAGACCACTGGTCGTCGTGGTCGTACTG
TTGGTGTTGCCAAGAAGAAGGGTGCATAAGTTTAATTTTTTTAGTTGCTCAATAAAAAAT
ATTGGCAAAGGAATAATGAAATT
>Locus46v1rpkm4948.28
AAAAAAATAAAAATGGCCCACAGTGTTAGTTCTCTTGTTAACAAGAAAATCGTTAACTAC
GTTAACGAATGCGCTGAACTCATGACTCCAAAGGACATCTATGTCTGTGATGGTTCCGCT
GAAGAATACCACTCTCTCTGTGAACTCCTTGTCAAACAAGGTATCTTCACCAAGCTTAAC
GAAACTAAGCGTCCAAACTGTTACCTTGCCCGTTCCAACCCAGCTGATGTTGCTCGTGTT
GAAAAGTGCACTTTCATCTGTTCCGAAAAGGAAGAAGATGCCGGTCCAACCAACAACTGG
ATGGCCCCAGCTGAAATGAAGGCTAAGCTTAATGGTTTAATGAAGGGTTGTATGAAGGGT
CGTACCATGTACGTTATTCCATTCTCTATGGGTCCAATCGGTGGTCCAATCTCCCGTATT
GGTGTTGAAATCACTGATTCTCCATACGTCGTCGTTAACATGGAAATCATGGCTAAGGTC
GGTAAGAAGGTTCTCGATGTCTTAGGTACTGATGGTGACTTCGTCCCATGTACTCACTCT
TGCCTTGCTCCATTAGAAGAAGGTCAACAAGACTCTACCTGGCCATGTAACATTGACAAC
AGATACATTGTTCAATTCCCAGAAGAACACAGAATTGTTTCTGTTGGTTCCGGTTATGGT
GGTAACGCTCTTCTTGGTAAGAAGTGTTTCGCTCTCCGTATTGCTACTGTTATGTGTCGT
GAAGAAGGTAACTCTCTTGCCGAACACATGCTTATTCTCGGTATCACTAACCCACAAGGT
AAGAAGTACTACATTACCGCTGCTTTCCCATCTGCTTGTGGTAAGACTAACCTTGCTATG
TTAAACGCTACCATCCCAGGATGGAAGATTGAATGTGTTGGTGATGATATCGCTTGGTTA
AAGATTGGTCCAGATGGTCGTTTCTGGGCTATTAACCCAGAATCTGGTTTCTTCGGTGTT
GCTCCAGGTACTTCCTACAAGTCTAATCCAAATGCTATGAAGTCCTGTGAAAAGGATACC
ATTTTCACTAACGTCGCTCTTACTGAAGACGGTGATGTCTGGTGGGAAGGTATGTCCAAG
GAAGTTCCAAAGGGTAAGATCATTACCTGGTTAGGTAAGGAATGGAGTGCCGACTCTGGT
GAACCAAAGCCAAACCTTGCTCATCCAAACTCTCGTTTCACCGCTAAGGTTGAAAACTGT
CCAGTTGGTGACCCAGGTTACTACGCCCTTGAAGGTGTCCCAGTTTCTGCTATGATCTTC
GGTGGTCGTCGTGAAAACACTGTTCCACTTGTCTTCCAATCTCGTAACTGGAAGCACGGT
GTCCTTCTTGGTTCCTCTGTTGCCTCTGAAACTACTGCTGCTGCTGAAGCTGCTGCTGGT
CAACTTCGTTTCGATCCATTCGCTATGCTTCCATTCTGTGGTTACAACATGGGTGACTAC
TTCGGATACTGGTTAACTTTCGCTGACAAGGTTGCTGCTGACAAGCTTCCAAAGATCTTC
CACGTCAACTGGTTCCGTAAGGAAAACGGTCGCTTCTTATGGCCAGGTTACGGTGAAAAC
TCCCGTGTCCTCAAGTGGATCATTGAACGTTGTGAAGGTAAGGAAGGTATTGCCGTTGAA
ACTCCAATTGGTTACCTCCCAGCTAAGGGTGCTCTTGATCTCTCTGGTCTTGATGTTCCA
GAAGCTGATATGGAAAAGCTTTTAACTGTTGACTGCAAGGCTTACCTTTCTGAAGTTGAA
AAGATTCGTACCTACCACTCCAAGTTCGGAGACCACCTTCCAAAGGATCTCATTGCTGAA
CTCGATGCTCTTGAAGCTAGACTTAAGGCCGCTCTCTAAATGCATTAATAAATTTTTGAA
TAGATTTATTAAACACCCCCAATTTTTTACTAGTATATTTAAATATTTTTAAAAGTCAAT
TTTAATAATATTTTTATTTATATAGGTAGAAAATTATAAAAAAAACAACAAATCAACAAC
AAAAAAAGAAACACA
>Locus47v1rpkm4945.67
AAAAAATTCCTTGTGTTCGTTTATTAGACGTTCAGGAAATTAATAACAATGGCTGCCCAA
AAGAAGTCTAAGAAGTCTATTGAATCCATTAACTCCCGTCTTGCTCTTGTCATGAAGAGT
GGTAAGTACTCTCTTGGTTACAAGCAAACCTTAAAGACTCTTCGTCAAGGAAAGTCCAAG
TTAGTTATCATCTCCGGTAACTGCCCACCACTCAGAAAATCTGAACTCGAATACTACGCT
ATGCTTTCTAAGACTGGTGTTCACCACTACAATGGAAACAATATCGATCTTGGTACTGCT
TGTGGTAAATACTTCCGTGTTGGTGTCTTATCTATCACTGATGCTGGTGACTCTGATATC
ATTAAGTCCCAAGAATAAATGATTTAAAAAAAACAACCATTGTAATAAATACATAATTCA
ATATAGTTAATTATTATCGGTATGATAAAAATAATTTAATTGTAAGGAATTATCGAAATA
AATATTGTAAAATTTTATTTTGCAATAAAGAA
>Locus48v1rpkm4900.47
TTATTTGTTAAATTTGCAAGATGGCACGTGGTCCAAAACATCATTTAAAGCGTCTCAATG
CCCCATCCCACTGGATGTTAGATAAGCTTACTGGTACTTGGGCTCCAAAACCAAGTGCTG
GTCCACACAAGACTCGTGAATGTTTACCACTCATGGTTTTCATCCGTAATAGATTAAAGT
ACGCTTTAACTAAGAAGGAAGTTGTTAGTATCCTTATGCAACGTCTTGTTAAGGTCGATG
GTAAGGTTAGAACTGATGCTACCTACCCAGCCGGTTTCATGGATGTCATCACTATCGAAA
AGACTGGTGAAAACTTCCGTCTTCTTTTCGATACTAAGGGTCGTTTCACTATCCACAGAA
TCACTGCTGAAGAAGCTAAGTACAAGCTCTGCAAGGTCAAGAAGGTTCAACTCGGTGCTA
AGGGTATCCCATACATGGTTACTCACGACGGTCGTACCATTCGTTACCCAGATCCTTTAA
TCAAGGTTAACGATACCGTCAAACTCGATCTTGAAACCGGTAAGGCTGCTGAATTCATTA
AATTTGAACCAGGTAACCTTTGCTGTATCACCGGTGGACACAACGTTGGTCGTGTTGGTG
TTATCACTCACCGTGAACGTCACCAAGGTGGTTTCGATATTATCCACGTTAAGGATTCTC
TTGAACGTACTTTCGCTACTCGTTCCTCTAACGTTTTCGTTATTGGTAACGGTAACCAAA
CCTGGATTTCTCTTCCAAAGGGTAAGGGTGTTAAGTTAACCATTACTGAAGAAAGAGACC
GTAGAAGACAACAAGCCTAAATGTAAAAATTAATTTTTAAATAAAATTTTACAAAATAAA
TGATGGTTTTATAAAATAAAAAAAAAAAAAAAAAAAAAAAAAAAAAAAAAAAAAAAAAAA
AAAAAAAAAAAAAAAAAAAAAAAAAAAAAAAAAA
>Locus49v1rpkm4869.92
GATTAATAAATGATAACTTAGTGTCACCGCTGAAACATTAAAATTCAAAATGTCTTACGT
CGCACAAGATAAGAAGGGTGAAGAAGCCAAGATTCACAGAATCAGAATCACTTTAACTTC
CAGAAACGTCAAGTCCCTTGAAAAGGTTTGCTCTGACCTTATTGCTCGTTCCAAGGAATC
TCAACTTAAGGTTAAGGGTCCAGTTCGTCTCCCAACCAAGGTTCTTCGTATTACTACCAG
AAAGACTCCATGTGGTGAAGGTTCTAAGACCTGGGATCGTTACGAAATGAGAATCCACAA
GAGACTTATTGATCTTCACTCACCAAGTGAAATCGTCAAGAAGATCACTTCCATCTCCAT
TGAACCAGGAGTTGAAGTCGAAGTTACTATTGCCAACAACTAGATTGTTTAATTAATGAT
AGGAACTTTGTAAGAATGATCATTACAAATAAAATGTCATAAAATTTAAAAAATAAAAAA
AAAA
>Locus50v1rpkm4817.29
TTTAAATAGAATATAAATAGAAAATATTAAACTTATATATTATTGAATAATAATATCTCT
TTATATTTTTAAAAAAAAAAATTTTTTTTTTATAAAAAAAAACGATTTCATCGATATTTA
CATTTTTTTCTTCATTCCTTTTTGATTAAATTGTATTTAATTAAAATCGTTTAGTATTAT
TTCTGGAAAATAATAACTAAAAAAATTTTTAAACTTTAGTAGTTTTAATTAAAATAAATT
AGTTAAACACTAGAATATTTTATTTTTTTTATTATTGAATAATAAAATAATTTAATTAAG
AAAATGCCATCTATTAGATCTGCTATTGCTCTTCTCGGTGCTTCCACTGTTATGGCTGCT
CCAGTTATTAAGAAGCGTGCTAGTGATGCCTACGCTCAACGTGCTATTGAACATTACAAC
AAAATGACTAACGGTGGTCAATACAATACTGAATATTTCTCACCAGAAAATGTTCCATAT
CACTCAATTGAAACTCTTATGGTTGAAGCTCCAGATCATGGTCACGAATCTGTATCTGAA
ACTTACTCTTTCTGGATCTGGTTAGAAGCTGTTAACGGTAAACTTACTGGTAACTACGAC
GGTATTAACACTGCCTGGAGTTACTTAGAAAAGCACATGATTCCAGATGCAAAGAACCAA
CCAGGTAACAGTAAATATAACCCATCTTCTCCAGCTACTTACGCTCCAGAAGATGATGAT
ATTACTAACTACCCAGCTCAACTTGTCTTCCAAGATGGTCTTGTTGGTGAAGATCCAATC
GCTAAGGAACTTCAACAAGCTTACAACACTTGGGATATCTATGCCATGCACTGGATTATT
GATGGTGATAACTGGTACGGTTATGGTCAACAAGCTGATGGTAAATCTAAGCCATCTTTC
ATTAACACTTTCCAACGTGGTTCTTCTGAATCTACTTGGAAGACTGTTCCACACCCATGT
TGGGAAGAATTCAAGTGGGGTGGTAGAAATGGTTTCTTAGATCTTTTCACTGGTGATAAC
AACTACGCTAAGCAATGGAGATACACTGCTGCTCCAGATGCTGATGCTCGTGCTATTCAA
GCTGCTTACTTCGGTTACATGTGGGCTGAAGAAGATGGTGTTGATCTTTC
>Locus51v1rpkm4764.39
ATATGGCTGGTAAGATTCAAATTGTCGGTGATGATCTTACTGTCACTAACCCAAAGCGTA
TTGCTATGGCTATTGAAAAGAAGGCCTGTAACGGTCTTTTATTAAAGGTCAACCAAATTG
GTACCGTTTCTGAATCTATTCAAGCTGCTCTTGATGCCTTCAACGATGGTTGGGGTGTTA
TGGTTTCTCACCGTTCTGGTGAAACTGAAGACACTTTCATTGCCGATCTTGTTGTTGGTC
TTAAGAGTGGTCAAATTAAGACTGGTGCTCCATGCCGTTCCGAAAGAAACGCTAAGTACA
ACCAACTCTTACGTATTGAAGAAGAACTCGGTGCTAGCGCTACCTACGCTGGTGAAAACT
TCCGTCGTCCATTCTAAATTAATTAATGTATATTAATTATATGAATATTTTTTTTTGAGA
TGTGTAAACATTTTGTTTACCATTTCTAAATGTCAAAAATAATTTTGTCAAAAATATCAA
AATAATTTGATATCATTAAAAAAAAAATTAAA
>Locus52v1rpkm4720.57
GTATTTTTTTAGTAGTAACAAATACAATGGCCGATCAGACTGAAAGAGCTTTCCAAAAGC
AAATTGGTATCTTCCAAAATTCTAAGATCAAGAAGAACAGAGATAAGAGATGGTACCGTG
AAGTTGGTCTTGGTTTCAAGACCCCAAAGGAAGCCATTGAAGGTAACTACATTGATAAGA
AGTGTCCATTCACTGGTGATGTTTCTATCCGTGGTCGTATTCTTACTGGTGTTGTTGTTT
CCACCAAAATGAAGAGAACTCTTGTTCTCCGTCGTGAATACCTTCACTTCATTCCAAAAT
ACCAAAGATACGAAAAGCGTCACAAGAACCTTCCAGCTCACGTTTCTCCAGCTTTCATTG
GTATTAACCACGGTGATCTTGTTACTGTCGGTCAATGCAGACCACTTTCTAAGACTGTTA
GATTCAATGTTCTTAAGGTTAAGAAGGCTGATGTCAAGTCTAAGAAGTTCGAAAAATTCT
AAATGTAATCAAATTAAATTTTGAAAATTACGTTTACTAATAAAAATTCGAAAAAAAAAA
>Locus53v1rpkm4678.38
CTCAAATCAGGTAGGACTACCCGCTGAACTTAAGCATATCAATAAGCGGAGGAAAAGAAA
CTAACAAGGATTCCCCTAGTAACGGCGAGTGAAGCGGGAAGAGCTCAAATTTGAAATCTG
GTGGCCTCAGGTCATCCGAGTTGTAATCTATAGAAGTGTTTTCCGTGCTGGCTCATGTAC
AAGTCCCTTGGAACAGGGCGTCATAGAGGGTGAGAATCCCGTCCTTGACATGAACTACCA
GTGCTCTGTGATACATTTTCAACGAGTCGAGTTGTTTGGGAATGCAGCTCAAAATGGGTG
GTAAATTCCATCTAAAGCTAAATATTGGCGAGAGACCGATAGCGAACAAGTACCGTGAGG
GAAAGATGAAAAGCACTTTGGAAAGAGAGTTAAACAGTATGTGAAATTGTTAAAAGGGAA
ACGATTGAAGTCAGTCGTGCTCTTTGGATTCAGCCGGTTCTGCCGGTGTACTTCCTTTGA
GTGGGGTCAACATCAGTTTTGATCGCTGGATAAAGGCTGGAGGAACGTAGCACCCCCGGG
TGAACTTATAGCCTCCTGTCACATACAGTGGTTGGGACTGAGGAACGCAGCACGCCTTTA
TGGCCAGGATCCGTCCATGTACGTGCTTAGGATGTTGACAAAATGGTTTTAAACGACCCG
TCTTGTAACACGGACCAAGGAGTCTAACAAATATGCGAGTATTTGAGTGGTAAACTCATA
TGCGTAATGAAAGTGATTTTAGGTGGGATTTTCAAGGAGCACCATCAACCGGTCAGGATT
TTTTATGAAGGATCTGAGTCTAAGCATATTTGTTGGGACCCGAAAGATGGTGAACTATGC
CTGAATAGGGTGAAGTCAGAGGAAACTCTGATGGAGGCTCGTAGCGGTTCTGACGTGCAA
ATCGATCGTCAAATTTGGGTATAGGGGCGAAAGACTAATCGAACCATCTAGTAGCTGGTT
CCCTCCGAAGTTTCCCTCAGGATAGCAGAAACTCACATCAGTTTTATGAGGTAAAGCGAA
TGATTAGAG
>Locus53v2rpkm0.00_PRE
TCGCTTTACCTCATAAAACTGATGTGAGTTTCTGCTATCCTGAGGGAAACTTCGGAGGGA
ACCAGCTACTAGATGGTTCGATTAGTCTTTCGCCCCTATACCCAAATTTGACGATCGATT
TGCACGTCAGAACCGCTACGAGCCTCCATCAGAGTTTCCTCTGACTTCACCCTATTCAGG
CATAGTTCACCATCTTTCGGGTCCCAACAAATATGCTTAGACTCAGATCCTTCATAAAAA
ATCCTGACCGGTTGATGGTGCTCCTTGAAAATCCCACCTAAAATCACTTTCATTACGCAT
ATGAGTTTACCACTCAAATACTCGCATATT
>Locus54v1rpkm4669.94
ATTTAGTTGACCCTATTTGTGAGTGATAATGACTGAAATCAAAGCTTACGAATTAAGAAC
CAAGACCAAGGCCGAACTTGTTAGCAAGCTCGCTGAACTTAAGGCTGAACTTGCCTCCTT
AAGAGTCCAAAAGGTCAATGGTGGTAACAACACCAAATTAGCTAAGATTCAAGAAGTCCG
TAAGGGTATTGCTAGAATCAACACTGTTATTAGCCAAGCCCAACGTGAACAACAACGTAC
TTTATTCAAGGGTAAGAAGTACCTTCCACTCGATCTCCGTGCCAAGAAGACTCGTGCTAT
TCGTCGTAGATTAACTCCATTCGAAGCTTCCCAAAAGACTGTTCGTCAAACCAAGCATGA
TACTCACTTCGCTCAACGCAAGTACGCCGTTAAGGCTTAAATTTGTAAAAACATTATATC
ATGAAATTTCTTTTGAGATATAATAATAAAAAAGTTTAAAAAAAAA
>Locus55v1rpkm4612.62
ACATCAAAAGAATAAAGATGACCCGGTACGCCGCTACTCCAGAAAACCTCGATAAAGCTG
CTAAGGCTAGTGGTTCTTACCTTCGTGTTCACTTCAAGAACACCAGAGAAGCTGCCAAAA
CCATCTCTGGAATGAAGCTCTCCAAGGCTGTTAAATTCTTAAACGATGTTAAGGAAATGA
AACAATGTGTTCCATTCAGAAGATTCTCCAAGGGTGTTGGTCGTTGTGCTCAAGCCAAGA
ACCACAACGTTTCTCAAGGTAGATGGCCAGTTAAGAGTGCTGAATTCTTATTAGGTCTCC
TTAAGAATGCCGAAAGCAATGCTGAAGTTAAGGGACTTAACATGGACAACCTTGTCATCA
AGCACATCCAAGTCAACCAAGCTCCAAAACAACGTAGAAGAACTTACAGAGCTCACGGTC
GTATCAACGCTTACTTAAGTCACCCATGCCACATTGAAATCATTGTTGCTGAAGAAAACG
AAGCTGTTGAAAAGGCCACTGAAAAGACTGTCTCCTTAAACAAGAGAATGGCTGCCAGAG
CTGCCAGAATTGCCGCTTACTAAATTTGATGTGTATAAAATTTAAATTTTTAATAAACAT
AACGAATTTAAAATTATATATATTGAAATATA
>Locus56v1rpkm4579.13
GAGATAGGGAAGCTCCGTTTTAAAGTGAACGATTTTTCGTTCCACCTTATCGAAAGGGAA
TCCGGTTAATATTCCGGAACTAGGCTATGGATATTTTTTTACTACGGTAACGTAAATGAA
CTAGGAGACACCAGTAGGAATCCTGGGAAGAGTTATCTTTTCTTTTTAACAATCTAATCA
CCCTGAAATCAGATTAACTGGAGAAAGGGTAGTATGGTTGGCAAAGCATTCCTCTTTTGG
AATGTCCGGTGCGTTCCTAACGGTCCTTGAAAATCCTGGGGAAATAATAATTTTCATACC
TAGCCGTACTCATAACCGCAGCAGGTCTCCAAGGTTAACAGCCTCTAGTTGATAGAACAA
TGTAGATAAGGGAAGTCGGCAAAATAGATCCGTAACTTCGGGATAAGGATTGGCTCTAAG
GGTTGGGTATATTGGGCCTCTGTTCTGCAGCTTTGGGACTGACTTGAGGACTTCTGGCTT
GCTCTCGGGCGGGCCGGAGGACTTCTTGACTGGGTTTAGTTGGTTATGTTAATTGTGGAG
GATATAGAATGTCATTTTATGGACTTAATAATAATAGACCATCATCTAGTGCTATTCCAG
CCTGTGGTTTAGATTGTGATTATACCACTGACTATTATGTTGCTTTAAATGCAGAAGAAT
ATTATGAATCACAAGTTAGAAAAGATAATGCTAATACTGCTACTGTTTGTGATAAATGTG
TTAAAATTACATATGTAGATAAATGGGAAGTCGGCAAAATTGTTGATAAATGTCCAGGAT
GTCCAAATCATGGTTTAGATGTTTCACCAACTATTTTTGATGTTTTTGCAAGTCGTAAGG
TTGGTATTCTTTATATGGATTGGGAATATACGGATTGTTCACTTCTTGGTAAAAGTGGTA
CTTGTAAAGATGGTAAATGTACTACATCATCTTCAAGTGGTGGTAGTTCTAGTGGTTCAA
GTGGTTCAAGTGGTTCAAGTCGTAAGAAAACTACCGTTAAAAAGACAACTTCTTCTAAGA
GAAGAACTACTACTATTAGTAAGAGTTCTTCCATAGTAAAACCTACTTCTGTTATAATAA
ATACTAAAAGTCTTTTATCAAAAACTAAAATTTCTACACAAACTAATGTTCCATCTGGTA
TTGTTAATAAACCACAAACCAAAACGATTAGTCCAGTAATTAATAATAATAATAATAATA
TTAATAATAATAAAATATCACCAACAACAAGTGTTGGGGAAAAGTCAAAATTAGAACCAA
CTCAACAACAAACTGTTGGACAAGTAGTTAGTGAAGTTGGAAATAATAATGATGATGATT
CTAATAAGAAAGATTATATTATTCCAGTTACTGGTGCTCTTGTAGTTTCAGGTGCTGCTG
GTGTTGCTTTAATATATGCTAAACGTCAATCTACTAATGTTAATGCTTTAAAAGAAAAAT
TCCCAGAAGCCTTTAGTAATATTAAACGTTCTATTTCTCGTGGTTCAACCGCCGTTCGTC
AAAATCTTACTAGAAGTCTTAGTAATTCTGGTAAAGCTATTAAACGTTCTTTATCTAAAA
AAGGTAGTAATGGTGGTATTGGTG
>Locus56v2rpkm2789.69
GTCAAGAAGTCCTCCGGCCCGCCCGAGAGCAAGCCAGAAGTCCTCAAGTCAGTCCCAAAG
CTGCAGAACAGAGGCCCAATATACCCAACCCTTAGAGCCAATCCTTATCCCGAAGTTACG
GATCTATTTTGCCGACTTCCCTTATCTACATTGTTCTATCAACTAGAGGCTGTTAACCTT
GGAGACCTGCTGCGGTTATGAGTACGGCTAGGTATGAAAATTATTATTTCCCCAGGATTT
TCAAGGACCGTTAGGAACGCACCGGACATTCCAAAAGAGGAATGCTTTGCCAACCATACT
ACCCTTTCTCCAGTTAATCTGATTTCAGGGTGATTAGATTGTTAAAAAGAAAAGATAACT
CTTCCCAGGATTCCTACTGGTGTCTCCTAGTTCATTTACGTTACCGTAGTAAAAAAATAT
CCATAGCCTAGTTCCGGAATATTAACCGGATTCCCTTTCGATAAGGTGGAACGAAAAATC
GTTCACTTTAAAACGGAGCT
>Locus56v3rpkm13.65_PRE
GTAAATATTTTAAATTTTCAAAACAAAAAAAAAAAACAAAAAAAAAAAATGCGTTTCAAT
TCTTTATTTAAATTAACCAGCCTTTTGGGTTTAGTTGGTTATGTTAATTGTGGAGGATAT
AGAATGTCATTTTATGGACTTAATAATAATAGACCATCATCTAGTGCTATTCCAGCCTGT
GGTTTAGATTGTGATTATACCACTGACTATTATGTTGCTTTAAATGCCGAAGAAGATGTT
GAATCACAAGTTAGAAAAGATAATGCTAATACTGCTACTGTTTGTGATAAATGTGTTAAA
ATTACATATGAAGATAAATGGGTAGTAGGTAAAATTGTTGATAAATGTCCAGGATGTCCA
AATCATGGTTTAGATGTTTCACCAACTATTTTTGATGTTTTTGCAAGTCGTAAGGTTGGT
ATTCTTTATATGGATTGGGAATATACGGATTGTTCACTTCTTGGTAAAAGTGGTACTTGT
AAAGATGGTAAATGTACTACATCATCTTCAAGTGGTGGTAGTTCTAGTGGTTCAAGTGGT
TCAAGTGGTTCAAGTCGTAAGAAAACTACCGTTAAAAAGACAACTTCTTCTAAGAGAAGA
ACTACTACTATTAGTAAGAGTTCTTCCATAGTAAAACCTACTTCTGTTATAATAAATACT
AAAAGTCTTTTATCAAAAACTAAAATTTCTACACAAACTAATGTTCCATCTGGTATTGTT
AATAAACCACAAACCAAAACGATTAGTCCAGTAATTAATAATAATAATAATAATATTAAT
AATAATAAAATATCACCAACAACAAGTGTTGGGGAAAAGTCAAAATTAGAACCAACTCAA
CAACAAACTGTTGGACAAGTAGTTAGTGAAGTTGGAAATAATAATGATGATGATTCTAAT
AAGAAAGATTATATTATTCCAGTTACTGGTGCTCTTGTAGTTTCAGGTGCTGCTGGTGTT
GCTTTAATATATGCTAAACGTCAATCTACTAATGTTAATGCTTTAAAAGAAAAATTCCCA
GAAGCCTTTAGTAATATTAAACGTTCTATTTCTCGTGGTTCAACCGCCGTTCGTCAAAAT
CTTACTAGAAGTCTTAGTAATTCTGGTAAAGCTATTAAACGTTCTTTATCTAAAAAAGGT
AGTAATGGTGGTATTGGTGGACCACATATAAGAACTAAAAAAAAATATAGAGAATCATTA
GATGCTCATTATCCAGTTCAACTTTATGATCCACCAATGCCATCCAATGCCTTTATTGCA
GCTCCAAATTTACCTTATCAAAGTAATAATTCTGGAAGTTATCATTTTAAATCTAGTAAT
AATAATAATAATAATTATTATGATGATGGTCAATTACAAACTGATTTTATTGATACCTAT
C
>Locus56v4rpkm0.00_PRE
TGTTGTTGAGTTGGTTCTAATTTTGACTTTTCCCCAACACTTGTTGTTGGTGATATTTTA
TTATTATTAATATTATTATTATTATTATTAATTACTGGACTAATCGTTTTGGTTTGTGGT
TTATTAACAATACCAGATGGAACATTAGTTTGTGTAGAAATTTTAGTTTTTGATAAAAGA
CTTTTAGTATTTATTATAACAGAAGTAGGTTTTACTATGGAAGAACTCTTACTAATAGTA
GTAGTTCTTCTCTTAGAAGAAGTTGTCTTTTTAACGGTAGTTTTCTTACGACTTGAACCA
CTTGAACCACTTGAACCACTAGAACTACCACCACTTGAAGATGATGTAGTACATTTACCA
TCTTTACAAGTACCACTTTTACCAAGAAGTGAACAATCCGTATATTCCCAATCCATATAA
AGAATACCAACCTTACGACTTGCAAAAACATCAAAAATAGTTGGTGAAACATCTAAACCA
TGATTTGGACATCCTGGACATTTATCAACAATTTTGCCGACTTCCCATTTATCTACATAT
>Locus57v1rpkm4541.45
GGATACTTTAAAATAATTGAATGTTTATAAAATACACAAATATAATACAACATAGGGTAA
AATGGTTCAACGTGTTACTTTCCGTAGACGCTTATCATACAACACCAAGTCTAACAACAA
CAGAATTGTTAAGACTCCAGGTAACAAATTAGTTTTCCACCACATCTCTAAGAACGCTAA
GGTTCCAAGATGTGCCGAAACTGGTGTTCCACTCAGTGGTATCAAGGCTCTTCGTCCAAG
AAAGTACCAAAGTATCTCTAAGACCAAGAAGCACGTTAACAGAGCTTACGGTGGTAACCT
TTCTGGTAGCTGTGTCAGAAGCCGTATCATCCGTGCTTTCTTAATTGAAGAACAAAAGAT
TGTTAAGAAGGTTCTTAAGGCACAAACTTCTAACAAATCCAAGAAGAATTAATTTGATTG
TAGAATGTAATTTTACAAAATAAATTAATCATTTGTGCAAGAATAAATTAACACCATAAA
TCAATTTTATTTTATGTTCCTTAATTGATTTAAATAAAGTTTTATAATTGAAAAAATAAT
CGTATTGGACTATTGAAATATAATTATGTATGTTGTTTTAGATAAAAAATCAGTTTTCAA
AATGTTTTGAATTATTTATTTACATAATTTTAAAAAGAAATCAAAACTATTAGAAAATGT
TTCAATAAATTTTGAAAATTATAAGTTTATATAAAAAAAAAAAAAA
>Locus58v1rpkm4514.44
GAAAGTGCACGAACGATATATTATTTTTGTTCGATAAAAATGAAGTTCTCCAACGACGTT
TCATCTTCACGCAGTAAGTCCCGCAAGGCTCACTTCTCTGCTCCATCTTCCATTCGCCGT
AAGATCATGAGCGCTTCTCTTTCCAAGGAATTAAGAGAAAAGCACCATGTCCGCTCTATG
CCAATTCGTAAGGATGATGAAGTTACCATCGTTCGCGGTGCCTTCAAGGGTCGTGAAGGA
AAGGTTGTCACTGTCTACCGTAAGAAGTGGATCATTCACATTGAACGTGTCACCAAGGAA
AAGACTAATGGTGCCTCTGTCCCAATCCCAATCCACCCATCCAAGGTCATGATCACCAAG
TTAAAGATGGATAAGGACAGAAAGGATCTCTTAGAACGTAAGGCTGCCAACAAGCAATAA
ATCATTTTTATTAAGAATAAATTGTAATAAATGAAAAAAATAATAAAAATATCAATTTTC
AGTTACG
>Locus59v1rpkm4512.74
ATCAAGTTTTTTAATTAGGCTTGACAGAAAGATGAAGCAAATCTGCCAGACCAGAGATAT
TACCATCCCAGAAGGTGTTACCATCGAAGTTAAGGCCCGTAAAATCCGTGTTAAGGGTCC
ACGTGGTGTTCTTTACAAGGATTTCAATCACATTAACTTCCAAATCAAGCGTATTGCTGC
CAACAAGCTCAGAGTTATCTTATGGCACGGTAACCGTAAGCAAGTTGCTTGTATCCGTAC
CGTCTGTACTCACATTGAAAACCTTATGAAGGGTGTTACCAAGGGATTTGAATACAAGAT
GAGATTAGTCGCTGCTCACTTTCCAATTAACGTTAACATCACTGATGAAGGTAAATTAGT
CGAAATCCGTAATTTCTTAGGTGAAAAGATCATTCGTAGAGTTAACATGCTTGATGGTGT
TGAAGCTTCTTACTCTCAAGCTCAAAAGGATGAAATCATCATTTCTGGTAACGATCTTGA
AAATGTTTCTCAATCTGCTGCCAACATCCACCAATCCTGTTTAGTTAAGAACAAGGATAT
CCGTAAGTTCCTTGATGGTATCTACGTTTCTGAAAAGGGAACTGTTGTTAAGGATGAACT
TTAAGTTGTATTTATTTAAACAAATAAATATTAATAAAAATACTAATTTTTTGTTCGCTA
CAATTTTTTTTTAAATAAAGAGAAGAGTATATCGGATTTT
>Locus60v1rpkm4495.98
TTGGTGATGCCAGTTAGTGGAAAAAGATTCGATTGACAACATGTCATCTAAGCAACACCC
AAGTATTCTTAACCCAACCGAAAAGGATATCCATGATCTCCTTGCCGCTCAAGTTCACCT
TGGTTCCAAGAATGTTAACTTCCAAATGAAACCATACATCTGGAAGCGCAGAAACGATGG
TGTCCACATCATCAACATTCAAAAGACCTACGAAAAGATGGTTTTAGCTGCTCGTATCAT
TGCTACTATTGAAAACCCATCTGATGTTGTCATCATTTCAGCTCGTTCCTACGGTCAACG
TGCCGCCTTAAAGTACGCTAAGTACACTGGTGCCCAAGCTATTGCTGGTCGTTTCACTCC
AGGTACCTTTACTAACTACATCACCCGTTCTTTCAAGGAACCACGTCTTGTTATTGTTAC
TGACCCAAGAACTGACCACCAAGCTATTATTGAAGCTTCCTACGTTAACATTCCAGTTAT
TGCTCTCTGTGATGCTGACTCTCCACTCAGATACGTTGATTGTGCTATCCCAACCAACAA
CAAGAGTAAGCACGCTATTGGTTACCTTGTCTGGCTTTTAGCTAGAGAAGTCCTCAGACT
CAGAGGTGCCATCAGCCGTGATGAAGAATGGGATGTTATGCCAGATATGTTCTTCTACCG
TGATCCAGAAGAAGCTGAAAAGGAAACTCAAGTTGAAGAAGCTGCTCCAGTTGAAGAAGA
TCTTGCTGATGAAGATGAATTCTCTCTTGGTCAATCCACCAACCCAGCTGAAGCTGCCTA
CAAGCAAAGTGAAAGCAGTTGGAACAGTGAAAAGCCAACTTGGGGTGATGAT
>Locus61v1rpkm4418.25
CAAACACTCAAAAATATAAATTATAATAAAATAAATAGAATTAAATTAAATTAGAAAATA
GAAATTATATTATTTATTAAATTATTTTATTGATTTATTTAGTCTTATTTTATTATAATT
TATTTATTTACTTATTTATTTATTATTTTTATTTTTAAAAAAAAAAGTAACCATAAAAAA
AAACAAAATTAAATATGGAAATATTAGAAAAAGTATTTAGTAATACGGTTCTTTCCACTA
TATTATTTGTCGTTGGTGGGTTAGTAGCATTAGGTTTAAATTTAAGAGATTTCTATTGTA
GTAATGAAGAAAAATGTAAAGGAAATACTATGAAAATAATTGTAATCATTGAAATAACTT
GTGGATATCTTGTGTGGGCATTTTTATCATTTCTCTTTTTCAGTTTAGGAAAATTTAATA
AAAGAATCGAAGAACAAAGAATTCAAGATAGTTTTGATGATATATCAAAAGATAAAATAT
CATTTTCAAAATTAATAAAATTTCTATCATTAGGAATAGTTGTAATACTATGCATGAATC
TTAAATCATTGATATGTTTTAGTGATGACTACTGTGATGGTGCAAGACATAGTATTTCAA
GGTCAATTATGTTTACAAGTACTTTTATACTTATTATTTTAGAAATAATGGTATTTATTT
ATATACAAAAAATAAATTTTGCATTAAAAGGACAACCAATGGATGTTATATAAATAAAAA
TTTCATTTCAAAAAAAAAAAAAAAATAAAAAAAAAATAAAAAAAAAAAAAAAAAAAAAAA
>Locus61v2rpkm0.80_PRE
AAACACTCAAAAATATAAATTATAATAAAATAAATAGAATTAAATTAAATTAGAAAATAG
AAATTATATTATTTATTAAATTATTTTATTGATTTATTTAGTCTTATTTTATTATAATTT
ATTTATTTACTTATTTATTTATTATTTTTATTTTTAAAAAAAAAAGTAACCATAAAAAAA
AACAAAATTAAATATGGAAATATTAGAAAAAGTATTTAGTAATACGGTTCTTTCCACTAT
ATTATTTGTCGTTGGTGGGTTAGTAGCATTAGGTTTAAATTTAAGAGATTTCTATTGTAG
TAATGAAGAAAAATGTAAAGGAAATACTATGAAAATAATTGTAATCATTGAAATAACTTG
TGGATATCTTGTGTGGGCATTTTTATCATTTCTCTTTTTCAGTTTAGGAAAATTTAATAA
AAGAATCGAAGAACAAAGTACAGTTTAAGAATTCAAGATAGTTTTG
>Locus62v1rpkm4298.40
AAAAAACCGCCACCGCTGTTGCCTATTGTAAGACTGGTAAAGGTCTTCTCAAGATCAATG
GTTCCCCAATCAACCTTGTTGAACCAGATATCTTAAAGTTCAAGGTCTACGAACCAATTC
TTGTTGTCGGTAAGGAAAGATTCGCCAACGTCGATATCAGAGTTACTGTCCGTGGTGGTG
GTCACACTTCTCAAATCTACGCCATTCGTCAAGCTATTGCTAAGGCTATTGTTGCTTACT
ACCAAAAGTACGTTGATGAAGCCTCCAAGAAGGAAATTAAGGATTTACTTGTTAAGTACG
ACCGTTCTCTTCTCGTTGCCGATCCACGTCGTTGTGAACCAAAGAAGTTCGGAGGAAAGG
GTGCTCGTTCCAAGTACCAAAAATCTTACCGTTAATTTTATTATACGCATTGTATTGTTC
TTTATATACAATATCATTACTGTATTGGAAAATATATACATTACAAAATAATAAAATATG
GTGAAAAAATAATTTGTATATGTGTGTGCAATTTAAATTAATTTAATATAATAAAAAATT
ATAAAATTATAGATTAATATTTTGAAGTATATATTTCAGTATTTTATATTTTATATATTG
GAAAGAAATAAGTATTTATGAATGATTTAAAATAAATAAATAAATATATGACGTATGAAA
AAATAAAAAAAAAAAAATGACAATGGAATTGAATGTTATTTGAAGAAAGTAGAAAAAAAA
TTAGTAT
>Locus63v1rpkm4221.10
ATTAAATAATAATTATAAATAAAAAATGGAATAAGTATAATTGAGTAGAGTTCATGATAT
AACTTTTTAAGGTTGTATGATGAATTTGTTGAATTTATATGATAATATTTCTTATAAATT
TAGTGTTAGTAATAGGATGTATTTGATGGATGGATATTTATGAGATTATAAGAAATATTA
TTGTAATAAATACACTATTAAAAGAACGTAGGTATTAATGTTTTTTTTTATTTTTTTATG
TAAATAAATAATTTGAACTAATAAAAATATAAATAAAATGTCTGCCGAAGAAGCCACTCC
TGTTCAAGTTGAAGCTAACGCTCCATCTCAAGCTGGTATGACCATTGAACAAGCCCTTCA
AGAAGTTCTTAAGAAGGCTCTCATCCACGACGGTCTTGCCAGAGGTTTAAGAGAATGTGT
TAAGGCCTTAGACAGACGTGAAGCTTCCCTTTGTGTTCTTGTCGAAACCTGTACCGAAAA
GGAATACGTTAAGCTTGTTGAAGCTTTATGTAACGAACACAACATTAACCTTATTAAGAT
TTCTGACGCCAAGAAGTTAGGTGAATGGGCTGGTCTCTGCAAGATCGATCGTGAAGGTAA
CGCTCGTAAGGTTGTTGGTTGTTCCTGTGTTGTTGTTAAGAACTACGGTGAAGACAGTGA
AGCCATGAATGTTATCCTTCAACACTTCAACAAGCAATAAATGTAATTAAAAATTAATAT
TAATTTTAAATTATATTTAAATAAAATTTATTATAAAGTCAAACATATATATTATATTTG
AGCTATTGTATTTATTAGAATTATACAAAAAAATTTTATAATTATCATAATTTTTTATGA
ATTTTTTTTTTTTTATTTTTTGGAATATAAAAATGAAGTAGTAAATTTTTTTATATTTTG
AATAATTATGTAAAACATAATGAACGTAAAGAAATATTAGTATATTCTAACATAAATTTA
AAATGAATAATTAATAAAAATAATATTTTGCCAATTTTAAATTTATTTTAATTTATGTTA
AAAAAAAA
>Locus64v1rpkm4189.75
CTTTAATATATTCGAGATGAGGTACCGAAAAGTCAGCTACCAACCCAATGAGGGAACTCA
AGTTAGAAAAGCTCTGTCTCAACATTTCTGTTGGTGAATCTGGAGATAGACTTACTCGTG
CCTCTAAGGTTTTAGAACAATTAACTGGTCAAGTTCCAGTTATGTCTAAGGCTCGTTACA
CTGTCCGTACTTTCGGTATCAGACGTAATGAAAAGATCGCTGTCCACTGTACTGTTCGTG
GTCCAAAGGCTGAAGAAATTCTTGACAGAGGTTTAAAGGTTAAGGAATACGAATTAAAGA
GATCTAACTTCTCTGCCACCGGTAACTTCGGTTTCGGTATCCAAGAACACATTGATTTAG
GTATCAAGTACGATCCAAGTATCGGTATTTACGGTATGGACTTCTACGTTGTTATGGGTA
GACCAGGTTTCAGAGTTGCCAAGAGAAAGCAACAATCTAGCAAGGTTGGTTTCCCACACC
GTAACACCAAGGAAGAAACCATCAACTGGTTCAAGAAGAGATTCGATGGTATTGTTTTAA
ACAAATAGATTTAAATAATATCAATAAAATCTGTTCAAATTATTATACAATTTTTAAAA
>Locus65v1rpkm4188.31
CATGGTTACTAAGATTGAAACCACTCCAGCTTGTGCTGAATCTCAAGATTACTACTTCGA
TGGTCACGCTTACTTACTTAATCATATTTAACGCTATAGTTATAATTGTGGTTAGATATT
AGCAATGGCCCACTCTCCACGTAATAGCTTTTTGAAACCAGGTATTGCCCGTAAATCTCG
TTCTAAGACCTACGGTCTTCACGCCTTATACAAGAAGAACAAGGCTGCTATCGCTGCCGC
TAAGCCAGAAGGTCCAAAGACCATCACCAAGACCGTTGGTGGTGCTAAGAACGGTAACAC
TAGAGTTATCCCAGCTGTTAAGGCTCCACGTTACTACCCAGCTGAAGATGCTCCAGTTCC
AAAGGCTAACCGTAAGACCGTCGGTACCACTACTCTTCGTAAGTCCATTACTCCAGGTAC
CGTTCTCATTCTCTTAGCCGGTAGATTCCGTGGAAAGCGTGTTGTCTTCTTAAAGCAATT
AAGCTCTGGATTACTTCTTGTCACTGGACCATACAAGGTTAACGGTGTTCCACTCCGTCG
TGTTAACCAAGCTTACGTTGTTGCCACTTCCACTAAGATTGAACTTCCAGCTGTCGCTGA
AAACATTGATGACGCTTTCTTCCAAAAGAAGGCTGAAAAGAAGGACGCTGAAAGAGTTGC
TGCCCAAAAGGATGTTGATGACAAGATTCTTGCTGTTGTTAAGCAAACTCCTTTATTAAA
GGCTTACCTTAACGCTACTTTCACTCTCACCAAGGGTCAAACTGTTCACAACATGAAGTT
CTAAATAAGTTAAATTATTTATAATTTAATGTATCATAGTATTATGAATAATAAAGAATA
TAATTAAAGCAACATTTTTATATTAATTTTTTTGTAGTGGAAATTAACTTAGATTTTTTT
TTATAAAAATAAGATTTTTTATAAAAATAAATATTATTATATTAAATATTAATTTATGGT
CTTATATTTGGGGAATTTTTACACTTTTAATCAATTATTTATTAAATAAATTTATAAGAG
TATTATGAATAATAAAGAATATGACAAAAA
>Locus66v1rpkm4147.63
ATCCAAAATGTCTAAAGTTCAAGTGTCTGCCGTTAGAGAAGCTATTAACGAAATCTTAAA
GTACTCTAAGGAAGAAAAGCCACGTAAGTTCGTTGAATCCATCGAACTTCAAATTGGTCT
TAAGAACTACGATCCACAACGTGATAAGCGTTTCTCTGGTACCATTAAGCTTCCAAACGT
CCCAAGACCAAATCTTAAGATCTGTCTTCTTGGTGATGCTTACCACATTGATGAAGCTAA
AGCTATTGGTCTTCCATACATGTCTGTTGAAGATTTAAAGAAGCTTAACAAGAACAAGAA
GCTCGTTAAGAAGCTCGCCAAGAAATACGATGCTTTCATTGCCTCTGAAGCTCTTATTAA
GCAAATTCCACGTTTATTAGGTCCAGGTCTTAACAAGGCTGGTAAGTTCCCAACTCCAGT
TGCTCACGGTGTTGACCTTGCTGCTAAATGTGATGAAATCAAGGCCACTATTAAGTTCCA
ACTTAAGAAGGTACTTTGTTTAGGTGTTGCTGTTGGTCACGTTAACATGACTGAAGATGA
AATTCTTGCCAACACTATGTTAGCCATCAACTTCTTAATTTCTCTTTTAAAGAAGAACTG
GCAAAACGTTCGTTCTCTTTTCATTAAGAGTACTATGGGTAAACCAATCCGTCTTTACTA
GATTATTTATTTTTTAAAATTGTTTTAAAAACAATTGTCAAG
>Locus67v1rpkm4130.69
AATTAATTGAGGTAATTAATTATGAATAAATGATTATTATTTATAAAGAAAAATGTCTTA
TGTTTTTTATAATGAATGAATGAATAAATGTTGTGTACTATAATGGATTCTTTTTTTTAA
ATTGAAGTGTATACAAGTATGATGAAAAAACATTGAACATATATATTGTTGATGGATGAA
TGGGTTTAATCAAAGACCTATACAATATAAATAATTATCAGGAAATATACTAAAAAATAA
ATAAAAATAAAAAAAAAAAAAAAAAATGACCGAGAAAATGTAATTAATATGTTATTTATA
TATATAAATAAAGAAGTAAAATTAAATGAGATGGCCACCAACAAGACTATTGACGCTGTG
GTTACACGTGAATACACCATCCACCTTCACAAGCTTGTTCACGGAAAGTCCTTCAAGAAG
CGTGCCCCACAAGCCATGAAGGCCATCCGTAAGTTTGCTGCTGAAGCCATGAAGACCTCT
GATGTTCGTCTTGACCCACAACTTAACAAGGAAATCTGGACCCGTGGTATTAAGACTGTT
CCACACCGTGTCCGTGTCAGATTATCCCGTCGTCGTAACGATGATGAAGAAGCTAAGGAA
AAGCTCTACACCTACGTCAGCTACGTCCCAGTTGCTTCCTTCAAGGGCCTTCATCAACTA
GTTAAAGAAGAAACT
>Locus68v1rpkm4128.79
TCTTAACCATAAACTATGCCGACTAGGGATCGGACGACGTTTAATTATTGACTCGTTCGG
CACCTTATGAGAAATCAAAGTTTTTGGGTTCTTTTTTTTTTCATTGTTACAGTGTAATAG
AAGGATAATCAACATGTCTGCTGATCTTGTCTGGCAAATTGTTAAGAACAACAACTCTTT
TCTTGTTAAGAAATGCGGTGCCCAATTCTCCTCTGAACCAGGAAACCTTATGAATGTTAA
CTCATTCAAATACTCCGGTATTGCTAACAACAAGGCCGTTATCATTGGTTCTACTGAAAA
GGGTGTTTCCGTTGCCACTACTAAGGCTTCCACCAAGAACCTCAAGACTGCTGCTGTCGA
ACTTAAGAAAGGTGCTCGTCCTTCTGCTGTTGCTGTAAAGAACATTCTCAAGGGATACCG
TCCAGATCTTTCCAAGGCTGCTGCTGCTCGTGTTTCTGCTATCCTTAAGTCAAAGAAGCC
AGCTAAGACCATCAAGAAGAGAGAACAAAAGGGTGTCCGTAAGGTCAGAGCCTAAATTAA
TGGAAATTTAAATGTTTAGAAATTGTTATCTTGAAACAAGAATAAACTATAAAAATATAA
AAATTAATACAGTTCAATACAGTACAATTTTTCATAAATAAAGTGTTTTATGGAATTATT
TATACAAATTTAAAATAAAATAATACATGAATAATTTTTAATTTTAA
>Locus69v1rpkm4069.84
GTAAATTAACGACTAAGAACAACATGGCCGCAACTTTACCAGTGGAAATTCTTAATACTG
AATCAAACGCTACTCCACGTCTCTTCAACAAGTGGAGCTACGAAGAAGTTGAATCTAAGG
AACTTTCTCTTGCTGATTACCTTCAAATCAGTCACCCAGTTTACCTTCCACACACTGCTG
GTCGTTACCAAGTCAAAAGATTCCGTAAGGCTCAATGTCCAATTGTTGAACGTTTAACTA
ACTCTCTTATGATGCACGGACGTAACAACGGTAAGAAGCTCATGGCTACTCGTATTGTCA
AGCACACTTTCGAAATCATCCACCTTCTTACTGACCAAAACCCAATCCAAGTTTTATTAG
ATGCTATCACCAACACTGGTCCACGTGAAGATTCTACCCGTATTGGTTCATCCGGTACCG
TCAGAAGACAAGCTGTTGATGTTTCTCCATTAAGAAGAGTCAACCAAGCTATCTGGCTCC
TTACCACTGGTGCCCGTGAAGCTTCCTTCAGAAACATCAAGACCATCGCTGAATGTCTTG
CTGAAGAATTAATTAACGCTGCTAAGGGTTCCTCCAACTCTTACGCCATCAAGAAGAAGG
ATGAAATTGAACGTGTCGCTAAGAGCAACCGTTAAGAACCATATACATTATTCAATTTTG
TATATAACACAGATTTATATGGGCTTATTGTTACTATAAATCTTAATAGATTAATAAATA
ATTTAAAAAAAAAA
>Locus70v1rpkm4042.62
TTTTCTATATATTATTTGAAAACGTCAGGATGCCTTTGGCCGTAGATCTTCTTAACCCAT
CAGAAGCTTCTGAAAAGCGTCAACACAAGCTTAAGAGACTTGTCCAATCTCCAAACTCTT
ACTTCATGGACGTTAAGTGTGCTGATTGTTTACAAATTTCTACTGTCTTCAGTCACGCTC
AAACTGTTGTCATCTGCCCAGGCTGTGCTACCGTCCTTTCCCAACCAACTGGTGGTAAGG
CTAGATTAACTGAAGGTTGCTCTTTCCGTAGAAAGCCAAACTAATCAAATAGCTAATAAA
TTTATTTGATAGAAAAAAAATAATAAATTGAATGTATTAGTGGTTAATAGATATACATAT
CAGCCAAATAAAATTTAATTTATTCAAATAA
>Locus71v1rpkm4040.69
CTTATCACTGTTTAAATATAATAGTAAATAAATAGTTTAAAATGTCATTCCCAAACGTTG
AAGGTCAAACTGTTCCAAGTGTTACTTGGGTACACAGAGTTAATAACCAATGGTGCAAAC
TCACTTCTGATGAAGTTTTCAAGAACAGAAGAGTTGTTGTTTTCTCACTTCCAGGTGCTT
TCACTCCAACTTGTTCTTCTTCTCACCTTCCACGTTATGAAGAATTAGCTGACACAATTA
AGAAGGCAGCTAATGTCGATGACATTTACTGTATTTCTGTTAACGATACTTTCGTTATGA
ATGAATGGGCTAAGGATCAAGGTATTGAACATGTTAAACTTATTCCAGATGGTAATGGTG
AATTTACTGAAAAGCTTGGCTTTTTAGTTGATAAGAAGGATTTAGGTTTTGGTAAGCGTT
CATGGAGATACTCCATGTTTGTTGATAATGGTGTCATTAAGAAGCTTTTCTGTGAACCAG
TTAAAGAAGGTGATCCATTTGAAGTTTCTGATGCTGATACAATGCTTGATTACCTTGCTC
CAAACACTAAGAGACCACAAGTTTGTACTATCTTCACTCGTGTTGGTTGTCCATACTGTG
CTAAGGCTAAAGCCCTTTTACAATCAAAGGGACTTCGTTATGAAGAAATTACTGTTGCTC
GTAAGGGTCTTACCTCTAGAACTTTAAGAGCTGTTGCTAGTAGATCTACCGTTCCAGTTA
TTTTCATTGATGGTAAATTAATTGGTGGTAGTGAAGAATTAGAAAAATACTTTGCTTAAA
TTATCCAGTGATAATTTGAAATAATTATATATATAATTTATATATAATAAAAAAAACCTT
TCCTAAAAGAATTAAACGAATAATCGTTGCTAAAATAATATGATTTATAATTTTTTTTCG
AAAAAATAGAATTATAAATTCGAGATAAAAAGAAGAAAATATAATAATAATATCTTTAAA
TTAAAGAAAAAAAAATAAGCAAGCAAGTTAAAAAAAATAAAAAAAAAAAA
>Locus72v1rpkm4038.35
ATGTTCTGCTGGTCGTGGTAAGAACTCTGCTCACTACCTTATCTCCTGGTACTTCGCTTG
GGGTGGTGGTTTACAAGGTGACTGGGCTTGGAGAATTGGTTCTTCTCACACTCACACTGG
TTACCAAAACCCATTAGCCGCTTGGGTTCTTTCTACTCAATCTGCTTTCAAGCCAAAATC
TAGAACTGGTGCTGACGATTGGGCTACTTCTCTTGACCGTCAATTAGAATTATTCAGATG
GTTACAAGCTTCTGAAGGTTGTATTGCTGGTGGTGCCACTAACTCATGGCAAGGTCACTA
CGCTCAACCAAGCAGTGATATTACTACCTTCTACGGTATGTACTATGACTGGCAACCAGT
TTACCACGATCCACCATCAAACAACTGGACTGGTATGCAAGGTTGGGGTATGGAACGTGT
CTGTTCTCTTTACTACATTTCTGGTAATGAAAAGGCCGGAACTATCTGTAGAGATTGGGC
CAAATGGGTTAAGAACACTGTTCGTGTTAATGGTAATGAAGTTATTCACTCCACTAACCT
TGAATGGTCTGGTAACCCAGATGAATGGAACAGCAACAACTTCAACAAGTCTGGTCGTAA
CAGATCCCTTCACGGTACCTCATCTTCTGATGGTCTCGATCTTGGTACTCTTGCCTCTAT
CATTAAGGGTTTATTATGGGTTTCTGCTAAGGATAATGATGCCGAAGGTATTCAACTTGT
TCTTGATGTTATGAATGCTATTGAACAATACAGTGACGATCTTGGTTACGCTGCTGAAGA
ACCACGTGGTGATTACAGTAAATTCGGTGAAGAAGTTTACATTCCATCTGGTTGGACTGG
TAAGAATGCTCAAGGTGCTAACATTCGTAGTGGTGTTACTTTCATTGATATTCGTCCAAA
ATACAAGCAAGATCCAGATTGGGCTCAAGTTGAAAACTACCTTAATGGTGGTAGTGAACC
ACGTTTCACTTATCACAGATTCTGGGCTCAAACTGAAATTATGGTTGCCAATGGTCTTAT
CTCTATCTTAGGTTATGGTGATAACGTTCCACAACCAGTTACAGGTACTTGTCCAGCTGC
TATTACTAACCAAGGTTACAAGTGTTGTAGTGCTAAGTGTAACCCAGTTGTTTACAAGGA
TGAATCTGGTGACTGGGGTGTTGAAAACAACCAATGGTGTGGTTGTCCAACTGATGCTCC
AGCTCAACCAAAGTGCTCTACTAAATTCACTCAACAAGGTTACAAATGCTGTTCATCTTG
TTTACCAGTTATGTACACTGATGAATCTGGTAAGTGGGGTGTTGAAAACAACAACTGGTG
TGGATTACCATCTAACTGTAATTAAAAAGAAAAATTTATAAATTTTAAATATATACAGAA
TTATTAATTTAATATATGAAATAAAACATAAATAATATAGCAAAATTTTAATATTAAATA
ATATTTGGTATAAATAAAATAATACCATATATTATATAAGATTAAAATTTTTATAATTTA
ATAGATAACATTTTAATGAAATAATTAATAAATATATATAAAAAAAAAGAGATTATGAGA
AAGATTTTATA
>Locus73v1rpkm4031.10
CTCTTCTCACATATCTGTAATTAGAGTGTGATCATAATGCCAGCTAGATTTAGTAAGAAT
AGAAAGAAGCGTGGACACGTCTCTGCCGGTCACGGTAGAATTGGTAAGCACAGAAAACAC
CCAGGAGGTCGCGGTTTGGCTGGTGGTTTAACTCACCACAGAATTAACATGGATAAGTAT
CACCCAGGTTACTTCGGTAAGGTTGGTATGAGATACTTCCACAAGACCCAAAACAAGTTC
CACCGTCCAACTGTTAATGTTGAAACTCTCTGGAACTTAGTTTCTGAACAAACCCGTGCT
AACGCCTCTGAAACCAACATTCCAGTTATTGACGCCAAGCGTGCTGGTTTCGGTAAGGTT
TTAGGTAAGGGTAAGCTTCCAAACAAACCATTTGTCCTTAAGACCAGATTCGTTTCTCGT
AAGGCTGAACAAAAGATCAATGCTGTTGGTGGAAAAGTTGAATTGATTGCTTAAGTTAAC
TAAAATTTTTGAACTATTAAAAAGATTAGTGTAATTGATCAAAATGCAATCAAAATTAAT
AAAAGTTTTATTATAGAACAAAA
>Locus73v2rpkm43.44_PRE
GTGTGATCATAATGGTAAATATTTAATGGATAAAATGAAATAATAGATGAAAATTCAGTT
GTTAATATGAGAAATAAAAAATATAGTTAAAAAATTTAATGGATTTTTATACATGATTTA
TCTTTTGATGAATGGATGTATAATCTAGTTCAAAGAAAAAAAAAATAAAAATAAGAAAAT
TTTATATCAAAAATGTGATGTTAGGATTATTAATAATTTATAAATTATATTATTTTTTTT
TATAAAAAATTATAATTATAATTGGAATAATATAGCCAGCTAGATTTAGTAAGAATAGAA
AGAAGCGTGGACACGTCTCTGCCGGTCACGGTAGAATTGGTAAGCACAGAAAACACCCAG
GAGGTCGCGGTTTGGCTGGTGGTTTAACTCACCACAGAATTAACATGGATAAGTATCACC
CAGGTTACTTCGGTAAGGTTGGTATGAGATACTTCCACAAGACCCAAAACAAGTTCCACC
GTCCAACTGTTAATGTTGAAACTCTCTGGAACTTAGTTTCTGAACAAACCCGTGCTAACG
CCTCTGAAACCAACATTCCAGTTATTGACGCCAAGCGTGCTGGTTTCGGTAAGGTTTTAG
GTAAGGGTAAGCTTCCAAACAAACCATTTGTCCTTAAGACCAGATTCGTTTCTCGTAAGG
CTGAACAAAAGATCAATGCTGTTGGTGGAAAAGTTGAATTGATTGCTTAAGTTAACTAAA
ATTTTTGAACTATTAAAAAGATTAGTGTAATTGATCAAAATGCAATCAAAATTAATAAAA
GTTTTATTATAGAACAAAACCCTCTTTTTTTTTAATGAAAATAGAATATTATATTTAATT
TTTTAGAGATCATTTTTTAACCCTCAACGCATTGTGTAATAATTAAATAT
>Locus74v1rpkm3878.14
CTATTATACAACTATTTAGCATAAAACATGGGTGCTTACAAATATATTGAAGAATTATAC
AAGAGAAAGCAATCCGATGTTCTCGGATTCCTTGGTAGAGTCAGATGCTGGGAATACAGA
CAATTAAACGTTATCCACCGTGCCAGCCGTCCAACTCGTCCAGACAAGGCCCGTCGTCTT
GGTTACAAGGCTAAGCAAGGTTACGTTATCTACCGTATCCGTGTCCGCCGTGGTGGTCGT
AAGAGACCAAACCCAAAGGGTATTGTCTACGGTAAACCAGTTCACCAAGGTATTGCTGAA
CTTAAGTACCAACGTTCTACTCGTGCTACTGCTGAAGAACGTGTCGCTCGTAAGTGCGCT
AACCTCCGTGTCTTAAACTCCTACTGGGTTAATGAAGATGCCACCTACAAGTACTACGAA
GTTATTCTTGTCGACCCATCCCACAAGGCCATCCGTCGTGATGCTCGTATTAACTGGATT
GTTAACCCAGTTCACAAGCACCGTGAAGCTCGTGGTCTTACTGCTACTGGTAAGAAATCC
AGAGGTCACCAAAAGGGTCACAGATACAACAACACTTCTGGTTCCGGAAGAAGAGCTACC
TGGAAGAAGCAAAACACTACTTCCCTCCGCAGATACCGTTAATTTTAGCGCCTTTATTGA
AATCGTATTATGTGTATTCCTGTATTCAATATATACTTTTTTCAAAAAAGCTAATAAACT
TTTTAAACTTATAAAAAAAA
>Locus75v1rpkm3837.42
TCAAAAATAATAAAATTTATAATTAAATATGTTAGGACGTAAAAACCAGTGAGTTAATCC
ATGAGTTGTCAAGAGTACGTAAAACCAAAGAGGTAAACCATGAGTTGTCAAGATTTTAAG
GCGTGAATCCCAGTGAGGTTGCCAAAATATAATATAGGATGGTACAAATAAGTAACCAAT
CCATAAATAATTTAAATATAGTTTATTTACCCATAAATAAATATGGTTTTAGGATATTTC
GCCACAAAAATATCATAGGGTAATAATATAGTTTATTAAAATAAATTAAGCTAGTATATA
CATAAGTGTATATAATTACAATTAATGAAAATAGATTTATAGTATATAAAATATTAGTAT
ATAATATAAAATAGTATTTAGTACACATATTCACCAGTAAACCAAATTATCTCTTACAGA
ATAATTAGGTTTAGGGGGGAGTGTTAGAATATGTGAAATATGTGTTAAATGTATTAAAAT
GTATTGTATTAAATATAATGTATGAGCCACATTGTATGAATATAAAAGCATGCAATTT
>Locus76v1rpkm3825.36
TTTTGTTGTGAGGTGAATATTCACGATTTGCAACATGGTTAGATCAGGTATTGCTGTTGG
TCTCAACAAGGGACACGTTACTACTCAAAGAACTCTTAAGGCTAAGCCAAGCTCTAAGAA
GGGTCAAAGCACCAAGCGTAGAGTCTTAGTCAAGAATGTCATTCGTGAAATCGCCGGTTT
CGCCCCATACGAACGTAGAGTTATTGAATTATTAAGAAACTCCAAGGATAAGCGTGCTAG
AAAGTTAGCCAAAAAGAGACTTGGTACTTTCGTTCGTGCTAAGAAGAAGGTTGAAGAACT
CGGTAACGTTCTTGCTGAATCCAGAAAACACCATAACTAGACGAATTAAATTCAGAAATG
TTAATTTAATAAAGTTCTTACCAAAAAAATTAAACAAAAAATTATATAGAAATTCAATAT
AGAATGTGTATTAGTGGCATGTTTTGTGTATAGAATATATATAATTTTTTTT
>Locus77v1rpkm3791.32
CGGCTTTTTTTATATTAAAAATTTGCTTATAGATTAAACATGGCGGACCAAAATCCGACC
GAAGGTCAACAACGTGGTTTCGGACGTGCTCGTCGCGGTGGACGTGACCGTGGAAAGAAC
GATGACAAGGGTAAGTGGGTTCCAGTTACTAAACTTGGTCGTTTAGTTAACGCTGGTTTA
ATTAACTCCATTGAAGAAATCTACTTATTCTCTCTTCCAATCAAGGAATACCAAATTGTC
GACTACTTCCTCAAGAACTTAAAGGATGAAGTTATGAAGATCATGCCAGTTCAAAAGCAA
ACTCGTGCCGGTCAAAGAACTCGTTTCAAGGCTTTCGTCCTTATTGGTGATCACAACGGT
CACGTTGGTCTTGGTGTCAAGTGCTCTAAGGAAGTTGCTACCTCTATTCGTGGTGCCATT
ATTCTTGCTAAGTTAAGTATTGTTCCAGTTCGTCGTGGTTACTGGGGTACTGTTCTTGGA
GATCCACACACTGTCCCAAGTAAGGTTACTGGTAAATGTGGTTCTGTTATCTGTAGATTA
GTTCCAGCTCCACGTGGTACTGGTATTGTTGCTGCTCCAACTCCAAAGAAGGTTCTTCAA
CTCGCTGGTATTCAAGATGTTTACACTACTTCACGTGGTTCTACCCGTACCTTAGGTAAC
TTCGTCAAGGCTACTTTCGCTGCCATTGCCGATACTTACTCTTACCTTACTCCAGATCTC
TGGGCCGAAACTGCCTTCAACCCAGTTCCATTCGAAGAACACTCTCAATTCTTAGCTGAA
ACCACTAAGAAGTCCTACTATTAGATTATTTGATTTATAAATGATCTTCTAAAGTAAAAA
CAATATTTTTAAATTAATAAAAAATTAAAAAAAAAAAA
>Locus78v1rpkm3786.89
AATGGTTAATTTTAAGAATGAAGAGAAATAAAGAAAATAGACCACCTGTATATAAAAGTT
AAACTAGGGTTAATTTTATTAATTTATTTAAAAATTGAAATTATCCAATCATATATCTCT
ATTTTTCAAAGCCATACAATTTTTTGTGAAGTAACAAAAACAACATTAAAAAATTTGAAT
TTAATACTTCCTCTTAACGCTATTATAAAAAATATTGGATAGCAATCATGGAAGCCGTTC
AAACTTACGGTCGCAAAAAAACCGCCACCGCTGTTGCCTATTGTAAGACTGGTAAAGGTC
TTCTCAAGATCAATGGTTCCCCAATCAACCTTGTTGAACCAGATATCTTAAAGTTCAAGG
TCTACGAACCAATTCTTGTTGTCGGTAAGGAAAGATTCGCCAACGTCGATATCAGAGTTA
CTGTCCGTGGTGGTGGTCACACTTC
>Locus79v1rpkm3758.77
TAGACACCGTATAAAAGTACATTTTTGTCCCAAACGGTATTAGATAAGATGTCTGAAATT
ATTACACTTCGTGCTACCCTTGATGGTCACTCCGGATGGGTTACTGCTGTCTCTACTTCT
CAAGTTCAACAAGACACTTTCCTTACTGCCTCTCGTGATAAGACTATCATTGTCTGGCAA
TTAACTGGTGATGAAAGATACGCTATTGCCAAGAGATCTCTTCACGGTCACAACCACTTC
GTTCAAGATGTTGTTATTTCTACTGATGGTGAATTCGCTATTTCTGCTTCCTGGGATAAG
ACTCTCCGTCTCTGGAACTTAAATGACGGTACTACCTCTAAGAGATTCATTGGTCACAAG
GGTGATGTTCTTTCCGTTTCCTTCTCAGCCGATAACCGTCAAATTGTTTCTGGTTCTCGT
GATAAGAGCATTATTCTCTGGAACACTTTAGGTGAAAGCAAATTCGTTTTCGACGAAAGT
GTTAACGGTCACAAGGACTGGGTTAGCTGTGTCAGATTCTCTCCAAACATTGAAAACCAA
GTTATTGTTTCCTGTGGTTGGGATAAGGTTGTTAAGATCTGGGATATCAATGACTGTAAG
TTAAAGATCGATAACTTAGGTCACACTGGTTACATTAACACCATCAGTATCTCCCCAGAT
GGTTCTCTCTGTGCTTCTGGTGGTAAGGATGGTATCACTATGCTTTGGGACTTAAATGAA
AACAAGCACTTATACACTTTAGAAGCTGGTGATGTCATCAACGCTCTTTGCTTCTCTCCA
AACAGATACTGGCTCTGTGGTGCTACTGCTAGCACTATTAAGATCTGGGATCTTGAAAAC
AAGAGTGTTGTCATTGAACTTAAGCCAGAATTTGCTGAATCTAAGAAGGGTCAAACTCCA
CAATGTATTTCTCTTGCTTGGTCTGCTGATGGTCAAACTCTTATCTCTGGTTACACTGAT
AACAAGATCAGAGTTTGGTCTGTTATCCGTTCTTAAGTAATTTAGAAAAAAAAATTATTT
AGAATGAATAAAAGCAAAATATTATAAAATATTAAATATATTATAAAAGATATATATAAA
ATTTTA
>Locus80v1rpkm3724.50
TTTTAGTCTTGAAAACACCTAATTAAATACAAGGAAACCCCTTGCACACTGCAATATAAT
CCAAGATGTCAAAGGGAGACAACAAAGCCGAATACTTCGCTAAGTTAGAAAAGCTTCTTA
AGGAATACAACACTATCTTCGTTGTTAACGTTGATAACGTTGGTTCCAACCAAATGCACC
AAGTCCGTAAGGAACTCCGTGGTAAGGCTGTTATTCTTATGGGTAAGAACACTATGGTCA
GAAAAGCCATCAGAAACATCGTTCACGAACACCCAGACTTCGAAAAGCTTCTTCCAGTCG
TTAAGGGTAACATTGGTTTCGTTTTCACCAACGAAGACCTTAAGGAAATCCGTGATGCTA
TCAAGTCCAACCGTGTTCAAGCCCCAGCCAGAGCTGGTGCCATCGCTCCAGTCGATGTCT
TCGTTCCACCAGGTAACACCGGTATGGAACCAGGTCAAACTTCTTTCTTCCAAGCTCTTG
GTATTCCAACTAAGATTTCCCGTGGTACTATTGAAATTGTTAACGAAGTCCACCTTGTCA
AACTCGGTGAAAAGGTCGGTCCTTCTGAAGCCACTTTACTTAACAAGTTAAACATTTCTC
CATTCACTTACGGTCTTACCGTTGAACACATCTACGATAACGGTAATGTCTTCTCTCCAG
AAGTTCTTGATATTACTGATGATGACTTAATTGAAAACCTCATCACCGGTATTAAGAACA
TTGCTGCTCTTTCCTTAGAAATTAACTACCCAACTGTTGCCTCTGTTCCACACAGTTTAG
CCAACGGTTACAAGAACCTTATTGCTATCTCCTTAGTCTCTGACTACTGTCTTGACAGCG
TTAAGGAACTTAAGGAACTTCTTGACAACCCAGAAGCTTTAGCTGCTTTACAAGCTGCTG
CTCCAGCTGCTGCTGCTGCTGAAGAAAGTGCTGCTGCTCCAGCCGAAGAAGAAGAAGAAG
AAGAATCCGACAGTGATATGGGATTCGGTCTTTTCGACTAAGCATAATATAATTTAAATT
ATTAATGATCAAATAAAGTTAGAAAAATCGATATAAAACAAAAA
>Locus81v1rpkm3718.33
CGGTAACTGTGTTGGTCACGACCAAATGTTCTGCTGGTCGTGGTAAGAACTCTGCTCACT
ACCTTATCTCCTGGTACTTCGCTTGGGGTGGTGGTTTACAAGGTGACTGGGCCTGGAGAA
TTGGTTCTTCTCACACTCACACTGGTTACCAAAACCCATTAGCTGCTTGGATTCTTTCTA
CTCAATCTGCTTTCAAGCCAAAGGGTTCTACTGCTGTTAAGGATTGGCAAACTTCTCTTG
ACCGTCAATTAGAATTAATTAGATGGTTACAAGCTACTGAAGGTTGTATTGCTGGTGGTG
CCACTAATTCATGGCAAGGTCACTATGCTGAACCAGACAGTGATATTACTACCTTCTACG
GTATGTACTATGACTGGCAACCAGTTTACCACGATCCACCATCAAACAACTGGACTGGTA
TGCAAGGTTGGGGTATGGAACGTACTTGTTCTCTTTACTACGTTTCTGGTAATGAAAAGG
CCGGAACTATCTGTAGAGATTGGGCCAAATGGGTTAAGGAAACTGTTCGTGTTAGTGGTG
GTCAAGTAATTCACGCTACTAACCTTGAATGGTCTGGTAACCCAGATGAATGGAACAAGA
ACAACTTCAACAAGTCTGGTGCTAACCGTTCTCTTCACGGTACTGTTTCTGCTGAAGGTC
TTGATCTTGGTTCAATTGCTTCTATCATTAAGGCTTTATTATGGGTTTCTGCTAAGGATG
GTGATGAAGAAGGTATTGACCTTGCTATTCAAGTTATGGATGCTATTGAAAACTACAAGG
ATGATCTCGGTTATGCTGCTGAAGAAGCTCGTGCTGATTACAGTAAATTCGGAGATGAAG
TTTACATTCCATCTGGTTGGACTGGTAAGAATGCTCAAGGTGCTAACCTTAAGAGTGGTG
TTACTTTCATTGATATTCGTCCAAAATACAAGCAAGATCCAGATTGGGCTCAAGTTGAAA
ACTACCTTAACGGTGGTAGTGAACCAACCTTCACTTACCACAGATTCTGGGGTCAAACTG
AAATTATGGTTGCCAATGGTCTTATCTCTATCTTAGGTTATGGTGACAGAACTCCAAATC
CAAACCCAGGTCCAGGTCCATCTCCAGTTCCAACTACTTGTCCAACTGCTATTACTAGCC
AAGGTTACAAGTGTTGTAGAAACAAGTGTAACCCAGTTGTTTACCAAGATGAAGCTGGTG
ACTGGGGTGTTGAAAACAACCAATGGTGTGGATGTCCAACTGCCTCTGCTCCAAAATGTA
ATTCTAAGGTTACTCAACAAGGTTACAAGTGTTGCTCAACTTGTACTGCTACTGTTTACG
TTGATGA
>Locus82v1rpkm3684.80
GATCTTGAATACCACTACACTTTATTCAAATGATTCTCCTATTAGCCAATCATAATTATT
TTATATAATATAAGTGTGATTAAATGAATATTATTGCTCAAATTCGTTTACTCTAAGATT
GAATAAAAATTTTTGAAATCCGATTAAGGTTTAAGTTCTCTCTCTTTCATATATTTATAT
AGATAAAATGGCTTTCGTCAAGACTGTCAAGAACAAGGCTTACTTCAAGCGTTTCCAAGT
TAAATACAGAAGAAGACGTGAGGGTAAAACTGATTACTACGCTCGTAAGAGATTAGTTAC
CCAAGCCAAGAACAAGTACAACTCTCCAAAATACAGACTTGTTGTTCGTTTCACCAACAC
TGATATTATTGCTCAATTCGTTTACTCTAAGATTGAAGGTGATTACATTCTTTCTGCTGC
TTACTCTCACGAATTACCAAACTACGGTATTAAGGTTGGTTTAACTAACTGGGCTGCTGC
TTACGCTACTGGTCTTCTTGCTGCTCGTCGTGTTCTTAAGAAGCTCGGTCTTGACTCCAA
CTACGAAGGTGTTGTTGAACCAAATGGTGAACACTTTGAAGTCGAAGAAAATGAAGAAGG
TCCACGTCCATTCAAGGCTTTCCTTGATGTTGGTCTTAGACGTACTACTACCGGTAGCAA
GGTCTTCGCCGTTATGAAGGGTGCTGCTGACGGTGGTGTTCTTATTCCACACAGTGAAAC
CAGATTCCCAGGTTACGACTCTGAAGAAAAGAGCCTTGACGCTGAAGTTCTTAGAGACTA
CATCTTCGGTCAACACGTTGCTGAATACATGCGTTCTCTTGAAGAAGAAGATGAAGAAAA
GTACAAGAAACAATTCTCCAGATTCATTGCTGCTGGTGTTTCTGCTGACGATCTTGAAGG
TATGTACGCTGAAGCTCACAAGAAGATTCGTGCTAACCCAGAATTCACCAAGAAGGAACG
TGCTCCACTTACCGACGAACAAAAGGCTCAACTCAAGAAGTTCAAGACTCAAAAGCGCAA
CCTCAAGCAAAGAAAGGACCGTATCAGACAAAAGATTGCTGCTTTCGAAAAGAAATTCGA
ATAAATATATTGAATGTAATATTCTTTATAGAAAATGCAAATATAATAAAGTCTGCGTTA
TTGATAAATTTAGCATTTATCATATTAAAATTAAAAA
>Locus83v1rpkm3678.93
AAAGATTAAGCCATGCATGTCTAAGTATAAACAATTCTATACTGTGAAACTGCGAATGGC
TCATTAAATCAGTTATAGTTTATTTGATAGTACCATTACTACTTGGATAACCGTGGTAAT
TCTAGAGCTAATACATGCGTAAAAACCCGACTTCTGGAAGGGTTGTATTTATTAGATAAA
AAACCCAACCTGGGCAACCGG
>Locus84v1rpkm3620.14
ATTTTAAGATATGGCTGGAACAACTGTCAAAGACGTAAACCCACACGTTTTCGTTAAGGC
CTACGCTGCCTACCTCAAAAAAACCGGTAAATTAGATGTCCCAAAATGGGTTGACCTTGT
TAAAACCGCCACTTTCAAGGAACTTGCTCCATACGACCAAGACTGGTACTACATTCGTGC
TGCTTCTATTGCTCGCCATATCTACCTCCGTCCAAATGTTGGTATTGGTGCCCTCCGTAG
AAAGCACGGTAGCTCCTGCAACCGTGGTACTCGTCCATCCCACCACTGTGATGCCTCTGG
TAACATTTTAAGAAAAATCGTCCAAGGTTTAGAAAAGATGGAAATTCTTGAAAAGGACAA
CAACGGTGGTCGTCGTATTACCTCTAAGGGTCGTAAGAGTTTAGACTTGATCGCTTCCCA
AATTGTTCGTGAAGAATAAATTCATTAATTGCAAAAATATTTTTGTTAAGCAGAAATAAA
ATTTAAATTCATATCAAAAATAATAAATTTTTTTTTCTTTGTAAATTATATTAAAAAGGG
AAGATCTTAAACAAAAATACTCATTTAAAATTTTTAATTCAATTTTTTAGTGTGAAAAAA
AAAAAAAAAGTTTTAAAAAAGAAGATAATAAATTTAAAAGTTTAAAGGCGTTAAAATTGT
TGGAATTGTTAGAAATGTACGATAATTTGACAGTAGAATATTTGAAATTAAGTTTTAATA
AATTATGGAATATCAGGATATATCAATTGACGAAGCTACGATAATATTTTCATAATATAT
TTATTTTTACTGTACATTATATTTAAAGAATTTCGATAAATATTAACATTAAATGTACAT
TAAAAGAAAA
>Locus85v1rpkm3579.93
ATATATTCACCATGAAGATTGAATTGTGTAACTTCAGTGGCTTCAAGATCTACCCAGGTC
GTGGTAAGATTTTCGTTAGATCCGACAGTAAGACCTTCCGTTTCATCAACGGTAAGTGTG
AATCTTACTTCCTTCAACACTTAAAGCCATCCAAGCTCGACTGGACTGTTGTTTTCCGTC
GTCTTCACAAGAAGGGTATCAGTGAAGAAGTTGCCAAGAAGAGAACTCGTCGTACTGTTA
AACACCAACGTGGTGTTGTTGGTGCCTCCTGGGAAGTCATTAAGGCTAAGCGTATGCAAA
AGCCAGAAGTCAGAGCTGCTCAACGTCAACAAGCTATGAGACAAAGTAAGGAAAAGAAGA
AGGCTGCTCAAGCTGCCAAGAAGGCTGAAAAAGCTAAGAACGTTGCTCGTGGTGGTCCAA
AGCCAAAGATCAGTAAGCAACAAGCTCGTGGTGCTGCCCAAAAGATCCTCCCAACTTCTC
GTTAAATTACCAATGTAAATTTGGATAATCGATATTAAATAAAGAAAACCCTTTAATATA
ATTAATAAAACGAAACAGTTGAGCTAAAATTTTACTTAATGAATTATTTAAGTGTATAAA
AATAAAAATAATGACAAATATGGAAATTTTA
>Locus86v1rpkm3570.47
TATAAAAAAATATTAATTATACATCATGGTTAATCTTCAATCTAAGCTTAGCATTCAAGA
CGTTGACCTTAAGGGAAAGCGTGTCGTCATTAGAGTTGACTTCAACGTACCATTCCTTGA
TGGTAAGATTTCCAACAACCAACGTATTGTTGCTGCTTTACCAACCATTAAATACGCCTT
AGACAATGGAGCTAAATCTGTTGTTCTTATTTCCCACCTTGGTCGTCCAAATGGTTCTCC
AAACGAAAAGTACACCCTTAAGCCAGTTGCTGCTGAAGTTGAAAGACTTCTTGGTAAACC
AGTTACCTTCTTAAATGACTGTGTTGGTGCTGAAGTTGAAGCTGCTTGTGCTAACCCAGC
TGACGGTTCCGTCATTCTTCTTGAAAACGCTCGTTTCCACCTTGAAGAAGAAGGTAAGTC
CAAGGACAAGGACGGTAACAAAATCACTGCCGCTAAGGAAGATGTTGAAAAATTCAGAGC
TTCCCTTACTAAGCTCGGTGATGTCTTCGTTAACGATGCTTTCGGTACTGCTCATCGTGC
CCACTCTACTATGGTCGGTATTGACCTTCCAGTTAAGGCCGCTGGTATGTTAATGAAGAA
GGAATTAGAATTCTTTGGTAAGGCTTTAGAATCTCCAGTCAGACCATTCCTTGCTATCCT
TGGTGGTGCTAAGGTTTCTGACAAGATTCAATTAATTAACAACCTTATTGACAAGGTCGA
TGCCCTCATTATTGGTGGTGGTATGGCTTTCACTTTCAAGAAGGTCTTAGACAATGTTGC
CATTGGTAACTCTCTTTACGATGAAGCTGGTGCTGCTATTGTTAACGACATTATGGAAAA
GGCCAAGAAGAACAATGTTGCCATCTACCTTCCATGTGATTACTACATTGCTGACAAGTT
CGACAAGGACGCTCAAAAGGAATGTGTTGATGATGCCACCGGTATTAAGGACGGTTGGAT
GGGTCTTGATGTCGGACCAAAATCCAGTGCTACTTTCGAAAAGGTTATCCTTTCTGCTAA
GACTATTGTCTGGAACGGTCCACCAGGTGTTTTCGAATTCGATAACTTTGCTGACGGTAC
CAAGGCCATGTTAAATGCTGTTGTTGAAGCTACTAAGCACGGTGCTATGAGTATTGTTGG
TGGTGGTGATACCGCTACTGTTGCTAAGAAGTTCGGTGCTGAAGACAAGATCAGTCACAT
TTCTACTGGTGGTGGTGCTTCTCTTGAACTCTTAGAAGGAAAGGAACTCCCAGGTGTTGT
TGCTCTTTCTGACAAGAACTAAATTTGATAAACCGTGATTTTTAACCAAGAAGAAATAAT
TTTTCTATAAACAATGTATAAAAAAATTATTATGCATTAATATTTCTATTTTTTTTTATA
GAAAAAAAATTATAGGAATAAAAATTTTAATTGTAAAAGAAAAAAAATAGTAATAAAACT
ATTTCCTAAAGAAAAAACTATAAAGCAAATAATATAAAA
>Locus87v1rpkm3557.60
TACGATAAAATGTCTCATCGTAAGTACGAGTGTCCACGTCACGGTTCCCTTGGTTTCTTA
CCACGTAAGCGTGCTGCCCGCCACAGAGGTAAGGTTAAGACTTTCCCAAAGGATGATTCT
AAGAAATCTGTTCACCTTACTGCTTTCCTTGGTTACAAGGCTGGTATGACTCACGTTGTT
CGTGATATTGAACGTCCAGGTTCTAAATTAAACAAGACTGAAGAAGTCGTTGAAGCCGTT
ACCATCATTGAAACTCCACCAATGGTTATTGTTGGTGTTGTTGGTTACATTGAAACCCCA
CGTGGTCTTCGTAGTTTAACCACTGTCTGGTCTGAACATCTTTCCGATGAAGTCAAACGT
CGTTTCTACAAGAACTGGTACCACTCAAAGAAGAAGGCTTTCACTAAATACGCCAAGAAG
TACGCCGAAGCTGCTAAGCCAATTGAAAGAGAATTAGAAAGAATTAAGAAATACTGTACC
GTTGTTCGTGTTCTTGCCCACACCCAAATCCGTAAGGTTAACATTGGTCAAAAGAAGGCT
CATATTATGGAAATCCAATTAAATGGTGGTTCTATTGCTGATAAGGTTGATTTTGCTAAG
GCCAACTTCGAAAAGACTATTGATATTAAGTCTGTCTTTGCTGAAGGTGAAGTTATTGAT
ACCATTGCTGTTACTAAGGGTCATGGTTACGAAGGTGTTACTCACCGTTGGGGTACTACT
AGACTTCCACGTAAGACTCACCGTGGTCTTCGTAAGGTTGCTTGTATTGGTCCATGGCAT
CCATCCCACGTTATGTACTCTGTTGCTCGTTCTGGTCAAGATGGTTACCACCACCGTACC
GAAATGAACAAGAAGATTTACCGTATTGCCAACGGTTCTGATGCTAAGAGTGCTTCTACT
GAATTCGATATTACTGAAAAGAAGATTACTCCAATGGGTGGTTTCCCACACTACGGTATT
GTTAACGAAGATTTCGTTATGATCAAGGGTTCTTGCCCAGGTGTTAAGAAGAGAGTTATT
ACCCTTCGTAAGTCAGTTCTTACTAACGCCAGCCGTGCTTCTACTGAACCAATTAACCTT
AAGTTCATCGATACTGCCTCCAAATTCGGACATGGTCGCTTCCAAACTGCTGAAGAAAAG
GATGCTTTCATGGGTGTTCTTAAGAAGGATGTTGAAAAGAAGAACTAAGTTAATTAGTTA
TGCTTTTAGATATCTGAG
>Locus88v1rpkm3531.03
CGAGGAAATTTTTAACTTCCTGTAGTGTATAATTTATTGTATACCAACATATTTGTATAA
TTAACAGCAATGCCACATTCATACGGTCTTAGAGCTAGAACTCGTCACTTATTCGCCAGA
GATTTCCGCACCAAGGGTCCAATTAAGTTATCTACTTACTTAAAGACCTACCGTGTTGGT
GATATTGTTGATATCAAGGCCAATGGTGCTGTCCAAAAGGGTATGCCACACAAGTTCTAC
CACGGTAAGACTGGTGTTATCTACAATGTCACTAAGACCTCCGTTGGTATCATTGTTAAC
AAGCAAGTCGGTAACAGATTCATGGAAAAGAGAATCAATGTCCGTATTGAACACATCAAG
CACTCTAAGTGTCGTCAAGACTTCCTTAACCGTGTCAAGAAGAACGCTGAATTAAAGGCT
GCTGCTAAGGCTGCTGGTACTCGTGTTAATGTCTGTCGTCAACCAGAACAACCACGTGAA
GCTCGTTTCGTTTCTACTAAGGGTAACGTTCCAACTACTATTGCCCCAGTTCCATACGAA
GCTCTTGTTTAAGTAAAATTGACGAATATGATTGTTGGAAAAAGTTATTCTCTTGAATAT
TTTTTTTATTAAAAGTAAAAAAAAACATTGTATAAGAGTAAACTAGATCAATAAAATATT
TTAAACAATAAAAAACTATAAATTATACGAAAATTAAAAA
>Locus89v1rpkm3504.33
GTTTTAATAATTATGATATATAATTAATAATAATAATAATAATAATAGATATACATTAAA
TGATATTATTATAATAAATATTATTTACTATTTTTTGTTAAAGAATTAATACTAGTCAAA
CATGAAAAAATCTAATGATAATCAAAATGAAGATATCAATTCAAGCCCAGAGAATAATGA
TTATTTAAGAAGAAGAGAAGAATTAAATGAACATTTACAAAATTTATTAAATGAAGCAAA
GGATTCGCCTTTTAGAGTAAATTCATGTAAAGTTAATGGTACAAAATTTACAAAAAAAAG
TTTAATTGAAAAGCAATTAAATTCTTTATTCCAAGCAAAAACTTTAAAAGAAATTCTCGA
AGAAACAGAATCGATATGTGGAAAATTAAATCGATTAGGTATTTTTAAAGATTTAGGTGT
TAATTTAGATGTACCAAAATCAAAAATAGTAGATAATGAAAATGAAGTTGATATTATTAT
AAATTTAAAAGAAAAACCAAGATTCTGGGCAAGAACTGGTACAGAAGTTGGAAATAATGA
AGGAAATTTGAATGCTTCCCTTAATCTTAGAAACCCATTTGGAAAAGGTGAAAATTTTGA
AGCTAATGCTTCATATGGTGTGGATAGTACAACAATTGATAGAGATAAAGAAATTTCAAA
ATTATTACCAATTAAAACCCAAAGAAATTCAATATATAAATTATGTTATACTTCTCCAAT
AAATGGTAATCCAGATCGTATATTTGAAACTGTAGCTTCACAAATGAATATGAGTCATAG
TATATTTAGTTCATTTAATGAATTTTCAAATAACCTTGGATTTAAATTTAGAAAAATAAC
ACCATTTGGTTTAAATGAATATGGTTATATAGCTTCATGGCGTCAAATAAATCATATTGG
CAAAAATGCTTCATTTAGTGTAAGAAGTGAAGCAGGAAATTCTTTTAAATCGTCAGTCTA
TCATAGATATATAAAAGATACCAGAGATGATTCGATGTTACCAAGTAGAGGTTCATTATT
TAAATTCTACCAAGAATTAGCCGGCTTAGGTGGTGATATTCAATTTATAAAACATGAAGC
TGAATCCCAATGGAATCTACCATTGGGAAGAGGATATTCACTAAGTTCATCATTCAGAGG
AGGACTTTTACTTCCACTCATGAATAGCAGAACAAGAATTAATGATAGATTCTTTATTGG
TGGACCATTATCAGTTAGAGGTTTTCATCAATATGGAATTGGACCAAAAGATGGAAAGGA
TGTAATTGGTGGTGATACATATTGGGCTACTGGTTTAAGTTTATATGCACCATTACCAAG
ACTTGCTAATAAACCAATTAAAACACATATGTTTATAAATGCTGGAAGTTCTATTTTATT
AAATCAAAAAGAATCATTAAGTGAAAATGTTAATAGATTAATTCAAACACCATCAGTTTC
AACCGGTTTTGGATTAGCTGTCAAGTTCAATATATTAAGGGTTGAACTTAATTACTGTCT
ACCAATAGCAGTAACAAAAACGGACGACGTCAAAAAAGGATTGCAATTTGGTGTCGGTTT
AAGTTTTATGTAGATTAATAATAAATTTTTTCTATCTACATTTTTCATTAAAATCCTATC
ATAATTTATTTCCGTAACACAACTAATTTAATACTATTAAAGAAATTAATAATAATAAAA
CAAATAAAATAACATAAAATAATATAAAAAAAACAAATATAATAAAATAAAATAATAAAA
AATAATTAATAAACAAAATTAAATAAAAAATAATTAATAAAAAAAAAAAAAAAGAAAAAA
AAAAAAAATCAATAAAAAAAACAAAAGAATAAGGAATAAGGAATAAAATAAATATAAAAA
AAAACTAAACGCCTATATAATTCAGACTATTTAATTTGTAAATTTTATTAGTTTAAATAA
AACATATGATATTTAGAAAATGATTGGAAGAATCATTTGATTGGGTAATAATAATTTACT
AAATTTGATATAACAAAAAAAAATTTTATATTTGATTATTCCCTCCTCTTCAATCGTTAA
GTTACAGATTAACAATGGTGTATGTAGTAATTTAATTTAATATAAATGAAATCATGAATT
AAAATATTTTATTTGGTACATAAAATCAACAAGAGCGTATAATCTTAAAGAACGATGCAT
CAATAAATAAAAATAGGTTCTTTAATGTTATATTGTTCTTTAAAAATGATTATCATTTAT
AGTAGTATAGGTTTAAAGTTTGATAAATGAATAATAAAAGATATATAATAATTTCTCTTC
AATAGAATGGAAATTAAGTTGCCACTAAAGCTGTTCCAGAAACTTTATTAAAGAAAGCTA
AGGCTCAAGAAAAGATTGCTGCTGCTAAGGCTGCTGCTAAGGCTGAATCTAAGGTTGCTA
ACCGTAACGCCCGTAAGGTTGCCTACAAGCGTGCCCAACAATACGCTAAGGAATACCAAG
CTGCTGAACGTAACGAAATTAGACTCCAAAGACAAGCTAAGGCTCAAGGTTCATTCTATG
TTCCAGCTGAACCAAAGTTAGCTTTCGTTGTTAGAATTAAGGGTATTTCTAACATCCCAC
CAAAGGCCCGTAAGATCCTTCAACTTCTCCGTATTATTCAAATTAACAATGGTACTTTCG
TTAAACTTAACAAGGCCACTGTTACTATGTTAAAGTTAGTCGAACCATACGTTACTTACG
GTACTCCAAACCTTAAGACTGTTCGTGAACTTATTTACAAGCGTGGTTTCGCTAAGATTA
ACAAGCAAAGAGTTCCAATCACTGACAATGCTATTATTGCCCAAGAACTCGGTAAATACG
GTATTGTCTGTATTGAAGATCTTATTCACGAAATCTACACTGTTGGTCCAAACTTCAAGC
AAGCTAACAACTTCCTCTGGACTTTCAAGCTCTCTAACCCAACTGGTGGTTTCAAGGGTA
AGAAGACTAACCACTTCATTCAAAATGGTGAAGCCGGTAACCGTGAAAACTACATCAATA
ACCTCGTTCAAAGAATGAACTAGATTTATTAAATTATTTATTGTAAATTTTTGAACAGAT
TTGGTGTAATAAAGATCAACTAAAAACTTAAAAAAAAAA
>Locus90v1rpkm3498.70
TTTGATTCTAATAAATATTTGATGACTAACATGGCCGCCAGAAACAAGATCATTAAACCA
GTTGGTCAAGAACCAGATGCTCTTGAACTCGAAATTGCTCAATACCTCGTTGACATGGAA
AAGAATGTCGCCGAATTAAAGGCTGACCTTAGAGGTTTACAATTCACCGCTGCTAAGGAA
GTTGATGTTGGTCGTGGTAAGAAAGCTATTGTTATCTTCGTCCCAGTCCCACTTCTTAAG
CAATTCCACAAAGTTCAAACTCGTATTGTCCGTGAATTAGAAAAGAAGTTCTCTGACCGT
CATGTCTTACTTGTCGCTCAACGCAGAATCATGCAAAAGCCACACAAGAACAGTCGTGTT
AAGCAAGCTCGTCCAAGATCCAGAACCCTTACCTCTGTTCACGAATCTTTATTAGATGAT
CTCGTTTTCCCAACTGAAATCGTTGGTAAGAGAACTAAGGTCAGAGTTGATGGTTCCAGA
GTCATGAAGGTCTTCCTTGACCGTAAGGACTCCACCTCCTTAGAATACAAGCTTGACACT
TTCTCCGCTGTCTACAAGAGATTAACTGGTAAGGAAGTTAACTTCGAATTCCCAGTCAGT
CAAGAATAAATTAATTAATCTTGTAAATAACTGCAACGAGAATTAAACATCTAATAAATT
AAAAAAA
>Locus90v2rpkm32.32_PRE
TTGAACGTTGCATTGCCTCTAATAAACTTGGTGCAGGTAAAGGAAAGATGAGAGGAAGAA
GATACACTCAACGTCGCGCCGTGAATTAGAAAAGAAGTTCTCTGACCGTCATGTCTTACT
TGTCGCTCAACGCAGAATCATGCAAAAGCCACACAAGAACAGTCGTGTTAAGCAAGCTCG
TCCAAGATCCAGAACCCTTACCTCTGTTCACGAATCTTTATTAGATGATCTCGTTTTCCC
AACTGAAATCGTTGGTAAGAGAACTAAGGTCAGAGTTGATGGTTCCAGAGTCATGAAGGT
CTTCCTTGACCGTAAGGACTCCACCTCCTTAGAAAAGGTTGAAATTGTTCCAAGTGCTTC
TACTTTAATTATTAAGGCCCTTAAGGAACCAGTCAGAGACCGTAAAAAGGAAAAGAAAAT
AAA
>Locus91v1rpkm3478.19
GAGTTTGGCTGGGGCGGCACATCTGTAAAAAAATAACGCAGGTGTCCTAAGGGGAACTCA
TGGAGAACAGAAATCTCCAGTAGAAATTATAAACAATTAATTATATATATATTTTTATTT
AATTAAATTAAATTCGATTAATAAAGGAAAATGGCTACTACTTTCAAGGCTTGGGCTGCT
CTTAACGCTAAAGAAAAGTTACAACCATACGAATACACTCCAGAACCATTAGCTGATGAC
CAAATTGAAGTTAAGGTTACTCATAATGGTTTATGTCACAGTGATATTCACATGAAGGAT
AACGACTGGGGAAATTCTTCTTATCCATTCATTCCAGGTCATGAAGTTATTGGTAATGTT
GTTGCCTTAGGTGCTAATGCTGAAAAACTTTCTGGTCTTAAGGTTGGTGACAGAGTTGGT
TATGGTTGGATTCGTGATAGTTGTGGTTTCTGTGAATGTTGTATTGAAGGTCAAGAAAAT
CTTTGTGAAAAGGGTTATGAAGGTACTATTGTTGGTCATCATGGTGGTTTCCAAGATCGT
ATTAGAATGCCAGCTAAATTTGCTTTTAAGATTCCAGAAAAGCTTCCAAGTGAATATGCT
GCTCCTTTAATGTGTGCTGGTGCTACAGTTTATAATCCACTTCGTTTATTCATTGAAAAA
CCAAATGTTAAAGTTGGTGTTATTGGTATTGGTGGTTTAGGTCATTTAGCTGTTCAATTT
GCTAGTAAAATGGGTTATGAAGTTACTGCTCTTTCTACTTCTTATAATAAAAAAGAAGAA
GCTACTGGTTTTGGTTGTCATAACTTTGTTTTATTAAAGGAAGCTGCTGAAAAAGTTCCA
AATTATTTCGATTTAATTATTAATACTTCTCCATATGATATGGATTGGAAAATGCTTTTA
GGTTTACTTAAACCAAATGGTAAATTATGTTTAATTGGTATTCCAGCTGTTGAAATGAAG
GTTCCAGTTATGCCAATTATTTTTGCTCAAAAAACTATTTGTGGTTCTATTGTTGCTGGT
AGAAAGTTCACTAATGAAATGCTTGAATTTGCTGCCTTAAATGGT
>Locus92v1rpkm3452.18
GCCTAGGATGTGAATCCGGGTGAAACAGCCTCTAGTGCAGATCTTGGTGGTAGTAGCAAA
TATTCAAATGAGATCTTTTAAATTTTCTAATTATTATTAAATAATTTTAGAGATCTTTTA
ATTTTTAAAATTAAATACAAAATGCTTGCTAACGTTACTCGTTCAACTTCTAAGGCTGCT
CCAGCTTTAGCTTCCATTGCCCAATCCGCTCAAAAGCGTTTCCTTTCCCTTCACGAATAC
TGCTCCATGAACCTTCTTCACGAATACAACGTCAATGCCCCAAAGGGTATTGTCGCTAAG
ACTCCAGAAGAAGCTTACCAAGCTGCCAAGAAGCTCAACACTGAAGATTTAGTTATCAAG
GCTCAAGTTCTTGCTGGTGGTCGTGGTAAGGGTCACTTCGACAGTGGTCTCCAAGGTGGT
GTCAAGCTTTGTTACTCCCCAGACCAAGTTAAGGAATACGCCTCTAAGATGTTAGGTCAC
AAGCTTATTACCAAGCAAACTGGTGCTGCTGGTAGAGAATGTAACGCTGTTTACGTTGTC
GAACGTCAATACGCTCGTCGTGAATACTACTTCGCCATTCTTTTAGATCGTGCCACTCGT
GGTCCAGTTCTTGTTGCTTCCGCTGAAGGTGGTGTTGAAATTGAACAAGTTGCTGCTACT
AACCCAGATGCTATCATTACTGTTCCATTCAGCATTAAGACTGGTCTTACCAGAGATGTT
GCTCTTGACACTGCTAAGAAGATGGGTTTCACTGACAAGTGTGTCCCACAAGCTGCTGAT
ACTTTCATGAAGCTCTACAAGATCTTCATTGAAAAGGATGCCACTATGGTTGAAATTAAC
CCAATGGCCGAAAACAACAACGGTGAAGTTGTCTGTATGGATGCTAAGTTCGGTTTCGAT
GATAACGCTTCCTTCAAGCAAAAGGGTATCTTCGATCTCCGTGATACCACTCAAGAAGAT
CCAAGAGAAGTTGCCGCTGCCAAGTGGAACCTTAACTACGTCGGTATGGAAGGTAACATT
GGTTGTCTTGTTAACGGTGCCGGTCTTGCTATGGCTACTATGGATATCATTAAGCTTAAC
GGTGGTATTCCAGCTAACTTCCTTGATGTCGGTGGTTCTGCTACTGCCAAGCAAGTTAAG
GAAGCCTTCAAGATTATTTCTTCTGACAAGGCTGTCTCTGCTATCCTCGTTAACATTTTC
GGTGGTATCATGAGATGTGATATTGTTGCTGAAGGTGTTATCCAAGCCGTTAAGGAACTC
GGTCTTGACATTCCACTTGTTGTCCGTCTTCAAGGTACTAGAGTCGAAGAAGCCAGAGAA
CTCATCAAGAAGTCTGGTCTCAGCTTATACGCCATCGATGATCTTGACAAGGCTGCCAAG
AAGGTTGTCCAACTTGCCAATGTTGTTGGTTTAGCTAAGGAAAACGGTATTAAGATCAAG
ATTGAAAACTAGATTATTTATTAGCCACTCCTAAATTAATATATTCTTTTTTTTTTTTTG
TAATTTT
>Locus93v1rpkm3433.13
TAAAATATTTAATAAATAATGGTGCTGATATTAATAAAGAAAGTCAAGATATTATGGATT
GTAAAACTCCATTAATGATAGCATGTGAATTAGGCTATGAATCTATCGTTCATTATTTAA
TTGAACATGGTGCAAATATTGATAAGGAAGGAATTTATAAAAATAATTATCAACATTATC
ATCAATATTATCATCAATATCATCATCAATATCATCATTATTATCATCATCATTCTAATA
GTAATAATAATAATACAATTAATTTTTTAACGTTAATGTATACCCC
>Locus94v1rpkm3377.83
AAAAAAATGAGTACAATATTTAATGAATTACAAGTAATAAGTAAAGATATTTGGGTAATA
TTAGGTGATAGTGTTAATAAAGCACAATATTTTGGACCATTTATATCATGGGTAATAGTA
ACCTATTGTTACTTTGATATAGGAAGAAATGCTGGACCTATATGGAAATATCTTTTTTAT
GTAGTATCTTTTGGATTTTTAGCCAATATCTTAGATATTATAAAACTGATATCTATGGAA
AAAAAATTATATTTTGAATATATAAGATATGTTGTTTGGGTAAATACCTATCTTTTTGGA
ATAAATGAATGGGGATTTTTATATATTAATTTTACAAAAATTAGAGCATGTGTTAAAATG
TTAAAAGGTAAAATATGGTGTATCTTTATGAATATCTTTTTAGTATATATTCTGTTTTGT
CGTACATTGATTACCATGCATAAATTTAATGAAGATTATGATGAATATTATCATGGTAAA
AATGATAAACCAAAATTAAGTTCATCTTATCATGCTTTATCCTACATACCAATAGGTGTT
ATAGAAGTAATTTTTTTAATTTTTGTTATTATTCAATATTTTAATGAAAAAGGTGCAAAA
AATGAAATTATTGTTCTTTTCCATAGTACCTTAACAAGAACTTTAACAATATCTTTTGTA
TATATTTTTATTGCTATTCTTGTTTTAATTAATAATTATGATTCCACTGAATTTTTGAGA
AAATTATGTTGGAGAATTAAAGGGGTATTCGGAATTATAATTTTAGTAGATTTATTACTT
TTAAGAATTGATTTAGATAAAGATATTATTCAATTAAATAATGAACAAATAGAAAAACAA
GTAAAATTAATATATGGTTCATTACCACAACATACCTATCCAACTTTAGGATCTGATTAT
AATATAAATTCATCTTCATGTTCAACCTTACGAAGTTCATCACAAGCTTCATTACAAAAT
AATAATACATTACATAATCAAAATATAAATTTAATTAAATCCAATTCTTTATATTCACAA
TATCGTAACTCAAAAACTTCTGGTATTGATCCACTTCTTCATTAAATTTCTTTATATATT
ATCATTAAAAT
>Locus95v1rpkm3279.07
AAAATATTAATAAGATATTTCAAGTGACTGAAATTATTACATATTTGAATTTTGAGAATG
TCCATTTTTCAATGAAAGGAAAAAATAAAAAATGAGAACCCTAAGAATCTAAGGAAAAAA
AAAACAAAAAATAAATCTACGAAATTAAAATATGAAAAAAGAAATGAAGTCTAAGAAAGT
GTCCGCTGTTCTTTTTTTTAAGCAATCCGTTCTACCGCTGAAAAAAGTTAAATAATATTA
AAAATACTAGTGAAAGAAAAAGTTTGAATTATAGTATGGTCTTATAGTGGTTAAAATTAA
TTATTGGGTAGTATTATAAAAGAATTTTCTATTATGATGAAGATGATTATAAATGCCTGT
TTTCTCCCTTTCTCTGAAGCTTACTTTTCAATAAAGAAGTAAAGGATGAAGAAGAAAATA
AACTTTAAATATGAAAATTTGAACCCTATTTGTAATCAAATGAATAAAAAAATTAGTATT
GAATTATTTAATGATGAAAAAAATTTTTTTTATTTTTGTTACTTTAAGCCCATTTCTTAT
CAGATTTTATCACTTTGAAAAGGAAAAAGTAATTGTGGAAAAGTCTATTTAAGGATAATT
GTGCATTTGTTAATAAAAATAAATAAAAAATGTGAAAAATAAAGTAATTTTCTATATGTG
AAGGCTCTTTTCTGAATTGATTTTGAACTTTGAAAAGGAAAAAGTAATTGTGGAAAAGTC
TATTTAAGGATAATTGTGCATTTGTTAATAAAAATAAATAAAAAATGTGAAAAATAAAGT
AATTTTCTATATGTGAAGGCTCTTTTCTGAATTGATTTTGAACTTTGAAAAGGAAAAAGT
AATTGTGAAAAGTCTATTTAAGAAAAATTGATGCTTGCTCTAGAAAATACGAAACATTGG
AAAAAAGGAAGAAAGGAATTGAAAAAATTTTATTGAATTAGAAGGTTTTTTTGAAATGAT
CTTTTAAATAAATAATAAAATTAAATTAAAAAAAGAAAAGCTCTACCGAATTTCAGTGCT
CCTCAATAGTTA
>Locus96v1rpkm3212.99
GTAGACATGTCTAAAAGAGGAAGAGCCGCAGCTTCTGGAAACAAGTATCGTATGACTCTT
GGTCTTCCATGTGGAGCCGTCTTAAACTGTGCCGATAACTCTGGTGCTAAGAATTTATAC
ATTGTTGCCGTTAATGGTATTCACGCTCGTCTTAACAGACTCCCAGCCGCTGGTGTTGGT
GATATGATTGTTGCTACAGTTAAGAAAGGTAAACCAGAATTAAGAAAGAAGGTTATGCCA
GCCGTCGTTGTCCGTCAAAGAAAGGCCTGGAGAAGAAGAGATGGTGTTTACATTTACTTC
GAAGATAACGCTGGTGTTATTGTTAACCCAAAGGGTGAAATGAAGGGTTCCGCTATCACT
GGTCCAGTCGGTAAGGAATGTACCGATTTATGGCCAAAGATTGCTTCCAATTCTGGTACC
GTCGTTTAAGCTATGTGACCATGTTATATTGTATTAAACAGAATATAAAATTTAATAAAA
AAACACATAAAATAAA
>Locus96v2rpkm84.36_PRE
CGCTAATATAATACTGTAGACATGTCTAAAAGAGAAATAAAGTTTTTACCTTTTTATAAA
GTAATGGAAGATGTGTTAATAGATGGATGTTATGATAAATATATATATGTCAAATATAAA
TGAAGATAATAATTTTATCAATGTTATCAATGTTCAAGATTATATATGGTGTATAATCAA
AAAAAAAGTTATACAATACATTGTAAAATAAAGCAAATATTGAAGAGCCGCAGCTTCTGG
AAACAAGTATCGTATGACTCTTGGTCTTCCATGTGGAGCCGTCTTAAACTGTGCCGATAA
CTCTGGTGCTAAGAATTTATACATTGTTGCCGTTAATGGTATTCACGCTCGTCTTAACAG
ACTCCCAGCCGCTGGTGTTGGTGATATGATTGTTGCTACAGTTAAGAAAGGTAAACCAGA
ATTAAGAAAGAAGGTTATGCCAGCCGTCGTTGTCCGTCAAAGAAAGGCCTGGAGAAGAAG
AG
>Locus96v3rpkm0.81_PRE
TGTAGACATGTCTAAAAGAGGTTAGAAAATGGATGAATGAATTAATGTTTTTTAATGTTT
ATTAATGTTTATTATTTGTTATTATGAATGTCTTTTTTATTCCAAATGTTATTTTTAATA
AAGTTATTATCTATAATGTATATGAACTTTATTTTTATGATGAATTTATAAAATAGAAAT
AAAGTTTTTACCTTTTTATAAAGTAATGGAAGATGTGTTAATAGATGGATGTTATGATAA
ATATATATATGTCAAATATAAATGAAGATAATAATTTTATCAATGTTATCAATGTTCAAG
ATTATATATGGTGTATAATCAAAAAAAAAGTTATACAATACATTGTAAAATAAAGCAAAT
ATTGAAGAGCCGCAGCTTCTGGAAACAAG
>Locus97v1rpkm3186.49
TAAATTATTCTTGTAAGGAATATATAAAATGGTAATTATAGTTTTATAATTTATTATGGA
TAATTAATCCATCAATTTTAATGAATATATAAGTAATTTAAGTAATTTATCAATTATAAT
GATGATTTACTTGTATGGTCCGTGTTGTTGAGTGGGAAGTAAGACACCCAAATGCAATGA
TATCACCTTTTCCTACACCTCTGAAAAATTGATAAATTACTTTTAATAGTATAAAATTTA
ATATATATTAACATTTATTATTAATATTATATATAAAATTATGTCCGCTGCCGCAAGACC
AGTTATTAGTGTATTTTCTCAATCTGGTGAAGGTGTTACTGGTACCGTAACCCTCCCAGC
TGTTTTCAAGGCTCCAATCCGTCCAGATATCGTTAACTCTGTTCACACCAACATGGCCAA
GAACAAGCGTCAACCATACTGTGTTTCACCACAAGCTGGTCACCAAACCAGTGCTGAATC
ATGGGGTACTGGACGTGCTGTTGCTCGTATTCCACGTGTTTCTGGTGGAGGTACACACCG
TGCCGGACAAGCTGCTTTTGGTAACATGTGTCGTGGTGGTCGTATGTTCGCCCCAACTAA
GACCTGGAGAAAATGGCAAATTAAGACCAACCAAAACCAAAAGAGATACGCTACCGTTTC
TGCTGTTGCCGCTACTGGTATCCCATCTCTTGTTTTCGCTCGTGGTCACAAGATCGATAA
AATTGAAGAAATTCCACTCGTTGTTGCTAACGATGTTGAATCATACACTAAGACCAAGGA
AGCTATTTCTCTCTTAAAATCTATCAATGCTTACGCTGAAGTTGAACGTTGCATTGCCTC
TAAGAAACTTCGTGCCGGTAAAGGTAAGATGAGAGGAAGAAGATACACTCAACGTCGTGG
TCCACTTGTTATCTTCAACGAAGACAATGGTATTACTAAGGCTTTCAGAAACATTCCAGG
TGTTGAAACTGCCAATGTTAACGCTCTTAACCTCTTACAATTAGCTCCAGGTGGTCACTT
AGGTCGTTTCGTTATCTGGACTCAAGGTGCTTTTGAAAAGCTCGATTCCGTTTTCGGTAC
TTTCAAGAAGGCTTCCCAAGCTAAGAAGGATTACAAGCTTCCACAAACTATTCTTACTAA
CGCTGATCTTCCACGTATCATTAACTCTGATGAAATTCAAAGTGTTGTTAAGGTTGCTAA
TGAAAAGCACACTAAGCGTCCATACACTCAAAGAAAGAACCCACTTAAGAATGTTGGTGT
TATGGTTAGATTCAACCCATACGCTCAAACTGTTAGACGTGCTGCTATCTTAAACGAAGA
AGCTCGTGCTAACGGTAAAGCCAAGGCTGCTGCTAAGGCTAAGAAGGTCCAAAACAAGGA
ATGGATCGCTGCTCTTAAGAACTAGATTTATTTATTAAATTTAGTAATGACATATGCTCA
TTAAAGATGCCCCTACCAAAAGTAGAAATTCAAAATTAAGAGAAAATACAATTAAGGAAA
CACTTAATAAATTCATAATATAAAAAAAA
>Locus98v1rpkm3140.09
ATTTACAAAGATGGGTAAAGGAAAATATTGATGTGTAATGAATTAATGAATATGTATTTA
AAATGAAAATTATTTTTTTCTATATATGTATATTATTATATATATCTTTATTATATATCA
ATATTATATATATATATAATAAATTAAGCGTGAAACGTATATACAATCGTGTTGAAATAT
ATCGAGTTAATGGATTAATTACGATGGATGGATGAATCAATAAAGATAATTCAATATAAT
TTAAAGAAAATAAAGTATAAAAACAATAAAAAATAAACAATTAATATTAAATGATAAAAA
ATGGACTTATATATCAATGTTAAACAATATAAACTATTGAGAAGATAATATGAATATTTA
AATATAAATATACATTATGCTTAATTTGTTAATAAATATATATTGATATTATATAAAGAT
AATATACTATATATAAAGGGTTATGCTTTTTATAATAAAACATGATATTGATATTATATA
CCATTTTATTATATAATATTTAAATTAAGATGGGTAAAGGAAAACCAAGTGGTTTAAGAT
GCGCACGTAAGTTACGTATTCACCGTCGTGAAGAAAGATGGGCCGATAAGCAATACAAGA
AAAGAGCTTTAGGTACCGCTTTCAAGTACTTACCATTCGGAGGTTCTTCCCACGCTAAGG
GTATTGTTCTTGAAAAGATTGGTGTTGAAGCTAAGCAACCAAACTCTGCTATTCGTAAGT
GTGTTCGTGTCCAATTAATTAAGAACGGTAAGAAGATCACTGCTTTCGTTCCAAACGATG
GTTGTTTAAACTATGTTGATGAAAACGATGAAGTTCTTATCTCTGGTTTCGGTCGTAAGG
GTCGTGCCGTTGGTGATATTCCAGGTGTTCGTTTCAAGGTTGTTAAGGTCTCTGGTGTCT
CACTTTTAGCTCTTTACAAGGAAAAGAAGGAAAAGCCACGTTCATAAGTCTATATATATT
ATATTGTTATATATAAATAGTACTTAAAATAATACCAATTTAAAAATTTGTTTTATTAAA
GCAAATCTTTAAAATAAAACGGTTTTAACATAATATATCATTAAAA
>Locus98v2rpkm0.00_PRE
ACCGTTCTTAATTAATTGGACACGAACACACTTACGAATAGCAGAGTTTGGTTGCTTAGC
TTCAACACCAATCTTTTCAAGAACAATACCCTTAGCGTGGGAAGAACCTCCGAATGGTAA
GTACTTGAAAGCGGTACCTAAAGCTCTTTTCTTGTATTGCTTATCGGCCCATCTTTCTTC
ACGACGGTGAATACGTAACTTACGTGCGCATCTTAAACCACTTGGTTTTCCTTTACCCAT
>Locus99v1rpkm3054.80
AGTTTCTGAACAAACCCGTGCTAACGCCTCTGAAACCAACATTCCAGTTATTGACGCCAA
GCGTGCTGGTTTCGGTAAGGTTTTAGGTAAGGGTAAGCTTCCAAAACAAGTTCCACCGTC
CAACTGTTAATGTTGAAACTCTCTGGAACTTAGTTTCTGAACAAACCCGTGCTAACGCCT
CTGAAACCAACATTCCAGTTATTGACGCCAAGCGTGCTGGTTTCATAAAAAATTAGTAAT
AATGTCCAAGCGTGCCGCTAAAGCTACCAAACAACAAGAAGTCGTTCAACTTGGTCCAAA
GGTCAAGGAAGGAGAAATCGTCTTCGGTGTCTGTCACATCTACGCCGGTTTCAACGATAC
CTTCGTTCACGTTACTGATTTAACTGGTAGAGAAACCCTTGTCAGAGTTACTGGTGGTAT
GAAGGTTAAAGCTGATCGTGATGAATCTTCTCCATATGCTGCTATGTTAGCTTGCCAAGA
TGTTGTTGCTCGTTGTAAGGAACTCGGTATTAACGCCGTTCACATTAAGCTCAGAGCTAC
TGGTGGTGTTGGTACCAAGACCCCAGGTCCAGGTGGTCAAGCTGCCATCAGAGCTTTAGC
TAGAGCTGGTATGAAGATTGGTAGAATTGAAGATGTTACTCCAATCCCAACTGACTCTAC
CAGAAGAAAGGGTGGTCGTCGTGGTCGTCGTAACTAGATTCATTACATTATTATGTATTT
TCAATGGAAAACATATACAGTTTTATATGTTTTTACGCATAATTCAATGAATATTAAATA
AAGTTGATCTTATTTAAAAAATAAAAAAAA
>Locus99v2rpkm16.20_PRE
AAAAAAAATAAAATAATAATAAAATATAGGTGGTATGAAGGTTAAAGCTGATCGTGATGA
ATCTTCTCCATATGCTGCTATGTTAGCTTGCCAAGATGTTGTTGCTCGTTGTAAGGAACT
CGGTATTAACGCCGTTCACATTAAGCTCAGAGCTACTGGTGGTGTTGGTACCAAGACCCC
AGGTCCAGGTGGTCAAGCTGCCATCAGAGCTTTAGCTAGAGCTGGTATGAAGATTGGTAG
AATTGAAGATGTTACTCCAATCCCAACTGACTCTACCAGAAGAAAGGGTGGTCGTCGTGG
TCGTCGTAACTAGATTCATTACATTATTATGTATTTTCAATGGAAAACATATACAGTTTT
ATATGTTTTTACGCATAATTCAATGAATATTAAATAAAGTTGATCTTATTTAAAAAATAT
AAAATAAAAAAATATTTAAAAAAAA
>Locus99v3rpkm9.97_PRE
TGGTATGAAGGTTAAAGCTGATCGTGATGAATCTTCTCCATATGCTGCTATGTTAGCTTG
CCAAGATGTTGTTGCTCGTTGTAAGGAACTCGGTATTAACGCCGTTCACATTAAGCTCAG
AGCTACTGGTGGTGTTGGTACCAAGACCCCAGGTCCAGGTGGTCAAGCTGCCATCAGAGC
TTTAGCTAGAGCTGGTATGAAGGTTAAAGCTGATCGTGATGAATCTTCTCCATATGCTGC
TATGTTAGCTTGCCAAGATGTTGTTGCTCGTTGTAAGGAACTCGGTATTAAC
>Locus100v1rpkm3029.62
TATAGTCCAAAGTTTGTAAAATAAAATGGGTCGTGTCAGAACTAAAACCGTTAAGAAGGC
TTCCCGTGTCCTCATCGAAAAGTACTACCCACGTCTTACTCTCGATTTCCAAGTTAACAA
GAAAATCTGTGATGAAGTCGCTGTTATTCCAAGTAAGCGTCTCAGAAACAAGATTGCTGG
TTTCACCACTCACTTAATGGGTCGTATCCAACGTGGTCCAGTCAGAGGTATTTCCTTCAA
GCTTCAAGAAGAAGAAAGAGAACGTAAGGATCAATACGTTCCAGATGTTTCTGCTCTTGA
AAAGCAAGTTGAAATTGACGAAGATGTTGAAGCTCTTCTCAAAGCTATGGGAATGGAAGA
TATTCCAAATGTCGTTGTTGGTCAAAAGTACGTTCCAACTCAACAAGAACGTGTTGGTGC
TAACTACAGAAAGAAGAATTAAATAAATCCTAATTTATAATTTATTTATAAATATAGGTG
ATTTTAATTTACCATCTGAAAAAAATATAAATAAAAAAATTTAAAAAAAA
>Locus101v1rpkm2973.76
AAAAATTAAAAATAATATTTAAATTTTATTGCCTTCCCAATTAATTAAAATGCTCGCTCC
AATTCAATCTATTGCTCGCCCAGTTTCTACTGTTATTCCAGCTGCTGGTGCTTTAGCTGC
TAAGAGAACTTTCTTCGCTCCATCTGAAGTTTACAACAAGAAGCAAGTTATTATTACTAA
GAAGACTGGTTTAGATATTATCTTCGATCCAAAGTTAAACAAGGGTTCTGCTTTCACTGC
TGATGAAAAGGACCGTCTTGGTATTCGTGGTTTAGTTCCACCAAGACCACAAACCTTAGA
AGCCCAATACCAACGTTGCAAGGCTAACCTTGACAAGATTGAAGGTCCACTTGAAAAGTT
CATCTTCCTTAATGCTCTTCAAGACCGTAACGAAACTCTTTACTACAAGATGATTCTTGA
AAACTTCGTTGAACTTGCTCCAATTATTTACACTCCAGTTGTCGGTGAAGCTTGTCAAAA
GTTCCACAAGATTTTCACTCGTACCAGAGGTATGTACTTCTCTTCTGCTGACCGTGGTCA
AATGTCCGCTGTTGCTGCTAACTGGCCATACGATGATGTTGATGTCATTGTCGTTACTGA
TGGTTCTCGTATTCTTGGTCTTGGTGATCTTGGTGCTGGTGGTATGCAAATTCCAATCGG
TAAGCTTACTTTATACGTTTGTGGTGGTGGTATTAACCCACGTAACGTTTTACCAATTGT
TCTTGATGTTGGTACCAACAACAAGGATCTCTTAAATGACCCACTTTACCTCGGTATGCA
ACACCCACGTCTTGCTGGTGAAGAATTCCACGCTTTCGTTGATGAATGGGTTTCTGCTAT
TACTGACCGTTTCCCAAAGGCTGTTATTCAATTCGAAGATTTCATGATGCCAAATGCTCT
TGATTTATTACTTAAGTACAAGGACCAAATCTGTATGTTCAACGATGATATTCAATCTAC
TGGTGCTATCACTCTTGCTAGTGTTCTCGCTACCTTAAGAGCTCGTGGTGGTACTTTCGC
TGATATTAAGAAGGAAAGATTCTTATGTCTTGGTGCTGGTTCTTCTGGTGTTGGTGTCTG
TGAAACCATTGTTGACTGTATTGTTGCTGAAGGTGCTACTCGTGAAGAAGCCTACAACCA
ATTTTACATGTTCGATCACAAGGGTCTTTTAGGTAAGGGTCGTGATGACTTATTACCATC
TCAACAAGTCTTCATGCGTAAGGATACTCCAGCTGGTAAGACCCCAGCCGAATTACTTGA
AAAGATTAAGCCAACTATTCTTCTTGGTCTTTCTACTACTCCAAAACTTTTCACTAAGGA
AATGCTTAGCTTCGTTTCTTCTTACTGTGAAAAGCCAGGTGTTTTCCCACTTTCTAATCC
AACTTCTCGTTCTGAATGTACTGCCGAAGAAGCCGTTGAATACACTAACGGTAACTTAAT
CTTTGCCTCTGGTTCTCCATTCGATCCAGTTACCTACAAGGGTAAGACCTACCAAACTAA
CCAATGTAACAACTCCTACTCCTTCCCAGGTATTGGTTTAGGTCTTGTTAGCTCTCGTTC
TACTCGTGTTCCATTCGAAACCTTCCAAGTTTGTGCTCGTGTTATTGCTTCTATTGCTAC
TCCAGAAATGCTTAAGACTGGTAAGATCTTCCCAGATCTTTCTGATCTTCGTGCCGTTTC
TCTTGAAGTTGGTGTTGAAGTCGCTAAGATGGCTGAACGTATGAACCTTGCCACTCAATT
CCCACCAAAGGGTATGGACTGGAGAGAATGGTTAAAGCACAACATGTGGCAACCAGAATA
CCCACACATTGTTGTCAAGAACCTTTAAATTAAATAAAAAATAATTGGAATATGAGCAAT
AATAATTAATTGAATTTACTTTTTTTTAATTTTTAAATTTAAAGAATTATTTATTTAAAT
TAATTTTTATAATTTAATTTAGAGAAAAAGTAAAAAAAATTATCACTATAATATTTAACG
TTAACAAAATATATTTAAATAATTATTGGAATTACTTTT
>Locus101v2rpkm14.37_PRE
CTAAAAATTAAAAATAATATTTAAATTTTATTGCCTTCCCAATTAATTGTAAGTTTATAG
AATGTATTGGAATTGTAAAAAAAAAATTAAAAAAAAATATATTAAATGAATAAATGGTAT
AAAATAAGAAGATGTGAATTGAATAATGAATATTTAGAAGAATAATTATGAAATGAGAAA
TGGGAATTATATAAATTTGTAGTTGGGAATAAATAGCAAAAATTGAAAAGAGTATTTTTA
GAGGAAGAAAAGAAGTGTATTTTAGCGAAATATACAATAATAATGCTCTTCTTTAATTAT
AAAATATAGAGGAGTAGTAATTTTGTATTAAACGCGAAGTTGAAAGATTGTACATGTTTA
ATTAATCAAGATATCAATAATTAAAAAATTAAAGATATCAACAAAACATAGAGAATTAAT
AATTGAAAGTAAAAATAGTTTACTTTTATAGAAAAGTATTTAATATTATTTTTACTTTTC
ATATTTTAATTATAAATAAAATCAAAATAGAATTTATAATTCATATATGAACATATATAA
AGAAATAAATATAAAATACCATTATTCGTGAAAATAAAAAAAAGGAATAAATAAAAATAT
TTTAAAAATTATAAAAGTACTATTATATACTAATTAAAGATATTTTTTATTATATAGAAA
ATGCTCGCTCCAATTCAATCTATTGCTCGCCCAGTTTCTACTGTTATTCCAGCTGCTGGT
GCTTTAGCTGCTAAGAGAACTTTCTTCGCTCCATCTGAAGTTTACAACAAGAAGCAAGTT
ATTATTACTAAGAAGACTGGTTTAGATATTATCTTCGATCCAAAGTTAAACAAGGGTTCT
GCTTTCACTGCTGATGAAAAGGACCGTCTTGGTATTCGTGGTTTAGTTCCACCAAGACCA
CAAACCTTAGAAGCCCAATACCAACGTTGCAAGGCTAACCTTGACAAGATTGAAGGTCCA
CTTGAAAAGTTCATCTTCCTTAATGCTCTTCAAGACCGTAACGAAACTCTTTACTACAAG
ATGATTCTTGAAAACTTCGTTGAACTTGCTCCAATTATTTACACTCCAGTTGTCGGTGAA
GCTTGTCAAAAGTTCCACAAGATTTTCACTCGTACCAGAG
>Locus102v1rpkm2944.59
CGCTGAACTTAAGCATATCAATAAGCGGAGGAAAAGAAACTAACAAGGATTCCCCTAGTA
ACGGCGAGTGAAGCGGGAAGATCTTCCTCAATTTTTTATACAGAGGGGTAATTTTGTAAA
TTTATAAAACAAAGTTAAGAAATTAAACATGGTTGAGTTCAAGAAGATTGTCGAAGTTGG
TCGTGTTGTTATGATCACCTACGGTCCAGATGCCGGTAAATTAGCCGTCATTGTTGACAT
TATTGATCATGCCAGAGCTTTAATTGATGGCCCAACCACCAACGTTGCTCGTCAAGCTAT
GTCATTCAAGCGTCTTAACATCACCTCCATGAAGGTTGCTAATCTCCCACGTGGTGCTTC
TTCTCCAGTTGTTGCCAAGCGTGTTGTTGACCAAAAGGTCGTCGAAAACTTCGCTAACAC
TAGTTTCGCTAAGAAGCTTGCTGCCAGACAAGCCAGAGCTACTCTTAACGATTTCGACCG
TTTCAAGCTTATGATCGCCAAGAAACAACGCCGCAATATTATTAACCGTGAATTTGCTAA
ACTTAAGAAGCAAAATTAGATTAATAAGAAAAATTGCCCTTAAAAATAAATTTACAATAA
AATAATATTGGAAAATATATAATTTTATAATTCATATGTTAAATATTAAAATTTAGTGTT
AAATATTTAGAAATGATCAATTATAATAGTACACTTATTGTTCTGGATTATTAAGACAGG
AAAAAATATTATTATAAATGGATTAATATAAATTTAAAATGAAAATATATATAAAAAGTC
AAATTAGCGAAAATTGGTTTAATATATTTTTTATTTATTATTTTTATTATAACAATTAAA
ATGGACAATATTTCCATCTGAAGTTTTAATAAAATTATCATCAAATATTTCATTATCACA
TAGTGAACATTTAGAATTAT
>Locus103v1rpkm2908.17
AACTTGATATTTTAGTCTAAGAAGCAATAGTTAAAATGGGTATCGACATCCAAAAGAAAC
ACGTCAAGAAGAACAATAGAACTGCCCCAAAAAGTAATGATGTTTACTTATTACTTTTAG
TCAAGCTCTACCGTTTCTTAGCTCGTCGTACTGACGCTAACTTCAACAAGGTTGTTCTTA
AGAGACTTTTCATGTCCAGAATCAACAAGCCACCAATGACCCTTTCCAACATTGCTAAGA
ACTTAGCTAACAAGGAAGGCAAGATCGCTGTTGTTGTCGGTACCGTTACTGATGACACTC
GTATGTTCGAAGTTCCAAAGATGACTATCTGTGCTTTAAGATTCACTAAGACCGCTCGTG
CCAAGATCTTAAAGGCTGGTGGTGAATGTTTAACTTTTGACCAATTAGCTCTTCGTGCTC
CAACCGGTACCAACTGCGTTCTTCTTAGAGGTAAGAAGAGTCACCGTGAAGCTGTCAAGC
ACTTCGGTAAGGCTCCAGGTGTTCCAAAGAGTGATACTAAGCCATACGTTCGCTCCAAGG
GTCGTAAATTCGAAAGAGCTAGAGGACGTAGAAGTTCCAGAGCTTTCAGAGTTTAAGCAA
TTTAAACAATTATTTAATAGAAATATTAAATTTTTCAATAAAGGAATACTCATTATATTT
AATAAAAAAAAAATCAAAAAAA
>Locus103v2rpkm10.05_PRE
TTTTAGTCTAAGAAGCAATAGTTAAAATGGGTATCGACATCCAAAAGAAACACGTCAAGA
AGAACAATAGAACTGCCCCAAAAAGTAATGATGTTTACTTATTACTTTTAGTCAAGGTAA
AAATTATATCATGAAAGATATAAAGATATTGATATTTATATATAATATTGTATTGTAAAA
ATTATGTAAAAATTATATAAATGGAAACTCTGAAGTAATAACTATAATATTATATACAGC
TCTACCGTTTCTTAGCTCGTCGTACTGACGCTAACTTCAACAAGGTTGTTCTTAAGAGAC
TTTTCATGTCCAGAATCAACAAGCCACCAATGACCCTTTCCAACATTGCTAAGAACTTAG
CTAACAAGGAAGGCAAGATCGCTGTTGTTGTCGGTACCGTTACTGATGACACTCGTATGT
TCGAAGTTCCAAAGATGACTATCTGTGCTTTAAGATTCACTAAGACCGCTCGTGCCAAGA
TCTTAAAGGCTGGTGGTGAATGTTTAACTTTTGACCAATTAGCTCTTCGTGCTCCAACCG
GTACCAACTGCGTTCTTCTTAGAGGTAAGAAGAGTCACCGTGAAGCTGTCAAGCACTTCG
GTAAGGCTCCAGGTGTTCCAAAGAGTGATACTAAGCCATACGTTCGCTCCAAGCCAAAGT
TTGTAAAATAAAATGGGTCGTGTCAGAACTAAAACCGATAAGAAGGCTTCCCGTGTCCTC
ATCGAAAAGTACTACCCACGTCTTACTCTCGATTTCCAAGTTAACAAGAAAATCTGTGAT
GAAGTCGCTGTTATTCCAAGTAAGCGTCTCAGAAACAAGATTGCTGGTTTC
>Locus104v1rpkm2895.94
AATATTTATATAATAAATTAAAATTAAAATTTAATAAAATGGGTAAGGAAAAGACTCACG
TTAACGTTGTCGTTATTGGTCACGTCGATTCTGGTAAGTCTACCACTACCGGTCACTTAA
TTTACAAGTGCGGTGGTATCGATAAGCGTACCATTGAAAAGTTCGAAAAGGA
>Locus105v1rpkm2865.74
AAATAGTTTAGTAAGATAAAATGGGTAAAGTTCACGGATCATTAGCTCGTGCCGGTAAGG
TTAAGGGTCAAACCCCAAAGGTCGACAAACAACCAAAGAAGAAGGCTAAGACTGGACGTG
CCAAGAAGAGACTTCTTTACACTCGTCGTTTCGTCAACACTGCTGCTTCCTTCGGAAAGA
GAAAG
>Locus106v1rpkm2807.11
ATTACATTTTTAATAAAAATATAAATAAGGTAAGTCTTAAAAAGAGAAAAGTAAAGAAAA
AGAAATTTAAAAAGAAAAGTCAAAAAAAAAAAAAAATATGATTAATGATAAAATGAAGGA
ATTTAAAATAATCGAAAAATAAGAATAAGTTCAATTGAAAGAGTGAATATATTAAGAAGA
AATAAAAAATAAGGAATAATTGAGGAAGTAAACAATAAAAAAGAAATGAAGGATAATAAG
ATTATTTAAAAATAGTGGAATATTTGAAGGAAAAATCAAGAAAAAGTAAAAAGCAAATAA
GAGTTTGAAGAAATAATCTTTTAGGAAAAATAGATTGAATAGATTAGTTGAAAATTATTA
GTTTTAAAAATATTTAAGATTAATAAAAAATTTTAAAAAAAAAAAAAAGGAAGACATTAC
AATAAATATAAAAGAAAAAAAAAAAAATAAAAAATAAAAATAATATATGATAATATGTGA
TAATATATGATATTTAGATAAAGAGATAAGATTATTAATATTTATATAATAAATAATAAA
ATATATAATATAGAATGGGTAAGGAAAAGACTCACGTTAACGTTGTCGTTATTGGTCACG
TCGATTCTGGTAAGTCTACCACTACCGGTCACTTAATTTACAAGTGCGGTGGTATCGATA
AACGTACCATTGAAAAATTCGAAAAGGAATCTGCTGATCTTGGTAAGGGTTCCTTCAAGT
ACGCCTGGGTTCTTGATAAACTTAAGGCTGAACGTGAAAGAGGTATTACCATTGATATTG
CCCTCTGGAAGTTCGAAACTCCAAAGTACTACGTTACCGTTATTGATGCCCCAGGTCACC
GTGACTTCATCAAGAACATGATTACTGGTACTTCCCAAGCCGATTGTGCCATTCTTATTA
TTGCTGCCGGTACTGGTGAATTCGAAGCTGGTATTTCCAAGGATGGTCAAACTCGTGAAC
ACGCCCTTCTTGCTTACACTCTTGGTGTCAA
>Locus106v2rpkm1740.66
AGAAGGGCGTGTTCACGAGTTTGACCATCCTTGGAAATACCAGCTTCGAATTCACCAGTA
CCGGCAGCAATAATAAGAATGGCACAATCGGCTTGGGAAGTACCAGTAATCATGTTCTTG
ATGAAGTCACGGTGACCTGGGGCATCAATAACGGTAACGTAGTACTTTGGAGTTTCGAAC
TTCCAGAGGGCAATATCAATGGTAATACCTCTTTCACGTTCAGCCTTAAGTTTATCAAGA
ACCCAGGCGTACTTGAAGGAACCCTTACCAAGATCAGCAGATTCCTTTTCGAATTTTTCA
ATGGTACGTTTATCGATACCACCGCACTTGTAAATTAAGTGACCGGTAGTGGTAGACTTA
CCAGAATCGACGTGACCAATAACGACAACGTTAACGTGAGTCTTTTCCTTACCCATTCTA
>Locus107v1rpkm2789.33
TGGTTAGATTTCAATATTAAGATTCAGTGAATCAACATGGTCAGAATCTCCGTCTTAGCT
GATTGTCTTAAGTCTATTGTCAACGCCGAAAAGGTTGGTAAGAGACAAGTTATGATCCGT
CCATCCTCCAAGGTTATTGTCAAGTTCCTTTCAGTTATGCAAAAGCATGGTTACATTGGT
GAATTTGAAATCATTGATGACCACCGTTCTGGTAAGATTGTTATCCAACTTAACGGTCGT
CTTAACAAGTGTGGTGTTATCTCACCAAGATTCAACGTTAAGTTAAACTCTTTCGAAAAG
TGGGTTAACGATCTTCTTCCATCTCGTCAATTCGGTTACATTGTTCTTACCACTTCTGCT
GGTATTATGGACCACGAAGAAGCCAGAAGAAAGAGAACTGGTGGTAAGGTTCTTGGTTTC
TTCTACTAGATTGACTGATAAGAAATTAATTTATCAACTTTTGATCATTTAATAAAATTA
ATAAAAAACACAATTAAAAATAA
>Locus108v1rpkm2771.74
TAAATTTGTTTATATTAAATAATAACTAAAGATGGCCAACCCAAAAGTTTACTTCGATGT
TACCGCTAACGACCAACCACTCGGTCGTATCATTATGGAACTTTACGCCAACGTCTGTCC
AAAGACTGCCGAAAACTTCCGTGCCTTATGTACTGGTGAAAAGGGTTACGGTTACAAGGG
TTGTACCTTCCACCGTATTATTCCAAACTTCATGATTCAAGGTGGTGACTTCACCAACCA
CAACGGTACTGGTGGTAGATCTATCTACGGTGCTAGATTCGCTGATGAAAACTTCACCCT
TAAGCACACTGGTCTTGGTACTCTTTCCATGGCTAACGCTGGTCCAAACACCAACGGTTC
TCAATTCTTCATCTGTACTGTCAAGACCTCTTGGTTAGATGGTAAGCACGTCGTCTTCGG
TAAGGCTATTGAAGGTTTAGACGTTGTTAAGAAGATTGAATCCTTTGGTACTGACAGTGG
TAATCCAAAGGCCAGAATTGTTATTGCTGACTGTGGTCAATTATAAATGAATTAAATAAT
TATTCATTTATATTTAATTTCTTAATGACTATTAAGAAATTAAAAACAAAAAGAAACACA
AAAGTAATTAAAAGCAACACGAAATATTTATTTATATCGAAAAAATATAAACAAATTTTT
TAGTGTGTAAATATAATTTATTCGAAGAAATTTTCTCGAATTGTAATGTAAAGCAAGCAA
CAAAAAAAAAAAGAGGA
>Locus108v2rpkm328.87
TATTATTACTTTTAAAAAAAAAAAAAAAAATAATTTTTTGAAGTAAAAATGGTTAATCCA
AAGGTTTATTTTGATGTTACTGCCAACAATCAATCATTAGGTCGTATTGTCATGGAACTT
TACGCCGATGTTTGTCCAAAGACTGCTGAAAACTTCCGTGCTTTATGTACTGGTGAAAAA
GGTTTCGGTTACAAGGGTTGTACCTTCCACCGTGTTATTCCAAACTTCATGATTCAAGGT
GGTGACTTCACCAACCACAACGGTACTGGTGGTAGATCTATCTATGGTGGTGATTTCGAA
GATGAAAACTTCACCCTTAAGCACACTGGTCTTGGTACTCTTTCCATGGCTAATGCCGGT
CCAAACACCAATGGTTCTCAATTCTTCATCTGTACTGTCGACACTCCTTGGTTAGATGGT
AAGCACGTCGTCTTCGGTAAGGCTGTTGAAGGTTTAGACGTTGTTAAGAAGATTGAATCC
TACGGTAGTAACAGTGGTAGACCAAAGGCCACTATTGTTATTGCTGACTGTGGTCAATTA
TAAATGAATTAAATAATATTAAATATATTATTCAAAAAATAAAATAACAAATAAATAAAT
ATTTGTTATTTAATATGAAAATAATATATATATAATATATATATATTTATAAAAACAAAT
TGTAAAAATGCAAATAAATTGAAAAATTAAAAAAAAAAAAATAATAATAAAACAATTAAA
TTTAAAAATAAAAAAAAAAAAAAAAA
>Locus108v3rpkm5.00_PRE
GTTTATATTAAATAATAACTAAAGATGGCCAACCCAAAAGTTTACTTCGATGTTACCGCT
AACGACCAACCACTCGGTCGTATCATTATGGAAGTAAGTTTTTTTTTAGATTTATCGGGA
TTATATTAAAAATAATTAGAAAGATTTTCAGTTTTATAGGGAAAAAAAAGAAAATATTGA
TATTTTAAAAAATTAAAAGTAAAGAAATGGAATTAATAAATTTATCAAAATTTTTTTATT
TATTTATATCATTTATATCATATTATTTAAATTTTTATTTTAATAAAACAGCTTTACGCC
AACGTCTGTCCAAAGACTGCCGAAAACTTCCGTGCCTTATGTACTGGTGAAAAGGGTTAC
GGTTACAAGGGTTGTACCTTCCACCGTATTATTCCAAACTTCATGATTCAAGGTGGTGAC
TTCACCAACCACAACGGTACTGGTGGTAGATCTATCTACGGTGCTAGATTCGCTGATGAA
AACTTCACCCTTAAGCACACTGGTCTTGGTACTCTTTCCATGGCTAACGCTGGTCCAAAC
ACCAATGGTTCTCAATTCTTCATCTGTACTGTCGACACTCCTTGGTTAGATGGTAAGCAC
GTCGTCTTCGGTAAGGCTGTTGAAGGTTTAGACGTTGTTAAGAAGATTGAATCCTACGGT
AGTAACAGTGGTAGACCAAAGGCCACTATTGTTATTGCTGACTGTGGTCAATTATAAATG
AATTAAATAATATTAAATATATTATTCAAAAAATAAAATAACAAATAAATAAATATTTGT
TATTTAATATGAAAATAATATATATATAATATATATATATTTATAAAAACAAATTGTAAA
AATGCAAATAAATTGAAAAATTAAAAAAAAAAAA
>Locus109v1rpkm2760.10
TTAATCTATGGAATGTTTGGGAAATATTCCTTAACCATTTTGAATTAAATTATTTAATTA
ATTTTATCTACGAGGCTTATTAGGCTTGGATTATAAATTATATATATAAATTAATTCAAA
ATGGTTAAGGAATATTTCCCAAACATTCAAAAGATTAAGTTCGAAGGTAAGGATTCCAAG
AATCCATTAGCCTTCCACTATTACGATGCTGAAAAGGAAGTTATGGGTAAGAAGATGAAG
GATTGGTTACGTTTTGCCATGGCCTGGTGGCACACTCTTTGTGCTGAAGGTGCTGACCAA
TTCGGTGGAGGTACAAAGACCTTCCCATGGAACGAAGGTTCCGACCCAATTGAAATTGCT
AAGCAAAAGGTCGATGCTGGTTTCGAAATCATGACCAAGCTTGGTATTGAACACTACTGT
TTCCACGATGTTGATCTTGTCGATGAAGGTAACTCTGTTGAAGAATACGAAAAGAACCTT
AAGGCCGTTGTTGCTTACTTAAAGGAAAAGCAAAATGAAACCGGTATTAAGCTTCTCTGG
AGTACCGCCAATGTTTTCGGTAACAAGCGTTACATGAACGGTGCTTCCACTAACCCAGAC
TTCGATGTCGTTGCCCGTGCCATCGTTCAAATTAAGAACGCCATGGATGCTGGTATCGAA
CTCGGTGCTGAAAACTACGTCTTCTGGGGTGGTCGTGAAGGTTACATGAGTCTCCTTAAC
ACTGACCAAAAGCGTGAAAAGGAACACATGGCTACTATGCTCGGTATGGCCAGAGATTAC
GCTCGTTCCAAGGGTTTCAAGGGTACTTTCCTCATTGAACCAAAGCCAATGGAACCAACC
AAGCACCAATACGATGTTGACACTGAAACTGTTATTGGTTTCCTTAGAGCTCACGGTTTA
GACAAGGACTTCAAGATTAACATTGAAGTTAACCACGCTACTCTTGCTGGTCACACTTTC
GAACACGAACTTGCCTGTGCTGTTGATGCCGGTATGCTCGGTTCCATTGATGCTAACCGT
GGTGATTACCAAAACGGTTGGGATACTGATCAATTCCCAATTGACCAATACGAACTTGTT
CAAGCTTGGATGGAAATTATCCGTGGTGGTGGTTTCACTACTGGTGGTACTAACTTCGAT
GCCAAGACCCGTCGTAACTCTACCGATCTTGAAGACATCATCATTGCCCACATTTCTGGT
ATGGATGCCATGGCTCGTGCTCTTGAAAACGCTGCCAAGCTTCTTACTGAATCTCCATAC
AAGAAGATGAAGGCTGACCGTTACGCTTCCTTCGACTCTGGTATGGGTAAGGACTTCGAA
GATGGTAAGCTTACCTTAGAACAAGTTTACGAATACGGTAAGAAGAACGGTGAACCAAAA
CAAACCTCTGGTAAACAAGAACTTTACGAAGCTATTGTTGCCATGTACATGTAAGTTGGT
TATAAAAGGGAAATAGTAGTTTTTTTTTTGGGTTAATCTATTAATTAGCCATTGCCAAAA
AAGGCCATTTATTTATTTATCTAAATAAATAGAAAAATAAATAAATTTACTTAGTAAATA
AATACTAGAGTAATAAAACTAATAATAATTA
>Locus109v2rpkm819.61
TTTTCAGCATCGTAATAGTGGAAGGCTAATGGATTCTAAGAATCCTTACCTTCGAACTTA
ATCTTTTGAATGTTTGGGAAATATTCCTTAACCATTTTTAAATAATAATAATTTTTTTTT
ATAAAATTTTTAAACAATAATAATTATTAAGTAAAAATGGTTAAGGAATATTTCCCAAAC
ATTCAAAAGATTAAGTTCGAAGGTAAGGATTCTAAGAATCCATTAGCCTTCCACTATTAC
GATGCTGAAAAGGAAGTTATGGGTAAGAAGATGAAGGATTGGTTACGTTTCGCTATGGCC
TGGTGGCACACTCTTTGTGCTGAAGGTTCTGACCAATTCGGTCCAGGTACCAAAACCTTC
CCATGGAATGAAGGTACCGACCCAATTGAAAAAGCTAAGCAAAAGGTTGATGCTGGTTTT
GAAATCATGACCAAGCTTGGTATTGAACACTACTGTTTCCACGATGTCGATCTTGTCGAT
GAAGGTAAAACTGTTGAAGAATACGAAAAGAACCTTAAGGCTGTTGTTGCTTACTTAAAG
GAAAAGCAAAATGAAACTGGTATTAAACTTCTCTGGAGTACTGCTAATGTTTTCGGTCAC
AAACGTTACATGAACGGTGCTTCTACTAACCCAGACTTTGATGTTGTTGCCCGTGCCATC
GTTCAAATTAAGAACGCTATGGATGCCGGTATTGAACTCGGTGCTGAAAACTACGTCTTC
TGGGGTGGTCGTGAAGGTTACATGAGTCTTCTTAACACTGACCAAAAGCGTGAAAAGGAA
CACATGGCTACTATGCTTGGTATGGCTAGAGATTACGCTCGTTCTAAAGGTTTTAAGGGT
ACTTTCCTTATTGAACCAAAACCAATGGAACCAACTAAGCACCAATATGATGTTGATACC
GAAACTGTTATTGGTTTCCTTAGAGCTCATGGTTTAGACAAGGACTTCAAGATTAACATT
GAAGTTAACCACGCTACTCTTGCTGGTCACACTTTCGAACATGAACTTGCTTGTGCTGTT
GATGCTGGTATGCTCGGTTCTATTGATGCTAACCGTGGTGATTACCAAAACGGTTGGGAT
ACTGATCAATTCCCAATTGATCAATATGAACTTGTTCAAGCTTGGATGGAAATTATCCGT
GGTGGTGGTTTCACTACTGGTGGTACTAACTTTGATGCCAAGACTCGTCGTAACTCTACT
GATCTTGAAGATATCATCATTGCCCACATTTCTGGTATGGATGCTATGGCTCGTGCCCTT
GAAAACGCTGCCAAGCTCCTTACTGAATCTCCATACAAGAAGATGAAGGCTGACCGTTAC
GCTTCCTTCGACTCTGGTATGGGTAAGGACTTCGAAGATGGTAAGCTTACCTTAGAACAA
GTTTACGAATACGGTAAGAAGAACGGTGAACCAAAACAAACCTCTGGTAAACAAGAACTT
TACGAAGCTATTGTTGCCATGTACATGTAAGTTGGTTATAAAAGCTATATGTTAATGTTT
ATATATATTCAATTTAGCCATAATCCAAACCAAATTAGCTTTTTATTTTTTTAATTTTAC
TTTTGTTTATTTTCTATTTAAATAAATAAATGGAATAAACAAATTTAAAAATAAAAAGAA
AAGAAATATATAGTAAATAAATACTATTATATATAAAATAATTATTTTTTTAGATAAATA
GAAATAATTATAGAACAAAAATATAAATAAAAAAAAATAGGAAAAAATAAAAAATAAATA
AATAATAAAATAAAATGTATAAAAAAATAAAAAATGAATAAAAAAATAAAAAAATAATAA
>Locus110v1rpkm2749.17
AACGGTAACTGGTGTGGTATTCCAGTTCCAGAAACTTGCTGGGCTGAAAAATTAGGTTAC
TCTTGCTGTACTTCTACTTCTCAAGTTGTTTACACTGATGGTGATGGTAACTGGGGTGTT
GAAAACGGTAACTGGTGTGGTATTACTACTGGTTCAACTCCAGGTCCAAGTCCAAGTCCA
AACCCAGATCCAACTCCAGACAACACTCAATACAAGATCAGTGGTAACCCATTCTCTGGA
GTTGAATTCTACCTTAACCCATACTACGTTGAAGAAGTTGAAAATGCTATTAAGCAAATG
ACTAGCTCTTCTCTTAAGGCTAAGGCTGAAAAGATGAAGACTTACTCTAACGCCATCTGG
CTTGATAACATTAAGAACATGCAAAGTTGGTTAGAACCAAATCTTAAGGGTGCACTTTCA
CAACACCAATCTACTGGTAAGGATGTCTTAACTGTCTTTGTTGTTTACGATTTACCAGGT
CGTGATTGTCACGCTCTTGCTTCCAATGGTGAACTTCTTGCTAACGATTCTGATGCTCAA
CGTTACAAGACTGAATACAT
>Locus111v1rpkm2748.20
CTCTAAGACTATCCCAGTCTCCTCTAAGACTGTTCCAGTTAACTCTAAGACTATCCCAGT
CTCCTCTAAGACTGTTCCAGTTAACTCTAAGACTATCCCAGTCTCTTCCAAGACTATCCC
AGTCTCCTCTAAGACTATCCCAGTCTCATCTAAGACTGTTCCAGTTAACTCTAAGACTAT
CCCAGTCTCCTCTAAGACTGTTCCAGTTAACTCTAAGACTATCCCAGTCTCCTCTAAGAC
TGTTCCAGTTAGCTCTAAGACTATCCCAGTCTCCTCTAAGACTGTTCCAGTTAGCTCTAA
GACTATCCCAGTCTCCTCTAAGACTGTTCCAGTTAGCTCTAAGACTATCCCAGTCTCCTC
TAAGACTATTCCAGTTTCCTCTAA
>Locus112v1rpkm2734.80
GGAAGCCGAAAATAACTTTTTTTTTTTCATTTATTTATTTTTAATATAAAAACGAATAAT
ATAAGACAAAATGGTTAACTTTACTATTGATGAAGTTCACGAACTTATGAAAAAGAAGCG
TAACATTCGTAACATGAGTGTTATTGCTCACGTCGATCACGGTAAGTCTACCATTTCCGA
TTCCTTAGTTTCTAAGGCCGGTATTATCGCTTCTGAAAAGGCTGGTGACCAACGTTATAT
GGATACCCGTCCAGATGAACAAATGCGTGGTATTACTATTAAGTCTACTGCTATTTCTAT
GTTCTTTGAGATGGAAGAAGAAAACCTTCCACTCGTTAAGGAAGAAACTGATGGTAAGGA
ATTCTTAATTAACCTTATCGATTCCCCAGGACACGTTGATTTCTCTTCTGAAGTTACTGC
TGCCCTTCGTGTTACTGATGGTGCTCTTGTTGTCGTCGATTGTATTGAAGGTGTCTCTGT
CCAAACTGAAACTGTATTACGTCAAGCTCTTACTGAATACATTAAGCCAGTCGTTATCGT
TAACAAGGTTGACCGTGCTCTTCTTGAATTACAACAAACCAAGGAAGATTTATACCAATC
CTTATGTAGAACTATTGAAAACCTTAACATTACTATTTCTACTTACCAATCTAAGGCTCT
TGGTGAAGTTCAAATTGTTCCAACTGAAGGTACTATTGCTTTCGGTTCTGGTCTTCAAGC
CTGGGCTTTCACTCTTCTTGATATCTCTCGTCTTTACGCCAAGAAGTTCGGTATCCCAGT
TAACAAGATGATGAAGAGACTTTGGGGTGACCACTACTTCAACCACAAGACCAAGAAGTG
GACTACCAAGTCTGATGATGGTAAGGGTGGACAACTCGAACGTGCTTTCTGTATGTTCGC
TCTTGACCCAATTTACCGTCTTTTCGATACCATTATGAAGGGTGACAAGAAGCAAATCAT
GACCCTTGTTGACAAACTCGGTATTCAACTTAAGTCTGATGAAGTTGGTCTTGAAGGTAA
GCACCTCTTAAAGACTGTTATGAGAAAATTCCTTCCAGCTGCTGAAGCTTTATTGGAAAT
GATGGTTATTCACTTACCATCTCCAGTCGTTGCCCAACGTTACAGAGTTGACAACTTATA
CGAAGGTCCACACGATGATGCTTGTGCTACTGCTATCCGTAACTGTGATCCAAGTGGTCC
ACTTATGGTTTACATCTCTAAGATGGTTCCAACCTCTGATAAGGGTCGTTTCTACGCTTT
CGGTCGTGTCTTCTCTGGTACCATCCGTGCCGGTCTTAAGGTCCGTATTCAAGGTCCAAA
CTACGTTCCAGGTAAGAAGGATGATCTCTTCATTAAGAACGTCCAACGTACTGTTCTTAT
GATGGGTCGTACTGTCGAACCAATTGAAGATGTTCCATGTGGTAATCTTGTCGGTCTTGT
CGGTCTTGACCAATATCTTCTCAAGTCTGGTACTCTTTCTACTGATGAAAACGCCTACAA
CCTTAGAGTTATGAAATTCTCTGTCTCTCCAGTCGTCCAAGTTTCCGTTCGTCCAAAGAA
CCCATCTGACTTACCAAAGCTTGTTGAAGGTCTTAAGCGTCTTTCTAAGTCTGATCCATG
TGTCCAAATTACTACCAACGATGCTGGTGAACACATTGTTGCTGGTGCTGGTGAACTTCA
CTTAGAAATTTGTCTTAAGGATCTTGAAGAAGATCACGCTCAAATTCCAATTATTAAGAT
GGACCCAATCGTTACCTACCGTGAAACTGTTACCACTGAATCTGACCGTGTCTGTCTTTC
TAAGTCTCCAAACAAGCACAACCGTTTATTCATGAAGGCTGTTCCATTAGCAGAAGAACT
TTCTAACGATATTGAAGCTGCTGTTGAAGGTAAATGTTCTCCACGTGATGATGTTAAGGT
CAGAGCTCGTTACCTTGCTGAAACTTACGAATGGGATGTTATGGAAGCTCGTAAGATCTG
GGCCTTCGCTCCAAACTCTACTGGTCCAAACGTTCTTGTTGATTGTACCAAGGCCGTCCA
ATATCTTAATGAAATTAAGGATTCCTGTATTGCCGGTTTCGAATGGGCTACTAAGGAAGG
TGTTCTCTGTGATGAAAACATGCGTGGTGTCCGTTTCAACTTATTAGATGTTACCCTTCA
CGCTGATTCCATTCACCGTGGTGGTGGTCAAATTATCCCAACTCTCCGTCGTGTCTGTTA
CGCCTCCCAACTTACTGCTAAGCCAACTCTTCAAGAACCAATCTTCCTTTGTGAAATTAC
TTGTCCAGCTTCTGCTATGGGTGGTGTTTACACTGTCCTTAACCAACGTCGTGGTCGTGT
CACTGATGATGAAGTTCGTCCAGGTACTGATATGCACGTCATTAAGGGTTACCTTCCAAT
TGCTGAATCCTTCGGTTTCACCGAATCCCTTCGTGCTGAAACTGGTGGTCAAGCATTCCC
TAACTGTCTCTTCGATCACTGGGAAGTCATGGAAGGTGAAATCGATTCACCAAACCAAAA
CAAATTACAAGAAATCGTTACCTCTATTCGTAAGAGAAAGGGTCTTGCTCCAGAAGTTCC
AGCTCTTGATAAGTTCTTCGATAAGCTCTAAGCGCTTTAACCAATATATAAAAATTAACC
ATTTATTATCTAGAATTTTTAAAGAAACAAAATTAAGAGTTATTACTTTTTAATATTAAT
TAAAAGAAATTTTTTATTTATTTTAATTTATTTTAGAATTAGAAAGTAGTAAGTTTTGTA
TTTTGAATCTTTAATAATAGAAAAATGAATTATTATACATGATAACACATTTTAGCAATT
AAATAACCAAAATCACTATTATTATTATAATAACGAATTTTTTATTTATACAAAAAAAAA
AGAAATTTCAAAAAATTTAAAAAATTATACAAAAAACAAATTAAACGAAAAAAAGAAGTT
GTGTGAAAAAAAAAAATTTGAAAAAAAAATAAAAACCAAATTTTATTTTTTTTTT
>Locus113v1rpkm2726.89
TGAAGTGGAGAAAGGTTCCATGTGAACAGCAGTTGGACATGGGTAAGTCGATCCTAAGAG
ATAGGGAAGCTCCGTTTTAAAGTTGAACGATTTTTCGTTCCACCTTATCGAAAGGGAATC
CGGTTAATATTCCGGAACTAGGCTATGGATATTTTTTTTACTACGGTAACGTAAATGAAC
TAGGAGACACCAGTAGGAATCCTGGGAAGAGTTATCTTTTCTTTTTAACAATCTAATCAC
>Locus114v1rpkm2685.02
AAAAAAGGTTATTTTTTTTTATAAATAAAAATTAAATATACAGGAGTTTTTTTGTTATTT
GAAATATTTATTTTGTATATAAGAATTAAAAGGAAAAGAGTTAAGAAAGAATGATATAAA
TATAGATAAAAAAAAAAAAAAAAACAGAAAAAAAAAAAAAAACGCTCGATAGAAATATAA
AAATATAAAGAAAACAGAAAAGATTATGAAAAGTGAAAAAAATATTTTTGAAGATTACGG
TATTATGAGTGATAATTAACGATAATATTTATATATATTTATTTATTAAAAAAAAGAATA
ACAATGGCTGAAGAACACGATCACACCTTCGAAGAAGCCGATGCCGGAGCTTCCCTTACC
TACCCACTTCAATGTTCCGCTCTTCGTAAGAACGGTTTCGTTTTACTTAAGGGTCGTCCA
TGTAAGATTGTCGATATGTCTACTTCTAAGACTGGTAAGCACGGTCACGCTAAGGTTAAC
TTAGTCGGTATTGATATCTTCACTGGTAAGAAGTACGAAGATATGTCTCCATCTACTCAC
AACATGGAAGTTCCAAATGTCAGACGTACTGAATACACTCTTTTAGATATTGATGATGGT
TACCTCAGTCTTATGACTGCTGATGGTGATACCAAGGATGATATCAGAAAGCCAGCTGAC
CCACTCGGTCAAGAAATTGAAGATGCCTTCAATGATGGTAAGGAAATCGTCGTCACCATT
ATCTCTGCTATGGACGAAGAAGCTTGTATTGCCTGGAAGGAAGCCCCACAATCCTAAGTT
AGAGGATTATAATAATAAATTAAATTATTTACAATATCAAAAAATACAATATTAAAAATA
AACAAATAGAAAAAATTAATACAAAAAAAAACATCAAAGAAGC
>Locus115v1rpkm2649.38
GTAACATTTTAACTCCACAAGAAGCCGAACAAAGAGGTTTAGTTACCAAGTCTGATGGTA
CTGTTGACCGTGGAATTGGTAAGAACCTTTTAATTGGTGGTGCTGTTCTTGGTGGTTTAT
GGATCATGAACAAGCAACTCAAGAAGAAGAAGAGAGTTAAGAAGGCTAACCCAGACAATG
TTCCATACAAATGGGTTAAATACACTGGTAATCCAAACATTAAGGACATTGTTAAGTTCA
CTAACAACCTTCAAAAGACTTTCATCATTGCTCGTGGTGAATACAAGAACAAGGGTCTCC
ATCCAGGTTACGCTGATGCTAAGAACGGTAAATTATTCACTTCCTACGGTGGTGAAGAAG
TTATCTTAAAGGAATACGAAGTTTTAACTTGTCCACAAGGTCGTCTTCAATGGCAAAAGT
GTACTAACCCACAAAACATCAAGGAAGCTAACACTGTTGTTGGTGGTTACGAAGAAGATG
GTACTCCACTTTACGTTGCCAAGTGCAGACGTGACCAAACTGAATACTTCGGTAAGACTT
CCAAGAAGGCTTACTGTGCTTACTACGGTTTAGATGGTAAGGAATTCAGAATTAACGACT
TCGAAGTCTTAGTCTGGAAATAAGGAGATTAAAATTTTTTTGAAGAAGAATTTTTATCCA
TTTAAAAATATTAATAATGTAAGAAACCAATTATAAATATAAAAGAAATTTCTTTATATT
TTGGGCTATATTATTAATTTTTTTTTAAAAAAGATTTTTACAATGTAAAAATATTGAAAA
CTATTGATGCA
>Locus115v2rpkm19.41_PRE
AAACATCAAGGAAGCTAACACTGTTGTTGGTGGTTACGAAGAAGATGGTACTCCACTTTA
CGTTGCCAAGTGCAGACGTGACCAAACTGAATACTTCGGTAAGACTTCCAAGAAGGCTTA
CTGTGCTTACTACGGTTTAGATGGTAAGGAATTCAGAATTAACGACTTCGAAGTCTTAGT
CTGGAAATAAGGAGATTAAAATTTTTTTGAAGAAGTTATCTTAAAGGAATACGAAGTTTT
AACTTGACCACAAGGTCGTCTTCAATGGCAAAAGTGTACTAACCCACAAAACATCAAGGA
AGCTAACACTGTTGTTGGTGGTTACGAAGAAGTTATCTTAAAGGAATACGAAGTTTTAAC
TTGTCCACAAGGTCGTCTTCAATGGCAAAAGTGTACTAACCCACAAAACATC
>Locus116v1rpkm2629.10
TTTAAAACACACCCATTAATTTTTTAAATCGAAAAATAAATAGTCAAAATGTACCAACCA
CAAGGTGAAGTTCAAGGTCAACAAGCCTTCCAAAACACTACCTACGATGATGACGAATAC
GTCTACATTACTGATGATGAAGGTGATTTCTTAGAAGATGAAGAAGGTAACATCTTCACT
CCAGAAGAAGCCCAAAGCAGAGGTTTACTTAGTCCAGCTGACGAAGGTGACCGTGCTCTT
AACTTCCAAAACCTTTC
>Locus117v1rpkm2553.55
CTATATTATTATATAATTTATTAATAAAATAGAATTTAAAAATGGTTTACAAAGTCGCTG
ATATCAATCTTGCCGATTTCGGTCGTAAGGAACTTGACATTGCTGAAAATGAAATGCCAG
GTCTCATGACTCTCCGTAAGAAGTACGGTCCTTCTCAACCACTTAAGGGTGCTCGTATTT
GCGGTTGTCTTCACATGACTATTCAAACTGCTATGCTTATTGAAACCCTTACTGCTCTTG
GTGCTGAAGTTGCCTGGAGTTCCTGTAACATTTTCTCTACCCAAGACCACGCTGCTGCTG
CTATTGCTGCTACTGGTGTTCCAGTCTTTGCCTGGAAGGGTGAAACTGATGAAGAATACA
TCTGGTGTATTGAACAAACTTTATTCGCTTTCAAGGACAACAAGCCATTAAACATGATTC
TTGATGATGGTGGTGATCTTACTGCTCTTGTTCACGAAAAGCACCCAGAACTTCTTGCTG
GTATCAATGGTATTTCTGAAGAAACCACTACTGGTGTCCACAAGTTATACAGAATGTTCA
AGGAAGGTAAGCTTAAGGTTCCAGCTATTAACGTTAACGATTCTGTTACTAAGAGTAAGT
TCGATAACTTATACGGTTGTCGTGAATCTTTAATTGATGGTATTAAGCGTGCTACTGATG
TTATGATCGCTGGTAAGATCTGTGTCGTCGCTGGTTACGGTGATGTCGGTAAGGGTTGTG
CTGCTGCCCTCAGAGGTATGGGTGCTCGTGTCCTTATCACTGAAGTTGATCCAATTAACG
CTCTTCAAGCTGCTATGGAAGGTTACGAAGTTACTACTATGGAAGAAGCTTCTTCCCAAG
GTAACATTTTCGTTACTACTACTGGTGATTGTCAAATTATCACTGGTGCTCACTTCCCAA
ACATGAAGGATGATACTATTGTTTGTAACATTGGTCACTTCGATTGTGAAATTGATGTTG
CTTGGTTAAAGGCTAATGCTGTTAGTGTTACTAACATTAAGCCACAAGTTGATCGTTACA
CTTTATCTAACGGTCACAGAATTATTCTTCTTGCCGAAGGTCGTCTTGTTAACCTTGGTT
GTGCCACTGGTCACCCATCTTTCGTTATGTCTAACTCATTCAGTAACCAAGTTCTTGCTC
AAATTGCTCTTTGGACCGATATCAAGAGTTACCCACTTGGTGTCCACATGCTTCCAAAGA
AATTAGATGAAGAAGTTGCTGCTGCTCACTTAGAAAAGTTAGGTGTTAAGCTTACTAAGC
TTACTCAACAACAAAGTGATTACCTTGGTGTTCCAATTGAAGGTCCATTCAAGCCAGATC
ACTACCGTTACTAGATTTCTTTTAACTTTTTAAAGTTTCTATTTTAAAAAAAAAAAAAAA
TCAACTTTTTTTTTTTTTTTAAATTGAAAAAAAAAAAAAA
>Locus117v2rpkm152.08_PRE
CTTAAAAATAATTAAATAATTATTTAATATTTTATAATTAATAAAAGAATTATAAAATAT
TTTTAATTTTAATAAAATTTAATAATTAAAAAAATTAGTTAATTTAATATAGATATTGTT
GGAAAAATTAAAAATAAAAAATTTTAAAAAAAAAAATAAATAAAAATATATAAGAGTTTA
CTAATCATTTTAATTTTATGTATATAAATATATATTTTTAAAAAAAATTCAATTTTATAT
AATTTAAAAATTATAAATATATATATATTAAATTTATGTAAATAATCAAATAGCTGATAT
CAATCTTGCCGATTTCGGTCGTAAGGAACTTGACATTGCTGAAAATGAAATGCCAGGTCT
CATGACTCTCCGTAAGAAGTACGGTCCTTCTCAACCACTTAAGGGTGCTCGTATTTGCGG
TTGTCTTCACATGACTATTCAAACTGCTATGCTTATTGAAACCCTTACTGCTCTTGGTGC
TGAAGTTGCCTGGAGTTCCTGTAACATTTTCTCTACCCAAGACCACGCTGCTGCTGCTAT
TGCTGCTACTGGTGTTCCAGTCTTTGCCTGGAAGGGTGAAACTGATGAAGAATACATCTG
GTGTATTGAACAAACTTTATTCGCTTTCAAGGACAACAAGCCATTAAACATGATTCTTGA
TGATGGTGGTGATCTTAC
>Locus118v1rpkm2546.38
AGTTAAGACATGGACCAGCAACAAAACCGGAACCAATGAGAAGAATTTTCTTTTCAGCAA
CTATTAAATTATATTATTTGTTAACTAATAAAAAAAATGGTTGCTGAAAAGAAAATTCTT
CTCATTGGTTCCGGTTTTGTTGCTGGTCCATGTCTTAACTACCTTTTAAGAAGACCAGAA
AACAAGATCACCGTTGCTTGTAGAACTATCTCTAAGTCTCAAGCTCTTTGCAATGGCCAT
CCAAATGCCACTCCAATTACTCTTGATGTTTCCAACGAAGCTCAATTAGACGCTGAAGTT
GCTAAGCATGATATTGTTATTAACTTAATTCCATACATTTACCACCCAATTGTTATTAAG
TCCTGTATTAAGAACAAGAAGCACTGCTGTACTACCAGTTACGTCTCCCCAGTTATGGCT
GAAATGGACGAAGCTGCAAAGGAAGCTGGTGTTACTTGTATGAATGAAATCGGTATCGAC
CCAGGAGTTGACCATCTTTACGCTCTTAAGGTCATCAACGAAGTTCACGAAAGAAAGGGT
AAGATCATTTCCTTCACCTCATGGTGCGGCGGTCTTCCAGTCCCAGAAGATTCCAACAAC
CCATTAGGTTACAAGTTCAGTTGGTCTGCCAGAGGTGTCCTTTTAGCTCTTAGAAACAAC
GCTAGATACTTAAAGGACGGTAAGATTGTTGAAATTGAAAACGTTAATGGTGCTTTAATG
AAGAGTGCTAAGCCAGTCATCATTTACCCAGGTTACGCTTTCGTCGGTTATCCAAACCGT
GACTCTCTCTCTTACCTTGAAAGATACCATATCCCAGAAGCTAAGAACTGTATGAGAGGT
ACTCTTCGTTACCAAGGTTTCCCAGAATTTGCTCAAGCTCTTGCTGAAGTCGGTTTCTTA
GATGATACTCCAAAGGATTACCTTGCTAAGGATGCTGCTCCAATTACTTGGAATGTTGCT
CTTGCTAAGCTTTTAGGTATTGAAGCTACTGATGCCGCTTCCTTAAAGCAAGCTGTTACT
GAAAAATGTAAGTTAACTGGTGAAAACAAGGAAGCTATCCTTTACGGTTTCAACTGGCTT
GGTTTATTCTCTGAAGATCCAGTTGTTCAAAGTGGTAACGCTCTTGATTGTTTATGTGCT
ACCTTAGAACAAAAATTACAATACGGTCCAAATGAACGTGATTTATGTGTCCTTCAACAC
AAGTTCGAAATTGAAGAAGCTGATGGTTCCATTTCTCATGTTAACTCTACCGGTTTCTGG
ACTGGTGTTGTTGGTGGTGACAGTGCTATGGCCACTACTGTTGGTGTTCCATGTGGTATT
GCCGTCCAATTAATTTTAGATGGTGTTATTACCCGTCGTGGTGTCATTGCTCCAATGGAA
AAGGATGTCTACGAACCAATCAGAGAAACTCTTGCTAAGGAAGGTATCTTCATGGTTGAA
GAAAAGTGGTAAATGGCTTGATATTTCAAGGAAGAAGAAAAAAAAAAAGAAACAAACATT
TTTTTTACAAAAAAATAAATTAAGCAAATCATTTTTTTAAAAAAAAACAAAAAAAAA
>Locus119v1rpkm2529.16
ATGGGATGTGCCGCTGCTACTGTTTTTGCCTGTTTTGGTGCCGCTTATGGTACTGCTAAG
TCCGGTGTTGGTATCTCAGTTATGGGTGTTATGAAACCAGATTTAATTATGAAGTGTATT
ATTCCAGTTATTATGGCTGGTATTATTGGTATTTACGGTTTAATTGTTTCTGTTATTATG
TCTAGTGAAATTGCCCCACAAATGTTATTATCTAACGCTTTCATTCACCTTGGATGTGGT
CTCTCTGTCGGTTTAGCCGGTCTCGCTGCTGGTGTTGCTATTGGTATTGTTGGTGATGCT
GGTGTTCGTGGTACTGCTCAACAACCAAAATTATACGTTGGTATGATTCTTATTCTTATT
TTCTCTGAAGTTTTAGGTCTTTACGGTTTAATTGTCGCCCTTATCTTAAAAACTAAGACT
AAAACCAACGAATGTTAATAAATAGATATTTTGATATATTTTTAAATATTTTAAATATTT
TAATTAAAATAATAAAATAAATATTTCCAATTAATTAAAGAAATAAATATAACTTTGTAA
CAGTGTCATAGACTATTTTTAAAAAGTATATCTTAAAAATTTAAAAAAAAAAAAAAAAAA
AATTTAATTAAAAAAAAAAAAAAAACTTAAAAAAAAAAAAAAAAAAAAAAATAAAAGAAT
AGAGAATATGAAAAATTAATTTATAAAACAAA
>Locus120v1rpkm2484.23
ATAAATTCTATAAAATTGTATTTCTATTTATTTATTTTATATATTTATTTTTTTTTTATA
TTTATTATTTACTTTTTTATTTATTTATTAATTTATTTTTTTATTTATTTATTTTATTTT
ATTTATTTATTATTATTAAATAAAAATCATATAAAATGAACATAATTTCCCTATATTATA
AATTTTTTTTTTTTTATAATAAAATTTTTTAAAAATTTATTATTATATTTCTTTATAAGA
AGTTCACCATAATTAGAACTTTTTTTAATCAATATAAATATTTTTTAAACTTTTAAAACT
AAAAAGACTTAATCCAAAATGAGAGAATGTATTTCAGTCCATATTGGTCAAGCTGGTGTT
CAAATTGGTAATGCCTGTTGGGAACTTTACTGTCTTGAACACGGTATTCAACCAGATGGT
CAAATGCCATCTGACAAGACCATTGGTGGAGGTGATGATTCCTTCAACACTTTCTTCAGT
GAAACCGGTTCTGGTAAGCACGTTCCACGTACCGTTTTCGTTGATCTTGAACCAACTGTT
ATTGATGAAGTTAGAACTGGTACCTACAGACAATTATTCCACCCAGAACAATTAATTACT
GGTAAGGAAGATGCCGCTAACAACTATGCTCGTGGTCACTACACCATTGGTAAGGAAATT
GTTGATCTTGTCTTAGATAGAATTAGAAAGCTCGCTGATAACTGTACCGGTCTTCAAGGT
TTCCTTGTCTTCCACTCCTTCGGTGGTGGTACAGGTTCTGGTTTCGGTGCTCTTCTTCTT
GAACGTCTTTCCGTTGATTACGGTAAGAAGTCTAAGTTAGAATTCTCCGTTTACCCAGCT
CCACAAATCTCTACCTCTGTTGTTGAACCATACAACTCTATTCTTACTACCCACACTACC
TTAGAACACTCTGACTGTGCTTTCATGGTTGATAACGAAGCTATTTACGATATCTGTCGT
AGAAACCTCGATATTGAACGTCCAACTTACACTAATCTTAACAGATTAATTGCCCAAGTT
GTTTCTTCCATTACTGCTTCTCTTCGTTTCGATGGTTCTCTTAACGTCGATCTTACTGAA
TTCCAAACTAACTTAGTCCCATACCCACGTATTCACTTCCCACTTGTTACTTACGCTCCA
GTTATCTCTGCTGAAAAGGCTTACCACGAACAATTAACTGTTTCTGACATTACTTACTCT
TGTTTCGAACCAGCCAACCAAATGGTTAAGTGTGATCCAAGACACGGTAAGTACATGGCC
TGTTGTCTTTTATACCGTGGTGATGTCGTCTCTAAGGATGTTAACGCCGCTATTGCCACC
ATTAAAACCAAGAGAACCATTCAATTCGTTGACTGGTGTCCAACTGGTTTCAAGGTCGGT
ATTAACTACCAACCACCAACTGTTGTTCCAGGTGGTGATCTTGCTAAGGTACAACGTGCT
GTTTGTATGTTATCTAACACTACTGCCATTGCTGAAGCTTGGGCTCGTCTTGACCACAAG
TTTGATTTAATGTACGCCAAGCGTGCTTTCGTCCACTGGTATGTCGGTGAAGGTATGGAA
GAAGGTGAATTCTCTGAAGCTCGTGAAGATTTAGCTGCTCTTGAAAAGGATTACGAAGAA
GTCGGTACCGACTCTGTCGAAGGTGAAGAAGAAGAAGCTGAAGAATATTAAGCTAATTAA
GGCACGGAAGTGTGTCCTATACTCATCCTTGAATGATAACTTCAAATATTAGTGAGGATA
AATCCTTTGC
>Locus121v1rpkm2457.92
AGTTCACGGATCATTAGCTCGTGCCGGTAAGGTTAAGGGTCAAACCCCAAAGGTCGACAA
ACAACCAAAGAAGAAGGCTAAGACTGGACGTGCCAAGAAGAGACTTCTTTACACTCGTCG
TTTCGTCAACACTGCTGCTTCCTTCGGAAAGAGAAAGATGAACGCCAACTCTGCTTAAGT
TAATTGAATATCAAAATTGTAATTAATGTAAAGCGACAAAGTAATTTTGTTGTATATTAA
ACAAAATTAATTTAGAGTATCAACAAATTAAAATTAAAATAAATTGTTGAAATAAAAACC
AAAAAAAAAAATACAATATCTCTCTAATATGTGTAGAATTTATTTTTAGTTATTATTTGT
AGAAAAAAAAC
>Locus122v1rpkm2457.21
ACTGATGACAATTTATTGTTCCATTTAAATTAAATTGATTAATTGTCCAAAATGACTTTC
GAAAAGCAAGTTGTCATTGACGCTAAGGGTCACCTTATGGGTCGTTTAGCTTCTATTGTT
GCTAAGGAACTTCTCAAGGGTCAAAGCATCGTTGTTGTTCGTTGTGAAGAACTCGCCATT
GCTGGTCCATACTTCAGAAACAAGTTAAGATTCCAACGTTACTTCCACAAATCCACTAAC
TTCAACCCAGCTCGTGGTCCATTCCACTTCCGTGCTCCATCTCGTATGTTCTATCACGTT
GTTCGTGGTATGGTTCCACACAAGACTGCTCGTGGTGCTGCTGCCTTAGAACGTTTCAAG
GTCTTCGATGGTATTCCAGCTCCATACGACAAGGTTAAGAGAAACGTTGTCCCAGAAGCT
CTTCGTGTTCTCCGTCTTAAGCCAGGACGTAAGTACACCGCTCTTAAGAGAGTCAGCAGT
GAATTCGGTTGGAAGTACCAAGATGTTGTTGAAAAACTTGAAGCTAAGCGTAAGGTCAAG
GCCCAAGCTTACTATGAAAAGAAGAAGGCTGTCCTTAACCTTAAGGCTAAGGCTGTCCAA
AACGCTGAAGCTTCCTTAAAGTCCGTTAACGAAACTATTGCCAACTACGGTTACTAAGCT
GCTTGATTTCTGAATTTTTATTAATTATTTTATAAAAATAGAGAAATTTTTGAAAGTCTT
GTATATGTAATATTATATTTAATGTATAATATATAATATTAATAAAAAAATATATAAAAA
ATA
>Locus123v1rpkm2411.78
TATTATTTGAAAATGGCCAAGCGTACTAGAAAGGTCGGAGTTTGTGGTAAATACGGTACT
CGTTACGGTGCTTCCTTAAGAAAGCAAATCAAGAAGATTGAAATCAGTCAACACTCCCGT
TACACTTGTCCATTCTGTGGTAAGGATGCTATCAAGCGTACTGCTGTCGGTATCTGGGAA
TGTAAGGGTTGCCGTAAGACTATTGCTGGTGGTGCCTGGT
>Locus124v1rpkm2396.51
ATTAATTATTACTATAAGTTTTTTTCTCTGGAAGAAAAAAAATTAGTGTTAAAACTAAAG
TTATTTACAACAAAAATTTTTTTTTTTTTAAATAATTTAATTTTTTTTAGTGTAGAATCA
CTATTAATTAATTTAATATAGTAAAAAATGAAGACTGCTTTTGCTTTAACTGCTGTTGCT
GCTCTTGCTGCTAAAGTTTATGCTGTTCCACCAAGCTGTTTCTCTGTTAAATTAGGATAC
CCATGTTGTTCTAGTGCCAATGTTCCAGTTGCTTACACTGATAATGATGGTAACTGGGGT
ATTGAAAATGGTGATTGGTGTGGTATTCCAGAAGTTGAAACTTGCTGGTCTGAAAAATTA
GGTTTCCCATGTTGTTCATCTCCAAGTGCTCCAGTTCAATACACTGATGCTGATGGTAAA
TGGAGTGTTGAAAATGGTGACTGGTGTGGTATTCCAAAGTCTGGTGGTTCCGGTGGTTCT
GGTGGTTACAATCCAGGAGGTTCTGGTGGTTATAATCCAGGAGGTTCTGGTTCCGGTTCT
GGTTCTGGTTCTGGTAATGGTGATTATACCATTGGTAGTCAATACAGACACAATGGTAAC
CCATTCAAAGGTGTTGAATTCTTCATTAACCCATACTATGTTGATGAAGTTGATAAGGCT
ATTGCTCAAATGACCAACTCATCTCTTAAGGCTAAGGCTGAAAAGATGAAGACTTTCTCT
AACGCTATTTGGCTCGATACCATTAAGAACATGAATGAATGGTTAGAAAGAAACCTTAAG
GGAGCTCTTGCTCAACAAAACGCTTCTAACAAGAATGTTTTAACTGTTTTCGTTGTTTAC
GATTTACCAGGTCGTGATTGTCACGCTCTTGCTTCTAATGGTGAACTTCTTGCTAATGAT
TCTGACTTTGCTCGTTACAAGTCTGAATATATTGATGTTATTGAAACTCACTTAAAGAAA
TACACTGCTCAACCAGTTGTTCTTATTATTGAACCAGATTCACTTGCTAACATGGTTACT
AACATTGAAAACACTCCAGCTTGTGCTGAATCTGAAACTTACTACTACGATGGTCACGCT
TACTTACTTAAGAAGTTTGGTGTTCTTGACCACGTTGCTATGTACCTTGATATTGGTCAC
GCTTTCTGGTTAGGTTGGGATGATAACCGTGAAAAGGCTACTAAGGTTTACAAGAAGGTT
ATTGACTCTGGTTCTCCAGGTAAGGTTCGTGGTTTCGTTGATAACGTTGCTAACTACACT
CCATGGGAAGACCCAACTCTTTCTCGTGGTCCAGATACTGAATGGAACCCATGTCCAGAT
GAAAAGAGATACTTAGAAGCTATGTACAAGGACTTTACTTCTGCTGGTATTAAGTCTGTT
TACTTCGTCAGTGACTCTTCTCGTAATGGTCACAAGACTGACCGTAAGCACCCAGGTGAA
TGGTGTAACCAAACTGGTGTTGGTATTGGTGCTCGTCCACAAGCTAGTCCAATCTCTGGT
ATGAGTTACCTTGATGCTTTCTACTGGATTAAGCCACTTGGTGAATCTGATGGTACCTCT
GATGAATCTGCTGCTCGTTTCGATGGTTACTGTGGTCACGATACCGCTATGAAACCAGCT
CCAGAAGCCGGTCAATGGTTCCAAAAGCACTTCGAACAAGGTCTTGAAAATGCTAACCCA
CCACTCTAAATTAATTAATAAAAATAAAATTTTTTTTTTTATTTGTAATAAAAAATAATT
TTAAAATTAAAAAAAAAATTTTAAAAAATTTTAAAAAAAAGTATAAATATATATAGCAAA
>Locus124v2rpkm1103.04
TCTGGCTTGATAACATTAAGAACATGCAAAGTTGGTTAGAACCAAACCTTAAGGGTGCTC
TTGCTCAACACCAATCTACTGGTAAGGATGTCTTAACTGTCTTTGTTGTTTACGATTTAC
CAGGTCGTGATTGTCACGCTATGGCTTCCAATGGTGAACTTCTTGCTAACGATTCTGATG
CTCAACGTTACAAGACTGAATACATTGATGTTATTGAAAAACAATTAAAGCAATACACTG
CTCAACCAGTTGTTCTTATTATTGAACCAGATTCACTTGCTAACATGGTTACTAACATTG
AAAACACTCCAGCTTGTGCTGAATCTGAAACTTACTACTACGATGGTCACGCTTACTTAC
TTAAGAAGTTTGGTGTTCTTGACCACGTTGCTATGTACCTTGATATTGGTCACGCTTTCT
GGTTAGGTTGGGATGATAACCGTGAAAAGGCTACTAAGGTTTACAAGAAGGTTATTGACT
CTGGTTCTCCAGGTAAGGTTCGTGGTTTCGTTGATAACGTTGCTAACTACACTCCATGGG
AAGACCCAACTCTTTCTCGTGGTCCAGA
>Locus125v1rpkm2377.40
ATTATGATGAGTTGCCATTATGTTAGCTTTATAGAGAATTAATCTTGATCTACATTGAAG
ATGAGTGATCTAAAATTTTAAAAATGGAAAATCGCGTCAAATATTTAATATTATTATAAA
ATAAAACCCCCTAAAGAAACTAAATAAAAGTATAATACTAAAATAAAATAATTAAGAATA
TAAGGCTTAAATTACGCGTTAAAGGTTTGGAAGAAAC
>Locus126v1rpkm2362.52
TCTTAACATTGACAATACTGTCGGAAGACTCAACCTCAAGGGTTATAGTCTTTCCAGTAA
GGGTTTTGACGAAAATTTATAATTTCAAGTTTTATTCTTTAAGGATAAAATAAGATGCAA
ATTTTCGTCAAAACCCTTACTGGAAAGACTATAACCCTTGAGGTTGAGTCTTCCGACAGT
ATTGTCAATGTTAAGAACAAGATTCAAGAAAAGGAAGGTATTCCACCAGACCAACAACGT
CTTATCTTCGCCGGTAAACAATTAGAAGATGACAGAACCCTTTCTGACTACAACATTCAA
AAGGAATCTACTCTTCACCTTGTCCTCCGTCTTCGTGGTGGTATCATTGAACCATCTCTT
AAGGTTCTTGCTTCCAAGTACAACTGTGATAAGATGATTTGCCGTAAGTGTTACGCTCGC
CTTCCACAACGTGCCACTAACTGCCGTAAGTGCCACAGTAACCAACTCCGTCCAAAGAAG
AAGCTTAAATAAGCGGTTTATATTTTTTATACGGAAGAAAGATATATTATATATATATTT
TATGTGTAATATATGAAATCAAAAATAAAATAAATTATCCTTAAATAATAAAATAA
>Locus127v1rpkm2355.58
ACAAATATAAAAAGCTAATTATATTTTAAGATGGCCGTAGGAAAAAATAAGCGTCTCTCC
AAGGGAAAGAAGGGTCTTAAGAAGAAGATTATCGACCCATTCACCAGAAAGGATTGGTAT
GATCTCAAAGCCCCAGCTATTTTCAATAAAAGAGATATTGGTAAAACTCTTGTTAACCGT
ACTCAAGGTTTAAAAAACTCTTCCGACTATCTTAAGGGTAGTGTTGTTGAAGTTTCTTTA
GCTGATCTTAATGAAAACCAAGAAGATGCTTTCCGTAAGATTAAGCTTAGAGTTGATGAA
ATCCAAGGTAAGAACTGTCTCACCAACTTCCACGGTTTAGGTATTACCTCTGATAAGCTT
AGATCTCTTGTCAAGAAGTGGCAATCTCTTGTTGAAGCTTACATCGATGTTAAGACCACC
GATGGTTACCTTCTTCGTTGCTTCATCATTGGTTTCACTCAAAGAAGAAAGAACCAACTC
AGAAAAACCACTTACGCCCAAACTGCTCAAATCAAGCAAATCAGAAAGAAGATTTTTGAA
ATCGTCACCGCTGAAGCTACTACTTGTGATATGAAGGAATTCGTTAACAAGTTCAACTTA
GAAATCATCGGTAAGAGAATTGAAAGAGCTACCCACAACATCTACCCATTAAACAACGTC
TTACTCCGTAAGGTTAAGATTCTTAAGCACCCAAAATACGATGTTGGTAAGCTTATGGAA
CTCCACGGTGGTAGTGATGACATGGGTTCTAAGGTCGATCGTGCCTTCAAGGAACCAGCT
ATCAAGACTGATATTTAAATTAAATAAGGGTTATATGTAATATCATTACGGTTATATCAT
GTTTAATAAAAAACATAAAAATTAGCAAAAAAAAA
>Locus127v2rpkm12.30_PRE
GCTCAGTAAAAAGCTAATTATATTTTAAGATGGCCGTAGGAAAAAATAAGCGTCTCTCCA
AGGGAAAGAAGGGTCTTAAGAAGAAGATGTATGTATAATTTATATCACATAAAAATTAAA
GGATAGATGGATGATATTTCAAATTAACGTATTCAAAAAGAATATTAAAATAATAGTTAT
ACGACAAATCAATTGAATATTATAAAAAAAGGAATTATACTTTATGTATTGTTATTTCAG
ATGTTTTAAATATGTTTAAACGGGAATAATTATAGTTTTATAATGCAATATAAAATTTTA
TTATTATATATATTATGATAATACAATGAAGTGGGAAAATGAAAAAAAAAATACGTTAAT
GAGAATGAAAAATGTTAAAATTATTATATAAAAGTAAAATTTGAAATATGTTAATATATA
TAAAGCTGACGTTTAATAATTTATAAATTATATATTATAAAAATATTATCGACCCATTCA
CCAGAAAGGATTGGTATGATCTCAAAGCCCCAGCTATTTTCAATAAAAGAGATATTGGTA
AAACTCTTGTTAACCGTACTCAAGGTTTAAAAAACTCTTCCGACTATCTTAAGGGTAGTG
TTGTTGAAGTTTCTTTAGCTGATCTTAATGAAAACCAAGAAGATGCTTTCCGTAAGATTA
AGCTTAGAGTTGATGAAATCCAAGGTAAGAACTGTCTCACCAACTTCCACGGTTTAGGTA
TTACCTCTGATAAGCTTAGATCTCTTGTCAAGAAGTGGCAATCTCTTGTTGAAGCTTACA
TCGATGTTAAGACCACCGATGGTTACCTTCTTCGTTGCTTCATCATTGGTTTCACTCAAA
GAAGAAAGAACCAACTCAGAAAAACCACTTACGCCCAAACTGCTCAAATCAAGCAAATCA
GAAAGAAGATTTTTGAAATCGTCACCGCTGAAGCTACTACTTGTGATATGAAGGAATTCG
TTAACAAGTTCAACTTAGAAATCATCGGTAAGAGAATTGAAAGAGCTACCCACAACATCT
ACCCATTAAACAACGTCTTACTCCGTAAGGTTAAGATTCTTAAGCACCCAAAATACGATG
TTGGTAAGCTTATGGAACTCCACGGTGGTAGTGATGACATGGGTTCTAAGGTCGATCGTG
CCTTCAAGGAACCAGCTATCAAGACTGATATTTAAATTAAATAAGG
>Locus128v1rpkm2340.60
GAAATAAAAGATGACTGACGTCCGGTCAAAAAATCCTTTCGATCTTTTGGGTGAAGAAGA
AGAAGCTACCCAAACCACCACCAAACTCACCAGAAACGAAAAGAAAGTTATTAAGAACAA
CACCTATGTTGATAACAGCCGTGCCACTCCAGGAGAAAACAGATTAAGAAACGATTATCC
AAAGCGCGGTGGTTTTGCCGGTAAATCAAGCAGACCAGCCAGATCCTCTGAAGGTAGTAG
TAACCGTCGTCGCGGTGGCCGTGGTGAATACAAGGGACGTGGCCGTGAATTCGATCGTCA
CAGTGGTTCTGCCAGAAGAGACAGTCAAAAGAAGGATGTCGCCGGTAAGGGTTCTTGGGG
TAAACCAACTGAAAACTTAGAAGAAGTTGTTGAAGTTGAACAAGAAAACAACGCCAACGG
TGAAGAAGAAGTTAAAGAAACCAAACCAGAAGAAAAATTAATGACCTTAAACGATTACCT
TGCTAGTCAAGCCAAGAAGGCTATCGTTAACGAAAACACTATCAGAACTGCTAACGAAGG
TGTTGACGAATCCAAATGGGGTGAAACTGTTGAATTATCCAAGGACGAAGAAGCTTACTT
CGTTGGTAAAGGTAATGAAAAGTCTCACAGAGTCAAGAAACAAAAGGAAAAGACCTACGT
CTATGAAATCGAACAAAGATTCAACGATGGTCGTCGTGGTCGTGGTGGTCGTCAAAACAG
AGGTAGTAACAGCAAGCGTCCAACCAGCAAGGTTAACGTTGATGATACTAATGACTTCCC
ATCCTTAAAGTAAATTGGTGGTTTGAAATGAAATATTGACATTGTGATGAAAATAAGAAT
ATAGCATTCAATAAAATAAATAAAAAAAA
>Locus129v1rpkm2293.52
TCTCAAATCTTACTTCCCCAGCTGGTCTTAAGGCCCTTGACGATTTCCTTTCTGACAAGT
CTTACATCGAAGGTGTTGAACCAAGTCAAGCTGATGTTTCTGTTTTTGAAGCTTGTGGTT
CTGCCCCAGATGCTGCTAAGTACCCAAATGCTGCCAGATGGTATGCTCACATTGCCTCTT
TCGGTGATGAAGCTAAGAGCTTCCCAGGAGAAAAGAAGCCAGCTGCTTCTTACGGTCCAG
CTGCTCCAGCTGCTGCCGATGATGATGATGACGATGATGATGATGATCTTTTCGGTTCTG
ACAGTGAAACTGATGAAGAAGCCGAAAAGCTTAAGGCTCAACGTCTTGCTGAATACCGTG
CCAAGAAGGCTGCTAAGCCACAAGAAGCTGCTAAGTCTTTAGTTATTCTTGATGTCAAGC
CATGGGATGATGAAACCCCAATGAAAGAACTTGAAGAAGGTGTCCGTGCCATTGCCATGG
ATGGTCTCCTCTGGGGTTCTTCTAAACTTGTTGATATCGGTTATGGTATTAAGAAGCTCC
AAATTACTTGTGTTATTGAAGATGCCAAGGTTGGTACCGAAGATCTTTCTGACCAAATTA
TGGAATTAGAAGATTACGTCCAATCTGTTGATATTGCTTCCTTCAACAAACTCTAAGCAA
TTTAGAAAAGATTTGAAAACAGAAAAAAAAATAAGCATTAATATTATTTTTATTTATAAA
ATTTAGAATAAATATAAATTAATTGCTTGTTGAAAAATAAAATAAATGAAAA
>Locus129v2rpkm30.81_PRE
TTATTAAAAATGTTCTCAAATCTTACTTCCCCAGCTGGTCTTAAGGCCCTTGACGATTTC
CTTTCTGACAAGTCTTACATCGAAGGGTATAATTATGAAAAAAAAAAAATAATATGGAAT
AATAAAATAAGATAATAACATTAAATTTAATTAAATGAAATCAAATAAGAAAACAAAAAA
AAAAAGAAAAGAAAGAGGAATAATAAACAATGATGAAATCAAATCATTAAAGTTTAAAAT
TGTTGAATTAAATTTCAGCAAAATAATGGAAAAAAATGATAAAATGATAAAAAAATTTAT
TTTTTAAAATTTTGTTAAAGAAAAATTAATGAATTAAAATAATAATTTTAAAATAAAAAC
TAATATAAAATTTACAATATTCATATATAATAGTGTTGAACCAAGTCAAGCTGATGTTTC
TGTTTTTGAAGCTTGTGGTTCTGCCCCAGATGCTGCTAAGTACCCAAATGCTGCCAGATG
GTATGCTCACATTGCCTCTTTCGGTGATGAAGCTAAGAGCTTCCCAGGAGAAAAGAAGCC
AGCTGCTTCTTACGGTCCAGCTGCTCCAGCTGCTGCCGATGATGATGATGACGATGATGA
TGATGATCTTTTCGGTTCTGACAGTGAAACTGATGAAGAAGCCGAAAAGCTTAAGGCTCA
ACGTCTTGCTGAATACCGTGCCAAGAAGGCTGCTAAGCCACAAGAAGCTGCTAAGTCTTT
AGTTATTCTTGATGTCAAGCCATGGGATGATGAAACCCCAATGAAAGAACTTGAAGAAGG
TGTCCGTGCCATTGCCATGGATGGTCTCCTCTGGGGTTCTTCTAAACTTGTTGATATCGG
TTATGGTATTAAGAAGCTCCAAATTACTTGTGTTATTGAAGATGCCAAGGTTGGTACCGA
AGATCTTTCTGACCAAATTATGGAATTAGAAGATTACGTCCAATCTGTTGATATTGCTTC
CTTCAACAAACTCTAAGCAATTTAGAAAAGATTTGAAAACAGAAAAAAAAATAAGCATTA
ATATTATTTTTATTTATAAAATTTAGAATAAATATAAATTAATTGCTTGTTGAAAAATAA
AATAAATGAAAA
>Locus130v1rpkm2291.49
TTTTTTTTTATCATTTTAAAAAAATAACATTTATTAAAAATGATTTCAAATCAAGTTTCA
TCTAGTGCTAAGGTTGCAGCTTCTGCCGTCAGCAAGAGACTTTACTCTACTGCTTACGAC
CAAACTTTAAAGAACCTTCTTATCAACAAGAACACTAAGGTTATCACCCAAGGTTTCACT
GGTAAACAAGGAACTTTCCACGCTAAGAATGCTCTTGCCTACGGTACCAAGATGCTCGGT
GGTGTTTCCCCAAAGAAGGCTGGTACTACTCACTTAGGTCTTCCAGTTTTCAAGTCTGTT
CAAGATGCTTGTGACAACCTCCACCCAGATGCCTCTGTTATCTACGTCCCACCACCAGGT
GCTGCTGCCGCTATCCTTGAAGCTATTGAAGCTGAAGTTCCTTTAGTTGTCTGTATTACT
GAAGGTATTCCACAACAAGAAATGGTTAAGGTTGTTGATGCCCTTAACTCTCAAAACAAG
ACCAGACTTGTTGGTCCAAACTGTCCAGGTGTTATCAAGGCTGAAGAATGTAAGATCGGT
ATTATGCCAGGTCACATTCACACCAAGGGTAGAATCGGTATTGTTTCCCGTTCTGGTACT
CTTACTTACGAAGCTGTTAACCAAACTACCAAGGCTGGTTTAGGTCAAACCTACTCCTTC
GGTATTGGTGGTGATCCATTCAACGGTACTAACTTCATTGATGCTCTTAAGATCTTCCTT
>Locus131v1rpkm2183.58
TTTTTAAAAAAACTAATTATTAAAAAAGAAATGTTGGTTTTTTGATTTTACAAAGAAAAA
AAATATTTATTATTTTTTGTTTTAGTAAATTTAGAAAACCAACCTTTCTTTTTTAAAACT
TTTTTTTTTTAAAAAAACTAATTATTAATCATGGATGAGGATATTGCTGCTTTAGTTATT
GATAACGGTTCCGGTATGTGTAAGGCCGGTTTCGCTGGTGATGATGCTCCACGTGCCGTT
TTCCCATCTATTGTTGGTCGTCCAAGACACCAAGGTGTTATGGTTGGTATGGGTCAAAAG
GA
>Locus132v1rpkm2175.44
AATAAAAATAAACAAATATATAACTTATAAATTATTGATTTAATTTATTAAGAAAAATAG
CACAGAAAGAAAAAAAAAATGAAACTCATTAATATTTTATTAATTTCTTTATTTATTGTT
TTTGCATTAGCAGAAACTACTGCCAAGACTCTTCCAACTAAATCTTCTAAAACAGTTCCA
AAAATTACTTCCACTAAAACAGTTCCAAAGACTTCTAGTAAAACTGTTCCAAAAATTACT
TCCACTAAAACAGTTCCAAAAACTTCCAGTAAGACTGTTCCAAAAATAACTTCTACTAAA
ACCGTTCCAACTACTTCTTCTAAGACTGTTCCAAAAACTACTAAGACTGTCCCAAAAACA
TCCACTAAAACCGTTCCAACTACTTCCTCTAAGACTGTTCCAAAAACTACTAAGACTGTC
CCAAAAACATCCACTAAAACAGTTCCAAAAACTACTGCATCTAAGACTGTTCCAACTACC
TCATCAAAGACTGTACCAAAAACCACAAAGACTGTTCCAAAGACTTCAACTAAAACAGTT
CCAAATACCACATCAAAGACTGTTCCAAAGACTTCCACTAAAACAGTTCCAAATACTACA
TCAAAGACTGTTCCAAAGACTTCCACTAAGACAGTTCCAAATACCACATCAAAGACAGTT
CCAAAGACTTCTACTAAGACAGTTCCAAATACCACATCTAAGACTGTTCCAAAGACTAAT
TCCAAGACTATTCCAACAACTGCATCTAAGACTGTACCAAAAATTACTTCTACTAAAACA
GTTCCAAAAACAACAACTAAGACAGTTCCAAAAACTACTAAAACACTTCCAGCTACTACT
AAGACAGTTCCAAAGACTACCACAAAAACAACTGTTAGAACTACCACTGTTAGAACTACT
ACTACCACTAAAAACAGTAGTCCAACTAATAATGCTGATTACTATTACAGTTGTGGTGCC
CAAGATTGGGATTGTAAAACTCAAAAGTCCAATGAATGTTATGGAAAACTTGGAGAATGT
TGGTCTCAACCATGGGATCCTTCCCTTAATGATATCTGTGGAGCTATTGACAGAATGTGT
GCAAAAATTTGGAATTAGATATAAATATTAGGGTTAAATCAAAATATTCTTTTTTAATAA
ATGAAAAAAGGAATATTTGAAAAAAAAAAAAAAAAATTAATTATTTTTTTTTTTTTTTTT
TTTTTG
>Locus133v1rpkm2158.22
CAATAAGCGGAGGAAAAGAAACTAACAAGGATTCCCCTAGTAACGGCGAGTGAAGCGGGA
AGAGTTACTAAGATTCTTGGTCGTACCGGTTCTCGTGGTGGTGTTACCCAAGTCCGTGTC
GAATTCCTTAATGACGGTGACAAGAACCGTTCCATCATTCGTAACGTTAAGGGTCCAGTC
AAGGAAGGTGATATTCTTACTCTTCTTGAATCTGAACGTGAAGCCAGACGTCTTCGTTAA
ACACTTAAAATTGTAAAATTTTATAGTCAAAATTCGAGTAGAAAAATAATGTACTATGTT
TTTACCTCGATTGTAATATCAAATTATACAATACAAAAAATCAAATAAACATAATAATTA
CAATTTTTGTGTTATTAAAAATATTCAAATATTTATAAGTGAGGAGCAACTTATTCTCAA
TAAATATATATTTTAGTAGTACGATTATTATGAATTTTGTAATATGGCTTTATTTTAAGT
AAATATAAATCAATTTTAATAATAATTCTCAAGAAATATCGTTTAATTAGGATTTAGATA
ATTTAATTGCATTCATAATTTATTTCAAGAAATAAAAATTAATTCTGTCGTACGCACATA
ATTAAATAATATAAAAA
>Locus134v1rpkm2145.08
TTTTAAAAAAAATAAAGTAAAAATGTTCAATCAAGGTTTCGGAGGTCCACGTCCAGGTTT
TGGCGGTCCAGGTCCACGTCCAGGTTTCGGTGGTCCAGGTCCACAAGGTTTCCAACAACC
ACAAGCTAATGATGATGATGAATACGAATATGTTACCGATGATGAAGGTGATTTCCTTGA
AGATGAAAACGGTAACATTTTAACTCCACAAGAAGCCGAACAAAGAGGTTTAGTTACCAA
GTCTGATGGTACTGTTGACCGTGGAATTGGTAAGAACCTTTTAATTGGTGGTGCTGTTCT
TGGTGGTTTATGGATCATGAACAAGCAACTCAAGAAGAAGAAGAGAGTTAAGAAGGCTAA
CCCAGACAA
>Locus135v1rpkm2128.85
TGCTACAGATACTGTAAGAACAAGCCATACCCAAAATCTCGTTTCTGTCGTGGTGTTCCA
GATCCAAAGATCAGAATCTTCGATTTAGGTCGTAAGAAGGCTACTGTTGATGAATTCCCA
TGTACTGTTCACTTACTTTCTGATGAATATCAACAAATTTCTTCTGAAGCTCTTGAAGCT
GCTCGTATTTGTGCCAACAAGTACATCACTAAGGTTGCTGGTAAGGATTCCTTCCACATG
AGAATCAGAGTTCACCCATTCCACGTTATTCGTATCAACAAGATGCTTTCATGTGCCGGT
GCTGATAGACTTCAAACTGGTATGCGTGGTGCTTTCGGTAAGCCAAACGGTACTGTTGCT
CGTGTCAACATTGGTCAAGTCCTTATGTCCATCCGTTGTAAGGAAGCTAACAAGGAAGCC
GTTGTTGAATCTCTTCGTCGTGCTAAGTACAAGTTCCCAGGTCGTCAAAAGATCATTGTT
TCCAACAAATGGGGTTTCACTAAATTAACTAAGGAAGAATACCTTGAAATGAAAGAAAAC
CAAAAGATCCACACCGATGGTTCCTACATCAAATACGATAACGGTCACGGTAAATTATCT
GACTACTTCAAGCGTCAAGAACGTCTTCGTGCTTAAATGAATTAAAATTTTAAAACGACG
ATATCAATAAAAATTATTTAAAAGTAAATTTAAATAAAAAAT
>Locus135v2rpkm752.25
AAAAAAAAAAAAAAAAATACATCAAATAATTTAGTAAAGGGAAAAAAAGAAAACTATATT
AATATAAATTTAATTTAAATTAAAAAAAACAAAAAACAAAAACAAAAAATAAAAAATGGG
TCGTCGTCCAGCTAGATGCTACAGATACTGTAAGAACAAGCCATACCCAAAATCTCGTTT
CTGTCGTGGTGTTCCAGATCCAAAGATCAGAATCTTCGATTTAGGTCGTAAGAAGGCTAC
TGTTGATGAATTCCCATGTACTGTTCACTTACTTTCTGATGAATACCAACAAATTTCTTC
TGAAGCTCTTGAAGCTGCTCGTATTTGTGCCAACAAGTACATCACTAAGGTTGCTGGTAA
GGATTCCTTCCACATGAGAATCAGAGTTCACCCATTCCACGTTATTCGTATCAACAAGAT
GCTTTCATGTGCCGGTGCTGATAGACTTCAAACTGGTATGCGTGGTGCTTTCGGTAAGCC
AAACGGTACTGTTGCTCGTGTCAACATTGGTCAAGTCCTTATGTCCATCCGTTGTAAGGA
AGCTAACAAGGAAGCCGTTGTTGAATCTCTTCGTCGTGCTAAGTACAAGTTCCCAGGTCG
TCAAAAGATCATTGTTTCCAACAAATGGGGTTTCACTAAATTAACTAAGGAAGAATACCT
TGAAATGAAAGAAAACCAAAAGATCCACACCGATGGTTCCTACATCAAATACGATAACGG
TCACGGTAAATTATCTGACTACTTCAAGCGTCAAGAACGTCTTCGTGCTTAAATGAATTA
AAATTTTAAAACGACGATATCAATAAAAATTATTTAAAAGTAAATTTAAA
>Locus136v1rpkm2128.63
ACTGAAGCTCCACTTAACCCAAAGGCTAACCGTGAAAAGATGACTCAAATTATGTTTGAA
ACTTTCAACGTTCCAGCCTTCTACGTTCAAATTCAAGCCGTCCTTTCCCTTTACGCTTCT
GGTCGTACTACTGGTATTGTACTTGATTCTGGTGATGGTGTTTCCCACACTGTCCCAATT
TACGAAGGTTACTCACTTCCACACGCTATCCTTC
>Locus137v1rpkm2118.61
AAACCTCCTCATAAACCCTAAACAAATTTAAATAAATTAATAAATAAATATGTCTTGGCA
AGCTTACGTCGACCAAAACCTTCTTGGTACTCAAAAAATCCACCAAGCTGCTATTCATGG
TCATGATGGTAGTGTATGGGCTACTTCAGCTGGTTTCTCTGTTAACTCAACTGAATTCCA
AAACTTATTCAAGGCTTTCAAGGATCCATCTGGTATTCGTACTAGTGGTTTACATATCAA
TGGTAAGAAATACATTGCCCTTAGAGCTGATGAAAGAAGTATTTACGCTAAGGCCGGTAA
TGATGGTTGTGCCTGTGTTAAGACTAACCAAGCTGTTCTTATTGGTACCTATGTTGAACC
AACTCAACCAGGTGAAGCTACTAAGATTGTTGAATCTTTAGCTGATTACCTTATTAGTGT
TAACTACTAAGTTAATAGAATTTTTGGTATTAAAAAATATTTAAAAACAATACTAACGAA
GTAGTTCATAAAATACAAAACCCAAGAAGCTAAAAGGTCCAAAAAAAAAAAAAAAATAAA
AAAAAAAAAAAAAAAAAAAAAAAAAAAAAAATTAAACAAAGGAAAAT
>Locus138v1rpkm1878.55
TTTGTCGGAGGTAACTGGAAGATGAACGGTTCTACCGCTCTCATCAAGTCCCTTGTTGCT
GAAACTCTCAACACTGCTAAGTTAGATGAATCTGTTGAAGTTGTTATTGCTCCACCAGCT
GTCTACTTAGAAAAGACTCGTGCCACCGCTAACAAGAACATCGGTGTTGCTGCTCAAAAT
GTTTACTACAAGAAGAGTGGTGCTTACACTGGTGAAATCAGTCCAGAAATTCTTAAGGAT
GTTAACGTTGAATGGGTTATCCTTGGTCACTCTGAACGTCGTGAATACTTCAAGGAATCC
AACGAATTCGTTGGTGAAAAGACTGCTTTCGCTATTGAAAATGGTCTTAAGGTCATCCCA
TGTGTTGGTGAAAAGCTTGAACACCGTGAAGCTGGTAAGACCATGGAAATCATTTTCGCT
CAATTAAAGGCTATTGCCGATAATGTTAAGGACTGGACCAACATTGTCATTGCCTACGAA
CCAGTTTGGGCTATTGGTACTGGTAAGGTTGCCACCCCACAACAAGCTCAAGAAGTTCAC
GCTCAAATCCGTAAGTGGTTAGCTGATAACGTTTCTGCTGAAGTTGCCGAAAACACTCGT
ATTATTTACGGTGGTTCCGTTAACGCTAAGAACGCTGGTGACCTTTCCAAGGAAAAGGAT
ATTGATGGTTTCCTTGTTGGTGGTGCTTCTCTTAAGCCAGAATTCGTTAACATTATTAAC
GCTCGTTTATAAATCAAGGAACAAGACTCAAGTTCTTCAAATGAAGAATTGAAGCCTGCA
AAATCAGAATCTATTAAAGGTTCATCCAGTTTATCATGCTGTACTATTTGTTAAACAATG
TTTAACATTAATATAGACTGATAAAACCGGAATATAAAAAAAGAAAAAAATCTATCAATG
AAGATTTAAAAAAAGTGAAAAAAATATAGAAGCAAAATATAAAGTACACTTCATTTTTTT
TTT
>Locus139v1rpkm1859.04
AATAAATTTATATATATATATATTTAAATTGAAATATTAAAAAAAAAAAAATGAAATTTA
AGAGTATAATTCCTTTTACTTTATTAACATCTTTAGCAAGTGCACAAAGTTTTTGTAGTA
CTTCAGGTCACTCTGGTCAAAGTGTAACTGAAAGAAGCAACAAAGTTGGTTCTATTAGTG
GAGTTGGTTATGAATTATGGGCTGATAGTGGTAACAATAGTGCTACTTTCTATGCTGATG
GTTCATTTTCCTGTTCATTCAATAATGCTAAAGATTACTTATGTCGTAGTGGTCTTTCAT
TCGACAGTACAAAAACACACCAACAAATTGGTCACATATATGCTGATTTCAAACTTGTTA
AGCAAAATATTAGAAATGTCGATTATTCATATGTAGGTATTTATGGTTGGACTAGAGATC
CACTTGTAGAATTTTACGTTGTTGATAACTGGCTCAGTCAATATCGTCCAGGAGATTGGG
TTGGTAACAAGAAGCATGGTGATTTTACCATTGATGGTGCCAAATATACTGTTTATGAAA
ATACTCGTTATGGTCCTTCTATTGATGGTAACACTCAATTTAAACAATACTTCAGTATTC
GTCAACAAGCACGTGATTGTGGTACTATTGATATTACTGCTCACTTTGAACAATGGGAAA
AACTTGGAATGAAAATGGGTAAGATGCATGAAGCTAAGGTCTTAGGTGAAGCTGGTAGTA
ATGGTTCTGGTACAAGTGGTACTGCTGATTTCCCTTACGCTAAGGTTTACATTGGTAAGA
ATGGTGGACAACAACAACAACCAACAACTAAGAGAACTACTCAACAAGCCAAGACTCTTC
CAAACAGTAAGACTCTTCCAAACAGTAAGACTCTTCCAAACAGTAAGACTCTTCCAAATA
GTAAGACTCTTCCAAACAGTAAGACTCTTCCAAACAGTAAGACTCTTCCAAACAGTAAGA
CTCTTCCAAACAAGTTAAGACTCTTCCAAACAGTAAGACTCTTCCAAACAGTAAGACTCT
TCCAAACAGTAAGACTCTTCCAAACAGTAAGACTCTTCCAAACAGTAAGACTCTTCCAAA
CAGTAAGACTCTTCCAAACAGTAAGACTCTTCCAAACAGTAAGACTCTTCCAAACAG
>Locus140v1rpkm1839.49
CTAAGCAATGGAGATACACTGCTGCTCCAGATGCTGATGCTCGTGCTATTCAAGCTGCTT
ACTTCGGTTACATTTGGGCTGAAGAAGATGGTGTTGATCTTTCTGATCTCGCCTCTAAGG
CTGCCAAGCTTGGTGATTACTTACGTTACTCTCACTATGATAAATATTTCAAGAAGATCG
GTAACTGTGTCGGATACGACAAATGTTCTGCTGGTCGTGGTAAGAACTCTGCTCACTACC
TTATCTCCTGGTACTTCGCTTGGGGTGGTGGTTTACAAGGTGACTGGGCCTGGAGAATTG
GTTCTTCTCACACTCACACTGGTTACCAAAACCCA
>Locus141v1rpkm1838.19
TTTTTTTTATTAAGTAAAATAATTAATTGATTTTAATATTTTTATTTAATAAAAAAAACT
TTTAATAATAAAATAATTATATATAAAAAAAAACTTTTATTTATAATATCTTAGTATATT
ATTTATTTTTTTTTTAAAAACTCTTTTAAATTTATTATTTTTAATAAATTCTAAATAATA
ATCAAAATGTCCGGATTACAAATGTTCCAAAACCTTTCTCTTTACGGTAGTCTCGCCGAA
ATTGATTCTATCGAAAAGCTTAATGAAGCTATGGACAAATTAACTGCTGCCCAAGAACAA
TTCAGAGAATACAACCAAGAACAAGTTGACAAAATCTTCAAAGCTGTTGCTTTAGTTGCT
ACTCAAAATCGTGTTGCTTTCGCTAAATACGCTTACGAAGAAACTCAAAAGGGTGTTTTC
GAAGATAAGGTTATCAAGAACGAATTCGCTGCTGATTATATTTACCACAAATACTGTAAT
GACAAGACTGCTGGTGTCATTGAATATGATGAAGCTAACGGTCTTATGGAAGTTGCTGAA
CCAGTTGGTCCAGTTGTTGGTATTGCTCCAGTTACTAACCCAACTTCTACTATTATTTAC
AAGACTTTAATTGCTTTAAAGACTCGTAACTGTATTATCTTCTCACCACATCCAGGAGCT
CACAAGGCTTCTGTCTTTGTTGTTAAGGTTTTACATGAAGCCGCTGTTAAGGCTGGTGCT
CCAGAAAACTGTGTTCAAATCATCTTCCCAAAGATGGATTTAACTACTGAATTATTACAC
CACGAAAAGACTCGTTTCATTTGGGCTACTGGTGGTCCAGGTTTAGTTCACGCCTCTTAC
ACTTCTGGTAAGCCAGCTCTTGGTGGTGGTCCAGGTAATGCTCCAGCTCTTGTTGATGAA
ACCTGTGATTTAAATGAAGCTGTTGGTTCCATTGTTGTTTCTAAGACTTTCGATTGTGGT
ATGATCTGTGCCACTGAAAACGCTGTTGTCGTTGTCGAATCTGTCTACGAAAACTTTGTT
GCTGCCATGAAGAAGCGTGGTTGTTACTTCATGACTAAGGAAGAAACTAAGAAGGTCTCT
TCTGTTCTTTTCGGAGAAGGTATGAGATTAAATGCTAAGGCTGTTGGTCAAACTGCTAAG
ACTTTAGCTGAAATGGCTGGTTTCGAAGTTCCAGAAAACACTGTTGTTCTCTGTGGTGAA
GCTACTGAAGTTAAATTCGAAGAACCAATGGCTCACGAAAAATTAACTACTATCCTTGGT
GTTTACGTTGCTAAGGACTTTGACGATGGTGTCAGATTATGTAAGGAATTAGTTACTTTC
GGTGGTAAGGGTCACACTGCTGTTCTCTACACCAACCAAAACAACAAGGACAGAATTGCC
AAGTACCAAAATGAAGTCCCAGCCTTCCACATCTTAGTTGATATGCCATCTTCTCTTGGT
TGTATTGGTGATATGTACAACTTCCGTTTAGCTCCAGCTCTTACTATTACTTGTGGTACC
ATGGGTGGTGGTTCTTCTTCTGATAACATTGGTCCAAAGCACTTACTTAACATTAAGCGT
GTTGGTATGAGACGTGAAAACATGCTTTGGTTAAAGATTCCAAAGTCTGTTTACTTCAAG
CGTTCCATCCTCAGAGAAGCTCTTTCTGACTTACGTGATACTCACAAGCGTGCTATCATT
ATTACTGATAGAACTATGACTATGTTAGGTCAAACTGACAAGATCATTAAGGCTTGTGAA
AGTCATGGTATGGTTTGTGCTGTTTACGATAAGGTTGTTCCAGATCCAACCATTAAATGT
ATTATGGAAGGTGTTTCTGAAATGAATGTTTTCAAGCCAGATTTATGTATTGCTCTTGGT
GGTGGTTCTGCTATGGATGCTGCTAAGATGATGCGTTTATTCTACGAATATCCAGACCAA
GACTTACAAGATATTGCTACTCGTTTCGTTGATATCCGTAAGCGTGTTGTTGGTTGTCCA
CCACTTGGTAAACTTATTAAGACTCTTGTCTGTATCCCAACTACCTCTGGTACTGGTGCT
GAAGTTACTCCATTCGCTGTCGTTACCTCTGAAGAAGGTCGTAAGTACCCATTAGTCGAT
TACGAACTTACTCCAGATATGGCTATTGTTGACCCAGAATTCGCTGTTGGTATGCCAAAG
CGTTTAACTTCTTGGACTGGTATTGATGCTCTTACTCACGCTATTGAATCTTACGTTTCT
ATTATGGCCACTGATTTCACCAGACCATACTCTCTTCGTTCTATTCAACTTATCTTCGAA
TCTCTTTCTCTTGCTTACAACAATGGTAAGGATATTGAAGCTCGTGAAAAGATGCACAAT
GCCTCTGCTATTGCTGGTATTGCTTTCGCCAATGCCTTCCTTGGTTGTTGTCACTCTGTT
GCTCACCAACTTGGTTCTGTTTACCACATCCCACACGGTCTTGCTAACGCTTTAATGCTT
TCTCACATTATTAAGTACAACGCTACCGATTCTCCAGTTAAGATGGGTACCTTCCCACAA
TATAAATACCCACAAGCTATGCGTCATTACGCTGAAATTGCTGAACTTTTATTACCACCA
ACTCAAGTTGTTAAGATGGCTGATGTTGACAAGGTCCAATACCTTATTGACCGTGTTGAA
CAACTTAAGGCTGATGTTGGTATTCCAAAGTCTATTAAGGAATGCGGTATGGTTACTGAA
GAAGATTTCTTTGCTAAGGTTGACCAAGTCGCCATTATGGCTTTCGATGATCAATGTACT
GGTGCTAACCCACGTTACCCATTAGTTTCTGAATTAAAACAATTAATGATTGATGCCTGG
AATGGTACTCCAGTTAAGATGAACGAATAAATTCATTTATAAAAAAAAACAAAAAAAAAG
AAGAAAGTTTTGAATTTTTAAAAAGAAAATTAAAATAATTGACATCATTTATAAATATAT
ATATAAAAAGACAATGTATAAAAAAAAAAAAGTGCTCAAAAGGTTCTTTAATAATATTCA
AAAAAAAAAAAAATTAAGTAATTAAAAAAAAAAAAT
>Locus142v1rpkm1834.25
AATTATTTAAAATTTTTTTGTCTTCCCCATATCCATAATCGACATGGCCCAAAAAAAGCA
ACAACAAAAGTTAGGTTTCTACGAAGATTTCCTTCTTGCTGGTGTTTCTGCCACCATCTC
TAAGACCGCTGCTGCCCCACTTGAACGTGTCAAGCTTCTCGTTCAAAACCAAGGTGAAAT
GCTTAAGACCGGTCGTCTTGCTACCCCATACAAGGGTATTGGTGACTGTTTTGTCAGAGT
TGCCAAGGAAGAAGGTATTGCTTCCTTCTGGAGAGGTAATGGTGCTAACATTATCAGATA
CTTCCCAACTCAAGCTCTTAACATTGCTTTCAAGGAAAGAATTAAGAACGCTTTCGCTGT
TGACAAGGAAAAGGAAGGTTACGCTAAGTGGTTAATTGCCAACATTGCTTCTGGTGGTGC
TGGTGGTGCCCTTTCTCAAGTCTTCGTCTACTCTCTTGATTACGCTCGTACTCGTCTTGC
CTCTGATGCCAAGTCTTCTGCCAACGGTGGTGAACGTCAATACAAGGGTTTAATTGATGT
TTACAAGAAGACTTACAAGGCTGATGGTATTGCTGGTCTTTACCGTGGTTTCACTTTATC
TTGTGTTGGTATCATGGTTTACCGTGGTCTTTACTTCGGTCTTTACGATTCCATGAAGCC
ACTTCTTAAGAACCTTGGTATGGAAGGTAGTTTCGCTGCTTCCTTCATTCTTGGTTGGGG
TGTTACCACCGTTGCTGGTATTGCTTCTTACCCAATTGATACCATCAGAAGAAGAATGAT
GATGACTTCTGGTGAAGCCGTCAAGTACAAGGGTTCCATTGACTGTGCCAAGCAAATTAT
GCAAAAGGAAGGTGTTCCAGCCTTCTTCAAGGGTTGTGGTGCTAACATTCTTCGTGGTGT
TGCTGGTGCTGGTGTCCTTTCTGGATTCGATAAGATTAAGGAAGTTTACATCAACTGGAG
AACTAAGAACTAAGCAAAAGCTTAATAAAAAATTAAAAATAAAAATTATGATTATTTAAA
AAATAAGAGAATTATTAAAAATTTTAATTTTTTTTGTTTTTTTAATAATCTAATATCAAA
AAAAAAAAAAAAA
>Locus143v1rpkm1826.99
AAAAAAAAAAAAAAAAAAAATAATAAAAAACAATGGCCCCTCTTCCAACTGAATTTGATG
TTATTGTTATTGGTTCCGGTTCTGGTAGTAAAATTACTAGACCAGCCGCTAATTTAGGTA
ATAAAGTTGCCATTATTGAAAAGGGACCCCTTGGAGGTACTTGTTTAAATAGAGGTTGTA
TTCCTTCTAAAATGTTAATTCATCCAGCTGATGTTATTAACGAAATTGAACATGCTAAAA
CTTATGATATCACTGTTCCAAATGTTAATGATGTTACCATTGACAAGGCAAAATTAGTTA
ACTATGTTACTACTTACGTTGATGGTGAATCAGCTTCTATTGATCCAATGTATGAAAAAC
ATCCAAATATTACTCATATTAAAAAAGAATGTGCTTTTGTTGATGATCATACTCTTCGTA
TTAGAAATAAAGAAGGTGTTAATTCTGACGATGATGCTTTAATTACTGGTAAAAAAATTT
TTGTTGTTGCTGGTGCTAGACCAATTATTCCAAAAATTCCAGGTTTAGAAGGTACTCCAT
ATATGACTTCTACTGAAGTACTTCGTTGTGAAAAAACTTACAAAAGAGTTATTATTATTG
GTGGTGGTTACATTGCTACTGAATTAGGTTACTATTTAGGTAAAACTGGATCTCAAGTTA
CATTCCTCGTTCGTAGTGGATTTGTAAAGAATGAAGATATTCAAGTTCAAGAAGAATTTA
CTAAAATCTTCACTCAAATGTTTGATTGTCATTTCAAGGTCAGTTTTAATAAAGTTGAAT
ATAATAATGAAATTTTCAAGGTTTATGTTACTGAAAATGGTGAAGAAAAAGTTTATGAAG
GTGAAGGTTTATTTGTTGCTACTGGTGTCACTCCAAATACCGATGTTTTAGAAGTTAAAA
ATGCTAATATTGAACTTGATAGTCGTGGTTATATTAAGGTTGATGACTATTTAAGAACTA
ATGTTCCACATATTTGGTCATGGGGTGATATTATTGGTAGAAATTTATTCCGTCATTCTG
CAAACTTTGAAGGAGAATATGCTTTCCGTACTGTTTTTGAAGAAGCACCAAAAGGTATCG
AAATTAAACCAATTGATTATCCACCAGTTCCACATGCCATTTTTACTAATCCACAAATTG
GTGGTGTTGGTTTAACTGAACAACAAGCAAAGGCTAAAGGTATTGATTATGTTATTGGTC
TTTGCCCATATAAAAATTCTGCTATGGGTGATGCACTTCGTTCAAAGGATGGTTTTGTTA
AATTAATATTTGAACGTACTTCTAGAAAATTAATTGGTGCTCATATTATTGGTGTTGAAG
CTAGTAATATGATTCATATGTGTATTGCTTTCCTTCAATTTGGAGCTACTGTTGATGATA
TGTTACGTACTATTTACATTCATCCAGCTCTTCCAGAATTAGTTCGTAATGCTGCTCGTC
GTGCTTTACCAAATTTTTAAATAAACAAAAACAAAATTCTCATAAAAAATTAAAATCAAA
AATTTAATATTACAAAATAAATAAATATATATATTTATATATATATATATTAATAAATAA
CATTACGATATACATACGAATAATTATCGTAGTATAGTGATAATAAGAAGGAAAATAAAC
ATTTTATTTTTTTTTTTT
>Locus144v1rpkm1826.84
AAAAGCTCGTAGTTGAATTTTGGGTTTAGCTGTATTGGCACTACTTCTTGTAGTAGCTAT
ACTGGCTTTACCTTTCCTTCTAGCTAACCTTTATGCACTTCACTGTGTGTACTGGCGAAC
TAGGACTTTTACTTTGAAAAAAATTAGAGTGTTTAAAGCAGGCTTATGC
>Locus145v1rpkm1820.47
ATAATATATAATATATAATATATAATTTTTAGTCTATTTTAATTATATCAATTATCATAT
TTATTATAAAAAAAAATAAATTTTTTTTTTTATAAAATAAAATAAAAAATATATTTTAAT
ATAATTTTTATAATCTTTATATATTCGTAAAATCCGTTAGTTAGAACCTCGCTTTAAAAA
ATTTAAAATTTAATTATATAGATAAAGAAAATGACTGGTGCTGTTGGTACTATTTACTCC
TACCCAAACAACCCAAGAGTTGCTAAATCTCTTATTGCTGCCCAATACAACAATGTTAAG
GTTAATGTTAAGACCGACATTGAAATGGGTAAATTCAACAAGACCCCAGAATACCTTGCC
AAATTCCCATTCGGTAAGGTTCCAGGTTTTGAATGTAAGGAAGGAAACATTTACGAAAGT
AACGCTATTGCTTACTACATTGCTAGTCTCAAGAAGGATTCTGGTTTATTAGGTAAGAGT
CCAATTGAAGCTGCTCAAGTCCAACAATACGTCTTCATGTCTGACAATGAAATTATTCCA
GCTATGGCTCAATGGTTATACCCAATCCTTGGTTTCATGCCATACAACAAGAATGCCGTC
AACAAGGCTCAAGAAGATGTCAGAAAAGTTATGACTATCTTAAACAACATTCTTCTTAAG
AAGACTTACTTAGTTGGTGAACGTGTTACTCTTGCTGATATCACTGTTTTCTGTTCCCTT
CTCCAACTTTACCAACAAGTTTTCGACCAAACTTTCAGATCTGCTTACACCAATGTTAAC
CGTTGGTTCCTTACCTTAGCTAACAAGAAGCAATTCAAGAATGTTCTTGGTGAAATTAAG
CTTTGCGAAGTTCAAGCTCAATACGTTCCACCAAAGAAGGAAAAGAAGGAAAAGAAGAAG
GAAGCTCCAAAGGCCAAGGAAGCTCCAAAGCCAAAGGAAGCTCCAGCTGAAGAAAAGCCA
AAGGAAGTTAAGAAGAAGAGTTCCATGGATTTACTTCCAAAGAGTTCTTTCAACCTTGAA
GACTGGAAGAGATTCTACTCTAACAACGACACCAAGCCAAACGCTGTCGACTACTTCTGG
AAGAACTACGATGCCGAAGGTTACTCCATGTACAGAGTTGACTACAAGTACAACGATGAA
CTTACTCAAACCTTCATGTCTTGTAACCTTATTGGTGGTTTCTTCCAAAGAATGGAACTT
CTCCGTAAGTACGCTTTCGGTACTTTAATTGTTACTGGTGAAAACAACAACAACCAAATT
TCTGGTTACTTCATCATCCGTGGTCAAAAGATCCCAGCTCTTCTTGAAGATGTTCCAGAT
TACCCATCCTTCACCTTCACTAAGGTCGACTCTTCTGATCCAAAGGTTAAGGCTGAATAC
GAAGACTACATTGCCTGGGAAGGTCCAACCTTCAACAATACTACCGTTGTCGACGGTAAG
GTCTTCAAATAAGCAAATTAAATTTTAAATTTGAAAATATTTAAACAAATAGTTAAATAT
CGTAAAACAAATAAATAAAATAAAATAAAATTGGAATAAAAGAAATAATTATTCCAAAAA
AAAA
>Locus146v1rpkm1819.15
TTTATTATTTAAAAATTTATTAAAAAAATATAGATAAACAATAAAAAAAAAATAATAAAA
AACTTTTTATTTCAAAATGAAATTCGCTCAAATTGCTCTTGCTTTAGTTGCTGCCACCGT
TGCTCTCGGTGATGCTGTCAGTCTCTCTGGTGACTGTAAAAAGGAATTCCAAAAGTACGC
TGAATGTGGTGACACTAAGGCTGCTAAATACGATGACTTTGTTAAGATTTACGAATCTGA
AAAATGTCAAACCTATTACAAGGACCCAATTGCCGCTCTTAAGAAGTGTGATGACTTAGA
CCAAGATACTAAGGACAAATTAATTGCTGATGTTAAATTCTCTCAAGCTTACAACATCTT
ACACACTGCTAGAGATGAAAACGGTAAATCTTGTCCATTATACAACAGCAAGCACGATAT
TGCTAAGGTTAAGGACACTTGTGGTTCCGCTAAGTGTGTTTCTTCTTCCATTGAAGCTTA
CAAGCTTTTCGCTGAAGGTAAGAAATTAAACAAGAACAAGGAAACCACTATTGAAAAGTT
CAACTCTATCTTAAAGGAATTAGAAGCCTGTGGTGGTGCTGCTGCCGCTGGTGCTGCTAA
CGCTGCTACTGATGCCGCTAACGCTGCTGCCGGTGCTGCTGCTAACGCTACTGATGCTGC
TGCTGCTGCTGCCGGTGCTGCTGCTAACGCCACTGCTAATGCTGCTGGTGCCGCTGCTAA
CGCCACTCAAACTGCTCTTAACAACACTGCCAACAATGTTGCTAACGCTACTAATGTTGA
ACAAGCTAATGCTTCTGGTGCTGAATCTATTAAGTACACTGTTGCTTTATTAGTTGCTAC
TCTTTACTTATTATTATAAGCAGTTTAAAATAAAAATATTTTTTTATAAATTTAATTTGA
TTATATAATAATATTTTTGGTCATTTTTTTACTCTATTCCTAATTG
>Locus147v1rpkm1790.58
CTTAACATTAAGAATTTACATATTTTACTTGCCTTCATTGCTTTTGCTATGATGGTTTTA
TCTTCACCAATTCCAGAAGAAAACAACGTTACTGATGTTTCTATTGAATCATCAGTTGAA
GATGGTGCTGCTGATTTACCACAATTAAAGGATGATGAAGATTAAGATCATGATGATGCT
GCTGATGAAGCTAAGGTATCTGAAGCTCTTGTTGATGACAAGGAATCTGATGGTGAAGAT
GAACAAGATAATGCTGATGCACCACAACCAACTAATGTTGAAGGTGATGCTAACGAACCA
ACTGATGGTGCTGATGCTAACGAACCAACTGATGGTGCTGATGTTAATGAACCAACTGAT
GGTGCTGATGCTGAAGAACCAACTGATGATGTTGCTGAACCAACTGATGATGTTGAACCA
ACTGATGAACCAACTGACGCTGGTGAAGGTTCTGAAAATGATGGTGACAAGTTAGATGAA
GATGAAGATTCTAACACTGATGATGAAAAGGCTCCAGAAGAAAAGACCATCCCAGAAAAG
ATTGTTGATACCGTTGAAGAAGTCAAGGACTTTGTTAGTAAGGTTTTAGGTATTGAATCT
GACAAAGAAGATTCTGAACCAGAAAACAAGGATGAAGGAAAGAGTGATGAACCAGAAAAC
AAGGCTCCAGTTGAAGAAGAAAAGAACGATCAACCAGAAGAAGATAAGAATGATCAACCA
GAAGAAGAAGAAAAGGAACGTTACACTGTTAGTACCGAAAGTGAATGTGAATCTGGTGAC
GAAATCGAAAACCACAACGATGACGTTTACACTGTTGATACTGAAAGTGAATGTGAATCT
GGTGATGAAATTATCAACAAGAACGATGACGTTTACACTGTTGATGCCGAAAGTGATTGT
GAATCTGGTGATGAAATTGTCAACCAAAACGATGAACCAGAAGATGGTAACAACGACCAA
CCAGAAGATGGTAACAATGACCAACCAGAAGATGGTAACAATGACCAACCAGAAGATGGT
AACAACGATCAACCAGAAGATGGTAACAACGATCAACCAGAAGATGGTAACAACGACAAA
CCAGAAGATGGTGACGAAGATTCTACTCCAGATGATGAAAACCCAGAAACCACTGAAGGT
AGTTCTGATGATGGTGAAAAGAAGGCTCAAATGCCAGCTCCAGAAGAAGGTGAAAACGAC
AAGCCAGATGATGAAGATTACACCGTTAGCTCTGTCGAAGACTGTGAATCTGGTGATGAA
ATTGTAGATGAATCTAAGGATAACGAATCTAAGGATGATGAAGATTACACTGTCAGCTCT
GTCGAAGACTGTGAATCTGGTGATGAAATTGTTACTCCAGAAGATGGTGAAGATTCTACT
CCAGATGATGAAGAAGCTAGCAACAACACCACTCCAGAAGATGGTGCCGACAACAAGACC
ACTCCAGAAGATGGTGCTAACAACAAGACTACTCCAGAAGATGGTGAAAATTCTACTCCA
GATGATGAAGAAACTAACAACAAGACCACTCCAGAAGATGGTGCCGACAACAAGACCACT
CCAGAAGATGGTGCCGACAACAAGACCACTCCAGAAGATGGTGCCGACAACAAGACCACT
CCAGAAGATGGTGCCGACAACAAGACCACTCCAGAAGATGGTGCTGACAACAAGACCACT
CCAGAAGATGGTGCTGACAACAAGACCACTCCAGAAGATGATGATGAAAACTCTACTCCA
GAAGATGAACTTAACAACAACGAACCAGCTCCAAGTGAAGAAGGTAAGAACGAACCAGCT
CCAAGTGAAGAAGGTAAGAACGAACCAGCTCCAGGTGAAGAAGGTAACAACGAACCAGCT
CCAGGTGAAGAACCAACTGATGCTGATGATAACAGTTCTGGTGAAGATACTGGTTTAGAA
GAACCAACTGATGAAGTTACTGAATGCTTCACTACTGAAATTACTGTTGAAGATGAACCA
ACCGAACCAGCTGAAAACCCAATTGAACCAGTTGTTGAACCAACTGAACCAGTTGAAGAA
ACTGAACCAGCTGAAGAACCAGTTGTTGAACCAACTGAACCAGCTGAAGAACCAACTGAA
CCAGCTGATGATGAAGTCGTTACTGTTGTTACTACTGATTACGAAGAATGCACTACTGAA
GTAGTTGAAGAACCAACTAAACCAGCTGAAGAACCAATTGAACCAGCTGTTGAACCAACT
GAACCAGCTGATGATGAACCAGTTGAAACTCAAGTTGCTGATCCAGAACCAGCTGAAACT
CAAGCTGCTGAACCAGAACCAGCTGAAACTCAAGCTGCTGAACCAGAACCAGCTGAAACT
TTAGTTGCTGAACCAGAACCAGCTGAAACTGAAATGGCTGAACCAGAAGAAGCTGGTAAC
CCAAATGAAGAAGAAGAAGTTAATGGTGATTTAGAAAAGGAAGAAGAATCTGAAAACTAA
ATTTAATAATTCAATTTTTGTTTTAAATTTGGGTATTGTAATAAATAAGTACTTGAATTT
TTAACATTAAAAAATTTTTCTATGTTTATAAATAAATATTACATACATAAATAATATGTT
TGTTTTTTTTTTTTAAAATATATTTTATATTAATATATAGGAAGTGAAGTATATTGTTTT
GATATAAACACTGTGTAATTCACTTTATTTTAAAAAAGAAGCAAACAATTTATAGAGTTT
AATTATTAATAAATTTATTTATTAATTTTTTTTTTTTTTTTTTTGTCTTTATTAAGAAAA
AAATAATGAATTTTTAAAAAAGTATAATAGTAAAATTAAGGTTCTGAAAGTAAAATTAAA
AATTAAAAATAAATAAAATAAATATAATTAAAAAAAATAGTAAAAAATATTAATAGTTCA
AAAATATTATTATTAATTAAAAACTCTTTAAAAAAAAAAAATAAAAATATAATAAATAAA
TAAAGTAATTTTTAAACAAACAAAAAGTTAAAAAAAACAGTAAAAAAAAAAAAACAAAAA
AAAAAGCAAAAAACAAAAACAAATAACAACCAAGATATAATAATAATAACATTTT
>Locus147v2rpkm593.90
AAATTCTTAATGTTAAGTTGCATTTTTAATTATATTTTTTTTTTATTAAGGGAATAAACC
TTTAAAAAAAAATACTAATAGAAATATATAATTAATACCTTAATTTACAAAATACTATTA
TACCATTTATTTATAAACTTTATTAATTAATAGAAAAAATATATAATTCAAAATGCAACT
TAACATTAAGAATTTACATATTTTACTTGCCTTCATTGCTTTTGCTATGATGGTTTTATC
TTCACCAATTCCAGAAGAAAACAACGTTACTGATGTTTCTATTGAATCATCAGTTGAAGA
TGGTGCTGCTGATTTACCACAATTAAAGGATGATGAAGATTCAGATCATGATGATGCTGC
TGATGAAGCTAAGGTATCTGAAGCTCTTGTTGATGACAAGGAATCTGATGGTGAAGATGA
ACAAGATAATGCTGATGCACCACAACCAACTAATGTTGAAGGTGATGCTAACGAACCAAC
TGATGGTGCTGATGCTAACGAACCAACTGATGGTGCTGATGTTAATGAACCAACTGATGG
TGCTGATGCTGAAGAACCAACTGATGATGTTGCTGAACCAACTGATGATGTTGAACCAAC
TGATGAACCAACTGACGCTGGTGAAGGTTCTGAAAATGATGGTGACAAGTTAGATGAAGA
TGAAGATTCTAACACTGATGATGAAAAGGCTCCAGAAGAAAAGACCATCCCAGAAAAGAT
TGTTGATACCGTTGAAGAAGTCAAGGACTTTGTTAGTAAGGTTTTAGGTATTGAATCTGA
CAAAGAAGATTCTGAACCAGAAAACAAGGATGAAGGAAAGAGTGATGAACCAGAAAACAA
GGCTCCAGTTGAAGAAGAAAAGAACGATCAACCAGAAGAAGATAAGAATGATCAACCAGA
AGAAGAAGAAAAGGAACGTTACACTGTTAGTACCGAAAGTGAATGTGAATCTGGTGACGA
AATCGAAAACCACAACGATGACGTTTACACTGTTGATACTGAAAGTGAATGTGAATCTGG
TGATGAAATTATCAACAAGAACGATGACGTTTACACTGTTGATGCCGAAAGTGATTGTGA
ATCTGGTGATGAAATTGTCAACCAAAACGATGAACCAGAAGATGGTAACAACGACCAACC
AGAAGATGGTAACAATGACCAACCAGAAGATGGTAACAATGACCAACCAGAAGATGGTAA
CAACGATCAACCAGAAGATGGTAACAACGATCAACCAGAAGATGGTAACAACGACAAACC
AGAAGATGGTGACGAAGATTCTACTCCAGATGATGAAAACCCAGAAACCACTGAAGGTAG
TTCTGATGATGGTGAAAAGAAGGCTCAAATGCCAGCTCCAGAAGAAGGTGAAAACGACAA
GCCAGATGATGAAGATTACACCGTTAGCTCTGTCGAAGACTGTGAATCTGGTGATGAAAT
TGTAGATGAATCTAAGGATAACGAATCTAAGGATGATGAAGATTACACTGTCAGCTCTGT
CGAAGACTGTGAATCTGGTGATGAAATTGTTACTCCAGAAGATGGTGAAGATTCTACTCC
AGATGATGAAGAAGCTAGCAACAACACCACTCCAGAAGATGGTGCCGACAACAAGACCAC
TCCAGAAGATGGTGCCGACAACAAGACTACTCCAGAAGATGGTGAAAATTCTACTCCAGA
TGATGAAGAAACTAACAACAAGACCACTCCAGAAGATGGTGCCGACAACAAGACCACTCC
AGAAGATGGTGCCGACAACAAGACCACTCCAG
>Locus148v1rpkm1767.68
CAGTAATGGTGAACGTCACACCAAGACCCACACTCTTTGCCCAAGATGTGGTCGTCGTAG
TTTCCACAACCAAAAGAAGACCTGTGGTCAATGTGGTTACCCAGCTGCCAAAACCAGAAA
ATACAACTGGAGTGTTAAGGGTAAGAGAAGAAAGACTACCGGTACCGGTCGTATGAAGTA
CTTAAAGACTCTCACCAGACGTTTCAAGAACGGTTTCAGAGAAAACACTACTCCAAAGCC
ACGTGTTGCTGCTACCTCTGCTTAAATTTAGACGTTAAAAATTTAAATGTATAGTGTTAA
GGGTAAGAGAAGAAAGACTACCGGTACTGGTCGTATGAAGTACTTAAAGACTCTCACCAG
ACGTTTCAAGAACGGTTTCAGAGAAAACACTACTCCAAAGCCACGTGTTGCTGCTACCTC
TGCTTAAATTAATTAATTTTTTTTTGTATACTTGTATATGCTTTTATGAAATAACCTTTA
TTTTTTTCGTATGAGATATATAAAGACTCTTACCAGACGTTTCAAGAACGGTTTCAGAGA
AAACACTACTCCAAAGCCAC
>Locus149v1rpkm1716.74
TGAACTTCGTGTTGCTCCAGAAGAACACCCAGTTCTTCTTACTGAAGCTCCACTTAACCC
AAAGGCTAACCGTGAAAAGATGACTCAAATTATGTTTGAAACTTTCAACGTTCCAGCCTT
CTACGTTCAAATTCAAGCCGTCCTTTCCCTTTACGCTTCTGGTCGTACTACTGGTATTGT
ACTTGATTCTGGTGATGGTGTTTCCCACACTGTCCCAA
>Locus150v1rpkm1713.63
TTTCATTAGAGTTGGTAACGGTAGTATGATTTACGCTTGTATCACTTACACTTTATTACA
AATGTGTTACACTCTTACTAACGTTCCATACGGTGCCTTAAACGCTTCTTTAACCAGAGA
TACTGATGAAATCGCTAAGCTTACTACCACTCGTATGGTTATGGCTAACATTGCTGGTTT
CTTCGTCTACACTGGTGCTCCAATTGTTCTTGGTCTTTTCGATGGTGGTAAATTACCATG
GGATTTAATTGGTTACAACTTCATTGGTAATATTCCAGGTATTTTATTCATGCCATTCAT
TCCATACGTTCACAAGGCTATTGGTAAGAAGAATGTCTTCTATTGTGCTGGTGTTATTGG
TATCATTGGTTTCCTTATGATTTACGCCTTCTCCAAGTTCGGTTTAGTTACTAACGACCG
TGGATGGGCTATGTTACTTGCTAACTTTGTCAAATCTACTGGTATGTCTATTAGTACTGG
TTACATGTGGGTTCTTGTTCCAGAAGTTATTTCCTACGCTGAATACACTACTGGTCGTCG
TATTGCTGGTATTGTCAATGCTCTTACTGGTCTTTTCTTCAAGGCTGGTTTCGCTATTGG
TGGTGTTATTCCACAATGGGTTGCTGGTTTCGCCGGTTACAAGTCAGCTGAAGGTGGTGG
TGGTAGCAGTTTACCACACAACTCAGGTGCTTGGATTAAATTCATTCTCTGTTACGGTAC
CTTAGGTTTCCTTCTTTTCGTTTACTGTTTCACTCAAACTAAGGAACGTGTTGTTATGGA
CGAAAAGGAAGCTGAAAATGTCAAGGTTAGTGACTTATGGGTTGAATTCATTCGTAACGG
ACCATTACGTGTTATTGCTTTCTACTTCATTACTGGTTTCTGTGCTATGAACTGTACTAA
CACAGCTGTTAGTTACTTCTATGATATGGCAGGACAAAAGGCAGCTGCTCAAGAAGCTGT
CCGTTGGTCTATTGCTCTTATTCCAGCTATCTTATTTGTTGTTATGATCATCATCATTGC
CATGTACAGTTTAACTGATGACAAGATTGAAGAAATTAACAAGGAAATTGAAAGACGTAA
CCACAAAACCGATGATGCTGAATTAGCTTAAATTTAATAATACTAATAATAATACAAAAT
AATTAATATTTAAAAAAAAAATAAAAAGTATTAATTAAAAATATGTTAATAAAATTATAG
AGAAATATTATTGTATTATATTACAATAATATATTAACAAAATAGATGTAAAAAATAATT
TAATATATAGAAATATAATAATATATTTTTAAAAAATAAAAAAAAATTAAAATCATTAAG
AAATAATTCTAATTTTTTTTAAAAAAATCAAAATATGAAAGAAAAATAAAAGAAAATATA
ATAAAATAAAAATGTAACAA
>Locus150v2rpkm145.83_PRE
TACTGGTTTCTGTGCCATGAACTGTACTAACACAGCTGTTAGTTACTTCTATGATATGGC
AGGACAAAAGGCAGCTGCTCAAGAAGCTGTCCGTTGGTCTATTGCTCTTATTCCAGCTAT
CTTATTTGTTGTTATGATCATCATCATTGCCATGTACAGTTTAACTGATGACAAGATTGA
AGAAATTAACAAGGAAATTGAAAGACGTAACCACAAAACTGATGATGCTGAATTAGCTTA
AGTAAATTAATTCTATATTATAGAAAGTTAAAATAGTTTGATATTTTATTTTATTTCAAA
AAAAATAAAATATTGAATTAAATGAATATAAAATTTATATATATATATTAATAATAAAAA
AAGTATATGTATATAATATAATTATTTTAAAGACATTTTAATAGTAAAAATAGAAATAAT
TCTATATTTACATGAATATTAAAAATGGAAAGAAAAAAAAATGTAACAAAAAATTAAAAG
TAAATAACTAAAAAAAAAAAAAATAGATATGAATCAATAATATATATAAAAC
>Locus151v1rpkm1662.35
CGTTAATAGAAACAGTGTTAGCAATAACACTGGCGTTGGATAAAGCTAAGCTTTCAATTT
AATATTTATTTTTATATAAAAACAAAATAAAATGGAAAGCTTAGCTTTATCCAACGCCAG
TGTTATTGCTAACACTGTTTCTATTAACGCTGTTGCTGCCACCAAGGTCGCTGGTGTCAG
AATTGCTAAACCAACTCGTGCTCTTCACACTCCAGCTATGAAGACTACTCTTAAGGCTTC
CAAGAAGGCTGCTGTTCCAGTCATGCAAGCCAAGACTTACGCTACTGCTCCAAGCATCAC
CAACGATGCTGCTGCCAAGAGCGAAATTGATGTTGAAGGTTGGATCAAGAAGCACTACAC
CCCATACGAAGGTGATGGTTCTTTCCTTGCTGGCCCAACTGAAAAGACCAAGAAGCTTTT
CGCTAAGGCTGAAGAATACTTAGCTAAGGAACGTGCTAATGGTGGTTTATACGATGTTGA
CCCACACACTCCATCCACCATTACTTCCCACAAGCCAGGTTACCTTGACAAAGACAATGA
AGTTATCTACGGTTACCAAACTGATGTTCCACTTAAGAGAGCCATCAAGCCATTCGGTGG
TGTTAACATGGTTAAGAACGCTCTTAAGGCTGTTAATGTTCCAATGGACAAGGAAGTCGA
ACACATTTTCACTGACTACCGTAAGACTCACAACACCGCTGTCTTCGATATCTACTCTAA
GGAAATGAGATCTGGTCGTTCCAACGCTATCATGACTGGTTTACCAGATGGTTACGGTCG
TGGTCGTATTATTGGTGATTACCGTCGTGTTGCTCTTTACGGTACTGACCGTCTTATTGC
CCAAAAGGAAAAGGACAAGGCTGAACTTCAAAAGAAGCAAATGGACGAACCAACCATGAA
ATTAATTGGTGAAGTCGCTGATCAAGTTAAGGCTCTTAAGCAACTTACTCAAATGGCCAA
GTCTTACGGTATTGATATCTCTAAGCCAGCCAAGAACGCCAGAGAAGCTACTCAATTCGT
TTATTTCGGTTACTTAGGTTCTATCAAGGAACAAGATGGTGCTGCCATGTCTCTTGGTCG
TGTTGATGCTTTCCTTGATTGTTTCTTCGAAAACGATTTAAAGAACGGTGTTATCACTGA
ATCTGAAGCTCAAGAAATCGTTGATAACCTTATCTTAAAGTTACGTTTCGCTCGTCACTT
ACGTACCCCAGAATACAACGACTTATTCGCTGGTGATCCAACCTGGGTTACTATGTCTCT
TGGTGGC
>Locus151v2rpkm358.30
GATCAACATCAATAATTAATAAATAAATAAAAAGAAAATAAAAATTAAAATATACCAAAT
AACAAATAAATAAGTAATATACTAAATTTTTTTTTTACAATAAATAACTAAAAAAAACTT
AATTATTAATAATTAAAAAAAATGGAAAGTTTAACTTTATGCCAAGCTAATGCTATTGCT
AAATCAGTTTCAGTTAATGCTGTTGCTGCTACTAAAATCGCTGGTGTTAGAATCAGCAAG
CCATCCCGTGCTATTCACACTACTACTCCAATGACTACTACTGGTCTTAAGACTTCCACT
GCTAAGAAGTCTTCCTTCCCATCTATCCAAACTAAAACTTATGCTACTCAAGCTCCATGC
ATCACTGGTGATGCTGCTGCTAAGAGTGAAATTGATGTTGAAGGTTGGATTAAGAAGCAT
TACACTCCATATGAAGGTGATGCTTCCTTCCTTTCTGGTCCAACTGAAAAGACTAAGAAA
CTTTTCGCTAAAGCTGAAGAATACTTAGCTAAGGAACGTGAAAATGGTGGTTTATATGAT
GTTGATCCACATACTCCATCTACTATTACTTCCCACAAACCAGGTTATCTTGACAAAGAT
AATGAAGTTATTTACGGTTACCAAACTGATGTTCCACTTAAGAGAGCCATCAAACCATTC
GGTGGTGTTAATATGGTAAAGAATGCTCTTAAGGCTGTTAATGTTCCAATGGATAAGGAA
GTTGAACACATTTTCAGTGATTACCGTAAGACTCACAACACTGCTGTTTTCGATATTTAC
TCAAAGGAAATGAGATCTGGTCGTTCTAACGCTATCATGACTGGTTTACCAGATGGTTAC
GGTCGTGGTCGTATTATTGGTGATTACCGTCGTGTTGCTCTTTATGGTACTGACCGTCTT
ATTGCTCAAAAGGAAAAAGATAAGGCTGAATTACAAAAGAAGCAAATGGATGAACCAACT
ATGAAATTAATTGGTGAAGTTGCTGATCAAGTTAAAGCTCTTAAGCAACTTACTCAAATG
GCTAAATCTTATGGTATTGATATTTCAAAACCAGCTAAGAATGCCAGAGAAGCTACTCAA
TTTGTTTACTTTGGTTACTTAGGTTCTATTAAGGAACAAGATGGTGCTGCCATGTCTCTT
GGTCGTGTTGATGCTTTCCTTGATTGTTTCTTCGAAAACGATTTAAAGAACGGTGTTATC
ACTGAATCTGAAGCTCAAGAAATCGTTGATAACCTTATCTTAAAGTTACGTTTCGCTCGT
CACTTACGTACCCCAGAATACAACGACTTATTCGCTGGTGATCCAACCTGGGTTACTATG
TCTCTTGGTGGTATGGGTAGTGATGGTCGTACCTTAGTTACTAAGACTTCCTTCCGTGTT
CTTAACACCCTTTACAACTTAGGTCCAGCTCCAGAACCAAACATTACTGTTCTCTGGAAC
AAGGCTCTTCCAAAGAACTTCAAGGACTTTGCCACTCAAGTTTCTATTGATACTTCTTCT
ATTCAATATGAATCTGATGCTCTTATGTCAGCTAGATTCGGTGATGATTACGGTATTGCT
TGCTGTGTCTCAGCTATGAGAATTGGTAAGGATATGCAATTCTTTGGTGCTCGTTGTAAC
CTTGCTAAGCTTATGCTTTACGTTCTTAACCATGGTAAGGATGAAAGAACTGGTAAACAA
GTTGGTCCAGATTTCGGTCCAGTTCCAGAAGGTCCAATTCCATTCGATTGGATGTGGGAA
ACTTATGATAAAGCTATGGATTGGATTGCCAATCTTTACGTTAACACTATGAATGTTATT
CACTTCTGTCATGACCAATACTGTTACGAATCCCTTCAAATGGCTCTTCACGATACTGAT
GTTCGTCGTTTAATGGCTTTCGGTGTTGCAGGTCTTTCAGTTGTTGCTGATTCTTTCTCA
GCTATTAAATACGCTAAAGTTACTCCAATTCGTGATCCAAAGACTGGTTTAACTGTTGAC
TTCAAGGTTGAAGGTGATTTCCCAAAATTCGGTAATGATGATGATCGTGTTGATTTCTTC
GCTAGAACTGTTACTGATAAGCTTATTACTAAGCTTAGAAAGACTCCAACTTACCGTGGT
GCTA
>Locus152v1rpkm1658.80
AAAAAAAATTTTTTTTTTTTAGACACCTTATTTTTTTATTCAAGTTAAAAAAAAAAATAA
TTCAACATGGGTCGTATGCACGCTCCAGGTAAGGGTATTGCTTCCTCTGCCCTCCCATAC
AAACGTACTCCACCATCATGGCTCAAGACCTCCTCTGAAGAAGTTGTTGAACAAATCTGC
AAGCTCGCTAAGAAGGGTTCCACCCCATCTCAAATTGGTGTCATCCTCAGAGATTCTCAA
GGTATTGCCCAAGTTAAGGCTGTTACTGGTAACAAGATCCTTCGTATCTTAAAGTCCAAT
GGTCTTGCTCCAGAACTTCCAGAAGATCTTTACTTCCTTATCAAGAAGGCTGTTGCCGTT
CGTAAGCACTTAGAACGTAACAGAAAGGATTCTGAAGCTAAATTCAGACTTATTCTTATT
GAATCCAGAATCCACCGTCTTGCTCGTTACTACAAGACTGCTGGTCAACTTGCTCCAAAC
TGGAAATACGAATCTTCCACTGCCTCTGCCCTTGTTGCTTAAGTTAATTTCAGCTCTAAA
ATTGTGTATATTTTTATTTGTAAATCATAAATAAAAATATTAGAGAAAAAAATA
>Locus153v1rpkm1653.09
TAAAAAAAAAAAAACTATTTATATATTATTTAATTTTTAAACAAAAAAAAAAAGTAATAA
ATAAGAAAAAAATGGGCTTATTCTTCACTTCAGGAAATGTTGAAAGACCAGAAATTTCTG
TTGTTGGTACTGAAGAACGTTTCATATCTCAACAACCAGTAACTTTACTTTTAAAGGAAC
ATGTTCTTAGTTTTAGTGGTGATGATTTCTCAATCAAGGATACTAATGGTTTAACATACT
TTAAATGTAAAGGAAAATATGTCACTATTCATGACAGAAAATACCTTTATGATATTTATA
ATAATCCTATAATTACCATAAAGGAAAACTTTTCTTTAAGATTTAAGCAAACTCTTAACG
ATCCAAGAACCAATAAAAAGATTGCTTCTATTAAAAAGTCAAGTTTACTTTCCTTTAGAT
CATTAACTGTAAAATTCTTTAATAAAGCTACAAACAGTAAGGAAGAACTTGTATTAAAAG
GCGATTTCATTTCTCGCTCTTGTGGTATATATTACAGAAACAGATTAATTGCTAGAGTAT
GTAAAATGTTAGATGCTAAGACTCTTTTCACAAATAAAGATTCTTACTCTCTTGAAATTG
CACCAAATGTTGATATGGCATTAATGGTTGCTTTAGCCATTATCTTTGATGAATTCAAAC
ACGATGACAGTGAATGATAAACGAGAAATAAACACAAAAAAAAAATTTTTTTTAAATATT
AAATATAAAATATTTTATTATAAATATAATAATGTCAAACATATTTTATTTTAATCTTTT
TTTTTTTTTTTA
>Locus154v1rpkm1609.03
AAACCATAAATAGTAATATATTTAAATTCGAAAAACAAAAATGGCTAGTATTCAAAAGAG
ACCTTTAGTTACTGATACTTTCACCGCTGATCCATCTGCTCACGTTTTCAACGGTAAGAT
CTACATTTACCCATCCCACGACCGTGATATCGAAACCATCGATAACGATAACGGTGATCA
ATATGATATGAGAGATTATCATGTTTATGAAATGGATGACGAAAACACTCTTCCACGCGA
CTGTGGTAAGGTTTTAGATATTGAAGAAATCCCATGGGTTTCAAAGCAACTCTGGGCTCC
AGATTGTGCTGAAAAGGATGGTAAATACTACTTCTACTATCCAGCTCGTGACAAGGACAA
TTTCTTCCGTATTGGTGTAGCTATTGGTGATAGCCCAAAGGGTCCATTCAAGCCAGAACC
AAACTACATTCCAGGTACTTACAGTATTGATCCATGTATCTTCCCAGATACTGACAAGGA
ATACTACCTTACTTGGGGTGGTATTTGGGGTGGTCAACTCGACAAATACCGTAACAACAA
GTATGATGAAAACAACAACGAACCAACTGGTGATACTCCAGCTGTTTGTGCTAAGATCGC
CAAGATGAGTCCAGACATGAAGACTCTTGCCGAAGAACCACGCGATATTGTTATCGTCGA
TGAAAACGGTAAGCCACTTACTGGTAAGGACCACGACAGACGTTACTTCGAAGGTCCATG
GCTTTTCAAGAAGGGTGATACCTACTACTTCACTTACTCTACTGGTGATACTCACTTCTT
ACAATGGTCTACTTCCAAGAATGTTTACGGTCCATACACCTACGGTGGTAAGATCTTAAC
TCCAGTTCTTGGTTGGACTACTCACCACTCTATTCTTGAATTCAACGGAAAATGGTGGTT
ATTCTATCACGATTGTGAAATCTCCAAGGGAGTTAACCACAAGCGTAATGTTAAGTTCAG
AGAACTTAAGTTCGATGACAAGGGTGGAATCATCTGTATGGACGGTATGGACATTGGTAA
ATAAATGTAAATAAATTAATACATATTATAACCCTATAAAAAATAAATTCCTATAATTAC
AATGTAATTATATAATAAAGTAAATATAAAGTAAATAATAAAATAATACTATTATAAAAT
GCAATTAAAATTAAGCAAATAAACAAATATATAAAAAAAATGCAATTATAATTAGATAAT
AACATAAAAAAAAAGCAAATATAATTAAAAAAAAAAAAAA
>Locus155v1rpkm1608.80
GTTCTTGATTAATGAAAACATCCTTGGCAAATGCTTTCGCAGAAGTTAGTCTTTCATAAA
TCTAAGAATTTCACCTCTGACAATTAAATACTAATGCCCCCAACTATCCCTATTAATCAT
TACTTCGGTCCTAGAAACCAACAAAATAGAACCAAAGTCCTATTCTATTAGGGATAGTTG
GGGGCATTAGTATTTAATTGTCAGAGGTGAAATTCTTAGATTTATGAAAGACTAACTTCT
GCGAAAGCATTTGCCAAGGATGTTTTCATTAATCAAGAACGAAAGTTAGCACATATCATC
AATATTCAAAAAACTTATGAAAAACTTGTTTTAGCTGCAAGAATCCTTGTCACTATTGAA
AATCCTTCTGATGTTGTTATCGTTTCATCTCGTCAATATGGTCAACGTGCTGCTTTAAAG
TTTGCTAAATATACTGATTCTCAAGCTGTAGCAGGTAGATTTACCCCAGGTACATTTACT
AATTATATTACTCGTGCTTTCAAAGAACCACGTATTATTATTGTTACTGATCCAATAGCT
GATCATCAAGCTATTTATGAAGCCTCCTATGTCAACATTCCAGTTATCGCTTTATGTGAT
GCTGATTCTCCACTTCGTTACATTGATTGTGCTATTCCAACTAACAATAAAGGTAAGCAT
GCCATTGGTTATATCTTTTGGTTACTTGCCAGAGAAGTTTTAAGACTTAGAGGTACTATT
TCACGTGATGAAGAATGGGATGTTATGCCAGATATGTTCTTCTACCGTGATCCAGAAGAA
ATTGAAAAGGAAACTGCTGCTGAAACTGAAAATGTTGAAGCAGTAGAAGTTGAAAACGAA
GCTGAAGAAGAAGAAGGTTTTGAAAATGGATCTGTTCCAATTAGTTGGACAGATAACAAC
GCTGGCAATTGGGGTGAAACTGATAATAATCAAGAATCATCTTGGTAGATGTAAGAATCT
TTTTCCACCCATAATAATATATATATTTTTTTTTTCTTTATAGAAAAAAAAAATACATAA
AAAAAAAAAATTATTATAATTTTTTAATTAATTTTGTAAGAGGC
>Locus155v2rpkm182.67
AATATTAGAACTTTTAACGTTCTCTGTCACCCGTAACTCTCTCGACAGGCCATTATGTCT
CGGTTACCTTCTATTTTAGAACCAAGCAAAAAAGATATTCATGATCTTTTAGCTGCCAAT
GTTCATTTGGGTTCAAAAAATTTAAATTTCCAAATGAAACCATACATTTGGAAAAGAAGA
AATGATGGTACACATATCATCAATATTCAAAAAACTTATGAAAAACTTGTTTTAGCTGCA
AGAATCCTTGTCACTATTGAAAATCCTTCTGATGTTGTTATCGTTTCATCTCGTCAATAT
GGTCAACGTGCTGCTTTAAAGTTTGCTAAATATACTGATTCTCAAGCTGTAGCAGGTAGA
TTTACCCCAGGTACATTTACTAATTATATTACTCGTGCTTTCAAAGAACCACGTATTATT
ATTGTTACTGATCCAATAGCTGATCATCAAGCTATTTATGAAGCCTCCTATGTCAACATT
CCAGTTATCGCTTTATGTGATGCTGATTCTCCACTTCGTTACATTGATTGTGCTATTCCA
ACTAACAATAAAGGTAAGCATGCCATTGGTTATATCTTTTGGTTACTTGCCAGAGAAGTT
TTAAGACTTAGAGGTACTATTTCACGTGATGAAGAATGGGATGTTATGCCAGATATGTTC
TTCTACCGTGATCCAGAAGAAATTGAAAAGGAAACTGCTGCTGAAACTGAAAATGTTGAA
GCAGTAGAAGTTGAAAACGAAGCTGAAGAAGAAGAAGGTTTTGAAAATGGATCTGTTCCA
ATTAGTTGGACAGATAACAACGCTGGCAATTGGGGTGAAACTGATAATAATCAAGAATCA
TCTTGGTAGATGTAAGAATCTTTTTCCACCCATAATAATATATATATTTTTTTTTCTTTA
TAGAAAAAAAAAATACATAAAAAAAAAAAATTATTATAATTTTTTAATTAATTTTGTAAG
AGGCATTAATT
>Locus156v1rpkm1608.03
TTTTAATTTTTTTTCACAAAATAATCAAGAACAACAAAAGTTTTAAAAATAAATAAATAA
AATAAAGAAATGGCTGACGACAGAGAACATCAAGTTTACATGGCTAAATTAGCCGAACAA
GCTGAAAGATACGATGAAATGGTTTCATACATGAAGGAAGTTGCCAAGCTTGGTCTTGAA
CTTTCTGTTGAAGAACGTAACCTTCTCTCCGTCGCTTACAAGAACGTTATCGGAGCTCGT
CGTGCTTCCTGGAGAATTGTCTCTTCCATTGAACAAAAGGAAGAAAGTAAGGGTAATGAA
GCTCAAGTTAACCAAATCAGAGCCTACCGTCAAACTATTGAAAACGAACTTACTGAAGTT
TGTTCCGATATCTTAAATGTCTTAGATGAACACCTTATCCCATCTGCTGCTGCTGGTGAA
TCCAAGGTCTTCTACTACAAGATGAAGGGTGATTACCACCGTTACCTTGCTGAATTCGCT
GTTGGTGAAAAGCGTAAGGAAGCTGCCACTCAAGCTCACGATGCTTACAAGAACGCTACT
GACATTGCTCAAACTGAACTTGCTCCAACTCACCCAATCCGTTTAGGTCTTGCTCTTAAC
TTCTCCGTCTTCTACTACGAAATCTTAAGTTCACCAGACAGAGCTTGCCACCTTGCCAAA
CAAGCCTTCGATGATGCTATTGCTGAACTCGATACTTTAAGTGAAGAATCATACAAGGAC
AGTACTTTAATTATGCAATTACTTCGTGATAACTTAACTCTCTGGACCTCTGATCTCCAA
GAAGGTAAGGACGATGAAAAGGCCGAAGCTAAGCCAGCTGCTGAAACTGAAGAAGCTAAA
TAGATGAATCTCTTTTTTTTTATTTTAAAAATTAAATAAAGTATTGAAGATTTTTTTTAG
ATACCTCAATTTTAATTACAAAAAAACAAAAAATTACAGTAACCTTTCTGGTAGCTGTGT
CAGAAGCCGTATCATCCGTGCTTTCTTAATTGAAGAACAAAAGATTGTTAAGAA
>Locus156v2rpkm24.20_PRE
AAGAAATGGCTGACGACAGAGAACATCAAGTTTACATGGCTAAATTAGCCGAACAAGCTG
AAAGATACGATGAAATGGTTTCATACATGAAGGTAAGTTTTTTGTAAACAAAAAAAAACT
AACACATAGAATAATTTAATTATTAGCGTTTAAAAATAAATAAATGAACAATTGATCTAA
TTACAATTTAACCATAAATACATAAATATTTATTGTGGTATTTATAGGAAGTTGCCAAGC
TTGGTCTTGAACTTTCTGTTGAAGAACGTAACCTTCTCTCCGTCGCTTACAAGAACGTTA
TCGGAGCTCGTCGTGCTTCCTGGAGAATTGTCTCTTCCATTGAACAAAAGGAAGAAAGTA
AGGGTAATGAAGCTCAAGTTAACCAAATCAGAGCCTACCGTCAAACTATTGAAAACGAAC
TTACTGAAGTTTGTTCCGATATCTTAAATGTCTTAGATGAACAC
>Locus157v1rpkm1597.66
GTGGTGATGGTTGGACTTGTATTCCACCAACTCTTGGTTCTCAAGCTGGTTCCTCATGGA
ACACTAAGTACCCACCAACCATTCGTGTTGGTCTTAACTGGTTCTCTAAGCGTTATGAAG
GTTTAATTAACAATGGTATTGTTATTACCGAAAACGGTTGTGCTCAACCAAACTACAAGG
TTAGCCGTGCCAATGATGAAGTTACCAAGGCTTACTTCGAATCTATTAACCAACCAGAAT
ACGCTGATACTTATGATGAAGATATGATTGAAAGAGAAGACAACTTAAACGGTACTCTTA
TCCACGATACTTACCGTATTGACTGGTACAAGGGATACCTTGAAAACCTTCGTCTTGCTT
TCGTCGAAGATAAGATTGATGTCCGTGGTTACATGGCCTGGTCTTTAGTTGATAACTACG
AATGGGAAAACGGTTACGAAACTCGTTTCGGTATGACCTACATTGACTTCTACAATGACC
CAGAATTAACTCGTGTTCCAAAGGATTCTCTTACCTTCCTTGGTGAATGGGCTCAAGCTA
ACATTCAAGACTTCTAAATAATTTAAATTTTTTAGAAAATTTTATAATTTAATTATAACT
ATAAAATATAAAAAAAAAA
>Locus158v1rpkm1566.49
TTTTTTTTTACTTTTTTATTTGTTGCTTTATATCAATAATTGATTTATTGAATAAAGAAA
GATAGTATATTAAAAAAAAATAAACTTATAGTTCATTTTTTAGATATAATATATTAACAA
CAAAAAATATAGATAAAAAAATTAATAATAAAAAAATAAAAATAAAAAAAATAAAAATAA
AAAAAAAAATATAAAAAAATTTACAAAATGAAGACTGTTTTCTTTACTTTATTATCTTTA
GCTACAACACTTGTTAGTGCTGGTGTAGCTAATCTTAGTGATGGATGGTATTTTATAAAA
AATCCAAGTTCTGGTAAATACCTTCAAGTTGCTAACGAAAATGGTAAAAATGTTGCCAAT
ATTGAAATCGGTACAGGCAGACAATCTGATGGTCAAAAATGGAAACTTACTAATGTTGGT
AATGGTTATGTTACTTTAACTTCAGCCCTTGGTGAATTCAACATTGATATTGCCAATGGA
GAAAACAAAGATGGAACTAATGTACAAATTTATGAAGCCTATGGTGGTGAAGCTCAACAA
TTCGTTATTTTAACTACATACACTGATGATGTTTACACTATTGGTACTAGAGTCAGTAAT
GGTGATAAAGCTCTTGATATTGAAGGAGGTCGTAATTCAGACGGTACTAATGTTTTACAA
TGGACCAATGGTAGCAAAGGAAATCAAAGTTGGATTTTCGAAAAAGCTTCTGGTTCTTCA
ACTTCTGGTGGTTGTTGGACTGAAGAATTAGGTTATCCATGTTGTCAAACTTGCCAAATC
AGTCAATTCAAAGATGAAAGTGGTGATTGGGGTTACGAAAATGATGATTGGTGTGGTATT
ATTGATAATCCAAAATGTTGTGCTCAAGGTTATCCATGTTGTCAATCAACTACTAGTGTC
ATTTATACCGAAAATAATGTTAAATGGGGTATTGAAAATGATAACTGGTGTGAAATTAAG
GATAAACCACAAGAAGAAGAACCAAAACAAAATGATAACAATAATGAAGAAACTTATAGT
TTCGGATATGGTCTTAAGAACAAGCCAGTTCCATCTAAGGGTTGTGGTAAAGGTTTAAGT
CTTCCAAAGACTGGTTCATTTGAATTTAACTGGTCCGGTGGTAGACGTACTGTTCGTATT
GATATTCCAGACAACTATGATAACAAAAACCCATATCGTTTAATTTTCGGTATGCACTGT
ATGGGTGGTTGGGCTGGTGGTGTCCAACAAGAAGGATACTACGGTTTAAAACCATTAGAT
ACTGGTAAGACTACTATTTTTGTTGCTCCAGAAGGTAACGGTAACCAAGCTCCATGGGGT
CAAGGTGATTATACATTATTTGATGAACTTCTTGAAAAATTAACTAATGATCTTTGTATT
GATGTTTCTCGTGTCTTCTCTACTGGTTTCAGTTACGGTTCTATGTTCAGTAATGGACTT
TCATGGAATCACCAAAAGGTTCTTCGTGGTGTAGCCGTTTATGAAACTGCTGAACGTAAC
ATCTGGCTTCCAAAGAATACTGGTGAACCAATTGCCTGGATGGGTGTTCTTGGTTTAGAT
GATGGACTTTGTACTCCAGAAATGGGACGTAATGCCCGTGATATTATCTTAAAGAACAAT
TCTGAAGGTGGTAAGGCTGTTAACGAAAGATGTGAAGAAGCTCCACGTAATTCTCCACAC
AAATGTTACGATTACAAGACTGTTGATCAACGTTTCCCAGTTCGTTGGTGTACTCAATCT
GGTGGTCACATTTGGGATCACAAGGACCCAGGTTCCAACAAATCATGGGTTCCAGAAGCT
ACTTGGGAATTCTTCAGTCAATTCTAGATTAATTATTGTAAATTTCTATAGAATATTTCT
TATTTTAATAATATTTTTTTTAATATAGAAAATAAAAAAATTAGAAATATCTTGTATACT
TCGACATATACATATGTAAAATTAAAAAAAAAAAATACTATTAGAAAATAGAAAGAAATA
TATAATAGAATAAAAAAAAATTATAAAAAAAAATGTATAATATATAAATTAAACAACTTA
GTTAAAAGGTTATTTAAATTATATATATATATTATATATATTAACAAAAAAGTGTATAAC
GAATATTTATATAAAAACTCGTTTTTCAAAATTAAATTATCGTAATTCAAGTTTAAAAAA
AAAAA
>Locus159v1rpkm1565.71
GTGTAATTGGATCCCATTTTTATATTTTACTTAAAGGGCTAAGAACAAATTTGTCTCTTT
ACATCGCAAAGAAAAATTGAAAATGAAATATTTAGCTGCTTACCTTCTCGCTACTCTCGG
TGGAAACGCCTCTCCATCTGCCAACGACCTTAAGAAGATCATCAAGACCATTGGTGCTGA
TGTTGACGATGAAAAGGTTGACGCTGTTGTTGCCGCTCTTAACGGTAAGGACATCGATGA
AGTTATTGCTGATGGTTTCAGTAAGTTATCTGCTGCTCCAGTTGCCAGTGGTTCTGCTGG
TGCTGCTGCTGGTGGTGCTGGTGCCGCTGCTGAAGCTGCTGAAGAAGCTAAGGAAGAAGA
AGAAGAAGAAGAATCCGACAGTGACATGGGTTTCGGTCTTTTCGATTAGATCAATTAAAT
AAATGTAGAAATATATTTAATGTCC
>Locus159v2rpkm18.40_PRE
ATTGAAAATGAAATATTTAGCTGCTTACCTTCTCGCTACTCTCGGTGGAAACGCCTCTCC
ATCTGCCAAACAACCTTAAGAAGATCATCAAGACCATTGGTGCTGATGTTGACGATGAAA
AGGTTGACGCTGTTGTTGCCGCTCTTAACGGTAAGGACATCGATGAAGTTATTGCTGATG
GTTTCAGTAAGTTATCTGCTGCTCCAGTTGCCAGTGGTTCTGCTGGTGCTGCTGCTGGTG
GTGCTGGTGCCGCTGCTGAAGCTGCTGAAGAAGCTAAGGAAGAAGAAGAAGAAGAAGAAT
CCGACAGTGACATGGGTTTCGGAA
>Locus160v1rpkm1515.95
ATTAAGAATTTCGGTTTTTAATCAATATGAAATACTTAGCTGCCTACCTTCTTGCCAAGC
TCGCTGGTCACGCCAACCCACACATTAAGGAAATCAAGCACATTCTTGAATCCGTTGGTT
GTGAAGTCGATCAAGAACGTATTGAAGAAGTCATCAAAGCCATCGATAACAGAGATGTTA
ACGAATTAATTGCTACTGGTTACTCCAAGCTTGCTTCCGTTGGTACCGGTGTTGCTTCTG
CTGGTGGTGCTGCTTCTGCTGGTGGTGCTGCTGCTGCTGAAGAAGCCGCTGAAGAAAAGA
AGGAAGAAGAAGAAGAAGAAGAATCCGACAGTGACATGGGTTTCGGTTTATTCGACTAGA
TTATTTAATTCGAAAATTAATTAAAAAGTCAATAAATCCTACTTTTGAACCTGAAACAAT
TGTATTTTTTTATATTATAGATCAAAATAGTATAATAAAAGTTGCACTTGTTAAGAAAAA
>Locus161v1rpkm1498.41
GTCAAATTTGGGTATAGGGGCGAAAGACTAATCGAACCATCTAGTAGCTGGTTCCTGCCG
AAGTTTCCCTCAGGATAGCAGAAACTCGTATCAGTTTTATGAGGTAAAGCGAATGATTAG
AGGCCTTGGGGATGTAACATCCTTAACCTATTCTCAAACTTTAAATGTGTAAGAAGTCCT
TGTTACTTAAGTGAACGTGGACATGCGAATGAGAGTTTCTAGTGGGCCATTTTTGGTAAG
CAGAACTGGCGATGCGGGATGAACCGATCGTGGGGTTAAAGTGCCGGAATACACGCTCAT
TAGACACCACAAAAGGTGTTGGTTCATCTAGACAGCAGGACGGTGGCCATGGAAGTCGGA
ATCCGCTAAGGAGTGTGTAACAACTCACCTGCCGAATGAACTAGCCCTGAAAATGGATGG
CGCTTAAGCGTGTTACCTATACCTCACCGTCAGTGTTAGAGCGATGCGCTGACGAGTAGG
CAGGCGTGGAGGTTGTATCGAAGCCTAGGCAGTGATGCTGGGTGGAACAGCCTCTAGTGC
AGATCTTGGTGGTAGTAGCAAATATTCAAGTGAGAACCTTGAAGACTGAAGTGGAGAAAG
GTTCCATGGTAACAGCAGTTGGACATGGGTGAGCCGATCCTAAGAGATAGGGTAGTTCCG
TATGAAAGTGCGCGATTCTTCGCGCCGCCTATCGAAAGGGAAGCCGGTTAAAATTCCGGC
GCCAGGATGTGGATGATAGACGGCAACGTAAACGAACCAGGAGACGTCGGCGAGGGCCCT
GGAAAGAGTTATCTTTTCTTTCTTACAGTCTGTCACCCTGAAATCGATTTGTTCGGAGAT
AGGGTTCCATGGCTGGTAGAGCTCGGCACTTCTGCCGAGTCCGGTGCGTCCTCGACGGCC
CTTGAAAATCCTGGGGAGCAAACATTTCACGCCTGGTCGTACTGATAACCGCAGCAGGTC
TCCTAGGTTAACAGCCTCTAGTTGATAGAATAATGTGGATAAGGGAATTCGGCAAAATGG
ATCCGTAACTTCGGG
>Locus162v1rpkm1486.84
CAAAAAAAAAATATATAATAAAATTCTTGAAGAATTTTTAAAAAAAAAATAAAAAAAAAA
AAAAAAAAAAATAATAAAAAATAAAATATTAAAAAAAAAATAAAATATTAAAAAAATAGA
ATTATTTATTTAAATTAAAAAATTAAAAATGAAAACAATTTTATTTACTTTATTTGTAGC
TATATTCAGTGCTTTTGTAGTTGCTGATGATGCTAGTGCCTTCAATGGTGTTAGAACTGC
TAGAAATTACAAAGATATCAAAAATCATAATCCAATCAATGTATTAAAGTACAGTGCTGA
TCCAGGTGTTATGGTTTATGATGGTAGAGTTTATGTTTACGCTACTAATGATGGTATTGG
TGAAAATATTGGAAATAACCCAAGAGATAACGATTACAGTCACATTAACACTATTAATGT
TATGTCATCTAGTGATATGGTAAACTGGGTTGATCATGGTACAATTCCAGCTGCTGGTAA
CAGTGGTGCTGCTAAGTGGGCTGGTAATTCATGGGCTCCATGTGCTGCTCACAAAAAGAT
TAATGGTAAGGAAAAGTTCTTCCTTTACTTTGCTAATAGTGGTAATGGTATTGGTGTTTT
AACTAGTGACTCTCCAACTGGTCCTTTCGTTGATCCAATTGGTGGACCACTTGTTTCTCG
TAGTACTCTAAACTGTAACAGTATTGTTTGGTTATTTGATCCAGCTGTTATGGTTGATGA
TGATGGTACTGGTTATCTTTACTTCGGTGGTGGTGTTCCAGAAAATGCTAAGTCTAACCC
AAAAACTGTTCGTGCAGTTAAATTAGGTAATGATATGATTAGTCTTGCTGGTACTCCACA
AACTATTGATGCTCCATGGGTCTTCGAAGATTCTGGTATTAACAAGGCTGGAAACACTTA
CTTCTATTCTTACTGTACTAACTGGGATAATGGACCATACGGTAATGCTAAGATTGCTTA
CATGACTAGTAGCAGTCCATTAGGTCCATTCCAATACCAAGGTACTGTTCTTAACAACCC
AGGAGATTTCTTTGGAACTGTTGGTAACAATCACCACACCATTATTAACTTCAAGAACAA
ATGGTATATCTTCTATCACGCTGAATGGCTTAACAAACAAGTCTTCGGTAGTCAAAAGGG
TTTCCGTACTTCACACGTTGATGAATTACCATTCAGTAACGGTAAATTCGGTAATGCTAA
GGGTTCTCTTACTGGTGTTTCTCAATTAGAAAATGTTGATGCCTTTAAAACTTACTATGC
CTCTATGATGGCTTGGGAAGGTGGTGTCTCTATTAACGGTTTAGGTCACACTACTGTTAC
TTATAATAAGGGTGACTGGACTGGTGTTTCAAATGTTGATTTCGGTAATGGCGCTTACGG
TATTAAGGTCTCAGCTGCCTCTAGAAATGGTGCTGTTATTAAGATTGCTGCTGGTAGTGA
AACTGGTAATGCTCTTGGTTACATTAACATTCCAGCCACTGGTGGTACAAACTCTTTCAA
AACCGTTACTGCTTCTCTTAGCAAGATTACTGGTGTTAAGAACATTTTCTTCATTGCATC
CGGTGATGTTGTTCTTGATACATGGCAATTCACTGATGAAAATGGTAGTGGTAGCACTGA
ACCAATTAACGATGAACCAGTTAACAATGATCCAGTTGTTGAAGAACCAGTTCAAGTTGA
TACCGTTGATGAAGGTTGGTACTTCATAAAGAACCCATCTACTGGTAAGTATCTTACTGC
TTCTGGTAACTCAGTTCCATTCAATGTAATTATTAGTACCGGATACCAAGAAGACAATCA
AAAGTGGAAGGTTACTAACGCTGGTAATGGTTACATTACTTTAACTAGTGGTCTTGGTGA
CTATATGTTAGATGTTGCCAATGGTTCTGCTAATAATGATGCTAACATTCAAGTTTATAG
TGCCTATGGAGGAGATGCTCAACAATTCAAACTTGTTGAATACGGTAGTGGTGAATTTGC
TATTGTTACTAAGTCTAGTAACGATGGTAAGGCTGTTGATATTGCCAACAACGGTTACAC
TGATGGTACTAATGTTTTACAATGGACTAACAGTGGTAAGAGCAACCAAATTTGGGTATT
CGAAAAGATTGGTGGTGGCAGCAACAATGGTGGTAACAATGAAGCCGCTAAATGTTGGTC
TGAACCATTAGGTTACCCATGTTGTTCCGAATGTGGTTATTCTTACTACAGTGACTCCGA
TGGTGAATGGGGTGTTGAAAACGACGACTGGTGTGGTCTTTTACCAAGTTGTTTCTAAAT
AAAAT
>Locus162v2rpkm8.97_PRE
TGACATAACATTAATAGTGTTAATGTGACTGTAATCGTTATCTCTTGGGTTATTTCCAAT
ATTTTCACCAATACCATCATTAGTAGCGTAAACATAAACTCTACCATCATAATCCAATCA
ATGTATTAAAGTACAGTGCTGATCCAGGTGTTATGGTTTATGATGGTAGAGTTTATGTTT
ACGCTACTAATGATGGTATTGGTGAAAATATTGGAAATAACCCAAGAGATAACGATTACA
GTCACATTAACACTATTAATGTTATGTCATCTAGTGATATGGTAAACTGGGTTGATCATG
GTACAATTCCAGCTGCTGGTG
>Locus163v1rpkm1462.29
CGAGAAATCAAAGTTTTTGGGTTCCGGGGGGAGTATGGTCGCAAGGCTGAAACTTAAAGG
AATTGACGGAAGGGCACCACCAGGAGTGGAGCCTGCGGCTTAATTTGACCCAACACGGGG
AAACTTACCAGGTCCAGACATAGTAAGGATTGACAGATTGAGAGCTCTTTCTTGATTCTA
TGGGTGGTGGTGCATGGCCGTTCTTAGTTGGTGGAGTGATTTGTCTGGTTAATTCCGATA
ACGAACGAGACCTTAACCTGCTAAATAGTTACGCCGGAATCTTGTATTCGTGGACTTCTT
AGAGGGACTATAGATTTTTAATCTATGGAAGTTTGAGGCAATAACAGGTCTGTGATGCCC
TTAGATGTTCTGGGCCGCACGCGCGCTACACTGACTGAGTCAACGAGTTTTAACCTTGGC
CGAAAGGTCTGGGTAATCTTGTGAAACTCAGTCGTGCTGGGGATAGAGCATTGCAATTAT
TGCTCTTCAACGAGGAATGCCTAGTAAGCGTGAGTCATCAGCTCACGTTGATTACGTCCC
TGCC
>Locus164v1rpkm1457.79
AACAAGGGACTTGATGAGAGCGGTAGAACCGTTCATCTTCCAGTTACCTCCGACAAAGAA
TTTACGAGCCATTTTTTATTTATAAAATTTATAAATAAATTTTACAAATAAAAAATGGCT
CGTAAATTCTTTGTCGGAGGTAACTGGAAGATGAACGGTTCTACCGCTCTCATCAAGTCC
CTTGTTGCTGAAACTCTCAACACTGCTAAGTTAGATGAATCTGTTGAAGTTGTTATTGCT
CCACCAGCTGTCTACTTAGAAAAGACTCGTGCCACCGCTAACA
>Locus165v1rpkm1455.42
TTTTTTGAGTACCAAGAAGGTTTTGGTCGACGTAAGCTTGCCAAGACATATTTATTTATT
AATTATATAAATTAAAAAAAAAAAATTAGTTATTTATGAAAAGTTATCTTTATTTAAATT
TGTTTAGGGTTTATGAGGAGGTTTTTTGTTATTTTGCTATAATTCTTTCTTTTTTTATTT
AATAAATAAAAAAAAGAAAGAATTATAGCAAAATAACAAAAAACCTCCTCATAAACCCTA
AACAAATTTAAATAAATTAATAAATAAATATGTCTTGGCAAGCTTACGTCGACCAAAACC
TTCTTGGTACTCAAAAAATCCACCAAGCTGCTATTCATGGTCATGATGGTAGTGTATGGG
CTACTTCAGCTGGTTTCTCTGTTAACTCAACTGAATTCCAAAACTTAT
>Locus166v1rpkm1454.57
CGTTCTGGTACTCTTACTTACGAAGCTGTTAACCAAACTACCAAGGCTGGTTTAGGTCAA
ACCTACTCCTTCGGTATTGGTGGTGATCCATTCAACGGTACTAACTTCATTGATGCTCTT
AAGATCTTCCTTAACGATGACAAGACCGACGGTATTGTTCTTATTGGTGAAATTGGTGGT
TCTGCTGAAGAAGAAGCCTCTGAATTCCTTAAGCAATACAACCTTACCCGTAAGGTTCCA
AAGCCAGTTGTTTCCTTCATTGCTGGTCGTACTGCTCCACCAGGTCGTCGTATGGGTCAC
GCTGGTGCTATTGTTGCCGGTGGTAAGGGTGGTGCTGATGACAAGGTCAAGGCTCTCAGT
GCTGCTGGTGTTGTTGTTTCTGCCTCTCCAGCTCAAATGGGTGAAAAGTTAAGAGAAACT
ATGGCTGCTCGTAACTTACTCTAAATTATTTAATTTAAAAAGGGGATTTTAAAATATATA
ATATACTAAAAATAAACTATATATAATAAATTAAAAATTTAAATAAAAAAAAAAAAAAAG
AAAAGGGAAAAACAGAGAAAAATAATATAATTCAATAAATAAATAAATAAAAGCGTAATA
AAAAATTTTTTAAAAAATAAATTAATAAAATAAATTCAATTAAAAAATTAAATAAAAAAA
AAAAAAAAGAAAAGGGAAAAACAGAGAAAAATAATATAATTCAATAAATAAATAAATAAA
A
>Locus167v1rpkm1445.71
TTTTGATTTTAAAGAAAATTTATTTTTATTTTCTATATATTTTGTATCAAACAAATATAT
TTAATAATCAATATAAATTTATATATAAATAAATTATTTAAAAATTTTTTTTTACAATTG
AAGTATAGTTAAAGTTAACAATACTTTAAATAATTTTTAATAATTTTTTTGTAAATAATT
GTATAATAATTATTAAATATATTTGTTTGATACAAAATATATAGAAAATAAAAATAAATT
TTCTTTAAAATCAAAACAAAAAAAAAATTTAGTTAATTTAAATTAAAAAAAAAATAAAAC
AATAATCATCAAACAAACGAAAATGAGAAACTATACTTTCTTATTATCTTTAGTTGCAAC
TGGTTTTGCAGGTAAAGCTTTAGCTGCTGATTGTTTCGCCACCAAATTAGGTTACCCATG
TTGTACTACTACTACTGAAGTTGTTTTTACTGATAATGATGGTAAATGGGGTGTTGAAAA
CAATAACTGGTGTGGTATGGCTGATGAATGTTGGTCTGAAAAATTAGGTTACCCATGTTG
TACAAGTGGTGCTCAAGTTTATTACACTGATGCTGATGGTCAATGGGGTGTTGAAAACAA
TAACTGGTGTGGTATTATTGCTGGTAGTCAACCAGCTCCAAGAACCACTACTACTACTAG
AAGAACTACTACTACTCCAAAACCACAACCAACTCAAGAAGTTGTTGACTGTTCTGGTAA
AACTCTTAGAAGTAACACTAACCTTTCTATTGGTGGTCGTAAAGTTATTGTTAAATTCCC
AAGTGGTTACAAAGGTGATAAACCAGTTCCACTTCTTATTAATTATCACCCAATTATGGG
TAGTGCTTCTCAATGGGAAAATGGTTCTCAAACCGCTAAAGCTGCCCTTAGTGATGGTGC
TATTGTTGCCTTTATGGATGGTGCTCAAGGTAACATGGGTCAAGCTTGGAATGTAGGTCC
ATGTTGTACTGATGCTGATGATATTTCTTTCACTCGTAACTTCATTAAAGAAATTACCAA
TAAAGCTTGTGTTGATCCAAAACGTATTTACGCTGCTGGTTTCTCTATGGGTGGTGGTAT
GTCTAACTACGTTGGTTGTTATCTTGCTGATGTTATTGCAGCCGCTGCTCCATCTGCTTT
TGATCTTGCTAAAGAAGTTGTTGATGGCGGTAAATGTAAACCATCTCGTCCATTCCCAAT
TCTTAACTTCCGTGGTACTCAAGATAATATTGTTATGTACAATGGAGGACTTTCCCAAGT
TGTTCCAGGTAAACCAATTACCTTCATGGGAGCTAAGAATAACTTCAAAGAATGGGCTAA
AATGAATGGATGTACTGGATCACCAAAAACCAATACACCAGGTAACAATTGTGAAATGTA
TGAAAATTGTAATGGTGGTGCTAAAGTTGGTCTTTGTACTATTAATGGAGGAGGTCACGC
TGAAGGTGATGGTAGAATGGGTTGGAACTTTGTTAAACAATTCTCTCTCCCATAGACACC
ATAGACATTGTTCAAAAATTTTAATGATATATTACAAGTTAAGAAAAAAATTCATTTTTT
TTTTCTTATAATTTTGTAATATACTTACTATCTACATTCTTTAATTAAATTAAATAAAAA
GTAGAAAAAGAACAATGAACTTTAAAAGGA
>Locus168v1rpkm1437.96
TTACGAATCCCTTCAAATGGCTCTTCACGATACCGATGTCCGTCGTCTTATGGCCTTCGG
TGTTGCTGGTCTTTCCGTTGTTGCTGATTCCTTCTCTGCTATTAAGTACGCTAAGGTTAC
TCCAATCCGTGATCCAAAGACCGGTTTAACCGTTGACTTCAAGATTGAAGGTGAATTCCC
AAAATTCGGTAACGATGATGACCGTGTTGACTTCTTCGCCAGAACTGTTACTGATAAGCT
CATCAACAAGCTCAGAAAGACCCCAACCTACCGTGGTGCTATCCACACTCTTTCTATTCT
TACCATTACCTCTAATGTCGTTTACGGTAAGAAGACTGGTTCTACTCCAGATGGTCGTAA
GGCTGGTCAACCATTCGCTCCAGGTTGTAACCCAATGCACGGTCGTGAATTCTCTGGTGC
CGTTGCTTCTCTTTCCTCTGTTGCTAAGGTTAATTACGACTCTTGTATGGAT
>Locus169v1rpkm1427.74
AATTAAATTAATTTAAAAAAAAAATGGCTAGTATTCAACAAAAACCTTTAGTTACTGACA
CCTACACAGCAGATCCATCTGCTCACGTTTTCAACGGTAAAATTTACATTTACCCATCTC
ATGATCGTGATATTGAAACTATCGATAATGATAATGGTGATCAATATGATATGAGAGATT
ATCATGTTTATGAAATGGACGACGAAAACACTCTTCCACGTGATTGTGGTAAAGTTTTAG
ATATTGAAGAAATTCCATGGGTTTCAAAACAACTCTGGGCTCCAGATTGTGCTGAAAAGG
ATGGTAAATACTACTTCTACTATCCAGCCCGTGATAAGGATGGTTTCTTCCGTATTGGTG
TTGCTATTGGTGATAGCCCAAGAGGTCCATTCAAGCCAGAACCAAATTACATTCCAGGTA
CTTACAGTATTGATCCATGTATTTTCCCAGATACTGATAAGAATTACTACCTTACTTGGG
GTGGTATTTGGGGTGGTCAACTTGATAAATACCGTAATAATAAATATGATGAAAACAATA
ACGAACCAACTGGTGAAACTCCAGCTGTTTGTGCTAAAATCGCTAAAATGAATCCAGATA
TGAAAACTCTTTCTGAAGATCCACGCGATATTGTTATTGTTGATGAAAACGGTAAACCAC
TTACTGGTAAGGACCATGACAGACGTTACTTCGAAGGTCCATGGCTTTTCAAGAAAGGTG
ATACATATTACTTCACTTACTCTACTGGTGATACTCATTTCTTAATTTGGTCTACTTCTA
AGAATGTTTACGGTCCATACACTTATGGTGGTAAGATCTTAACTCCAGTTCTTGGTTGGA
CTACTCACCATTCTATTCTTGAATTCCACGGAAAATGGTGGTTATTCTACCACGATTGTG
AACTTTCTAATGGTGTTAACCACAAACGTAATGTTAAATTCCGTGAACTTAAGTTTGATG
CCAATGGTAGAATTATTGAAATGGATGGTAGTTTAAAGAAGGAAGCTAAAAAAGAAGAAA
AGCCAAAGAAGAAGAAGAATGCTTTTAAACAAATGTTT
>Locus170v1rpkm1401.78
AAAATATATAATAAAAAATAAATAAAAAAAAAACATAAAAAATATATATAATAGATTATT
AAAAAAAACATAAAATAATTAAATAAACAAGATGAGATTCGAAAAAATTTTATTACTTGC
TTCCCTTGCTTACTTAGCTTACGCTGAAGTTAGTGAAGAAAACAACGACACTGATGTTGT
TTCTGCTGCTGAAGAAGATCTTAAGGACAACTCTGCTGAACTTTCTGTTCCAGATGACAA
TGCTGACAACAATGAAGAAAACAACACCGCTGATGAAAAACCAGCTGAAGAAAATGCTAA
CCAACCAGAAGGTGATGAAGCTAACCAACCAGAAGGTGACAATGCTGAATCCAAGGATGT
TGAAGAAACTGGTGATGACAAGAAGGTAGATGATGCCGATACTAAGGCTGATGATGCTGA
AACCAAGGAAGAAGATGACGCTGGTGAAAAGTCTGATGCCTACGGTGACAACGCTGTTGA
CAACGTTGAAGAATCCGAAACTGACGGTGCTGAAACTACTGAAGGTCTTGAAGACAACGA
AGAATCTGACCCAGATGATGATGATAACAATGTTGTTGAAAAGGCTGCTATTATTGGTGG
TGGTCTTGCCGCTACTGCTGGTATCTTCGCCTGGGTTAAGAAGTCTAGCCGTAAGAACGT
CGAAAGTGTTAGCACTCAATTCAATATGGTTTAAGTCGTTTGATTATGTATTTAACCATG
TAAATACTTATTTATTAAATCTTCAAACTTATAGACTATATTTTAATTTGTAAATTGAAA
AAGTTTTGTTTTTTTTCTTTGATATTTACGTTAGAATTAAAATATAAATTTAAAAAAAAT
ATTGGTTTTTTTTAAATTATAGAAGCACAAAAAAAACTTTTTTACTTCTTTTTATTTAAA
GAAAGTAAAAAAATTGAAGTATGTAATATATCTTTTCAAGATATAATCACATCTTGAATT
CTTTATATATTATTATAGAGATTAATATTAATTTTTTTTTGTTAATATTAATAAATATAA
ATTATATATATTTTTTGTTTAGACCCCTAAATAAATAAAAAGGATTCTAAATAATATAAA
AAGTATATAAAATAAATATAAATCAAAAAAAGCCAAAAAAAAATAAAAAGCCAAAAATAA
ATAACAAAAAA
>Locus171v1rpkm1394.61
GTGCTTCCTTAAGAAAGCAAATCAAGAAGATTGAAATCAGTCAACACTCCCGTTACACTT
GTCCATTCTGTGGTAAGGATGCTATCAAGCGTACTGCTGTCGGTATCTGGGAATGTAAGG
GTTGCCGTAAGACTATTGCTGGTGGTGCCTGGTCTGTTAGTACTACCGCTGCTGTTACTG
TTCGTAGTACCATTAGACGTCTTCGTGAATTAGCTGAAATCTAAGCTGCTCTAATTTTTA
CCT
>Locus172v1rpkm1387.23
GGTTAGAACCAAACCTTAAGGGTGCTCTTGCTCAACACCAATCTACTGGTAAGGATGTCT
TAACTGTCTTTGTTGTTTACGATTTACCAGGTCGTGATTGTCACGCTCTTGCTTCCAATG
GTGAACTTCTTGCTAACGATGCTGATGCTCAACGTTACAAGACCGAATACATTGATGTTA
TTGAATCTCACTTAAAGCAATACACTGCTCAACCAGTTGTTCTTATTATTGAACCAGATT
CACTTGCTAACATGGTTACTAACCTTGATGATCCACACTGTTCTCAATCTGAATCCTACT
ATATGGATGGTCATGCTTACTTACTTAAGAAGTTTGGTGTTCTTGACCACGTTGCTATGT
ACCTTGATATTGGTCACGCTTTCTGGTTAGGTTGGGATGATAACCGTGAAAAGGCTGCTA
AGCTTTACAAGAAGGTTATTGACTCTGCTTCTCCAGGTAAGGTTCGTGGTTTCGTTGATA
ATGTTGCTAACTACACTCCATGGGAAGACCCAACTCTTTCTCGTGGTCCAGATACTGA
>Locus173v1rpkm1386.90
TTCATTTTTGTCCAAAATGGTTATGTCAGACTCTGAAGCCGCTTGCGTTTACGCCGCCCT
CATTCTTCAAGATGAAGGTCTTGATGTTTCTGTTGAAATGCTCGAAAAGGTCATTAGTGC
CTCTGGTGTAGCTGTTGAAAACATCTACCCAAAGATCTTCGCCAAGGCTCTTGAAGGTAA
GGACATTAAGGAATTCCTCTTCAACATTGGTTCTGCTGGTGCTGCTCCAGTTGCCGCTGG
TGGTGCTGCTGCTGGTGGTGCTGCTGCTGCTGAAGAAGAAAAGGAAGAAGAAAAGGAAGA
AGAAGAAGAATCCGACAGTGATATGGGTTTCGGTTTATTCGACTAAGTTCCTTAAAGAAT
AATGAAAAAATATGTATAATGAAAATTTTAAAATTTACTTCATATGTTAAAATTGTGAAT
GGAATTTTAAATTTAATCAGAATAAAAATATAAAATAACCATATTAAAAAATAAA
>Locus174v1rpkm1383.81
GGGGAGTATGGTCGCAAGGCTGAAACTTAAAGGAATTGACGGAAGGGCACCACCAGGAGT
GGAGCCTGCGGCTTAATTTGACCCAACACGGGGAAACTCACCAGGTCCAGATGAAATAAG
GATTGACAGATTGAGAGCTCTTTCTTGATTTTTCAGGTGGTGGTGCATGGCCGTTCTTAG
TTGGTGGAGTGATTTGTCTGGTTAATTCCGATAACGAACGAGACCTTAACCTGCTAAATA
GTTACGCGAATCTTGTTTCGTGGCTAACTTCTTAGAGGGACTATAGATTTAATCTGATGG
AAGTTTGAGGCAATAACAGGTCTGTGATGCCCTTAGATGTTCTGGGCCGCACGCGCGCTA
CACTGACAGAGCC
>Locus175v1rpkm1381.52
ATGAGTGAAAGTTAACATAGATATTAAATCATAATAATATTCAATGATTGATTTATTTAT
ATAAATATAATTTATTTATAAGATCAATCAAAAAAAAAAAATTAAAATATATGAGTAAAA
ATTAGTAGAAATTTGTAACCAATAATTAAGCAGGATCTTAAATAAGAAATGTAGAAATTA
TCTTATTTTACTTTTTTTAGTGATATTCATAATTCAATAAAAATTTTATTAAAATATACT
TTTATTTAAAAAATGTGAATTGATGAAAAATCTACATAGTATAAATTTAAATAATAGTAA
ATTTAAATAATTAATGAAAAAAAAAATGGCCAAGCGTACAAGAAAGGTCGGTGTCTGTGG
TAAGTACGGTACTCGTTATGGTGCTTCCTTAAGAAAACAAATTAAAAAGATTGAAATTAG
TCAACACTCCCGTTACACATGTCCATTCTGTGGAAAGGATGCCATTAAGCGTACTGCTGT
TGGTATTTGGGAATGTAAGGGTTGTCGCAAAACTATTGCTGGTGGAGCTTGGTCAGTTAG
TACCACTGCCGCTGTCACTGTCAGAAGTACCATCAGACGTCTTCGTGAATTAGCTGAAAT
CTAAGTTCATTTAATACAAAGCATACAAATCAAGTATTTTCATATTTGCTTTTATTATAT
ATAGAATAAGATTCATTGATAAAATTATAAACAAGAAATTTTAAAACAAAGGATAACCCT
TAAAAATGTTATAAAAATAAGAGAGGAAAAAAAAAGGTTTATTCCTTTTTTTTTTAACTT
TCCTATTATTAACATCCTATTTTATTCATTATTTC
>Locus176v1rpkm1366.21
GGTGCTCGTTGTAACCTTGCCAAGCTTATGCTTTACGTCCTCAACCACGGTAAGGATGAA
AGAACTGGTAAGCAAGTTGGTCCAGACTTTGGTCCAGTTCCAGAAGGTCCAATTCCATTC
GACTGGATGTGGGAAACTTATGACAAGGCCATGGATTGGATTGCCAACCTTTACGTTAAC
ACCATGAACGTTATCCACTTCTGTCACGACCAATACTGTTACGAATCCCTTCAAATGGCT
CTTCACGATACCGATGTCCGTCGTCTTATGGCCTTCGGTGTTGCTGGTCTTTCCGTTGTT
GCTGATTCCTTCTCTGCTATTAAGTACGCTAAGGTTACTCCAATCCGTGATCCAAAGACC
GGTTTAACCGTTGACTTCAAGATTGA
>Locus177v1rpkm1354.48
AATTACATTTTTAATAAAAATATAAATAAAATGGGTAAGGAAAAGACTCACGTTAACGTT
GTCGTTATTGGTCACGTCGATTCTGGTAAGTCTACCACTACCGGTCACTTAATTTACAAG
TGCGGTGGTATCGATAAACGTACCATTGAAAAATTCGAAAAGGAATCTGCTGATCTTGGT
AAGGGTTCCTTCA
>Locus178v1rpkm1339.89
ATAGTTGTGTGAAACTGAATCAAAATGCCAAAAGCTAAGTCTAGTAAAAAGGTAGCTCCA
GCCCCATTACCATTCAAGAAGACTACTACTAAGGCTCCAAAGAATCCACTTACCGAAAAG
ACTCCAAAGAACTTCGGTATTGGTCAAGATGTTCTTCCAAAGAGAGACCTTTCTCGTTTC
GTTAAATGGCCAGAATACATTCGTCTTCAACGCCAAAAGGTCGTTCTCCAACAACGTCTT
AAGGTTCCACCAGCTATTAACCAATTCAACCATGTTTTAGATAAGAACACTGCCACCCAA
GTTTTCAAGCTTCTTAACAAATACAGACCAGAAACCAAGAAGGAAAAGAAAGAACGTCTT
GCTGCTATTGCTGGTTCTGCTGCCGAAGGTAAGAAGGTTGACCAAGGTAAGAAGCCAGTC
GTTGTCAAGTACGGTATTAACCACATTACCGCTTTAGTTGAAGCCAAGAAGGCCCAACTT
GTTGTTATTGCTGATGATGTCGACCCAATCGAAATCGTCCTCTGGCTCCCAGCCCTCTGT
AAGAAGATGGGTGTCCCATACTGTATTGTCAAGGGTAAGGCTAGACTCGGTACTGTCGTC
CACAAGAAGACTGCTACCGCTCTTGCTATTACTGATGTTAACGCTGAAGACAAGTCCCAA
CTTTCTTCTCTTGTTTCTACCATCAAGGCCGGTTTCATGGCTAAGGCTGATGAAGAACAC
AAGCACTGGGGTGGTGGTATCATGGGTGCCAAGACTCTTAACATGTTAGCTAAGAGAGAA
GCTGCTCGTGCTAAGGAAATGAAAAGnTAAA
>Locus178v2rpkm50.54_PRE
ATTGTTTCAATTTCGAATAGTTGTGTGAAACTGAATCAAAATGGTATGTAAAAAAGGATA
ATAAGATGATGCAATTACTTAATTAAATGAAGATGATTTGGATTTTAATAAGTAATGGAT
GCATCCTGAATATTATTATCCTAGAATGTTTTTTTCGCTAAAAACATTCAATGACCCATA
TAATTTTTAATAAGAATTTTTAATACTTTATTCCTTTATCTCATAGTTTTTTTTATATAA
TTTTTATCATACATAAAATGTTTAAATAAAATAATATGTTTAAATTATATTAGCCAAAAG
CTAAGTCTAGTAAAAAGGTAGCTCCAGCCCCATTACCATTCAAGAAGACTACTACTAAGG
CTCCAAAGAATCCACTTACCGAAAAGACTCCAAAGAACTTCGGTATTGGTCAAGATGTTC
TTCCAAAGAGAGACCTTTCTCGTTTCGTTAAATGGCCAGAATACATTCGTCTTCAACGCC
AAAAGGTCGTTCTCCAACAACGTCTTAAGGTTCCACCAGCTATTAACCAATTCAACCATG
TTTTAGATAAGAACACTGCCACCCAAGTTTTCAAGCTTCTTAACAAATACAGACCAGAAA
CCAAGAAGGAAAAGAAAGAACGTCTTGCTGCTATTGCTGGTTCTGCTGCCGAAGGTAAGA
AGGTTGACCAAGGTAAGAAGCCAGTCGTTGTCAAGTACGGTATTAACCACATTACCGCTT
TAGTTGAAGCCAAGAAGGCCCAACTTGTTGTTATTGCTGATGATGTCGACCCAATCGAAA
TCGTCCTCTGGCTCCCAGCCCTCTGTAAGAAGATGGGTGTCCCATACTGTATTGTCAAGG
GTAAGGCTAGACTCGGTACTGTCGTCCACAAGAAGACTGCTACCGCTCTTGCTATTACTG
ATGTTAACGCTGAAGACAAGTCCCAACTTTCTTCTCTTGTTTCTACCATCAAGGCCGGTT
TCATGGCTAAGGCTGATGAAGAACACAAGCACTGGGGTGGTGGTATCATGGGTGCCAAGA
CTCTTAACATGTTAGCTAAGAGAGAAGCTGCTCGTGCTAAGGAAATGAAAAGnTAAA
>Locus179v1rpkm1331.80
GGGTTACTATGTCTCTTGGTGGTATGGGTAGTGATGGTCGTACCTTAGTTACTAAGACTT
CCTTCCGTGTTCTTAACACCCTTTACAACTTAGGTCCAGCTCCAGAACCAAACATTACTG
TCCTCTGGAACAAGGCTCTTCCAAAGAACTTCAAGGACTTCGCTACCAAGGTTTCTATTG
ATACCTCTTCCATCCAATACGAATCTGATGCCCTTATGTCCGCTAGATTCGGTGATGATT
ACGGAATTGCTTGCTGTGTCTCTGCCATGAGAATCGGTAAGGATATGCAATTCTTCGGTG
CTCGTTGTAACCTTGCCAAGCTTATGCTTTACGTCCTCAACCACGGTAAGGATGAAAGAA
CTGGTAAGCAAGTTGGTCCAGACTTTGGTCCAGTTCCAGAAGGTCCAATTCCATTCGACT
GGATGTGG
>Locus180v1rpkm1289.05
GTTGCTTCTCTTTCCTCTGTTGCTAAGGTTAATTACGACTCTTGTATGGATGGTATCTCT
AACACCTTCTCTATTGTTCCAAACACTATTGGTAAGACCTTAGAAGAACGTCAAGGTAAC
CTTTCTGGTTTATTAGATGGTTACTTCACCAAGGGTGCCCACCACCTTAACGTTAACGTC
CTTAAGCGTGAAACCTTAGAAGATGCTATGGCTCACCCAGAAAACTATCCAAACCTTACT
ATTCGTGTCTCTGGTTACGCCGTCAACTTTGTTAAGTTAACTCCAGCCCAACAAAAGGAA
GTTATTGCCCGTACCTTCCACGAAAAGATGTAAATTGCCTTCAAAAATAAATAATTTTTG
AAAAAAACATAAAATAATTTTTGATACTTAATTACGAATGTTTAAAGAAAAGCGACCAAT
TTTTT
>Locus181v1rpkm1268.60
ACCTTTTATATTTTTGGTATATATTGAAGACTATATATAAAAATATAATGAACAAATTAC
ATTGAAGATTACAATCAAATTTTATACATAAAAATTACAATAAACAATTAATAATACATA
TATGATATAAGCAATATCTTATTTATAAACCTTGAAAATAAAAAAATATTAAAAAAAGAT
CAAACATTTTAAAACAAATATACTTATGTAATCTCTTTTTTTTATATATATTATAATTAC
ATAAAATGAATTAATCAAAATCTGAAGATGAATAACGAGAAATTATCAAAATTACAAGCC
AACGTCCGTATCGGTGGTAAGGGTACTCCACGTCGTAAGATGAAGAAGGCCCACAAGTCC
AACGTTATTGGTGGTGATGACAAGAAGCTCCAAACTGTCCTTAAGAAGATGGGTACCCAA
ACCATCTCTGAAATTGAAGAAGTTAACATGTTCAAAGACGATGGTAACATTATTCACTTC
GATAATCCAAAGGTTTCTGCCTCCATTGCTTCCAACACCTTCATCATTGATGGTAAAGGT
GAAGACAAGGAATTATTCGATTTAGTTCCAGGAATCATTAACCAACTTGGTCCAGAATCC
ATTGCCAGTTTAAAGAAATTAGCTGAAGCTGCTCAAGCTGAAGCTGCTGCCGCCGGTGAA
ACTGCTGCTAAGCCAGCTGAAGAAAATGATGAAGAAATTCCAGAACTTGTCGAAAACTTC
GATGAAGTTGCTGAAAACAAGGCTTAAATTATCTATTAATTAAATAATAATATATACATA
AAATATATCAATAATAAAAAAAATATAAAAAAAAA
>Locus182v1rpkm1248.58
AGACTGTTCCAGTTAACTCTAAGACTATCCCAGTCTCTTCCAAGACTATCCCAGTCTCCT
CTAAGACTATCCCAGTCTCTTCCAAGACTATCCCAGTCTCCTCTAAGACTATCCCAGTCT
CTTCCAAGACTACCACCACTCCAAAACCAACCCAAACTACTCAACCAGACGAAGAAGATT
TCCTTAGCTGTGCTAGTGATGATTGGAACTGTAAGACCCAAATGTCTGATAAGTGTTATG
CTAAATCTAGAGAATGCTGGTCAAAACCATACAGTGAAACTCAATCTCAAGAATGTAACT
CTATTCAAGAAAAATGTGCTAAGATTTGGAATTAATGAAAAGTTGATAATATAAATTTCA
TTTTGTTAAAAATTTTAATCTTATTTATAATATAATCTAATTTTTTAATAATTATAAAAT
AATTGATGTTAAAGAATTATATTATTTAAAGTTCTTTAATAATTAATTATATAAATGATA
ATTGATATTTAATTATATTTATTGATTAAACATAATTAAATAGATATTTGATTAACCATA
TAAATTTTTTTAATCCTTATTAATATAAAAAATATATATGTGGAAAATATAAAAAAGAAA
GAAAAATAAAAATTGAAATAAAAGTAAAAAATAAATAATAAATAAAATAATATACATAAA
ATATTTGGTGTAATTTAATAAATAATTGTTGAATTAGCCATAATTAAAAAAATAGGTATA
ATCATTATCAATATCAACTAAAAAAAAAAAAAAAAAAAAAAAATAAAAAATAAAAAATTA
TGTTATAAAAATTAAATTTTTAATATATTAGTAATTTAGTATAATAGTAATAATTATTAA
AAGTTATAAATAAGAAAATTATTTATTAATATGATTTTTTTTTAAAAAAAACAAGTGATA
AAAAAAAGTAATAATAGTAAAATTAAATAACACAAATAAAAGAACAATACCAAATATAAA
TTAAAAAATTAAAATAAAAATAAATATCAAATAATTTAAAGAATTAACAATAAAAATAAA
TAATTATAATAAATATAAATAATAATAATAAAATAATAATAATAATAAATAATAATAATA
ATAAATATAAATAATTAAATAAATATCAAAA
>Locus183v1rpkm1233.53
AAAAAAAAAAAAAAAAAAAATAAAAAAACCAATAAAAACAAAAAATTCAAAATAAAAATA
TTTTTACAATTTAATATATAAAATCATTATTGCATTAATAATTTCAATTTAATATATTAA
TATATAAAAAATAAAAAATTCAAAATGAAATCTTTATTAATAGCATCTTTATGCTTACTT
GTTAGTGTAGCTAATGCTGCTAATCCATATCTTGTTTGTAGTGGAGATGATTACAATTGT
AAACAAGAACAAGCTGCTAAATGTCAACAAGCTGCTAATGAATGTTGGCAAAGACCTTGG
AGTGAAAGTGTTCAAAAGGAATGTATTGAAATAGGAAACTTATGTAGTGAAATTTGGTCA
TCTACTGGTCCAGCTAACCCAGTTGAACAAACAACTACTCAACCAGTCTCTTCCAAGACT
ATTCCAATTAGCTCTAAGACTATCCCAGTCTCTTCTAAGACTATCCCAGTCTCTTCTAAG
ACTATCCCAGTCTCCTCTAAGACTATCCCAGTCTCCTCTAAGACTGTTCCAGTTAGCTCT
AAGACTATCCCAGTCTCTTCCAAGACTGTTCCAGTTAGCTCTAAAACTATTCCAGTTAGC
TCTAAGACTGTTCCAGTTAGCTCTAAGACTATCCCAGTCTCATCTAAGACTGTTCCAGTT
AACTCTAAGACTATCCCAGTCTCCTCTAAGACTGTTCCAGTTAACTCTAAGACTATCCCA
GTCTC
>Locus184v1rpkm1232.39
GGTGCCGGTTGTCAATCTGAATTTGGTGTCTGTGATAAAAAGTCAGCCGCAAAGTCTTCC
ACCAAAAAGGCTTCCACCAAAAAGGCTACTACTAAGAAGGTTACCACTACTAAGAAGGTC
ACCACTACTAAGAAGACTGGTATGAAGACTCCTTTAAAGACTACCACTAACGCTAAAAAG
ACTACCACTAAAAAGAATTCAGCTCTTCCAACTTCTAAGAATGGTAAGTGTGGTAAGAAC
AATGGTGTCTGTCCAAATGGTGAATGTTGTAGTAAATATGGTTACTGTGGTAAGACTAAT
GATTACTGTGGTGCCGGTTGTCAATCTGAATTTGGTAAATGTAATAATACTAAGAAGACT
ACCACTACCACTAAAAAGACCACCACTACCACTAAAAAGACTACCACTACCACTAAGAAG
ACTACCACTACCACTAAAAAGACTACCACTACCACTAAGAAGACTACCACTACCACTAAG
AAGACCACTACTACTACCACTAAGAAGGGAGCAGTAGCTACTTCAAAGGATGGTCAATGT
GGTAAGGATCATGGTGTCTGTCCAAATAGTGAATGTTGTAGTAAGTATGGTTGGTGTGGT
AGCACTGATGAATACTGTGGTGCCGGTTGTCAATCTGAATTTGGTACCTGTGGTAACGAT
AAAACTAGTAAGGCTCCAACTGATTCAACCAACAAGAAGCCAAACAATTCTGGTAGCTTC
AAATTCTACGAACAATGTAATAACAACAAGCACTGGGCTCTTACTTTCGATGATGGACCA
TACAAGTACGATGAAGATTTATTAGATCTTTTAAAGAAGTACAATGTTAAGGCTACTTTC
TTCCTTAACGGTGACAATGTTATGGATATTTACTCTACTCAAGGTAAGAGAATTGTTAAG
AGAATGGCTGCTGAAGGTCACATTGTTGCTAGTCACACTTGGAGTCATGCCGATCTTGAT
GAACTTAACGCTAGTCAAATCAAGGAAGAAATGATTAAGGTTGAAGAAGCTATTGTTAAG
ATTACTGGTAAGAGACCAGCCTTCATGCGTTTACCATATGGATCTGGTACTAGTAACCCA
ACTGTTAAGAAGACTCTTCAAAGTCTTGGTTACACTGCTGGTTTCCAATGGAATGTTGAT
ACCATGGACTGGGATAACAAGGGTGAAGATCTTGACTATGTTATTAAGAAGTTCAAGGCT
AAATTCGGTAAGGGTATTATTTCTCTTAATCACACTTTCTATTCCGGTAATATGAATAAG
AAGACCTTCCTCAACTTAATTGAAGAAGAAATCAAACTTATGAAGAAGAATGGTTACACT
CCAGTTACTGCTGATGTTTGTGTTGGTCTTAAGCCATACCAAAATTAAATAATATAAAAT
AAAATAAAATAAAATATAAAAAAATATATATTCCCTCTTTTTTTTTTTTTTTTT
>Locus185v1rpkm1226.09
AGTAAGACTATTCCAGGTAGTAAGACTATTCCAGGTAGTAAGACTATTCCAGGTAGTAAG
ACTATTCCAGGTAGTAAGACTATTCCAGGTAGTAAGACTATTCCAGGTAGTAAGACTATT
CCAGGTAGTAAGACTATTCCAGGTAGTAAGACTATTCCAGGTAGTAAGACTATTCCAGGT
AGTAAGACTATTCCAGGTAGTAAGACTATTCCAGGAGGTTCTACATGTAAAAACTTAACT
GTTACTGTTACTCAAAAGGTTACAGTTACAGTTACAGTTACTAATAATCCACCACAACCA
ACTTGGGGTGGTAATGGCAACGGAGGAAATTGGGGTGGTAATAATCAAAACTGTGCCGCT
AAGTGGGGACAATGTGGTGGTAATGGATTTAATGGACCAACATGTTGTCAATCTGGCTCC
ACCTGTCAATTCCTTAATGAATGGTACTCACAATGTGTATAAGTAAATGATAAATATAAA
AATGTTACTGTTACTAAATAGATAAAAATAATATTTTGATATCTAAATTAGTAGTAGTAT
AAATATTTCATTTTTTTTTGTAGAATTAATGAAAAAAAAATAATCAATAAATTAAATAAA
AAGAAAAAAGAACGAAAAAGAAAAAAAAAATAAAATATTAAAAGTAAAAGTAAAATAACT
AATAAAATAAAATAAAAAAAAAAAAA
>Locus186v1rpkm1217.19
GATTAATAAAAGGAAATTTTATAAATTGAAATAATAAGGGTTTCCTAGGTTTCTTAATTA
AATTAAATTTAAAAATCGTTTACCGTTCATAATAAAATAACTGGAAATCAATTTATATAT
CTATAAATTTTTCATTAAATTAATTTTTTTTAGACCAAAATTTAACAGAAGAAAGTATTA
ATAATGAATCAATAACAGAAAATGAATCTATCCAAAGTCAAGATCAAAAATCATTTAATG
ATCAAGAAATA
>Locus187v1rpkm1190.42
AAAATAACAATACTAAACTTTAAATACATAATTTTTATTATAACAACAATATGTGAGTTA
TAATAATACTATTTATCAAAATTCAAACCTTAAATATAAATAATTATCATAAAAAAAAAT
TATTTATATTTTTTATAAAATTTTATTTGTTCAAAAATTTTATATATAAAAGCATTAAAA
ATACTTTTTGAAAATCTAAAACTAAAAAAAAATAATATAAAAAAAAATAATATAAAAAAA
AATAAAAAAAAAAAATAAATAAAACTTTATAATTTAAAAATGAATTGTCTTTTAATTTTA
TTTTTATTGGTAGTATGTATTAATAAAACATTGGGAGCTGTCACCAACTCTACCATCTAC
GATTTTGATTTCTATATTAATAAATATCCTGATATTAAAAAGACTCTTGGAAATGATAAA
AATGCCGTATATAATCATTTCTTAACTTATGGTATGAAAGAAGGCAGACAAGCAAGTGTA
CTTTTTGATGTTAATTTCTATAAAAATACATATGAAGATTTAAGAAAAGCTTTTGGTAAT
GATCTCGAACAATACTATAATCATTTCTTAACTTATGGTATGAAAGAAGGAAGACAAGCA
AGTGAAATCTTTAATCCTCTTTATTATAAGAATAAGTATGATGATTTAGTATATACTTAT
GGTACTGAGCTCGTTAGTTATTATAGTCACTTCTTAAACTATGGAATGAAAGAAGGAAGA
CAAGCTAGTGAAGTTTTTAATGTTCAAGCCTATAAAGATCAGAATGAAGATTTAAAAAAA
GCTTTTGGTAATGATCTTAAACAATATTACATTCATTACATTAATTATGGAAAAGCTGAA
GGAAGAAAAGCTACCCCAATCTATAATTTTGATTCTACTATTTATAATCTTGATTTCTAC
TTTAATAAATATTCAGATATTAGAAGTACTCTTGGATATGATGAAAATGCTGTTTATAAT
CATTTCTTAAATTATGGAATGAAGGAAGGAAGATTAGCAAGTGTAATTTTTGATGTTAAT
TATTATAAAAATAAAAATTCAGATTTAAGAAAAACTTTTGGCAATGATCTCAAACAATAT
TACAATCATTTCTTAACCTATGGTATGAAAGAAGGAAGACAAGCAAGTGAAATTTTTAAT
CCTACTTATTATAAAAATAAAAATTCAGATTTAAGAAAAGCTTTTGGTAATGATCTCAAA
CAATACTATAATCATTTCTTAACCTATGGTATGAAAGAAGGAAGACAAGCTAGTGAAACT
TTTAATGTCCAAACTTATAAAAATAGATATTCAGATTTAAGAAATCTTTTTGGTAATAAT
CTTGAAAAATATTATATTAATTACGTAAATTATGGAAAGGCTGATGGAAGAAAAGGAAAT
TAGTTTTAAATGTAATTTGTTACATTTTTAATGAAAAATCATTTTTCCATTAAGAAATAT
TTCTGTTTATATAATGAAAAATCATTTTTCCATTAAGAAATATTTCTGCTTAAATAATGA
AAAATCATTTTTCCATAAAGAAATATTTCTGTTTAAATAATAAAAAGTAATTCTTTTTAA
AATTTATAAATATTTAATTTATTTATTAAAAAAAATAAAAAATAAAATTAAAAGAAATAT
TATCAATACATAAAAAAATATAGATAATATAAAATAAAAATTTTAAAATTAAATGAAAAA
TAAATTTCAATAAAAAAAAAAAAAAACATGAAAAAAAA
>Locus188v1rpkm1177.61
CCTTTATTAAGGAAAAAATTAATTAAAAAAAAAAAAATAAAATTAATAATAAAAAAAAAT
TAAAAAAAATATATATAAAAAATTATATTTTTTTTATATAAAATATACAAAAGAAATACA
TGATTTTTAATTTTTTATTTAAATAATATAGAATATAATATATAATTTTGAATTATATTT
TATCATAGAAATTTATACAAAATGAAGACTCTTACCATTTTTACTACTTTATTAGCTGTT
ACAGCTGCTAAGAAATGTATTGTTAAGCCAAGTGCTGCCAGTGCTGCTGAAGATTCTAGT
GCTGAACTTAGTGCTCCAGAAGATCCAATTAATTCAGAAAATCCAGGTGACAACGCTGGA
AACCAAAGTGGAAGTCCAGGTGACAACTCTGGAACCCCAGGTGACAACTCTGGAAACCCA
GAAAACCCAGCTAATGGCGAATTAAAGAAACTTCCAGCTGACTTCAAATGGGGTGCTGCT
ACTGCTGCATACCAAGTTGAAGGTGCTTGGAATGAAGGAGGTCGTGGTAAATCCGTTTGG
GATCACTTTACTCATGAATACCCATTAAATGTTGAATCAAGTGACAGATCTAAGGACTTT
ACTACTAATGGTAATGTTGCTTGTGATTCATACCACAAATTCTTAGAAGATATTGAAATG
TTAAAGATTATGCATGCCAAATACTACCGTTTCTCTATCTCTTGGTCTCGTCTTTTCCCA
GACGGTCAAGCTAAGAAGGAAGGTGACCAATGGAATAATAACGAAGAAGGTGTTGAATAC
TACAATGAACTTATTAACAAGCTTATTGAAAACGATATTACTCCATTAGCTACTCTTTAC
CACTGGGATCTTCCATACGCCCTTCACGAAAAGTATGGTGGTTGGTTAGATTACCACTCA
CAATACGATTTCGCTAACTACGCTGAATTCTGTTTCGAAGCCTTCGGTGACCGTGTCAAG
AACTGGATCACCATTAACGAACCATGGGTTAACTGTGTTTCTGGTTACCGTCTTGGTCCA
GGTAAGGCTCCATACAGATGTACTGGTGAAGCTCCACGTAGGCTCCAAAACTCTACTGAA
GGTCTTGACTTACAAGGTGGTTGTTCCTACGAAATTGGTCCATCTCAATACTCTCCAGAA
TCTGAAGTTCTTGAAGCTAACCGTCCACCACAAAGATTAGAAGATGTCTGGTGTTCTCAC
AACATTCTTCTTGCTCACGCTCAAGCCGTTAAGGTTTACCGTGAAAAGTTCCAAAAGGAA
CAAAAGGGTCTTATTGGTATCACTATTGATGGTGAAGCTCAAATTCCATGGATTGAACCA
GGTATGTCTGAAGAACAAAAGAAGATTAACGAAGAATACGCTAACTTAGCTGCTGAATTC
CGTATTGGTTGGTACTCTGACCCACCAGTTACTGGTGATTACCCACAATCTGTTAAGGAA
AGAATGGGTAAGGACTTACCAGAATTCACTGAAGAACAAAAGGCTATGTTAAAGGGTTCT
TCCTCTGACTTCTTAGGTTGGAATACTTACACTGCTCACTGGGCTGCTCCAGTTGAAGGT
CAAACTCCACCAACTCCAGAAGAAGCTAACTTTGAAAACTCTAAGAGAGATATGTGGGAT
GATAACTGTAGAGGTCGTGGTGATGGTTGGACTTGTATTCCACCAACTCTTGGTTCTCAA
GCTGGTTCCTCATGGAACACTAAGTACCCACCAACCATTCGTGTTGGTCTTAACTGGTTC
TCTAAGCGTTATGAAGGTTTAATTAACAATGGTATTGTTATTACTGAAAACGGTTGTGCT
CAACCAAATGCTAAGGTTAACCGTCCAGATGATAATGTTACTCTTGAATACTTCAAATCT
ATTGGTCAAGAACAATATGCTGATACTTATTCAGCTGATATCATTGAAGATGAAAGCAAT
ATTGAAGCTAACATTCTTCAAGATGGTTATCGTGTTGATTGGTATGACAAATACCTTAAC
AGTCTTCTTGAAGCCTACAGTATTGATAACATTGATATTCGTGGTTACTTCGCCTGGTCA
TTAGTTGATAACTTCGAATGGGAAAATGGTTATGAAACTCGTTTCGGTATGACTTACATT
GACTTCTACAATGACCCAGAATTAAAGCGTGTTCCAAAGGATTCATTAACTTTCCTTGCT
CAATGGTATGATCACAATGTTGAACAACTTGAAGAAGAAACCACTGATGCTCCAGAAGAT
GAAGCTCCAGAAGATGAAGCTCCAGAAAACCAAGAACCAGAAGATGATGCTCCAGAAGAT
CAAGAACCAGAAGATGATGCTCCAGAAGATGAAGCTCCAGAAGATCAAGAATAAATTTCT
TAAATAAAAAAAAAA
>Locus188v2rpkm1139.34
TATTAAAGAATTTACAATAAATAATAGATTACTTAATTTAATATATAATATTTAATATTT
TTTTTATATAGACTAAAATGAAGACTCTTACTGTTTTTACCACTTTATTAGCTGTTAGTG
CTGCTAAGAAGTGTATTGTTAAGCCAAAGGCTAACGCTAACGCTGGTGAAAGTAGTGAAC
CAGATAACGTTCTTAGCACTGACGAAGATTCTAATGATGAACCAAGTAACAATGGTAATG
AACCAACTGACAATGATAGAGCTGAATTAGTCGAAAAGGCTAGAGCTGAAGGTAAGCTCC
CATCTGACTTCAAATGGGGTGCTGCTACTGCTGCCTACCAAGTTGAAGGTGCCTGGAAAG
AAGATGGTCGTGGTGAATCTGTTTGGGATCATTTCACCCACCTTTACCCACACAATGTTG
AAACTGGTAGACCAGGTAATGAAGATTCCATTAGTGGTAATGTTGCTTGTGATTCCTACC
ACAAGTTTGATGAAGATATTAAGATGATGAAAATCATGAAGGCTAACCACTACCGTTTCT
CTATCTCTTGGTCTCGTCTTTTCCCAGACGGTCAAGCTAAGAAGGAAGAAGGTAAATGGA
ACGTTAACGAAAAGGGTGTTGAATACTACAACAGTGTTATTAACAAGCTTATCGAAAACG
ATATTACTCCATTAGCTACTCTTTACCACTGGGATCTTCCATACGCCCTTCACGAAAAGT
ATGGTGGTTGGTTAGATTACCACTCACAATACGATTTCGCTAACTACGCTGAATTCTGTT
TCGAAGCCTTCGGTGACCGTGTCAAGAACTGGATCACCATTAACGAACCATGGGTTAACT
GTGTTTCTGGTTACCGTCTTGGTCCAGGTAAGGCTCCATACAGATGTACTGGTGAAGCTC
CACGTAAGCTTGCCAACGAAACTGAAGG
>Locus189v1rpkm1151.07
TTATTTATTAATTTTTAAATAAGAAAAAACAAATAAATCAAAATGGCTGGAAAGATCAAG
GTTGAAAATCCAATTGTTGAAATGGATGGTGATGAAATGACCAGAATCATCTGGAAGATG
ATTAAGGAACAATTAATCTTCCCATACTGTGACTTAAACATCCAATACTACGATCTTAGT
ATTCAAAAGCGTGATGAAACTAATGACCAAATCACTATTGACTCTGCTGAAGCTACTAAG
AAGTGTGGTGTTGCCATTAAGTGTGCCACCATTACTCCAGATGAAGCTCGTGTTAAGGAA
TTCAACCTTAAGAAGATGTGGAAATCTCCAAACGGTACTATCCGTAATATTCTTGGTGGT
ACTGTCTTCAGAGCTCCAATTGTTCTTAAGAGAGTCCCACGTCTTGTTCCAGGTTGGACT
AAGCCAATTACTATTGGTCGTCACGCTTTCGGTGACCAATACCGTGCCACTGATTTCGTT
ACTCCAGGTCCAGGTAAATTCCAAATTGTCTTCACCCCAGATGATGGTAGTGAACCAATT
ACCTACGATGTTTTCAACTACAAGGGTACTGGTGTTGGTATGGGTATGTACAACACTGAT
GAATCTATTAGAGGTTTCGCTCAATCTTGTTTCCAAATGGCTCTTGCCAAGAAACAACCA
CTTTACCTTTCTACCAAGAACACTATCTTAAAGGCTTACGATGGTAGATTCAAGGATATC
TTTGCTGAAATTTACGAAAAAGAATACAAGGCTCAATTCGAAAAGGAAGGTATCTGGTAC
GAACACAGACTTATTGATGATATGGTTGCTCAAACTCTTAAGTCCTCTGGTGGTTTCGTT
TGGGCTACTAAGAACTACGATGGTGATGTTCAATCCGATATTCTTGCTCAAGGTTTCGGT
TCTCTCGGTCTTATGACTTCCATCTTAGTTACTCCAGATGGTAAGACTGTTGAAAGTGAA
GCTGCTCACGGTACCGTTACTAGACACTACCGTAGATACCAACAAGGTGAAGAAACTAGT
ACTAACCCAATTGCTAGTATCTTTGCTTGGACTCGTGGTTTAGCTCACCGTGCTAAGTTA
GATGGTAATGAAGATCTTAAGAAGTTCTGTGATGATGTTGAACAAGCCTGTATCAGTGTT
ATTGATGATGATGGTATCATGACTAAGGATTTAGCTCTTGCTATTCACGGTAAGGATCTT
AAGCGTGAACACTACGTCAACACTGAACAATTCATGGATGCTATTGCCAAGAAATTAGCT
TCCATTCGTGCTTAAATTTAAAATTTATTAAATAATTAATAAATTCAGGAAAAAAAAAAA
AAAAAAAAAAAAAA
>Locus190v1rpkm1137.98
AATATAACTTTTGAATATTAAAGGCTATTTTTATATATATAAAGGTTATTTTTCTACAAA
AATAATAAAATTTATAATTAAATATGTTAGGACGTAAAAACCAGTGAGTTAATCCATGAG
TTGTCAAGAGTACGTAAAACCAAAGAGGTAAACCATGAGTTGTCAAGATTTTAAGGCGTG
AATCCCAGTGAGGTTGCCAAAATATAATATAGGATGGTAC
>Locus191v1rpkm1136.01
ACCTTTTTTAATAAGACTTATTTTAACCTTTTTTAATCAAAAGAAAAACATAAATCAAAA
TGGTAGAACAATGGAGACCAAATGTTGCCTACGGTCCAGCCGGTACTAAGGTTGAATACG
AAGGTACTGTTTACGAAGTTATCCAACCACACACTTCTCAAATGGGTTGGGAACCAACTC
AAACCCCAGCTCTCTGGAGAGTTAGCCGTAACTCTTCTTCTTCCTCTGGTGGTCATCACT
CATCATCTTCAAACAACCAATCTTCCTCAAACAACCAATCTTCATCTAACAACCAATCCT
CATCTAACAACAACCAACAACAACAACAACAACAAACTCCAGTTATTAACCCATTCCAAG
GTCAACAAAACATTGTCGACCAACAACAACAACAACAACAACAACAACAAC
>Locus192v1rpkm1134.74
CATAATTGAAATCAGTAGATATGTTACACGAATATCAAGTTGTTGGTCGTAAGCTTCCAT
CTGAAAAGGATGCTAACCCACGTCTTTTCAGAATGAGATTATTTGCTCCAAACCCAGTTA
TTGCTAAGAGCAGATTCTGGTATTTCTTAAAGAAGGTCAACAAGGTCAAGAAGATGTCTG
GTGAAATTGTTAACGTTTCTGAAATCTTCGAAAAGAAGAACCAAGTCAAAACCTACGGTA
TCTGGCTTCGTTACGATTCTCGTTCTGGTACCCACAACATGTACAAGGAATACCGTCAAT
TATCTCGTACCGATGCTGTCACTAACTGCTACCAAGATATGGCTGCCCGTCACAGAGTCC
GTTTCGGTTCTGTCCAAATCATTCGTGTTGCTGAAGTTAAGTCTGCCGATGTTCGTCGTC
CATACGTCAAGCAATTAATTCAAAATGATCTTAGCTTCCCAATTCCACACCGTATCACTG
TTAAGGAAAGCAAGAAGAACAACTCTACTTTCGTTGCCAAGCGCCCAAGCACTTTCTAAG
AAGTTTAATAACATATTAAATTTTTTTTGGAAATCTTGTCATGAAAGAAAACAAAATAAA
GATCATTAAAATAATAAAGTGTAACAGT
>Locus192v2rpkm52.14_PRE
TGTTAGCACGAATATCAAGTTGTTGGTCGTAAGCTTCCATCTGAAAAGGATGCTAACCCA
CGTCTTTTCAGAATGAGATTATTTGCTCCAAACCCAGTTATTGCTAAGAGCAGATTCTGG
TATTTCTTAAAGAAGGTCAACAAGGTCAAGAAGATGTCTGGTGAAATTGTTAACGTTTCT
GAAATCTTCGAAAAGAAGAACCAAGTCAAAACCTACGGTATCTGGCTTCGTTACGATTCT
CGTTCTGGTACCCACAACATGTACAAGGAATACCGTCAATTATCTCGTACCGATGCTGTC
ACTAACTGCTACCAAGATATGGCTGCCCGTCACAGAGTCCGTTTCGGTTCTGTCCAAATC
ATTCGTGTTGCTGAAGTTAAGTCTGCCGATGTTCGTCGTCCATACGTCAAGCAATTAATT
CAAAATGATCTTAGCTTCCCAATTCCACACCGTATCACTGTTAAGGAAAGCAAGAAGAAC
AACTCTACTTTCGTTGCCAAGCGCCCAAGCACTTTCTAAGAAGTTTAATAACATATTAAA
TTTTTTTTGGAAATCTTGTCATGAAAGAAAACAAAATAAAGATCATTAAAATAATAAAGT
GTAACAGTGTAAAAATAAAATAATATTTATTAAATATACATTTAACATTTATTATTCAAG
AGTATGAGTATTTATTCAAGAACAATTATTTTTTTGAGGATTTACATCATGTGCAAAACT
ATATAATAAAAATTTAGGAAAAATGTTAATTTTGTGAAGTGGAAAGGAAAATAGATTTAA
AATATATTTATTAAATTTATAAAAAAAAAAAAAAAAAAAATATATTTATCACGAAAAAAT
TTT
>Locus193v1rpkm1068.54
TTCTCTTTACACCAAAAACATAATAAAACATTATTATATAATAATAGTTTTAATAAAAAA
AGTAAAATGACTTACACTGCACGTTACGTTAACCCAAGATTCACCTTAGAACACAGAGTT
TTCATTGAAAAGGATGGAAAGGTTGTTTCACCATTCCACGATATTCCTCTCTATGTTAAC
GAAGAAAAAACCATCTTAAACATGGTTGTTGAAATCCCAAGATGGACTAATGCTAAGGCT
GAAATTAGTAAGGAAGATTACTTCAACCCAATTAAGCAAGATACCAAGAAGGGTAAGCTT
AGATTCGTCAGAAACTGTTTCCCACACCACGGTTACATCTGGAACTATGGTGCTTTCCCA
CAAACTTGGGAAGACCCAACTCAACAACACCCAGACACCAAGGCTAGAGGTGACAATGAT
CCATTAGATGTAATTGAAATTGGTGAAAGAGTTGCCAAGTGTGGTGAAGTCAAACAAGTT
AAGGTTCTTGGTATTATGGCTTTATTAGATGAAGGTGAAACTGATTGGAAGGTTATTGTC
ATTGATGTTAATGACCCACTTGCTCCAAAGTTAAACGATGTTGAAGATGTCGAAAAGCAC
CTTCCAGGTCTTCTTAAAGCTACTAACGAATGGTTCCGTATCTACAAGATTCCAGACGGT
AAGCCAGAAAATGAATTTGCTTTCAACGGTGAAGCTAAGAACAAGGCTTACGCTAATGAA
GTTATCAGTGAAACTCACGAAGCTTGGAAGAGATTAATTACTAAGACTATTCCATCTAAG
TCTGACAACTACGATATTTGCGTTGCCAATGTTGCTGTTGATGATAGTCCATACAAGGTT
GCTGCTGATGACAGCCAATACTCTGCTATCCCAGCTGCTACTCCATACTCTGAAGCTCCA
ATTGATCCATCCGTTGACAAGTGGTTCTTCCTTTCTGGTACCCCAAACTAGATTAATAGT
TGTTAGATATTTCAGTATTTCAAATAAATTCATATATAAAGAGATATCAAATAATTATCG
TTTTAAAAACATTAAAATTGGAAAATAATTTCTAATAAAAAAATTGTAGAGTGCTAGAAT
ATCAAATTTTAGATAACTCAAAAATATAAAAAAATAACAATTGAAATTGAATATTTTGCA
AAAATTTAAAAATATAATAAAAATAAAAATAAAATAAAATAAAAATAAAAATAAAATACA
AACAAAATATTATTTTTTAAAAAAAAAAAAA
>Locus194v1rpkm1059.08
GAAAAATTGATGCTTGCTCTAGAAAATACGAAACATTGGAAAAAAGGAAGAAAGGAATTG
AAAAAATTTTATTGAATTAGAAGGTTTTTTTGAAATGATCTTTTAAATAAATAATAAAAT
TAAATTAAAAAAAGAAAAGCTCTACCGAATTTCAGTGCTCCTCAATAGTTAATATTTGAA
GAACTTTTATGAAGTTATGGTTGAAATGAGATACTCCTAAGATCGAAAATTTTTTTCTAT
TATAAAAATAAAAATAAAAATAAATTCTATTTAGATATTATAAGTTTACAATGATTGAAA
AGTAGAATTGATTTTTATTATTTTTATTATTTTTTGTGATTCTAAAGTTTCGAAATTTTT
TAAGAAAAATATATTAAATGAAAAAATGAAAAATGTTTCTAGAAAATATTTAATGTAGTA
TATTTTGTTTACTTAAGCTCTTGGAAAATTTTTTTTTGAAGATAAAATTTTGTTTTAGTC
TCTTTTTAGAATCTACTTAAATTTTTCGGATAATATATATGAGAAGTTTCATTTAATTTC
TAATGTCAAGGGAATTATGGAATCCATAGATATTACATTTTCTTATAAGTTTTTTCTCTT
TTAATGAAGTCCTAATTAGAATCTATTAACGTTTATTTCTTTGCGGTAATTGATTAGAAT
TACAGTAATTTTAAGGAAAAAAGGAAGAAGATGAAATATGATTTTCTTTAAAGTATTATT
GGTATCTATTAAAAATTAAAAAAACTAAATAAAAAACTAAATTAAAAATAAAAAAATCAA
AAAAAGATTTATAGGAAAATATTATTATTTTTTGAAAATAAAAAAGTATATTACTATATT
ATGATATGTTAAAATTACTATTAAATGAAATATAAAAAAAAACAAGAACTTAAAAAAAGT
TTAAAAAAATTTAAACACAAAGTAAAAAAATAACTTGAAATTTTAAAATTGTTCTTAAGT
AATATT
>Locus195v1rpkm1050.32
GTTAACTTCTCTTCCAGTTGAATTAGAAAACAAAACTTTAGCTTCTTGGATTGCTGAAAA
CAAACCATACGAATCAAAAAAGAACATTGCTTTATTCTTACACACTTCTGGTACTACTGG
AAGACCAAAGGGTGTTCCATTAACTCACCACAATATCTTTGTTACCTTAAAGAATATTAA
GGACTCTTATGAATTATCTCCAAAAGATACTTATCTTTTAGTTATGCCACTCTTCCATGT
TCACGGTTTAATTGGTGTTCTTTTAACTACACTTTATGCTGGTGGTTCTGTCATTATTCC
ACCAAAATTCTCTGCTACCACTTTCTGGATGGATTTCATTGAATTCGAAGCTACTTGTTA
TTCTGCCGTTCCAACTATCCACCAAATCTTATTATTAAAGAAGGAAGAAGACTTCCCAGG
TAAGGATAAGATTTCCAAGTTAAGATTCATCAGAAGTTGCAGTTCTAGTTTAGCTCCAGC
TACTCTTAAAGAATTAGAAGAAACTTTCAATGCACCAGTCATTGAAGCATATGCTATGTC
TGAAGCTGCTCACCAAATGACTTGTAACTTCTTACCTCCAGGTGTTCGTAAAGCTGGTTC
TGTTGGTAAGGGTAGAGGTGTTGCTGTTGTTATCATGGATGACAATGGTAAGATTGTTGA
CAATGGTACTATCGGTGAAGTTTGTATTGCTGGTGAAAATGTTATTACCGAATATTATAA
TAACCCAACCGCCACTGCTAATTCATTCTTCGACGATCCAACCGGCACTTTACCAAATGG
CTTAAAATGGTTCAGAACTGGTGATTTAGGTTATAAAGATCCAGAAGATTTCATCTTCTT
AACTGGTAGAATTAAGGAACAAATTAACCGTGGTGGTGAAAAGATTTCTCCAATTGAAAT
TGATCAATACATTCTTCAATTAGGTAATGTTGCTGAAGTTTGTACTTTTGGTGTTAAGAG
TGAAATTTATGGTCAAGAAATTGAATGTGCCGTTGTAGCTAAGGATGATACTTTAACTGA
ACAACAATTAACTGAACATTGTAAGGCTAAATTAGCTGCCTTCAAGGTTCCAAAAAGATT
CTGGATTGTTAAAGAAATTCCAAAAACTGCTACTGGTAAGGTTCAACGTAGAGTTGTTTC
TCAACACTTTGAAGAATTAGCTGCTAAATCTCAATAAATTTATTAAAAAAAAAATATTTA
ATCGATTATATTATAAATAATAATATTATTGATTATTGAGCAACAATAATAAAAAAAAAA
ATACTTGGACTTTATTTTAATATTTTATTAATAAATTTAAATAAAGGAAAAGATATATAT
AAATAAAAAAAAAATTTTAATAAAAAAATTTAAAAAA
>Locus196v1rpkm1049.12
GAAAAAAAAAATAAGAATCAAAAATAACATAAATATATATTGGGATAAATTATTGTTAAA
AAAAATATATATATTAATCAAAACATATTAAAATAATATATTAAAAATAAAATAAAATTG
TTATTGATATAACATAGGATAAAAATAAATATATATATATATAAAGTAAAATAAAATAAA
TTTTGAATAAAATAATTAATATATAATTAAAACATATAATAAATAAACAAAGATGCTTCC
ATATATGAATAGTAAGGATGACCATCACAGAAGATGTGCTACTGGTATTCTTCCACATCA
ACAACCAAGATGGCTTCCACCACCAGAAACTCTTCATCTCTGGAAAGAATTTGAAACTCC
AGAACCAGCTGAAATTGCTGCTATTCAAAAGTCATTTTTAAGACATGTTACTAAGACTTT
TGCTAGAACTGCCTTTAATATGGATAACTTTGCTAGTTATCAAGGTACTGCTTACAGTTT
ACGTGACCGTCTTATTGACAAATGGAATATTACTCAACAACACCATACCAGAGAAGATCC
AAAGCGTGTTTACTATCTTTCTCTTGAATTCCTTCTTGGTCGTTCCCTTGATTCCTGTCT
TTTAAGTTTAGGTGTTAAGGATATTTACAAGAAGGCTCTTGATGAATTAGGTTTCCGTCT
TGAAGATCTTATTGGTGAAGAAGTTGATGCTGCTTTAGGTAATGGTGGTTTAGGTCGTTT
AGCTGCTTGTTACATGGATTCTTTAGCTACCCTTGATTACCCAGCTTGGGGTTATGGTAT
CAGATACAATTACGGTATCTTTAAGCAACTTATTGTTGATGGTTACCAAACTGAATTCCC
AGATTACTGGTTGAACTTTGGTAATCCATGGGAAATTGAAAGATTAGATGTTTCCTATGA
AGTTCGTTTCCGTGGTTACGTCAACAAGGTTACCGAAGAAGATGGTACTATTTCCTATGT
TTGGGAAGGTGGTGAAAAGGTTGTTGCCGTTGCTTATGATGTTCCAATTCCAGGTTACGG
TACTATGAACACCATTAACATTCGTTTATGGAGTGCTAAGCCAGCCAGAGAATTTGATTT
CGCTATGTTCAATGATGGTAACTACGATAAGGCTGTCGAAGAACAAAAGTCTGCTGAAAA
TATTACTTCTGTTCTTTATCCAAATGATAACCACATGGTTGGTAAGATTTTACGTTTGAA
ACAACAATACTTATTCGTCTGTGCTACTCTTCAAGATGCTATTCGTCGTTTCAAGAAGAC
CAACCGTCCATGGTCTGACTTCCCATACCAAGTTTCCATTCAACTTAACGATACTCACCC
AACTCTTGGTATTCCAGAATTACAACGTATTTTAATTGATGAAGAAGGTCTTTCATGGGA
TGATGCTTGGGATATTGTTACCAAGACTTTCTCATTCACTAATCACACTGTTTTACCAGA
AGCTTTAGAACGTTGGGCTGTTCCATTAGTTCAAGACTTACTTCCACGTCACATGATGAT
TATCTTCGATATTAACCTCTTCTTCCTTCAAAAGGTTGAAAAGAAATTCCCAGGTGATCG
TGACCGTCTCAGACGTATGTCTATTATTGAAGAAGGTCACCCACAAAATGTTCGTATGGC
CTTCTTGGCTATTGTTGGTTCTCACACTGTTAATGGTGTTGCTGAACTTCACTCTAACCT
TATTAAGAATGTTATCTTCACTGACTTTGTTGAATATTATGAAGGTAACAAGTTCACTAA
CGTTACTAATGGTATTACTCCACGTAGATGGCTTCACCAATGTAACCCAGCTCTTAGTGA
TTTCATCACTCAAAAGTTAGGTAGTGACAGTTGGGTTAAGGATCTTGAACAACTTAAGAA
ATTAAAGGAATTTGTTGATGATCCAGCTGTTCAAAAGCAATGGATGGCTATTAAACGTCA
AAACAAGGTTCGTTTAGCCGATTACATTCATTCCATTACATCTATTCAAGTTTCACCAGA
TTCACTCTTTGATATTCAAGTTAAGCGTATTCACGAATACAAACGTCAATTCATGAATAT
TCTTGGTGTTATTCACCGTTACCTTAGACTTAAGAAGATGACTCCAGAACAAAAGGCTAA
GGAAGTTCCACGTTTAGTTGTATTTGCTGGTAAGAGTGCTCCAGGTTACTTCATTGCTAA
GTTAGTTATTAAGTTAATTAACTCTGTTGGTGAAGTTATCAACAACGATCCAGAAATTGG
TGATGTTTTAAAGGTTGTATTCATTCCAAACTACAACGTTTCTTTAGCTGAAATTATTAT
TCCAGCTAGTGATATTTCTCAACACATTTCTACTGCTGGTACTGAAGCTTCTGGTACTTC
TAACATGAAGTTTGTCTTAAACGGTGGTATTATTCTTGGTACTGTTGATGGTGCTAACAT
TGAAATTGGTGAAGAAATTGGTGAAGATAATATCTTCTTCTTTGGTGTTAAAGCTGATGA
AGTTGAAGATATTCGTCACTTGAACCGTTACAGAAAGATTGAAATGGATCCAGATCTTCG
TAACGTCTTAGATGCTATTGAAAAGGGAACCTTTGGTGATCCAAAGATCTTTGAACCATT
AGTTGCTACTTTAACTGTTGGTGGTGATTACTACTTAATCAGTAAGGACTTTGCTTCTTA
CATTGAAGCTCAAGCTGATGCTGATGAAGCTTACAAGGACAAGGTTGGATGGGCTAAGAA
GTCTATCTTATGTACTGCTGGTATGTCTAAATTCAGTAGTGACCGTTCTATTAATGAATA
TGCTGAAAAGATTTGGAAGATTAAGCCATGTTCAGTTCCAGCTACATTACCATAAATTGA
AAGCATCTTTTAAAAAAAACCAACTTTTTTTTTTTTATATAT
>Locus196v2rpkm11.39_PRE
GAAGATATTCGTCACTTGAACCGTTACAGAAAGATTGAAATGGATCCAGATCTTCGTAAC
GTCTTAGATGCTATTGAAAAGGGAACCTTTGGTGATCCAAAGATCTTTGAACCATTAGTT
GCTACTTTAACTGTTGGTGGTGATTACTACTTAATCAGTAAGGACTTTGCTTCTTACATT
GAAGCTCAAGCTGATGCTGATGAAGCTTACAAGGACAAGGTTGGATGGGCTAAGAAGTCT
ATCTTATGTACTGCTGGTATGTCTAAATTCAGTAGTGACCGTTCTATTAATGAATATGCT
GAAAAGATTTGGAAGATTAAGCCATGTTCAGTTCCAGCTACATTACCATAAATTGAAAGC
ATCTTTTAAAAAAAACCAACTTTTTTTTTTTTTATATAATAATTTA
>Locus197v1rpkm1044.95
ACTATCATAAAACTACTGAAAATTTTTATTTTTTTAAATAAAAACAAAACAATAATTTAG
TCAACATGTACCAAATGCCACAACCAGGAGGTGGATTCCCACCACAAGGACCAGGATTTA
ATGGTGGATTCCCACCACAAGGTCCACCACAAGGTGGTTTCAATAACTACCAAGATGATG
ACAGTGAATATGAATACATCACTGATGAAGATGGTGATTACATTGAAGATGAAGATGGTA
CCATTTTAACTCCAGAACAAGCTCAAGAAAGAGGTTTACTTGCTCCAGCTGATGGAGAAC
GTGGTATCGGTAAGAAACTTTTAATTGGTGGTGCTGTTCTTGGTGGTGTATGGATGCTTA
GAAAGCAACTTAAGAAGAAGAAGAAGGTTAAGAAGCAAAAGACTAACCAACAAAACCAAT
ACCCAGGTCAATATGGTGCACCAGCTGGTGCTCAAGGTTACCCAGGTTTTAAGAGAAATG
GTCCACAACAAGGTTTCGGTGGTTTCGGTGGTCCACAAGGTGGTTTTGGTGGTCCACAAG
GTGGTTTTGGCGGTCCACAAGGTGGTTTTGGTGGTCCACAAGGTGGTTTCGGTGGCCCAC
AAGGTTACGGTCGTCCACCACAAGGTGGTTTCGGTGGTCCACCACGTTGGTAAATGAATT
AAGTGAAAGTAAAATTATTTTTTTATAAAAACAGAGAAAAAAAAAAAACGAACTAATGAA
AAAGAG
>Locus198v1rpkm1044.30
GATAACCGTGAAAAGGCTGCTAAGCTTTACAAGAAGGTTATTGACTCTGCTTCTCCAGGT
AAGGTTCGTGGTTTCGTTGATAATGTTGCTAACTACACTCCATGGGAAGACCCAACTCTT
TCTCGTGGTCCAGATACTGACTGGAACCCATGTCCAGATGAAAAGAGATACTTAGAAGCT
GTTAAGAAGGACTTTACTTCTGCTGGTATTAAGTCTGTTTACTTCGTCAGTGATACTTCT
CGTAATGGTCACAAGACCGACCGTAAGCACCCAGGTGAATGGTGTAACCAAACTGGTGTT
GGTGTTGGTGCTCGTCCACAAGCTAGTCCAGTTTCTGGTATGGATTACCTTGATGCTTTC
TACTGGATTAAGCCACTTGGTGAATCTGATGGTACCTCTGATGAATCTGCTGTTCGTTTC
GATGGTTACTGTGGTCACGATACCGCTATGAAACCAGCTCCAGAAGCCGGT
>Locus199v1rpkm1041.53
ACCTTAAAACACATCATAAAGTATAATACAATTTTTCTTTAAATCTTATTGTTTATATAC
AGTTTATAACAATATATAAAAATGTGTGGAATTTTCGCTTACTTAAACTACCTCGTTGAA
AAGGACAGAGGATACATTATTGACACCTTAACCAACGGTTTAAAGCGTCTTGAATACCGT
GGTTACGATTCTGCTGGTTTAGCTATTGATGGTGATAATAATGATATTTTAATTTACAGA
CAAGTTGGTAAGGTCAAGGCTTTAGAACAACTTATCAAGGAAGACACTCAACTTGACTTA
ACCAAAACTTTCTTATCTCACACTGGTATGGCTCATACTCGTTGGGCTACTCACGGTCAA
CCATCCCAAAGAAACAGTCACCCACAACGTTCTGATCCAAACAACGAATTCCTTGTTGTT
CACAACGGTATTATTACCAACTTCAAGGAAATTAAGACTGTTCTTGAAAAGAAGGGTTAC
CAATTCGAATCTGATACTGATACTGAATGTATTGCTAAGTTAACTAAGTACATCTACGAT
TCTCAAAAGGCTAACAAACAACTTAACTTCACTAATTTAATTAAGGCTGTTGTTAAGGAA
TTAGAAGGTGCTTTCGCTTTAATTTTCAAGAGTACTCACTTCCCAAATGAAGTTGTTGCT
GCTAGACGTGGTTCTCCACTTCTTGTTGGTGTTAAAACCGAAAAGAAGTTAAAGGTTGAC
TTCGTTGATGTCGAATTCGGTAATGGTGAAGCCATTCCAGATGAAAGCAAGATGTCTGCT
AATGATGTTCCAAAGATGCACAGATCTCAATCCAGAGCTTTCTTAAGTGAAGATGGTATG
CCACAACCAATTGAATTCTTCCTTGCTTCTGATCCATCTGCTGTTATTGAACACACCAAG
CGTGTCTTATACTTAGAAGATGATGATATTGCTCACATTTGTGAAGGTGAATTACACATT
CACAGACTTCGTCGTGAAGATGGTATGTCTTCTGTTCGTTTCATTCAAACTTTAGAACTC
GAACTTGCCGAAATTATGAAGGGTCAATACGATCACTTCATGCAAAAGGAAATTTTCGAA
CAACCAGAATCTGTTGTTAACACCATGAGAGGTCGTATCAACTTCGATACTCACAAGGTT
ACTTTAGGTGGTTTAAAGGCTTACTTAGCTACCATTCGTCGTTGTCGTAGAATTGTTTTC
TGTGCTTGTGGTACTAGTTACCATAGTGCTATTGCCACTAGAGCTATCTTCGAAGAACTT
ACTGAAATTCCAGTTTCTGTTGAATTAGCTAGTGATTTCTTAGATAGAAGAACTCCAATT
TTCAGAGATGATGTTTGTGTTTTCATTTCTCAATCTGGTGAAACTGCTGATACTATTTTA
GCTCTTCGTTACTGTTTAGAACGTGGTGCCCTTTGTGTTGGTATCACTAACACTGTCGGT
AGTACCATTTCTCGTGAAACTCACTGTGGTGTTCACATTAACGCTGGTCCAGAAGTTGGT
GTCGCCTCTACTAAGGCTTACACTTCTCAATACATTTCCTTAATTATGATGGCTATTCAA
CTTTCTGAGGATAGAATTTCTATGACTGAAAGAAGAAATGCTATTATTGATGGTTTACAT
GAACTTCCACGTCACATTAAGGAAGTCCTTAAGTTAGATGCTCAACTTCAATCTCTTGCT
AAGGATGTTCTCTTCAAGGAAAAGAGTTTATTAATTATGGGTCGTGGTTACCAACACGCT
ACTTGTCTTGAAGGTGCCTTAAAGATTAAGGAAATTTCTTACATGCACAGTGAAGGTATT
CTTGCTGGTGAATTAAAGCACGGTCCTCTTGCTTTAATTGATGAAAACATGCCAGTTATT
ATTATTATGACTAAGGATTCATACTATCCAAAGGTCCAAAGTGCTCTTCAACAAGTAACT
GCTAGAAAGGGTCAACCAATCGTTATCTGTAACGAAGGTGATACCAGTCTCAGCAAGTAC
AGAAACATTGCCGTCCCACAAACTGTTGATTGTCTTCAAGGTTTATTAACTATTATCCCA
CTTCAACTTTTATCTTACCACCTTGCTGTCTTCCATGGTGTTGATGTCGATTTCCCACGT
AACTTAGCTAAGTCTGTTACTGTCGAATAAGCATTTTCAACCTAATATATTTTACTTAAG
ATAAATGAATTGAGTAAATGAAAAAAAAAAAAAAAAAAAAAAAAAAAAAAAATAAAAAAA
AAAAAAAAAAAAAAAAAAAAAAAAAAAAAAAAAAAAAAAAAAAAAAAAAAAAAAAAAAAA
>Locus200v1rpkm1038.37
ATGGATGAGGATATTGCTGCTTTAGTTATTGATAACGGTTCCGGTATGTGTAAGGCCGGT
TTCGCTGGTGATGATGCTCCACGTGCCGTTTTCCCATCTATTGTTGGTCGTCCAAGACAC
CAAGGTGTTATGGTTGGTATGGGTCAAAAGGATTCCTACGTTGGTGATGAAGCCCAATCT
AAGAG
>Locus201v1rpkm1036.14
ATAAAAATTAAAAATGAGATTCAGCAAATTATTCAAGATTGTTGCTTCAGTTGCTTTAGC
TGCTAAGGTTGCTGCTGAAGGTAATGTTGTTAGTCTTACTAAGGACGATTACGAAGTTAC
CTTAGAAGAAGCTCCACTTGCTTTAGTTAAATACTTTGCTCCATGGTGTGGTCACTGTAA
AGCTTTAGCTCCAGAATTTGTTAAGGCTGCTGATGCTTTAAAGGAACAAAACATTCTTTT
AGCTGAAGTTGATTGTACTGTTGAATCTGATATCTGTAACGAAGTTGGTGTCAGAGGTTA
CCCAACCCTTAAGGTCTACAGAAACGGTAAGGCTTCTGACTACAAGGGTCAACGTACCGC
TGAAAGCATCATTAGTTACATGAAGAAGCAAAGTCTTCCAGATCTTACTGCCATCAAGGC
TGAAGATTTCGAAACTTTCTCTACCTCTGACAAGGTTGTCGTTGTTGGTTTCGTTAAAGA
AGGTTCTGATGAATACAAGGCTCTTGAAGCTAACGCTAAGGAATTACGTGAACAATTCGT
TTTCGGTTACATTGATGATGCCGAACTCGCTAAGAAGGCTGGTGCCGCTGTTCCAGGTAT
TGTTGTTTACAAGCAATTCGATGAAGGTAAGGCTGTCTTAGAAGGTGAAATTACTGAAGA
ATCTATTAAGAACTTCGTTAACATTGAATCTGTTCCATTAATGGATGAACTTGGTCCAGA
AAACTACAGTAAATACATGGAATCTGGTCTTCCACTTGTCTACCTCTTCACCAGTGATGC
TGAAGACAAGAAGACTGTTGGTGCCTGGTGTGAAGCCATCGCCAAGAAGGTCCAAGGTAA
ACTTAACTTTGTCTACATTGATGCTGTTAAGTTCTCCGGTCATGGTAAATTCCTTGGTCT
TAAGGAAACCTGGCCAGCTGTTATCATCCAAGATGTTAAGCACAACACCAAGTACCCATT
CCCACAAGACAAGAAGATTGAAAAGGAAGAACTTGAAAAGTTCATTGATGACTTCCAAGC
TGGTAAATTAGAACCATTCCTTAAGTCTCAAGATGTTCCAGAAAAGCAAGAAGATGGTAT
CTACAACGTTGTTGCCAAGACCTTCGATGAAGTTGTTCTCGACAAGTCCAAGGATGTCTT
ACTTTTATTCTACGCTCCATGGTGTGGTCACTGTAAGAAGCTTGCTCCAACCTACAAGGA
AATCGCTGAAGAAATCAACGAAAACAATGACAAGGTTCTCATCGCTAGAATGGATGCCAC
TGAAAACGATATTCCATCAACCTCTCCATGGAATAACCTTGAAGGTTTCCCAACTGTTAT
CTTATTCAAGGCCGATGACAAGAACACTGCCGTCGTTTACGAAGGTGACCGTTCCAAGGA
ATCTATTCTCGAATTCATTAAGAAGAACGCCGTAAATGAATTCAAGGTTCCAGAAAAGAA
GGAAGAAGAAAAGAAGGAAGAAGAAGAAAAGAAGGAAGAAAAGAAGGAAGAAGAAAAGAA
AGAAGAAAAGGATGATGAAAAGGTTAAGGATGAATTATAAGGAGATTTAACCCCTCTTAA
TTTAACGATACCAAATAATATTCAAAAAATTGATTATTATAAATCTACGCGATCTTAATT
TTTATAATATTATAGATAGAATTTTTTATCACTCTTTAAACAAAAATAAATTAATTTAAA
G
>Locus202v1rpkm1034.86
TTCATCTAACAACCAATCCTCATCTAACAACAACCAACAACAACAACAACAACAAACTCC
AGTTATTAACCCATTCCAAGGTCAACAAAACATTGTCGACCAACAACAACAACAACAACA
ACAACAACAACAACCAATTCCATACCAATGGAGAGCTTACACTGGTTCTGTTCCAAATGA
TGCTGTTACTATCTCTAACTCTCTTGGTAAGACCTTCGGTGTTGCCCGTGGTGGAATTGA
AGGTGGTATTCACCCAGGTTACTTTGATGCTCGTAACCACAAGTGTTTCACTTCTTACGG
TGGTAAGGAAGTTATCTGTGAAAAGTTTGAAGTTTTAACTTGTGATCCAAACAGATACTA
CTGGGTTCAATGCAAAGATCCAAAGAACATCAACGGTAACCCAGTTATTGGTGGTAATGA
AAAGGATGGTACACCACTTTACGTTGCTAAGATCAACCGTAATGGTGTTCCATACTTCGG
TAAGACTTCTGCTAGTGCTAGCTGTGCTTACTTCGGTCTTGACCAAAAGGAACAAAAGGT
TAACGAATTCGAAGTCTTATGCTACAAATAAATTAATTGAACCTTTTTTTTTTTGAATTG
ATAAAGGGACAAATTGCCCTTTAAAAAAATTATAATTATAAAATATCCAAATAATTGGAC
TTGTAATTGTAATTTTTTTT
>Locus203v1rpkm1032.27
AAGGCTGACAAACCAGAAGATGGTGACAAGGCTGACAAACCAGAAGATGGTGACAAGGCT
GACAAACCAGAAGATGGTGACAAGGCTGACAAACCAGAAGATGGTGACAAGGCTGACAAA
CCAGAAGATGGTGACAAGGCTGACAAGCCAGAAGATGGTGACAAGGCCGACAAGCCAGGA
GATGAAGACAGTAATTCCGAAGTTGAAGACAAGGCCGACAAACCAGAAGGTGAAAGCGAC
AAGGCTGACAAACCAGAAGGTGAAAGTGACAAGAAGGCTGACAAGCCAGAAGATGGTGAC
AACGATTCCGAAAAGGAAGAAGGTGAAAATGACAAGGCCGACAAACCAGAAGGTGAAAGC
GACAAGTCTGACAAGCCAGAAGATGATGGTGACAACGATTCCGAAAAGGAAGAAGGTGAA
AGTGACAAGGCCGACAAACCAGAAGGTGACGATGAAACTGAAACTGACAAGCCAGAAGAT
GATGGTGACAACGATTCCGAAAAGGAAGAAGGTGAAAGTGACAAGGCTGACAAACCAGAA
GGTGACGATGAAACTGAAACTGACAAGCCAGAAGATGATGGTGACAACGATTCCGAAGGT
GAAGAAGGTGAAGCTGATAAGAAGGCCTCCAAGAAGCCACGTGTCTGTGTCGTTAGAAAG
AAGGATTAAATTAATTAAATATATAAGTTAATAATAATGAATTATTATCTATGATATAAT
TAATTAGCCCTTTCATATTTTATATAATATAATTATTTTATAATTCTAATTAATATTTGT
AATTTTTTTGGGGTAATAATTAAAAAATATATAATAATGGTATAATAATAATAATGTTAA
TAACAAAGGAATAATTAAGGAAGTATTTAAAAAGTAATGGTAATAGATAATATATTATTT
AATAATTATAATGTCAAAATTATCAATATTTTTCAATACAATTCCTATAATAATATCAAA
TAGATATATATTCCTAAAAAATATAGAGAGTTAAAATAGAAAGATTATTCCAAAATAATT
TTTCTTTTTTTTTTTTTTTTTATTGTTTTTTTATTATTGAAAAACAATATTATATATACT
TAACATATATATAAAATTTAATGTTAAGAATTAATAATAAAATTTATACCTAGTATATAA
TATTATATTTAATTAAACCATTAATGCTTTTATATATGAGTATATATGTTTTGATTTTTC
TATGATTATTTTCATAATAAAATCAATAATAAATAAATATTATTAATATTATTATTATTA
TATTTTAATTATTAATATATCAATAATTTATAATTAATAAGTAAAAATTAATAATTAATA
CATTTTTTATAAAATCTTTTAAAAGTATAATATATATATATATATATTATAAAGAAAATA
ATTAATTAATATATAAAAATTTTTTATTGATACCATGGAC
>Locus204v1rpkm1029.41
TATATATTGAGCGGTCAAAATGGCAGCCGAAACTAAGACTAACCCAATGAGGGATCTCAA
GTTAGAAAAGCTTTGCCTTAACATTTCTGTTGGTGAATCTGGTGATAGACTTACTCGTGC
TTCTAAGGTTTTAGAACAATTAACTGGTCAAGTTCCAGTCATGTCCAAGGCCCGTTACAC
TGTCCGTACCTTCGGTATCAGACGTAATGAAAAGATTGCTGTTCACTGTACTGTTCGTGG
TCCAAAAGCTGAAGAAATTCTTGACAGAGGTTTAAAGGTCAAAGAATACGAATTAAAGAG
ATCTAACTTCTCTGCTACTGGTAACTTTGGTTTCGGTATTCAAGAACACATTGATTTAGG
TATCAAGTATGACCCAAGTATTGGTATTTACGGTATGGACTTCTACGTTGTTATGGGTAG
ACCAGGATTCAGAGTTGCCAAAAGAAAGCAACAATCCAGTAAGGTTGGTTTCCCACACCG
CAACACTAAGGAAGAAACCATTAACTGGTTCAAGAAGAGATTCGATGGTATTGTCCTTAA
CAAATAAATTTAAAATTCATTAAAAAAAATATACATAAACCAATTGTGTAGTTTCAATAA
AAATACCAATAAAATAAAAAAATTAAAAAAAAAA
>Locus205v1rpkm1028.11
GATAACAAAAAAAAAGTAAATAAATAAAAATAATAATATAAAAATATAAATAAAGAAATA
AAAAAAAAAAAAATAATAATAAAAAATAAAAAAATAAAAAAAAATAAAAAATAAAAGACA
AAATGAATAATAAATTCTTTACAATTTTATTAATAACATTATTCAGTCTTTCTGTATGGG
GAAGAACCATTAAAAAATGTGTTCCAAAGAAACCAAGCACTCCAGCTACCCCAAAAAGTG
CAGTCAGTGCCCAAATGATTGTTCAAGGTTATGAATGGGGTCCAGCTATTCCAAAAATTA
TTGTTAAATTTAATGATGCAGTTAGTGGATTTGACAAAGATACCTTCGCTGTTAAAACTG
ATAACACTGAACGTGAAGTTATTGATGCTTACGTTTCAAATGAATTCGGTGATAAGAAAG
AAGGTGCTTCTAACTATCTTACTTTAGAATTAACTGTTAAAACCGCTCTTATTCCATTCT
TAGGTGTTAGTATGGGTGAAGCCAGTCCATTTGTTTACGATATGGAAACTGGAAGAAATT
CATGGGCTACTAGTTTCAACTTAGATTTAGATTTAGTTGAAAAGAAAACTTTCAAGGTTG
GAAATTATGAATACGGTAATGGTAACGCTTTCAAAACTTTCACCTACAATTTAGCTGAAG
ATTACGTTTGCCCAGAAACTCAACCATGGGATAAAGATTCATTCACTGCTGATGGTATTA
CTTTACAACGTGCTTCCTTCACTCCAGAAGGTGCTGAAGAAGATTCTGGTAAGAACCCAT
TAGTTATCTGGTTACATGGTGCTGGTGAAGGTGGTAGAGATCTTGATATTACTTTATTAG
GTAATGAAGTTATTGCTCTTGCTGATGAAGGTATTCAAAAGTACTTCAAGAAGAATGGTT
TAAGTGGTGCTTACGTTCTTGCTGTTCAAACTCCAACTATGTGGATGGACAGAGGTGATG
GTACTTACAACGATGGTGTTTCTGGTGAAAAACAAAAGTCTAAATACACTAAGGCTTTAA
TTGCTGCTATTGAAGATTACGTTGCTAACAATGACGATCTTGATTTAGACAGAATTTACC
TTGGTGGTTGTTCCAACGGTGGATACATGACCATGAACTTAATGTTCGAACACAAAGACT
TCTACGCTGCTTTCTACCCAATCTGTGAAGCCTACATGAACAGAAACATTTCTGAAGAAA
TGATTGAAGAAGTTAAGAACAACAACATTTGGTTCTTACAATCTCAAGATGATACTACTG
TTGATCCATTACAAACTGCTATGCCAACCTTCTACAGATTAATCAACGCTGGTGCCAAGA
ACGTTCACTTCACCTTAAAGGAAAAAGTTGTTGGTACTGATGATCCAGAAGCCACTTACA
TGGGTCACTACTCATGGGTTTACGCTTTCAATGATCAAGTTAAGGAACAATTCGATAACG
CTAAGGTTCTTAAGGACTATCCAAACATTACTATCGAAAATGGTGCTCTTACCTCTAAGG
ACAACTACGTTACTAGCGCTAATTGTAAAGAAGAAGGTAACATGTGGACATGGTTAGCCT
CTCAAAAAAAGAATTAAATAAATAAACAAACAAACAAATAAATAATAAAAAAAAATAAAA
TCTAATCAATCAATAGAATAAAATAAATAAAAATAAAAATAAAAATAAAATAAAATAT
>Locus206v1rpkm1014.77
CTAATTAGGAAAAAAAAAAACTAAAATATATATACAATATATATATATATAGAATATTTA
GGGATAATCTTTTGTATATTACAATAATAAAATCTTTTATATTTTTTTTACTGGTTAAAA
AAAAAAAGAATTTAACAAAATAAATAAAATATATTTGAAATATATTTAAATAAATAAAAA
TGAGAATCTCAAAGGCTGTATCTATTTTATTTGCTTTAGGTGCTTCATACGTTGCTAATG
CCCAATTTGGTGGTTGGGGCCAAGGTGGCTGGGGAGGCCAAGGTCAAGGTGGTTTCGGCC
AAGGTGGCTGGGGTGGCCAAGGTGGAAACACCGGTGGTGGTAGTGGAGGTGTCAGTGAAC
CTGTAAATGGTATTGATGCCTGTAACGATCCAATGGGTCACGAAGGTCAAAGTAAGACCA
CTCAAGGTCAAAACAACCAAAGTGTAACAGGTAAAATTGGAAGCTCTGGTTACCATTATG
AAATCTGGTACCAAGGTGGTAACAATTCAATGACCTATTACGATAATGGTACTTTCAAGG
CCAGCTGGGGTGGAACAAATGATTTCCTTGCTCGTGTTGGTCTTAAGTATAATGAAGATA
AGACTCACCAACAACTTGGTCAAATCGATGCTTACTTTAAGTGGACTAAATCTGGTAGTG
CTGGTGGTTATAACTATATTGGTATCTATGGTTGGACTGTCGATCCATTAGTAGAATACT
ATATTGTAGATGACTGGTACAATAAACCAGGTTCTTACCTTGGACAAAAGAAGGGTGAAT
TCACTGTTGATGGTGATACTTACGAAATTTTCCAAAATACTCGTGTTAACCAACCATCTA
TTAAGGGTACTTCAACCTTCCCACAATTCTTCAGTGTTCGTCGTAGTGCTCGTTCTTGTG
GTCATATTGATATTAGTGCTCACTTCAAGAAGTGGGAATCCCTCGGTATGAAATTAGGTA
AGATGTACGAAGCCAAGGTTCTCGTTGAAGCTGGTGGTGGTTCTGGTTCATTTGATGTTA
CCTACTTCAAGATGACTGATGGTTCATCTGTTCCAAAAACAACCACTACTACTACTACTA
CTGTTAAAAAAACAACTACTATTGCTCCAAGACCATCTACTAAAACTCTTCCAAGTAGTT
GTTCTTCAAAGATTACTGCTCAAGGTTATAAGTGCTGTTCTGATCCAAATTGTACTGTTT
ACTACACTGATGCCGATGGTAC
>Locus207v1rpkm1014.72
CTAATTAATTAAGTGAATAATCAATAGTGTTATAAATAATTTAATATATTATATTATTAT
TTATTATTAATTTCCTACAATAACCTAGTGGTCACTCCAAATCTTTACAATATCGACTCC
ACGTTGAAACAACACCCACTACCTTGTTGTAGGACCAATCCTTCCAAGGTTTTCACCGTT
CAACGTTTCAATAAACGCCATAAATCGAAAATCTATTTTCAATAATATTAAAATAAGAAC
AACAATGCATCCATCAATCTTTTTCGGAAATTTTTTAATTTTACCAATCGGTTTAAAAAA
TGATGCGTTTTTCACTAAATATAAATTATCTCCATCAGGAGTACACTTTGAACTAGTTTG
GAACATTCTAGAACAGTTTTACCTATTTTTCTTCTCAAAAAATCTTTATTTCAATTTTGA
TGCCGTTAGCCGCATTTTTTGGTAATTTTCTGTTCATACTCAATTCTACTAGAAAACCAG
ATACCAATTTATCTTTATTTTATCTGTGCCTGCCATATAATACCTCTTAAACTCTACTTC
GATATAAAATTTTAACTACTATTTTAGGATACGTTACCGCTAAATAATCAAATACTATAA
CTCTAATATTTTAATATATCTTTTTGTAGATACTATCTTATACAAATTTTTTTTTTTTAG
GCTTTTAATGATTACTCTCGATTATAACTCTCTTTAGATTATCTACAAACTCTTATTTAC
TATTCTTTTATATTAGCGATCGTCTGGTATCCGATCTTTAGAGGAGGACCATGTAATGAT
ATGGATCCATTATGGCTACTAATTAGGCTCAGTTCTACCTGCTTCTATTATTATGTTGGT
TGTCTCTGGTTCGAACCTTACTCTTTACCTTTCGGAATAATATTATTTATTTAATTAATA
ATAAATATATTCACTCAATTATTAGATAATAATTTACTTAAATTAATAATATGTATTCAT
TGAAATAAATTTATTTAAATATTAATTTATTATTCACTTAATTAATATAATAATTTATCT
AGTTCTTAATATTATATTTATTTAATTAAAATAATAATTAAATAATTATATAATTCTTAT
TTTAAATAATTTGCCCAATCATGTAATAATTTAGAATAGATTTTTGAATATATAAATTCA
TGTATTTTATTTTATTTGACTCTTTGAGTCGATATTAACAATCAATTAATAATAAATAAA
ATATAAATATCAACCATAAATAAATGAACAAATATATATTATATAAATGAATCTACTAAT
TAATTAAGTGAATAATCAATAGTGTTATAAATAATTTAATATATTATATTATTATTTATT
ATTAATTTCCTACAATAACCTAGTGGTCACTCCAAATCTTTACA
>Locus208v1rpkm1006.89
TGAATATAAAATATAAATAATTATATATATAAATAAAAAAATATATTTTATTTGTTATTT
TTGTCAAACCAGTTTTTATCCTGGTTGTTAAGGCGTTGTCTTAGCATACATAAGGTCTCT
GGTTCGACCCCGCGGGTCTGATGTTTCCTCTATGTGGGTTTTTCATCAGGACTTGTTCGA
CCGCCAGGTTAAGTATTGTCCTTCCTTAATTATACCAAACTTCTTAATTTAATAATTTAT
TGTACTGCCTGACACTTATAGTCTTTAATATTGTTTCTTTGAGAAAATCCAACCTGTACC
AATCAATAACGTAGAATAACCAAGTGAATTAGAATCACGTGACCATTGGGCTTTTCATCA
GCCTTGTTTGAGGTTTGTCGGGCACCGAGAATGTGTGGCTTGCGGATATAAATTCAGCAA
TTATTGTACATGATTGGGAAAGCCGAAGCTGACTTTCAGTATGGCAGTCCATGAGGGACA
CACTACCACCTAATTATTAGGGAGTGGGCTTACTGCTTCACATTAGGGAAGGTCAAAGAA
GCATACCCCGGTCATAGCAAAAAAAAAA
>Locus208v2rpkm12.18_PRE
ACAACATCTAACAAAATCTGGATCATTTGGACATTTTCCTTTAAGAGTTGTAGTATGACA
TGAAGAACTTTTTCTAGTATCAACACAAATACTGACACCTTCCTTAATTATACCAAACTT
CTTAATTTAATAATTTATTGTACTGCCTGACACTTATAGTCTTTAATATTGTTTCTTTGA
GAAAATCCAACCTGTACCAATCAATAACGTAGAATAACCAAGTGAATTAGAATCACGTGA
CCATTGGGCTTTTCATCAGCCTTGTTTGAGGTTTGTCGGGCACCGAGAATGTGTGGCTAT
TG
>Locus209v1rpkm1005.53
TGATAGAAATTTTGTTAAACTTCATTATTCCTACCTTTAAAAGTATATCTTTTTAAAACT
AATATTAAATATAAAAAAAATAGTATTAAATAATTATATACTTTTTTTTTCTAAAAAAAG
AAAAAAATATTAAATATAAAAAAAAAGTATAGAAATATTTAATATTATTTGTATTATATT
TACTATTAGTTTTAAAAAGATATACTTTTAAAGGTAGGAATAATGAAGTTTAACAAAATT
TCTATCACTGCCATTGCAGTTGCTATGTTTGCGGCCGGTTCCGCATTTGCACAAAACGCT
GAAATTGGTACTTGGGCAGGTTTCCGTAAGGGTGCAGCTTCATTTACTTTTGATGATGGT
GCTCCAAGTCAAGTCAGCGATTGTGGTCCAGTATTCGACAAGTACGGCTACAAAGGTACT
TTCAACTTGGTTTACAACTGGAACCCCAACTGGAGCGGTTTCCAAAGTTTGGCCGACAGC
GGTCACGAAATTGCTAGTCACAGTAACAGTCACGGAAATAATATGAGTGGTGAAGAAGCC
TCATCAAAGACTAATATTGGAGGTAAAATTAAGCAAAAGTATGGTATTATTACTGTTGCT
TATCCAAACTGTAACGTTCCAAATGAAAGAGCTGTTTTACAAAACTATATTGTAGGTCGT
ATTTGTAATGGTAGCTGGCAAGGCATGTCTGATATTATGGGTAAGAATGGTCCATCCAAC
TGGGCAAAGACCCCAGCCATTATGACTGGTGCTGAAGGTCAAATTAAAAGCACTAATGAC
TTTACTGGTCAAATGCAAAAGGCTGTCCAAAGTAACGGATGGGTTGCTTTCCTTACTCAC
GGTTTCCAAGGTAAGAACAATGGTCCAGCTACATATTCTCCAACTGACCTTAACGCTATC
GATGGTGCTCTTAAATGGGCTAAACAAAACGACAAGGATATTTGGGTCGCCCCAATGGGT
TTCGTTGCTATGTACATTAAGGAACGTAATGCTGCTAAGATTCAAGGACAAAGTAGTTCA
AACTCTATGACCTTTGAATTAAGTCACAACATTGCCGATAGTATTTCAAAGTATGATTAC
CCACTTTCTATTCGTGTCAAGAGTGATTGGAGCAAGGCTGAAGTCACTCAAAATGGCGCT
AAGATTGAATCTAAGATTGAAAGCGGTTATATCTACTTTGATGCCGTTCCAAACGGTGGT
AAGATTGTTGTTAGTAACGGTAACGCTTCATCTGGTGGTAGTACCGGTGGTAGTACTGGT
GGTTCTGGTACTAAGACTCTTCCAAATAGCTGTTGGTCTACTTCCTTAGGTTTCCCATGT
TGTAGTGGTAATTCTATTGTTTATTTCACTGATTCCAATGGTCAATGGGGTATTGAAAAT
GACCAATGGTGTGGTAAGCCAAATTCTAACAATGGAAATTGTTGGAGTAGTAAATATGGT
TACAAATGCTGTAGTACATCAACCTGTAGAAATAGTGTATTCGCTGATACTGATGGTCAA
TGGGATGTTGAAAACGGTCAATGGTGTGGTATTTCTACAGCTAATGTTTTATGTTAGAGA
CATAGTAACATAAACTTTAAAAAAAAAAAAATTGAAGTATAATTAAAAATAACAAAATAA
ATAAATAAATAAATGTAAAAATAAATAAAAATAAATATGAATAAAATTCAGTACGATTTT
CGTATGAAGTATAATTAAAAA
>Locus210v1rpkm1004.50
ATTTAAATTAAAAAAAAAAAAAGAATTATTTTTTTTTTATAAAAAAAAATATTATACCTT
TTATAAATAAATAGATATAAATAGACAAAATGAAATTCACTAAAGTTGCTTCTGCTCTTC
TTTTAGCTGGTGCTGCCCTTGCTCAACAAAACGATAGCAATGGTACTTGTGGTAACTACA
TGGGTTGTGATAGAACTAAGGTTCCAACCCAAGAACTTTCTGGAGAAATTAAATTAGTTG
CCACTAATGATAAATTTGACCCAAATATTCACTACAAGGTTGGTGGTAAGGTTGTTATTG
TTAATGATTGTGAATTTAAGGTTGAAGGTTTCTACATGTGGCCACAACCATCTAAGCCAG
TTAAATTCTTTGGTACTTCAGCTACTATATATAATGGTGTTGTTCTTAGTCATCAAGAAG
TTAAAGCTACTGAAACTCCAGTTGATTTAACTTTTGATGTTCAAAATACTGATTTATACT
GTAAGGTTGCTTTAATTAATGAAGTTTCAAGATTCACTATTACTGAAACTGAAACTAACC
AACTTATTGGTTATGCTGATATTGTTGGTAGCACTGCTGGTCAACCAGGTGGTACTGCTT
CTTCAGGCTCTTCTTCAGGCTCTTCTTCAGGTTCTTCATCCTCAGCTCCAGCTGCCTCCC
AAGCTCCAGCTGCTTCATCATCTTCAGCTCCAGCTGCTACTAACAGTGGAAACAATACAT
CTGCTAATGCTCCAAGTTCAAGTGATGCTACTACTTCAAAGTGGACTATGGGTCTCTTAG
CCCTTTCTTCTGCTGTTGCTTACCTTCTTGCTTAAATTTAAAAAGTAAAAAGACAACTAA
AAATGAACATTATTATAAATAGTGTTTGAAAAACCAGAATTTTTTTTTAATATATTATCG
AAAAAAAAAAAAAA
>Locus211v1rpkm1002.62
GTCGAAGATGAAACAGCTGATGATGTAACTTTATCTAATGTTGAAGATGAAAAGGAAGAA
GATGAAGCTGCTGCTGAAACTGATATTCAGCAACCACTTGAAGAAGATGCTGATTCTAAT
GATGAAGCTGAAGAAAAAAAGAAACCAGAAGATGAAATTGCTGAAAATGATACAGCTGAT
GATACTCCAGCTGATGATGACACTGCCAATGATACTCCAGCTGATGATGACACTGCTGAT
GATACTCCAGCTAATGAAGATGGTACTGAAAATACTCCAGTTGAATCTGATAAAATCGAT
GAAGAAGATGATGTTGCTTCCAATGACAATGTTCCAGCTGATGAAGCTGAAAATTCTAAT
GTAGATGATGAAGCTGATGCTCAAACTACTGAAGGTATTGATTCAAATGATGTTGCTGGT
GAAGAATCTGGTGCTGATGATGGTGAAGCCAATGATGAAATTGATGATGAAGATGATTCT
GCTGAAAGTACTGAAGTTCCAACTGGTGATGCTGCTGAAGATAATGAATCTGATGAAGAA
CAAAAGGCTGAAGAAACTGTTGATGAACTCATTCAAAAGATTGCTGATGTCATTAAAGAA
AAGTATGGTGATGAAACTGCTAAAGTTAATGTTGAATTAAAGGAATCTGAATGTGGTAAG
AGAATTAATGTTGTCGTTGATGTTGTTGATGATGAATGTACTGATGAAAAATTCAATGAA
TTAATGGGTAATGATGACAAATGTACTACTAATGAAGAACCAGAAGGTGAAGGTGAAGAA
GAACCAACTGATGCTGAAGGTGATGAAAATGTTTCTAATGATGAAGAAAACCCATCTGCT
GCTCCAGCTGATGATAACAATGATGAAACCCCAGAAGATGAACAATCTACTAACGATGAT
GATACTCCAGCCGAAAACCAAGCTCCAGTAGAAGGTGAAGATGATACTCCAGCCAATGAA
ACTCCAGCTGATGACAATTCTGCTAATGATGAAACTCCAGCTGATGAACAATCTAATGCT
GATGACACTCCAGCCAATGACACTCCAGCCGATGACACTCCAGCCGATGACACTCCAGCC
GATGACACTCCAGCCGATGACACTCCAGCCGATGACACTCCAGCCGATGACACTCCAGCC
GATGACACTCCAGCCGATGACACTCCAGCCGATGAAACTCCAGCCGATGACAGTTCTGCT
AATGATGAAACTCCAGCTGATGAACAATCCAATACTGAAGAAAATCCAGCTGATGACAGT
TCTGTAAACGATGGAACTCCAGCTGATGACACCCCAGCCGATGAAACTCCAGCTGATGAA
CAATCTAATGTAGATGACACTCCAGCTGATGAAACTGCTGCTAACGATGAAACTCCAGCT
GATGACAGTTCTGCTAATGATAAAACTCCAGCTAATGAAACTCCAGCTGATGAACAATCT
AATGTAGATGATGAAACTCCAGCTGATGAAACTGCTGCCAATGATGAAACTCCAGCTGAA
GAAGGAAATATTGAAGAAGACAAACAAGATGCTACTGATGGTAACGAAGTTAGCGAAAAT
GAAAATGAAAAGACACCAACTGAAGAAAAAATTGAAGATCTCCAAGAAGATTTAAAGGAT
GAAATTCTTCATAATGAAAACGCTGAAAAAGCTCAAGAAATCATTGACCAAATAAACGAT
CTTCAAAATGATATTGATTCTTCTGATGAAAATGCTGCTGATGCTGAACCAACTGATGCT
GAACCAACTGATGCTGAACCAACTGATGCTGAACCAACTGATGTTGCTGGTGTTGATGCC
GAACCAACTGATGTTGCTGGTGTTGATGCTGAACCAACTGAAGATGCTGATGCTGATGCT
GAACCAACTGATGTTGCTACTGATGATCAACAAACTGATGCTGCTGATGTCAATGCTGAA
GATTCTACTGCTTCTTTAGAAAATGGTGAAAGTAGTGCTGCTGATGATGCCAATGCTGAA
GATGATGTTGCTTCTGCTACTGATGCTGCTGACAATGCTACTGATGCTAATGAAACTACT
GAAGCTTTAAATGATGATGAAGACAGTGCTGCTGATGCTGATGCTGATGAAGAAGTTGCT
TCTGATGTTGCTGCTGATGCCACTGATGCTAATAATGAAGAAGCTGATGCTGTAAATACT
ACTGAAGTTGCTGATGCTGATAATGCTGCTGATGCTGCTGATGCTAATGAAGAAGCTGAT
GAAGCTGAAGAAATTCAACAAACTGCATCTTTAGAAGATGGTGAAGACAGTGCTGTTGAT
GCTCAAGAAGTTGATGCTGAAGAAGCTTTAGAAGATGACGATGATTCAGCTGATGATGAA
AACTAGATTTATTAATTCTTTAAAAAAAAAAAAAAGAATTAATACTAATATACTATATTA
GAAAACTATAGAATATTGATATATAAATCATTTATATATCATGAATTTTATAATAGACTT
TTTTTAAAAAAACATCAAAGATTAAATTATATTTTCAAAAAAAATTTATGTATGATGTTA
TTTTAATTAAATAATAATTTATGTAAAAATTTTTTTCTAAACTATCAAAAAAGAAATTTA
TAAAATTTATCAATATATATTTGTTAATTCTGAATTAAGAAAAAAAAATAGATATTATAA
AAAAATAAATTAAAAAAAAAATAAAAAAAAAAAAAAAAAAAAAAAAAAAAAA
>Locus212v1rpkm999.71
AAAATTTTTTTTAATTATTAATTAAATTATTAAAATAAAAAAAAAAAAAAAAAAAAATAT
TCTTTTTAGATTATACCAATTAATAAAAACATATATAGTATTATAAAAAAAAATTATTAA
AATTGTTCTATTAAAGATTTTTTTTTTAAAAAAAGATAATAAATTATATTCACATAACAT
ATAAATCAATAAATAATATTACATATATCATTAGAAATTAATTATATAAACTTAATATTT
TATTTAACTTTAATAAAAAAAAATAATTAAAATGCAAGTTATTGACGTTGCCAAGTGGAT
TAAAGAAAATTATACTCCATATGAAGGTGATGATTCTTTCCTCGTCACTGAAGCTTCTCA
AAATACAAAAGATGTTTGGGCTAAATGTTGTGAACTTCGTGCTGAAGAAATTAAAAGTAA
TGGTTGTCTTGATGTAGATAATAAAACTATTTCTACTGTTAGTGCTCATAAACCAGGTTA
TATTATTAAAGAAAAGGAAGATATTGTTGGTTTACAAACGGATGCTCCTCTTAAACGTTC
TATTAAACCATTTGGTGGTGTTCGTGTTGTAAAAAATGCTTTAAAAGCTTATGATCGTAC
TATTGATCCTGAAGTTGAAGAAGTTTTTAAATATCGTAAAACTCACAATGATTGTGTCTT
CGATCTTTATACTCCAGAAATGAGAAAAGCTAGATCTAATGCTATTCTTACTGGTTTACC
AGATGGTTATGGTAGAGGTAGAATTATTGGTGATTATAGACGTATTGCTTTATATGGTGT
TGATCAATTAATTGAATGGAAAATGCAAGATAAACTTAGTCTTGGTATTACTATGACTGA
AGAAAATATGAGAACTAGAGAAGAACTTGCTGAACAAATTAAAGCTCTTAATGAATTAAA
AGTTATGGCTAATAGTTATGGTTTCGATATTTCTAAACCAGCTACTAATGCTAAAGAAGC
TATTCAATATACCTATTTCGGTTATCTTGCTTCTGTCAAAGATCAAGATGGAGCTGCTAT
GTCTTTTGGTCGTGTTGACTGTTTCTTCGATATTTATATTGAAAATGATATTAAAAAGGG
AATTTTAACTGAAGCTCAAGCTCAAGATTTAATTGATCAATTAATTATTAAACTTAGATT
AGTTCGTCATTTACGTACACCAGAATACAATGATTTATTTGCTGGTGATCCAACTTGGGT
TACTATGGTTGTTGGTGGTATGAATAATGATGGTAGACCATTAGTTACAAAAACTTCTTA
TCGTATTGTTAATACTTTAAGAACTCTTGGAGCTGCTCCAGAACCAAATATTACAGTTTT
ATGGAATAATAAAATGCCAATGGCATTCAAAAATTTCTGTAATAAAATTTCTATTGATAC
TTCTTCTATTCAATATGAAAATGATAATCTTATGAATAGTATGTTTGGAGATGATTATGC
TATTGCTTGTTGTGTCTCTCAAATGAGAGTTGGTAAAGATATGCAATTCTTTGGTGCTCG
TTGTAATCTTGCTAAACTTTTACTTTATGCTTTCAACCACGGTTACGATGAAAGAACCGA
AAAACAAGTTGGTCCAGACTTTGGTGATATTAAATTAAATGAAGATGGATCAGTTAATTT
CGAATCTGCCTGGGAAATTTATGATAAAGCAATGGATTGGATTGCTTGTCTTTATGTTAA
TACTATGAATGCCATTCATTATTCTCATGATAAATATTGTTATGAAGCTATTCAAATGGC
CCTTCATGATACTAATGTTCATCGTTATATGGCCTTTGGTATTGCTGGATTTTCAGTTAT
TGTTGATTCTTTCTCTGCTATTAAATATGCTAAAGTTTTCCCAATTCGTAATCCAGAAAC
TAATTTAACTACCGATTTTAAAATTGAAGGAGAATTCCCAAAATTTGGTAATGATGATGA
TCGTGTTGATCATTTTGCTATTGAAATTCCAAAAATTTTCCTTGCTAAATTAAAGAAATA
TCCAGCTTATAGAAATGCCGAACATACCTTATCTATTTTAACTATTACTTCAAATGTTGT
TTATGGTAAGAAAACAGGATCTACACCAGATGGACGTAAAGCTGGTGAAGCTTTTGCTCC
AGGTTGTAATCCAATGCATGGACGTGAAACTAGTGGAGCAGTTGCATCTCTTAATTCAGT
TAGTAAAGTTGAATATGAATATTGTAAAGATGGTATTTCCAATACTTTCACATTTGTACC
AACAGTTTTAGGTAAAATTGATAAAGAACGTGTTACTAATCTTACAGGATTATTAGATGG
ATATTTTGCCCAAGGAGGATTCCATTTAAATGTTAATGTTTTAGTTCGTGAAACTTTAGA
AGATGCTATGGTACATCCAGAAAATTATCCAAATTTAACAATTCGTGTTTCAGGATATGC
TGTACATTTCATTCGTTTATCCCCAAGTCAACAAAGAGAAGTTATTGCAAGAACCTTCCA
TGAAACTCTTTAAAATTTAAATAAATAAATACAAATTTTTTTTTTAACAAAATTACAAAA
ATACAATAGTAATAATAATAATAATAAAAGAAAAAATAATAATAATAATAATAATAATAA
TATTTTTTTTATGAATATATAATAATGGATATATAATATAATAAATAAATATTATATATA
AAACCGTTTATTATTATTTATTATTAATATTTTTTTTTCCTTTTTTTAATTTTTAATTAA
TATATATAAATATTATATAATATAAACCTATAATTAATAAATAATTATTATACATATTCT
AATAAATAGGAATAATAATTATTTTTATTTTTTTTTTCATTTTATAAATAACAAAATTCA
>Locus212v2rpkm628.73
AATATATAAGGTTGTTTTATCCATTTTTTTTTTCTTTTTTACATTTTTTAAAGATAATAT
TTATATAAAATATTAGATATAATAGAACAGACAATATTTTATATATTTGTATAATATTGA
TAAAAATATAAATTTTTATAATTTGTTATATAATTAAATTATTTGTAATATATTAGATAC
AGGACTATGAGAGTTATTGACGTTGCTAAATGGATAAAGGAAAACTATACTCCTTATGAA
GGTGATGATTCATTTCTTGTAACCAAGCCATCACCAAATACTAAAGATGTTTGGGATAAA
GTTTGTGAACTTCGTGTCGAAGAAATAAAGAGTGGTGGTTGTCTTGATGTTGATGTATCT
ACTGTTTCCACTGTTAATTCTCATAAACCAGGTTATATTATTAAAGAAAAGGAAGATATA
GTTGGTTTACAAACGGATGCTCCTCTTAAGCGTTCTATTAAACCATTTGGTGGTATTCGT
GTTGTTAAAAATGCTTTAAAAGCTTATAATCGTACTCTTGATCCAAAAGTTGAAGAAATT
TTTAAATATCGTAAAACTCACAATGATTGTGTTTTCGATCTTTATACTCCAGAAATGAGA
AAAGCTAGATCTAATGCTATTCTTACTGGTTTACCAGATGGTTATGGTAGAGGTAGAATT
ATTGGTGATTACAGACGTGTTGCTTTATATGGTGTTGATCAATTAATTGAATGGAAAATG
GAAGATAAACTTAGTCTTGGTATTACTATGACTGAAGAAAATATGAGAACTAGAGAAGAA
CTTGCTGAACAAATTAAAGCTCTTAATGAATTAAAAGTTATGGCTAATAGTTATGGTTTT
GATATTTCTAAACCAGCTACTAATGCTAAAGAAGCTATTCAATACACTTATTTCGGTTAT
CTTGCTTCTGTCAAAGACCAAGATGGAGCTGCTATGTCTTTTGGTCGTGTTGATAGTTTC
TTTGATATTTATATTGAAAATGATATTAAAAAGGGAATTTTAACTGAAGCTCAAGCTCAA
GATTTAATTGATCAATTAGTTATTAAACTTAGATTAGTTCGTCATTTACGTACACCAGAA
TATAATGATTTATTTGCAGGTGATCCAACTTGGGTTACTATGGTTGTTGGTGGTATGAAT
AATGATGGTAGACCATTAGTTACTAAGACTTCTTATCGTATTGTTAATACTTTAAGAACT
CTTAGTGCTGCCCCAGAACCAAATATTACAGTCTTATGGAACAACAAGCTTCCAATGGCA
TTTAAAAATTTCTGTAATAAAATGTCTATTGATACTTCTTCACTTCAATACGAAAATGAT
AATCTTATGAATAGTATGTTTGGAGATGATTATGGTATTGCTTGTTGTGTATCTGAAATG
AGAATTGGTAAAGATATGCAATTCTTTGGTGCTCGTTGTAATCTTGCTAAACTTTTACTT
TATGTATTAAATCATGGTTATGATGAAACCACTGGAAAACAAGTTGGTCCAGATTTCGGT
GACGTTAAATTAAATGAAGATGGTTCTATTAATTTCGAGTCTATTTGGGCATTATATGAT
AAAGCTATGGATTGGATTGCTTGTCTTTATGTTAATACTATGAATGCTATTCATTATTCT
CATGATAAATATTGTTATGAAGCTATTCAAATGGCCCTTCATGATACTGATGTTCATAGA
TGTATGGCATTTGGTGTAGCAGGATTTTCAGTTATTGTTGATTCTTTCTCTGCTATTAAA
TATGCTAAAGTTTTCCCAATTCGTAATCCAGAAACTAATTTAACTACCGATTTTAAAATT
GAAGGAGAATTCCCAAAATTTGGTAATGATGATGATCGTGTTGATCATTTTGCTATTGAA
ATTCCAAAAATTTTCCTTGCTAAATTAAAGAAATATCCAGCTTATAGAAATGCCGAACAT
ACCTTATCTATTTTAACTATTACTTCAAATGTTGTTTATGGTAAGAAAACAGGATCTACA
CCAGATGGACGTAAAGCTGGTGAAGCTTTTGCTCCAGGTTGTAATCCAATGCATGGACGT
GAAACTAGTGGAGCTGTTGCTTCTCTTAATTCAGTTAGTAAAGTTGAATATGAATATTGT
AAAGATGGTATTTCCAATACTTTCACATTTGTACCAACAGTTTTAGGTAAAATTGATAAA
GAACGTGTTACTAATCTTACAGGATTATTAGATGGATATTTTGCCCAAGGAGGATTCCAT
TTAAATGTTAATGTTTTAGTTCGTGAAACTTTAGAAGATGCTATGGTACATCCAGAAAAT
TATCCAAATTTAACTATTCGTGTTTCTGGATATGCTGTACATTTCATTCGTTTATCTCCA
AGTCAACAAAG
>Locus213v1rpkm982.79
TCTCTTTGTAATTCTTCACTAACAAAACTACCACCATATTTACCGAAGTAACCATTGGCA
TCTGGGTACTTCCTAAATAATTAGGTTATTGTTAAATTGCTTTTGTTTATAAAATTTTAT
TAATAATTAAGTTAAATAAATAAAATGGATACTATGCAAAACCATAAGCCACATATTAGA
AAGTACCCAGATGCCAATGGTTACTTCGGTAAATATGGTGGTAGTTTTGTTAGTGAAGAA
TTACAAAGAGAAATGAAGAATATTGAAGATGCTTATAATACTATTTGTCGTAGTCAAGAT
TTCATTCATGAATTACGTCATATTAGAAAGCATTTCCAAGGTCGTCCAACTCCAGTTTAC
TACTGTAAGAATTTATCTGACTTAATTGGTGGAGCTAGAATCTACTTAAAACGTGAAGAC
TTAAACCACTCTGGTGCTCACAAACTTAACCACTGTATGGGTGAAGCTCTTCTTGCTAAA
TACATGGGTAAGAAGAAGTTAATTGCTGAAACTGGTGCTGGTCAACATGGTGTTGCTTTA
GCTACCGCTGGTGCTTACTTCAATATTAAAACTGAAATTCATATGGGTGAAATTGATATT
GCTAAGGAACACCCAAATGTTGTCAGAATGAAAATTTTAGGTGCTGATGTTGTTTCTGTT
TCTCGTGGTACTAAGACTCTTAAGGATGCTGTCGATAGTGCTTTTGAAGCCTATTTAGCT
GATCCAGTTAACACTATTTACTGTATCGGTTCTGTTGTTGGTCCACACCCATTCCCAATG
ATGGTTCGTGAATTCCAAAGAGTTGTTGGTATTGAAGCTAGAGATCAATACTTAGAAATG
ACTGGTGAACTTCCAGATCACGTTGTTGCTTGCTGTGGTGGTGGTTCAAATGCCATGGGT
ATTTTAAGTGCTTTCATTGAAGATCCAGTTAGATTACACATTGTAGAACCTTTAGGTCGT
GGTGAAAAGATGGGTGATAATGCCGCCTCTGTTAAATATGGTAGTGAAGGAATTATTCAT
GGATTCAATTCTCTTGTTATTAAGGATGAAAAGGGTGAACCAGCTCCAGTTTACTCTTGT
GCTAGTGGTCTTGATTACCCAGGTGTTGGTCCAGAACACGCTTTCCTTGTTGAACAAAAG
CGTTTCGAACCACACACTGTTACTGATATTGAATGTATTGAAGCTTTCTTCATTCTTTCC
AGACTCGAAGGTATTATTCCAGCTTTGGAATCTGCTCATGCTGTTGCTTATGCTATTAAG
CTTGCTAAGGAAAGAAAGAGTGAATCTATTTTAGTTAACTTAAGTGGTAGAGGTGATAAG
GATATTGACTATGTTGAAGAAACATGGGGTGAATACATGAGTAAATTCCCTAACTACACT
CTTTTAGAAGGTGTTGATACTTCTGGTATTAACATTATTTAAAGAGATGGTTAAAAAAAA
AATCTTTATCTATTTTTAAGGAAATAATAATAATAACAATAATAAAAAAAAAATAAAAAA
AAA
>Locus213v2rpkm1.71_PRE
CATGGATTCAGTAAGTCAATAAATATAATATATATATAATACATACGACAATAATACATA
CGATATATCATGCATACAATATATCATACATACAATATATCATACATACGATATATCATA
CATACGATATATCATACATACGATATATCATACATACGATATATCATACATACGATATAT
CATACATACAATTTCATATATGCGATATTAAATTTTATGTTTTAATTTATTTTATTTATT
ATTATAATATTATATTATTATACTATTATATTATTATACTATATTATATAATAAAATTAA
ATTAAATTAGATTCTCTTGTTATTAAGGATGAAAAGGGTGAACCAGCTCCAGTTTACTCT
TGTGCTAGTGGTCTTGATTACCCAGGTGTTGGTCCAGAACACGCTTTCCTTGTTGAACAA
AAGCGTTTCGAACCACACACTGTTACTGATATTGAATGTATTGAAGCTTTCTTCATTCTT
TCCAGACTCGAAGGTATTATTCCAGCTTTGGAATCTGCTCATGCTGTTGCTTATGCTATT
AAGCTTGCTAAGGAAAGAAAGAGTGAATCTATTTTAGTTAACTTAAGC
>Locus214v1rpkm970.43
ATTAATAATGTTATAATATTTATTTTTTTTTATTTTTTTTATAATAATTTAGTTTTAAAT
TATGTAATTGTGAATTGATTAATTAATTGAAAGTTATATAATATGTGGAAAATATAAAAA
TATGTTAATGAGTTATTAATCAATAAAATTTAAGAGTGAACAATTATGAAGGATAATCAA
AAAAATTGAAATTGTGAAAAAAGATCAATATGACCGAAGAAGTTAAAACCCAAGAAGTCG
GAGAAGCTGAAGTTGAAAACACAATGGCTGGTACTAGAGCCAACCAAAGTCGTTCTGAAA
AGAAGGCTCGTAAGGCTATGGCTAAGATGGGTTTAATTCCAATCAACGGAATTAACCGTG
TTGTTCTTAGACGTTCCAAGAACATCTTATTCGTTGTTTCTCAACCAGATGTTTACAAGA
GCTCTGCTGCCGACACTTACATTGTCTTTGGTGAAGCTAAAATTGAAGATATTAATGCTA
AGGCTGCTGCTATGGCCGCTCAACAACGTAAGGCCCAAGAAGCTGCTGAAGCTGAAGCTA
AGAAGACTGAAGAAGAAGTTCCAGAAGCTACTACTGTTACCGAAGAAGATGACAATGAAG
TTGTTGATGAAACCGGTCTTGAAGCTAAGGACATTGAATTAGTCATGCAACAAGCTAATG
TTAGTCGTAGCAAGGCTGTTAAGGCTTTAAAGAACAACAACAATGATATTGTTAATGCTA
TTATGGAACTTACTATGTAAATTAATTTATAAGCAAATAATTTATAATAAAAAAAAAT
>Locus215v1rpkm969.21
ATAAAATTTATATAAATTTTTTTTTTTTAGATTCTATTCTATTAAAAAACCAGTTTTTAT
CCTGGTTGTTAAGGCGTTGTCTTAGCATACATAAGGTCTCTGGTTCGACCCCGCAACCCT
GATGTTTCCTCAACGTGGGTTTTTCATTAGTACTTGTTCGCTTGCCAGGTGTTAGTATGT
TCTTCCTTAATTATACCACATTTCTTAATTTAATAATTTATTGTACTGCCTGACGCTTAT
AGTCTTTAATATTGTTTCTTTGAGAAATACCAACCTTTAACCAATCTGTAATGTAGAATA
ACCAATTAGAATCACGTGACTTCTGGGCTGGGCTTCACCAGCCTCGTTAGAGGTTGTCGG
GCGCCAATAACAATATGTGGCTCGCGGATATAAATTCAGCAATTATTGTACAAGATTGGG
AGAGCCGAAGCTGACTTCAGTATGGCAGTCCATGAGGGACACATTACCACCTAATTATTA
GGGAGTGGGCTTACTGCTTCACATTAGGGAAGATGTAAG
>Locus216v1rpkm961.24
AAAAAATTAAATTATTTAATTAATTACATTTTTAAGTTAATTTAACATGGCTGACACTAA
CGAATTAGTTGCTAACTTCCTTAGCATGTTCAAGAACTCTCGTCAAGCTAAGACTAACAC
TATTGTTAGTGAAGATGAAATTCTTGCTGATATGGAAGAACTTTTCATTGTTGGTCCAAC
TAAGTTAAAGGAAATTGTTAAGCACTTTGTTGGTGAACTTCAAAAAGGTTTAGATCACGA
AGGTGCTACTGTTGCTATGCTTCCATCTTTCGTTACTAACCGTCCAACTGGTAAAGAAGT
CGGTTCTTACCTTGCTTTAGATTTAGGAGGTACCAACTTCCGTGTTTGTGAAGTTTACCT
TGAAGGTCAATCTTCTGTTCGTCTTAGACAAAAGAAGTTCACTATCCCAGAAGAATGCAA
GAACGCTGATGGTGAAGTTCTTTTCGATTTCCTTGCTAGTTCTGTTGAATCTTTCCTTAA
GGACAGTGGTGTTGTTCCAACTGGTCAAAACTTAGAACTTGGTTTCACTTTCTCTTTCCC
AGTTAACCAAACCGCTCTTAACGCTGGTAACCTTTTAGTTTGGACTAAGGGATTCAACTG
TTCTAACACTGAAGGTAGAGATGTTGTTGAAATGTTAAATGAAGCTTTCACTCGTAAGGG
ATTAAAGGTTAAGGTTGCTGCTCTTGTTAATGATACTGTTGGTACTCTTATGTCCCACGC
CTACAATGACCCACAAACTCTTGTTGGTGTTATTCTTGGTACTGGTACAAACGCTGCTTA
CGTTGAAAAGATTGAAAATGTTAAGAAGTGGAAGGGTCCAAAACCAGCTTCTGGTGAAAT
GATCATTAACTGTGAATGGGGAGCTTACGATGAAGAAAAGGCTATGCTTCCATTAACTCA
ATACGATAACAAGTTAGATGCTGAATCTCAAAACCCAGGTCAACACATTTACGAAAAGAT
GATTTCTGGTATGTACCTTGGTGAAATTTGTAGAAACGTCTTCCTTGATCTTATTGAAAA
GAAGTACCTCTTCAACGGTTACTTAAGTGAAGAATTAAAGAAGCAAAACAGTTTCGAAAC
TCAATACATGTCTAGAATTGAAAGAGATTACTCTGCTGATTTATCTGATACTAAGATGAT
TCTTCAAGATCTCTTAGGTATTCCAAACACCACTGCCCGTGACCGTCGTATTGTTCGTCG
TATTGTTGAACTTGTCGGTATCAGAGCTGCTCGTCTTTCTGCTTGCTGTATCGCTGGTTT
AGTTACTCAAATGAAGAAGCTCGATGGTTGTACTGTTGCTATTGATGGTTCTGTTTACGA
ACACTACCCACACTTTGGTAACAGAATTAAGGATGCTCTTCACGAACTTTTAGGTATCTT
CGCCGAAAACATTACCTTAGCTTTAGGTAAGGATGGTTCCGGTATTGGTGCTGGTGTTAT
TGCTGCCTTAGCTAACTAAATTCGTTAAAATAAAGTAATTAATTGAAAGTGTCTTCTATT
TTATTTCTTAATTAAATATAAGAAATAAAAATATTGAAGTAAGATTAAAGGGGATTTTTT
TTTTGATATCTTAAAGCAATTTGTTAGACAAAAACTATCTTCTAGTATTTTAAATAAATT
TAATAATAGAATCTATAGATTTTTATCATTAATTATATAAAAATTATTTTAATTTTAAAT
ATAATATAAATTGAATTATAATATTGAAAAAAAATATAAACCCCTTTTAATTCAAAAAAA
AAAATAATTAACCTAAAAAATGAAATCAAAACATTGAATCTTAACAAAGAGATATGATGT
AATAATTAAATTAAATTGAATAATTTAGATAAAAAATGGAAAAAAGTATTTTAAAAAAAC
ACACACAACATAAATTAATTTAAGGTTCTAAAGAATACTTGTAATTATAATAATAAGTAT
TCTTAATTAAAGACTTTAATATAATTCATTTTAAACTCATAAATTTAATAAAATATTATC
TAATAATTACAAATTAATAATATTGATTATCATTTTTTTTATTATAAAGAAAAATTGATT
ATTAGTATTATTAATATATCCTTTAAAATTGTGTATAAATTAATCAAAAATATAAAATCA
AATAAAATCAAATAAAATCAAATAAAATAAATAAAAAAA
>Locus217v1rpkm935.85
CTTGATCTTTCAGATATGGAGGAAATGGCTCCAGCTAAGGTTGTTAAGAAGGAAAGTGTT
TACACTATTGACTGTTCCGGTCCAGCTAGTGATGGTATCTTAGATACTGCTGCCTTAGAA
AACTACCTTGTCACCAGAATTAAGGTTGACGGTCGTACCCAAAACTTAGGTAAGAACATT
GCCGTTTCCCGTAACAACAACGAAATTAAGGTCACCGTTTCTCCAAGCGTCCAATTCTCT
AAGAGATACCTTAAGTACTTAACCAAGAAGTACCTTAAGAAATCTTCCCTCCGTGATTGG
CTCCGTGTTGTTGCCTCTTCCAAGAGTGCTTACGAAATCCGTTACTACAACGTTGACCAA
GCTGCTGATGAAGAATAAATTTAAGGACGTATTTTTTGAAATTAATTTAAAGAAAATTAT
AAAATTTATTTAATAGTCAAAGTACTAAATAAATAAATGAAATAATTGGAATTTAAAAAA
AAA
>Locus217v2rpkm51.16_PRE
TTAACTTTATTTTTTTTATATATTTTTTTTTTATAAATGGATGAATTCATAATTACCAAA
AAATAAATAAAAAAAAATAAATATTATGGATTAATAGAAGGTTGTTAAGAAGGAAAGTGT
TTACACTATTGACTGTTCCGGTCCAGCTAGTGATGGTATCTTAGATACTGCTGCCTTAGA
AAACTACCTTGTCACCAGAATTAAGGTTGACGGTCGTACCCAAAACTTAGGTAAGAACAT
TGCCGTTTCCCGTAACAACAACGAAATTAAGGTCACCGTTTCTCCAAGCGTCCAATTCTC
TAAGAGATACCTTAAGTACTTAACCAAGAAGTACCTTAAGAAATCTTCCCTCCGTGATTG
GCTCCGTGTTGTTGCCTCTTCCAAGAGTGCTTACGAAATCCGTTACTACAACGTTGACCA
AGCTGCTGATGAAGAATAAATTTAAGGACGTATTTTTTGAAATTAATTTAAAGAAAATTA
TAAAATTTATTTAATAGTCAAAGTACTAAATAAATAAATGAAATAATTGGAATTTAAAAA
GCAATATAATTATCGTATAGAGTTCATTTTTTTTTAATATTTTAAGTTTTATAAATGTTT
TAGAAATAATAAGTGTAAATA
>Locus218v1rpkm932.26
AAAAAAAAAAAAAAAAAAAAAAAAAAAAAAAAAAAAATAATTTATTTAATAACTTAGAAA
ATAAAATTAATAAAATAAATAAAATAAAATAAAATATATGATACATATATTTAAGTATTA
GATCACGTGTTAACATATAAAAACATTAATTCATATGATCCGATTATTTATATTGATTGG
TCAATCACTAGTTGATTTTTATTACGAAAAAAAAAAGAAATGCAAAATTATAAAACTTAA
TTTCCCTCTTTCTCAGTAAATTATTTAAATTATTTTTAAATAAGAATTAAGAACACAAAA
TGCAAAACGACAAGGGAAAACTCGTTGATCTTTACATCCCAAGAAAGTGCTCTGCTACTG
GTCGTCTTATCACCGCTAAGGACCACGCCTCTGTCCAAATTAACATTGGTGATGTTGACC
CAGAAACTGGTGTCTACACCAAGACTTACACTACCTTTGCCTTCTCTGGTAATGTCAGAT
CTCAAGGT
>Locus219v1rpkm923.89
ATTTATTTTATATTATATTAATTGCTGGTCAATAATTAATTTTTAAAACTTTTTTTTATT
TAAAAAAATGTATAAGACAATCGGTATTGCCGCTTTATTTGTAGCATCAGCTAGTGCTGC
ATGCTGGTCTGATTCATTAGGATACCCATGTTGTAGTTCCGCTGATATTCAAGTTGTATC
TGAAGATTCTTCTGGAAAATGGGGTATTGAAAATAACAACTGGTGTGGTATTCCAAAGGA
AACTTGTTGGGCTGAAGCACTTGGATATTCATGTTGTCCAAGTGGTACTCCAGTTAGTTA
CACTGATGCTTCAGGTGATTGGGGTTACGTTAATGATTGGTGTGGTATTGTTAAATCCAC
AAAGACTATTCCAACCACTACTAAACAAATTCAACCAACTCAACAAAAGTGCTGGTCTGA
ACCAGATTACCCATGTTGTAAATTATCTTCTACTAGAGTAGAATACACTGATGCAAGTGG
TAGTTGGGGTATTGAAAATGGTAACTGGTGTGGTATTGTAAAGTCTTCTTCTACTACTAC
CAGAAGAACTACTACTACTACTGTTAGAACTACTACTACTACTAGAAAAGTTAAACCAAC
TTACTCTGTTATTTACGAAATTGGTGGTAGATTAAACACTGGATATGATAACTGGGGTTG
GGATTCTAGTTTAACTTTCAAGGATGGTTCTATGGTTGTTACTGCTGATAAGGGTTCTTA
CGGTGCTGCTTCTATTAAGAATACTAAAAAAGACTTTGGTGTTGGAGGTAGTATTCGTTT
TGATGTTAAATCTAAAGGTAAACTTTTAGTTAAAGTCGAAAGTACTGAAGATAAAGAAGT
TGCTATTGTTGGTACCACTGATGGTGGAGAATCTGACTTCAAGACTTACATTTTCGATAT
TGATTATGATGGTCCATTCGATCGTATTAACCTTCAAGATAGTAATGGTAATGGTGATCC
AATCTATATTAGATATTTAATTTACTCTACTGGTTCTGCTGATGATTTCGTTGATCCAAT
TGACACTTCAAGACAACCAGTTGTAACTACTAGAAAGAATACTGGTAGAGCTACATACAC
TACTATTTTCAGAACTACTAGTTCTATGCCAAATGGTTATGATGACTGGGGTTGGGGATG
TAACATTTCTTATTCTGGTGGTGCCATGGTTATTACTCCAGAAGAAGGTGAATATGGTGC
TCTTTCTCTTAAGAGAATTAGTGGTTACTTCAAGGGTGGTTCTATCCGTTTCGATATGAA
GAATGAAGGTAAGGTTAATGTTATGGTTGAAAATTCTGATACTGATGACAAGATTACTGT
AAAATCTATTAACCCAAGTAGTTCCTACGAAACTTACATTCTTGATGTTGACTTTGGCAG
CTTTGACCGTATTAATTTCCAAGATGCCAGAGGTGATGGTAGTCGTATTTGGATTAAGAA
CCTTGTTCACTCTACTGGTTATGCCGATGAATTTGTTGACCCAATCTAAATTAATTAAAA
AAAAATTTAATTAATTTAGTGTAGTAAAAAAAACAAAACAAAACAAAAACAAAAAAAACA
AAACATAATATAATATAAAATATTAAATATATATATATATAATAGTATATATGCTTAGGT
CATATATATATGTATATATAAAGAGAGAGAAAAATTAAAATAAAATAATAAAAGAAGTTA
CATTAAAGAGTATTTATTAATAATAATTAATTATAGTTAAATTCAAAAGTTTTTTAAAAA
AACAATATTTTATATAAAATGTAAAATAAAAAATAAATAATAATAATAATAATAATAATT
AAAAAAAATACACACAAATGTAATATAATTTAATAATTAATAACTTTAAAAAAAAAAGTG
GTTTTTTTTTATTAAAAAAAAAATAAAAAAAAAAGAAGTAAAAAT
>Locus220v1rpkm922.22
AAAAAAAAAAATAAAAAAAAAAAAATAAATATATATATTTTAAAAAAAAAAAATAAAAAT
GAAATACTTATCTACTCTCTCATTATTATTAGCTGGTCTTGGCACAACTTTAGTTCGTGC
TTATGATGAATGTAAAGCATGTAATGTTGTTTATGTTGAAGGTGATGAAAAATGGGGTGT
TGAAAACAATGACTGGTGTATAATTCCATCCAAGTGTGATAATGGTGAAAAGGAATGTTT
CGCTTACCCATTATACAACTGTTGTAAAGGATGTGATGTTATTGAAGAATCTGATGAAGG
TAAATGGGGTATTGAAAATGGTTACTGGTGTGGTATTAAAGATTCTTGCTTTAAGACTGA
CGAACCAGTTGAAGAACCAGTTGTTGGAAATGACTACGTTCTTAAGGATGGTTGGTATAC
CATTAAAAACCCAAATTCTAACAAATATCTTCAAGTTAGTTATGGTAGAGGTGGTGATGC
CGTTAATGTTGTTATCGGTTCCAACCCACAAAAATGGAAACTTGAAAATGTTGGTGATGG
TTATGTTACTTTACTTACTATGTATGGTGACTACATGTTAGATGTAGCTGCTGGTGATAG
TAAAGATGGTGCTAACATTCAAATTTATTCTGCTTATGGTGGTGATGCTCAACAATTTGC
TATTATTCCAACTTCTAACGGTAATACTTATGTTATTGGTAGTAAGGTTAGTAATGGTGA
AAAAGTTCTTGATATTGAAAAAGCTAGTACTTCTGAAGGTAGTAATGTTTTACAATGGGT
TAATGGTGAAAAAGCTAATCAAACTTGGATTTTTGAATCTGTTAGTGCTCCATCTGAAGA
AGAAGTTAATCCACCAAAGAGTTCTTCAAACTTCCAATATGAAGCTTACATGCAATACAG
AGATGCTCCAGGAAATTACCTTAACAGTTGTCCACAAGCTGGTAGAATTATTAAGGAAAG
TTACAATGGTATTAATGGTGGTAATAGTTTAAATGTTTACTTACCTTATGGTTATGATAA
GAATAAGCAATACAATATTTTCTATCTTATGCATGGTGGTGGTGAAAATGAAAATACTAT
TTTCTCAAGAGATGTTAACCTTCAACCAATTATTGATAATTTAATTATGAATGGTGAACT
TGAACCATTGATTATTGTTACTCCAACTTTCAATAAATGTGAAGCTCGTACTTTCTACAG
AGAATTCCGTGAATCTGTTATTCCATTTGTTGAAGGTAAATATTCTACTTATGCTAAATC
TACTTCTGCTAATGATATTAAAGCTTCTAGAATGCATAGAGCCTTTGGTGGTTTCTCTAT
GGGTTCAGCTTCTACTTGGGCTGTTCTTGTTAATTGTATTGATATTGTTGGTTACTTTAT
GCCACTTAGTGGTGATAATTGGGAAGCTGATGGTGGTTATGGTAAAGCTAAATCTGTAGC
TGATGCTATTAACAGAGCTGGTTTTAAGAAGGATGAATTCTATATCTTTGCTGCTACTGG
TTCTGAAGATATTGCTTATCCAAATATGAACCCACAAATGGATGAAATGAAGAAAATGGA
TCCATTTGTTTATACTTCTGATTTCTCTAAAGGTAACTTTTATTATCTTGTTGCTCCAGG
TAAAACTCACTGGTGGGGTTATGTTAAACATTATATCTATGATGCTCTTCCATCCTTCTT
CCATGAAAAACAAGATTAAAAATAAAAATAAAAAAAAGAACAATTAGTTTTTTTTTTTTT
TTTTT
>Locus221v1rpkm911.63
TTACTTAAACCAAATGGTAAATTATGTTTAATTGGTATTCCAGCTGTTGAAATGAAGGTT
CCAGTTATGCCAATTATTTTTGCTCAAAAAACTATTTGTGGTTCTATTGTTGCTGGTAGA
AAGTTCACTAATGAAATGCTTGAATTTGCTGCCTTAAATGGTGTTAAACCAAAGGTTGAA
CTTATGAAATTATCTCAATGTAATGAAGCTATCGAAAAGGTTTTAGCTAACAAGGCTAGA
TACAGAATTGTTTTAGAATCTGAAAACTAAATTTAAATTAAATTTTTTAAATATAGTTTA
TTAGAAATATAAACAATAAAAAAAAAAAAAACAAAAAAAAAAAAAAAAAAAAAAAAAAAA
AAAAAAAAAAAAAAAAAAAAAAAAAAAAA
>Locus222v1rpkm898.70
ATGATTCTCTATCGTGACGTTATCTCTGGTGATGAAATCGTCTCTGACGCTTACAAGATT
ACTGAAATTGGTAATGGAATTGCCATTGAAGTTGACTGTAAAATGATTACCATTACCGGT
AATGAAGATTTCGATATTGGTGCCAACCCATCTGCTGAAGATGAAGAAGATGGTCCAATC
CCAGAAGATGCTCAAGTTGTCAACAATGTTGTCTATTCCTTCCGTCTTCAAGAAACCCAA
TTCGATAAGGCTTCTTACAAGGTTTACATGAAGGGTTACATGAAGAGTATCAGAAAGTAC
CTTCAAGAAAACAACCCAGAACGTGTCCCAGATTTTGAAAAGGAAGCTGTTATTCTTTTC
AAGAAGATTCTTGCTAACTTCAAGGATTATGAATTCTACGTTGGTGAATCTATGGACCCA
GATGGTGCTGTTCTTCTTCTTAACTACAGAGAAGATGGTGTTACCCCATACTTTACTATT
TTCAAGGATGGTCTTAAGATTGAAAAGTTATAGATGCATTAACAAAGTTGTATTTATAAA
TGAAAAAAATATTTTATAAATAAGGAATATTTTTTTTTATTATTATTATAATAATTTAAA
AGTTATTTAAAATTAAAAAATTTTTAAATTAATAATATAAAGAAAAAAATATAAACAAAA
AG
>Locus222v2rpkm16.94_PRE
ATTGGACCATCTTCTTCATCTTCAGCAGATGGGTTGGCACCAATATCGAAATCTTCATTA
CCGGTAATGAAGATTTCGATATTGGTGCCAACCCATCTGCTGAAGATGAAGAAGATGGTC
CAATCCCAGAAGATGCTCAAGTTGTCAACAATGTTGTCTATTCCTTCCGTCTTCAAGAAA
CCCAATTCGATAAGGCTTCTTACAAGGTTTACATGAAGGGTTACATGAAGAGTATCAGAA
AGTACCTTCAAGAAAACAACCCAGAACGTGTCCCAGATTTTGAAAAGGAAGCTGTTATTC
TTTTCAAGAAGATTCTTGCTAACTTCAAGGATTATGAATTCTACGTTGGTGAATCTATGG
ACCCAGATGGTGCTGTTCTTCTTCTTAACTACAGAGAAGATGGTGTTACCCCATACTTTA
CTATTTTCAAGGATGGTCTTAAGATTGAAAAGTTATAGATGCATTAACAAAGTTGTATTT
ATAAATGAAAAAAATATTTTATAAATAAGGAATATTTTTTTTTATTATTATTATAATAAT
TTAAAAGTTATTTAAAATTAAAAAATTTTTAAATTAATAATATAAAGAAAAAAATAT
>Locus223v1rpkm889.28
AAAAAATAAAGAATAAAAAATAAAAAATAAAAATAAAATTAAAATTAAAATTAATTAAAA
TAAAATAAACCTATTACAAATATTGATTATTTGTTAATTAATAAAAAAAAGAAATACAAA
AAAAGAAAATGAAATTATCAACTGCTTTAGCTATTATTGCAGCAGCTGCTTCTGCAAATG
GTTATGAACTCTTAAGAGATTATTCTAAGGGTTTCAGAATTGGTGCTGCTACTAACACTA
TTCACTACAGTAATTCTAACTATAACAATGCTATGAAAGCTTTCAATTATATGGTTGCTG
AAAATGCTTGTAAATTTGTTAGTATTCAAGGTACCAAGGGAAAATTCAACTTTAATGATT
GTGATAATCATTTAAAGAAAGCTCAAGAATTAGGTATGGATTTCAGAGGTCATGCTTTAG
TTTGGCATAGTATGGCCCCAAAATGGCTTGAAAACGAAGATGCAAATACTATGAAAAACT
CTATAATTAATCATATTACTACTGTATTAAAGCATTATGAAGGAAAAATTGATACTTGGG
ATGTAGTTAATGAAGCTATTGATGATAGTTCTAATGGTAATGGATGGAATATGCGTAAAT
CCTTCCTTTACAATAAAGTTCCAAACTTTATTGATATTGCTTTCCAAACTGCTCGTCAAG
TATCTCCAAAAACTAAACTTTTCTATAATGATTATAATACTGAAGGTATTTGGGGAAAGA
GTGAATCTGTTTACCAATTTGTTGCTGATTTAAAGAAACGTAATATTCCAATTGATGGTG
TTGGTATTCAATATCACGTTAGTCTTGAAAATAATCCACGTTTCGACAAAATTAATGATT
TAATTAGTCGTTATTGTAAATTAGGTGTTGAAGTTCACATTACTGAAATGGATGTCAGTT
GTGACAAAAACTGTTGGGCCAGTGATGTTGAACAACAACAAGGTAAAGTTTTTACTAATG
CTTTACAAGCTTGTCTTAACAATTCTTGTTGTACCGGTTTCCTTGTTTGGGGTATTGGTG
ATAACGATAGTTGGATTGGTGGTGATAAGAAAGGTTTACTTTTCAATTCCAATTACCAAC
CAAAGTCTCAATACACTGCTGTCTTAAATCTCTTAAAATCTACTACTGCTGCTTCTCTTG
GTAATGGTGGTGGTAACACTGGTAATGGTGGTAATGGTGGTAGCACTACACCACAACAAC
CATCTGAAGACATTACTAAGAAAGCTGTTAAACTTGATAATGGTAACTATTACATTAAGA
ATCCAAATTCTGGTAAATATCTTAGAGTAGGTAAAGCTGGTAACAGCCAAAATGTTGTTA
TTGGTTCCTCAGCTCAAAAATGGAAGCTTACTAACACCGACGATGGATATATTACTTTAG
TTAGTGAACTCGGAAATTACATGATCGATGTAGCAAATGGTAGTGGTGAAAATAACGCTA
ATGTTCAAATCTATGATGCTTATGGAGGAGATGCTCAAAAATTCGTTCTTTTAAAGACTT
CTCAATCCAACACTTACGTTATTGCTACTAAAGCAAGTAATGGATACAGAGTTCTTGATA
TTGAAAAGAATGGTACTGCTGAAGGTAGTAATGTTTTACAATGGGATAACCAAGAAAAGG
CTAATCAATTTTGGGTTTTCGAAAAGGTTAATGATAATAACAATGGAGGTAATAACCAAA
ATCAAGAAGATACTTGTTGGTCTACCTCATTAGGCTATCCATGTTGTAAATCATGTAATA
CTTCAGCCGTTTTCGAAGATAATGATGGTAAATGGGGTATTGAAAACGATGACTGGTGTG
GTATTCCAAAGAGTTGTTCTTCAAGCACTAGTTGTATTGGTGCACAAGGTTACCCATGTT
GTAAGACTACCTGTTCCGTCTTCTCTACTGATAGTGATGGTAAATGGGGTATTGAAAACG
ACAATTGGTGTTTAATTGATAGTTCTAAATGCTAAATACAGTAGCATAAAATATAAACAA
TAATATAGATATAAATAAATAATATAAATAATAATAAAAAAAAAAAAAAATAGAAAAAGT
ATTTTTATATAAAAATGATATAAAAATACAAAAAATTCAAAAAATTCAAAAATTCGAATT
ACATATATATATATATTATACGTTTAACAATAAAAAAATTAAAAATTTAAATATATTTTA
AAAAAAATGTAAATATATTATTTATTTGAAAACGAATAGGTAATATATATAAAAAATTAA
AAATATAAAAATAAATAAAAAAATTAAAAAAATATAAAATATAAAATAAATAAAAACAAT
TAAAAAATAAAAAATTTGTGGGTTAAATATATAATTAAAATTTTTGGGTTAAATATATAA
TTATTAATTAAATTTGTG
>Locus223v2rpkm11.78_PRE
GGGATGTAGTTAATGAAGCTATTGATGATAGTTCTAATGGTAATGGATGGAATATGCGTA
AATCCTTCCTTTACAATAAAGTTCCAAACTTTATTGATATTGCTTTCCAAACTGCTCGTC
AAGTATCTCCAAAAACTAAACTTTTCTATAATGATTATAATACTGAAGGTATTTGGGGAA
AGAGTGAATCTGTTTACCAATTTGTTGCTGATTTAAAGAAACGTAATATTCCAATTGATG
GTGTTGGTATTCAATATCACGTTAGTCTTGAAAATAATCCACGTTTCGACAAAATTAATG
ATTTAATTAGTCGTTATTGTAAATTAGGTGTTGAAGTTCACATTACTGAAATGGATGTCA
GTTGTGACAAAAACTGTTGGGCCAGTGATGTTGAACAACAACAAGGTAAAGTTTTTACTA
ATGCTTTACAAGCTTGTCTTAACAATTCTTGTTGTACCGGTTTCCTTGTTTGGGGTATTG
GTGATAACGATAGTTGGATTGGTGGTGATAAGAAAGGTTTACTTTTCGATTCCAATTACC
AACCAAAGTCTCAATATACTGCTGTCTTAAATCTCTTAAAATCTACTACTGCCGCTTCTC
TTGGTGGTAATGGTGGTAATAGTGGTTACGGTGGTAATGGTGGTAACAATAATTATCAAC
CACCACAAAGTAGCAGTGGTAATTCTGTTACACTTTCCGATGGTTATTACTACATTAAGA
ATACCGCTTCTGGTAAATATCTTAGAGTTAATAGAGCAGGATCTGGTGAAAATGTTGTTA
TTGGTTCAAATCGTCAAAGTTGGAAACTTACTAACATGGGTGATGGATACATTACTTTAG
TTAGTAGTCTTGGTGAATATATGATTGATGTATACAGAGGTGATGGATCAAATGGTGTCA
ATATTCAAATCTATAATGCCTATGCTGGAGATGCTCAAAAGTTTGTTATTTTGAAAACTT
CTCAATCTAATGTATATGTTATCGCTTCAAAGGTTAGTAATGGTTATAGAGTTCTTGATG
TTGAAGGTAACGCTACTGGTGAAAATAGTAATGTTTTACAATGGGATAACCAAGAAAAGG
GTAACCAAATGTGGGTTTTCGAAAGAGCTTAAATAAATAACTAAAAAAAAAAAA
>Locus224v1rpkm869.94
CTTCTAATAAAAAACTTACTTACGATGAATTTAAGAAAGAATTTATTGACAATTGTTTAG
CTGTTATTATTGATCAAGATGAAGAACCAAAATGGTCTGTTAGTACTGCCGGTATAACAG
CTAAATACAGTAACTACGCTCTTAACATGGTTAATTACAACCGTGGTAGTTTACCAACTT
CCGAAAATGATAAAGTTAAATACAAAGAATTTAAGGCTGCTAATTCTAGTGGTATTGCTC
GTTTCAGTGTTAGTTTAGAATGTAATGATGGTTCTTACGTTGGTGACAAATGTAGATGTC
AAGCTTGTCCAACTAACTGTGCTAAATGTCTTGATGCTAACACTTGTACTTTATGTCAAG
AAAACAGTGTCTTAGAAAATGGATTATGTGTATGTAAGAAAGGTTACATTCTTAATAATG
ATGGTAAATGTGTTATTGTTACTACTACTACTACTACTACCACTACCACTACCACTACCA
CTACCACTACTACTACAACTACTACTACAACTACCACTACTACTACAACTACCACTACTA
CTACTACTACTACTACTACAGAACCAGAACCAGAAGAAACAACTATGCTTGTTGCTCCAA
CTGAAGAATTAGAAGAACCAGAAACTACTACTTCTAATCCAGTCCAAGATGTTGAAACTA
CAATTCCAGAAGTTGAAACTCCAACTCCAGTTTCCTCTGAAGATGATGATAACGATTCTG
ATGAAGATGAAGAAGAATTAAGTGGTGGTGAAGTTTCTGAAATTGCTGATAATGTTGATG
AAAATGAAGATGAACCAGTAGCTGAAGAATCTACTGATGAAGAAAAGAAAGATGAAGAAG
AAGAAGCTAATAATGAAGAAAAGAAAGATGATGAAGAAAAAGAAAAGAAAGAAGAAGAAA
AAGTTCAAGAAGTTATTGTAAAGAAACCAAAGAAGATAACTAAGAAAATCTCTAAAAATG
TTAAATGTAGAGTCACTAAATCACCAATAAGAGGTACTACTAGATGTGGTGAAAAGTTTG
GTAAATGTCCATCTAACCAATGTTGTAGTAAGCACGGTTGGTGTGGTAAAAGCAATTCCT
ACTGTGGAAAAGGTTGCCAATCTGAATTTGGTAAATGTAATTAAATAAATAAATAAATAA
ATAAATAAATAAATAAATAGAGCAAACTTATTTATTTAATTACTAAAAATGATATAGAAC
TTAGTTATTGATAAGAAATTTATTAATTTTTATTAAAAAGAATTAATAAAAAAATTTTAA
AACAAAAAAAAAAATAAATAAATAAATAAAAAAAA
>Locus225v1rpkm867.30
TTATATAATAGAGTTTTATATTAAAAAAAAAGTAAAAATTCTTGAGGAATTTTTAAAATA
AAAAAAAATAATTTAAAAAAAAAAAAAACAATATATAATTTAAATTTTATAAATAGATTA
AATTTCAATTAAGAGAAAAAAAAATGAAAACAATCTTCTTTTCTTTAATTGCAATTTTCT
GTGCTCTTGTTTGTGCAGACAAAACCACAGGTCCAAAAGGTGCTCAACTTAGAGATGGTT
GGTATTTTATTAAGAATCCAGCTTCTGGTAAATATCTTCAAGTTTCAGGTGCCACTAATG
GTGGTGCTGGAGGTAATGTAGTTATTTCAACAGGAACTAAGGATAATGGTCAAAAATGGA
AAATTACTAATGTAGGTAATGGTTTAGTTACTTTCACCACTGCACTTGGTGATTATATGA
TTGATGTTGAAGCAGGTTCAGGTAAGAATGATGCCAATATTCAATTATATAATGCTTATG
GTGGTGATGCTCAACAATTTATGATTTTAAAGACAACTGAAAAAGATGTTTATACTATTG
GTACTAAAGTTAGTTACTTTGATAAAGCTCTTGATATAGCTCAAGCTAAAACTGCTGATG
GTACAAATGTCGTTCAATGGACTAATGAAATGAAAGCTAATCAAAGTTGGACCTTTGAAA
GAGCTGACGATGATGTTGAAGAATGTTGGTCTGAAGCTTTAGGTTACCCATGTTGTTCTG
AATGCATAAATGCCTACGCTGAAGATGCTGATGGCAAATGGGGTATTGAAAATGATAACT
GGTGTGGTCTTTTATCACATTGTATTTAAATACAATAAATAAAAACGACTAAATAAATAA
TAAATAAAAATATAAATAAAAATAAAAATAAAAATAAATAAAAAAAGACTTAAATAAATT
ATAGAAAAAATGAAGTAACAAAAAAAATAAAAATAAAATAAAAATAAAATAGAAAAAAAT
AAAAAATTAAGTAAAATAAATCAAAAATAAAAATAAAAATAAAATAAAATAAATTAAAAT
AAAACAAAATAAAATAAAATAAAAATAAAAAAAAGAAATAAAAAATAATAAAAAATTAAA
AAGAAAATAATAAAATAAAAGTTAAAATAGAAATTAAAAGAATTATACATAAAAAGTTTT
AGTATATATATTGAAAAATATAAAAATGTAAAATAAAGCTTTAATTTTTTTTTTTTAAAA
AAAAATGTTTTTTTAACATATTTATATAAATATATATATTATATCTGTATAGTATTTAGA
ATAATAATGATTATATAACAAAAAACTCTATTTTATATTAATATATTGTTTTATATATAG
TATGTATAGTATA
>Locus226v1rpkm863.31
AAAAAAAAACTAAAAATTAAAATAATTAAAAAAAGCTTAAAAAAGATAATAAAAAATTAT
TTTTAATTTATTTTTTGAAAAAAATTAACATAAAAATTTTTAGTCAAAAAAAAAAATAAC
AAGATGAAATACACTACTTTATTAACTACTTTATTCGCTGTAGGAGCTATGGCTTCTCAA
TGTCATCCACAATACCCATGTTGTAGTGGATGTGATGTTATTTACACTGATACTGATGGT
GAATGGGGTGTTGAAAACTATGACTGGTGTTTCATTGACAGCAATCGTTGTCATGGAGGA
GGTAACTGTAGCCCAGCTTTCCAAAGCCAAGGTTACCAATGTTGTAGCAACAACAATTGT
AATATTGTTTACCAAGATGGTACTGGTAACTGGGGTGTTGAAAACAACCAATGGTGTGGT
CTTTCCTACAACTGTGGTAACACTCCAACTACTAGAACTACTACTAGAACTACTACTAGA
ACTACTACTACTACCACTAGAAGACCAGCTCAAACTAGTGATAACTTCTTTGAAAATGAA
CTTTACAGTAACTTCAAGTTCCAAGGTGAAGTTGATACATCTATTGCTAAATTAAGTGGT
CAATTACAAGAAAAGGCTAAAAAGGTTAAGTACGTTCCAACTGCTGCTTGGTTAGCTTGG
GAAGGTGCCACTAATGAAGTTCCACAATACCTTAATGAAGCTGGTGACAAGACTGTTGTC
TTTGTCTTATATATGATTCCAACTCGTGATTGTAACGCTAATGCTTCTGTTGGTGGATCT
GGTAGTTTAGACAAGTACAAGGGTTATGTCGACAACATTTACAACACTATTAACAGATAT
CCAAATTCAAGAATTGTTATGATTCTTGAACCAGATACTATTGGTAATCTTGTTACTGCT
AACAATGATAATTGTAGAAACGTTCAAAACATGCACAAACAAGCTCTTTCTTACGCCATT
AGTAAATTCGGTACTCAAAGTAATGTTAGAGTTTATCTTGATGCTGCTCACGGTGCTTGG
TTAAATTCACACGCCGATAGAACTGCTCAAGTTATTGCTGAAATCTTACGTAATGCTGGT
AATGGTAAGATTCGTGGTATTAGTACTAACATTTCTAACTACCAACAAGTTAGTGATGAA
TACCAATATCACCAAAACCTTAACAGAGCTCTTGAAAGCCAAGGTTTCAGAGGTATGAAA
TTCATTGTTGATACTTCTCGTAATGGTCAAAATGTTACTGCTGCCTTCTCTAGAAACAAC
ACCTGGTGTAACTTCAAGGGTGCTGGTTTAGGTCCACGTCCACAAGCCAATCCAAATCCA
AACATGCCTTTACTTGATGCTTACATGTGGATTAAAACTCCAGGTGAAGCTGATGGTTCT
GCTACTGGTTCTAGAGCTGATCCAGTTTGTGCTAGACAAGATTCTCTTCAAGGTGCTCCA
GATGCTGGTTCATGGTTCCACGATT
>Locus227v1rpkm858.85
CACAAATTACAAAACTTTTTTTTTAACAAATATCAAAAATATTAATTTTCAATCAATTAA
AATAAAAAAGATATAAAAATGAAGGCTAGTATTGCTTTAACTGCTATTGCTGCTCTTGCT
GCTAAGGTTTACGCTGTTCCACCAAGCTGTTTCTCCTTAAAGTTAGGTTATCCATGTTGT
TCTAATGCTAGCACTCCATCTGTCTATGAAGATTCTGATGGTAAATGGGGTGTTGAAAAT
GGTAACTGGTGTGGTATTCCAGAACAAGTAAAAGTATGTTGGTCTGAAAAATTAGGATAT
CCATGTTGTACTTCTACTAGTGTTTCTGTCTTTGAAGATAATGATGGTAAATGGGGTATT
GAAAACGGTAACTGGTGTGGTATTATTAATGGTCCAACTCCAACTCCAACTCCAACTCCA
AAAACAACTCCAAATCCAGAACCAACTATTGACCCAACTCAATACAAGATCAATGGTAAC
CCATTCAAGGGTGTTGATTTCTACCTTAACCCATACTACGTTGAAGAAGTTGAAAATGCT
CTTAACAATCTTATTGATTCTTCTCTTAGATCAAAGGTTGAAAAGATGAAGACTTTCTCT
AATGCTATCTGGCTTGATACCATTAATAACATGCAAAGTTGGTTAGAACCAAACCTTAAG
GGTGCTCTTGCTCAACACCAATCTACTGGTAAGGATGTCTTAACTGTCTTTGTTGTTTAC
GATTTACCAGGTCGTGATTGTCACGCTCTTGCTTCCAATGGTGAACT
>Locus227v2rpkm128.20
AAAAAAAAAAGAAATTTGCGTGCAAGTCACAAATTACAAAACTTTTTTTTAACAAATATC
AAAAATATTAATTTTCAATCAATTAAAATAAAAAAGATATAAAAATGAAGGCTAGTATTG
CTTTAACTGCTATTGCTGCTCTTGCTGCTAAGGTTTACGCTGTTCCACCAAGCTGTTTCT
CCTTAAAGTTAGGTTATCCATGTTGTTCTAATGCTAGCACTCCATCTGTCTATGAAGATT
CTGATGGTAAATGGGGTGTTGAAAATGGTAACTGGTGTGGTATTCCAGAACAAGTAAAAG
TATGTTGGTCTGAAAAATTAGGATATCCATGTTGTACTTCTACTAGTGTTTCTGTCTTTG
AAGATAATGATGGTAAATGGGGTATTGAAAACGGTAACTGGTGTGGTATTATTAATGGTC
CAACTCCAACTCCAACTCCAACTCCAAAAACAACTCCAAATCCAGAACCAACTATTGACC
CAACTCAATACAAGATCAATGGTAACCCATTCAAGGG
>Locus228v1rpkm844.65
ATTTTTTTTTTTTTAAAAAAACCAATTAAAAAAAACAAAAATGAAATTATCTATTACTTC
ATGTATTGCTTTAGCTGCTGCTGTTGCTAAAGTTAGCGCTGATTGTTTCTCTACTAGACT
TGGTTACCCATGCTGTTCCCCAAATAATACCAATGTTGTTTATGCTGATAATGATGGTGA
TTGGGGTATTGAAAATGGAAATTGGTGTGGTATGAGTAGTGGTGGTGGAAAATGTGAATT
AATTAGTGGTGGAGCTTCTTACCCATGCTGTGAAAATACTTGTGCTGTTCAATATACTGA
CGCTGATGGTCAATGGGGTATTGAAAATGGTGAATGGTGTAGTATTTCTAAGAGTGAAAA
ATGTAGAAACCAACCACAACCAGTCACCAGAACTACTACTACCACTTCTGAAGCTCCAAA
GCCAACCTCTAATCCATATGGTGTTCCAGAAAACCCACCAGCAGTTCAAGGTGGTAAGAC
TGGTAAGACTACTCGTTACTGGGATTGTTGTCTTGCTTCCTGTTCATGGAGTGAAAATGT
TGGTGCCTCTCACCCAGTTAATGCCTGTAAAAAGGATGGTACTACTCTTATTACTGATAT
TTCCAACTTATGGAGAATTAAGAGTGGTTGTCAAGGTGGTGAAGCTTACATGTGTAATGC
TCAACAACCATGGATTATTAATGATAAGGTTTCTTACGGTTTCGTTGCTGCCGGTTTTGA
CAGTGGTAACCAAAAGCAATGGTGTTGTTCCTGTCAAAAACTTCAATTCACTTCTGGTCC
AGTTGCTGGTAAGCAAATGATTGTTCAAGTTACTAACACTGGTACTGATCTTTCTGAAAA
CCACTTTGATATTCAAATGCCAGGTGGTGGTGTTGGTATTTTCAACGGTTGTTCTTCTCA
ATGGAATGCTGGTTCTGATGGTTGGGGTCAACGTTTCGGTGGTATTTCCTCCGTTTCTGA
ATGTTCTCAACTTCCAGCTGAATTAAGAGATGGTTGTAAATGGAGATTCGATTGGTTCAA
GAACGCTGATAATCCAGCTGTTGTTTTTGAACGTGTTCAATGTCCAAAGGAACTTACTGA
CATTACTGGTTGTATTCCACCAGATGATGCTCAACAAAAGAAGCCATGGTAAATTTAAAG
ATTTAAAGAAAGAAAGTAAAGAAAAAAAAAAAAAGAATTTTTTTTTTATTATTTTAT
>Locus229v1rpkm833.55
TTTTCTATATAATTTCTTTAAAGTAATTTACTTTTTAATAAAAATAAAACAAAATGACTA
AGGGAAAGGTTCTTTTAGCTTACTCTGGTGGTTTAGATACCTCCTGTATTCTTGCCTGGC
TTATCGAACAAGGTTATGAAGTTCAATGTTACATGGCCAACATTGGTCAAGAAGAAGATT
TTGAAGCTGCTAGAGAAAAGGCTTTAAAGATTGGTGCCACTGCTGTCTACATTGAAGATA
TCCGTCGTGATTTCGTCAACACCACTATTTTCCCAGCTATTCAAGCTAACTGTTTATACG
AAGGTGTTTACCTTCTTGGTACTTCCTTAGCTCGTCCAGTTATTGCTGCTAAGCAAATGG
AAATTGCTAAGAGAGAAGGTTGTCAATTCGTTTCTCACGGTTGTACCGGTAAGGGTAATG
ACCAAGTTAGATTCGAATTAGCTTTCTATGCTATTGATCCAAAGATTCAAGTTATTGCTC
CATGGAGAGTTCCAGAATTCTACAACAGATTCCAAGGTCGTAGTGATTTACTTGCTTACG
CTGCTGAAAAGGGTATTCCAGTTCAACAAACTGCTGCTAAGCCATGGAGTACTGATGAAA
ACCTTTACCACATTTCCTATGAAGCTGGTATTCTTGAAGATCCAAATGTCACTCCACCAG
TTGATATGTGGAAGCTTACTACTAACCCAGAAAAGGCTCCAGATACTCCAGAACACCTTG
CTATTACCTTCAAGGCTGGTATTCCAGTTAAGGTTGAAAACTTAGGTGATGGTCATGTTG
AAACTGATCCACTTGACCTCTTCCTTTACTTAAACCACCTCGGTAGAAAGCACGGTGTTG
GTAGAGTTGATATTGTTGAAAATCGTTTCATTGGTATCAAGTCTCGTGGTTGTTACGAAA
CTCCAGGTGGTACTATTCTTCGTGCCGCTCACGTCGATCTTGAAGGTCTTGCTATGGACC
GTGAAGCTCGTAGATTAAGAGATTCCTTAGGTGTTCGTTTATCTGAAATTCTTTACAACG
GTTACTGGTTCACTGCTGAACGTGAAATCATTCAAGCTGCTGTTACTGAATCTCAAAAGT
ACATTGATGGTACTGTCAGAGTTAAACTTTACAAGGGTTCCGTTACTATGGAAGGTCGTA
CCTCTCCAAACAGTCTTTACGACCAAGATCTTTCTAGTATGGATATTGCTGGTGGTTTCC
ACCCACTTGATTCTGAAGGTTTCATTAAGATTCAATCTATTAGATTAAAGGCTTACACTG
ACATGAAAAGCAGACTTGGTAAAAACTAAGTTTAAAATATAAAATATATAAAAAGTAATT
TATCTTTAAAAAGGAATAATAATAAAAAACAAATAATAGTAAAAAAATTTTTTCAATTAA
AAAAAAAAAATTTCAAAAATCAAAAAAACAATAACAAAAACAAAACAAATAACGAAATAA
ATCTTCAAAACAAACAAAACCAAGCAAGCAAAACTTTACAAATA
>Locus230v1rpkm824.40
AACTAATTGAGTACCTAATCCAAGTAATAAAAGAGAAGATAAATATTTCATTTTATACAA
CTTTAATTTTATTTTATTTTATTCTATTTTATAATATTAATATTGATTATTAATAGTTGT
AAAAAGTTAAAAAAAAAAATAAAATACAAAATATAAAAAATTAATTATAAAATAAAAAAT
AAAACAAAATAAAATAGAATAAAATAAAATAAAATTAAAGTTGTATAAAATGAAATATTT
ATCTTCTCTTTTATTACTTGGATTAGGTACTCAATTAGTTAAGGCATATGAATATTGCCA
AGGCTGTAGAGTATTTTATGAAGATGACCAACAATGGGGTGTTGAAAACAATGATTGGTG
TATTATTCCATCTAAATGTAAAGGTGAAGAATTAAATCAATGTTTCTCTTACCCAGAATA
CATATGTTGTGAAGGTTGTAATGTAATAGAAGAAACAGCTGAAGGTAAATGGGGTATTGA
AAAGAACCAATGGTGTGGTATCAAAAGTTCTTGTTTTGGAGGCGATGAACCATCTAGTGA
TATTACTGATAATGGTACATACGTTACTCTTAAAGATGGTTGGTATACTATTAAAAACAC
TGGATCCGGTTTATATCTTGGTGTTAACAATGGAAGAGCTAGTGACAGTGCCAATGTTGT
TATTGATTCTGATGCTCAAAAATGGAAACTTGAAAATGTTGGTAATGGTTACATGACTTT
AACCTCCATGTACGGTGATTACAAAATTGATATTGCTGGTGCTGATGATTCTAATGGTTC
TAATGTTCAAATTTACACTACTCACGGTGAAGATAATCAACAATTTATTGTTTTAAAGAC
TTCAAAGGATAATGTTTATGCTATTGGTACTAAGATTACTAATGGTGAAAGAGTTCTTGA
TGTTGAAAGTGAAAGTACTTCTGCTGGTAGTAATGTTCACCAATGGTTAAATAGTGAAAA
GAGTAATCAAACTTGGACATTTGAAGCTGTTAGTGGTCCATCTGAAGAAGAAATTAATCC
ACCAAAATCATCTTCTAATTTCAAATATGTTGCTAATATGAGTTACAGAGATGCTCCAAA
CAATTACCTTAACAGATGTCAACAAGCTGGTAGAATTGTTAAAGAAAGTTACAATGGTGT
TAATGGTGGTAATTCATTAAATGTTTACTTACCATACGGTTACACTGACAGTAAGCAATA
CAACATTTTCTATCTTATGCATGGTGGTGGTGAAAATGAAAACACTATTTTCGGTAGTGA
TGTTTATCTTCAATACATTCTTGATAATTTAATTATGAATGGTGAACTTGAACCATTGAT
TGTTGTTACTCCAACATTCAATAGATGTGAAGCTGGTACTTTCTACAGAGAATTCCGTGA
ATCTGTTGTACCATTTGTTGAAGGTAAATACTCTACTTATGCTAAATCTACTTCTGCTGC
TGATCTTAAAGCCTCTAGAATGCACAGAGCTTATGGTGGTTTCTCTATGGGTTCCGTTTC
TACTTGGGCTGTTCTTATCAACTGTTTAGATTATGTTGGTTACTTCATGCCACTTAGTGG
TGATAATTGGGTTGGTAATGGTGGTTATGGTAAGGCTAAATCTGTTGCTGATGCTATTGA
TAAGTTTGGTTACAGAACTGATGAATATTTCATTTTCTGTGCCACTGGTTCCGATGATAT
TGCCTATCCAAACATGAACCCACAAATTGATGAAATGAAGAAGATGAAACAATTCATTTA
CACTTCTGACTTTTCTCAAGGTAACTTCTATTACCTTGTTGCTCCAGGAAAAACTCACTG
GTGGGGATATGTTAAGCATTATATTTATGATGCTCTTCCATACTTCTTCCATGAAGGTCA
ATAAATATAAATTTAATCAATACAATTTTAATTTTATTGATTAAAAAAAAAATTATATAT
ATGAAATTTATTTATATATATATATATAGATTGAAAAAAAAAATATTCAAATATATTTTT
TTTTAATATATATATAAATTTATTAATAATATATTAAATAAAAATAAAATAAAATTTATA
TGTAAATTATTGATAACAAAA
>Locus231v1rpkm814.02
AGGTGAACGAACTTTGGCATGTCGGTCTCGGCCGGCGTCCGGTATACAATTAACAACCAA
CTTAGAACTGGTCCGATCTGTTTTTTATATTTATTTATTAATCTTTAATATTTAAAAAAG
CTATTTTAAACAAAAATGTCTGGAACTCAAACTGATATTATGAATGAACTTAACAAGGAC
CAAAAGTCCCGTCTTAAGAAGACTGAAACTAAGGAAAAGAACTACGTTCCAACTAAGGAA
GAAATTGAAGCTGAAAAGAAGGCTGGAAATTAGATTAGCCTAAATGTTAAAGTTAGAATA
AATTAAAATTACAAAAAAAATATTTTAAAATAAAAACAACTAAATAATAATAAAAAATAC
AAAAAAAAAACAAAAAACAAAAAAAAGTAAAGTCCAAAAAAATGACAAACTAAATCGAAA
ACTATATTATAAAAGAAAATATTATACAAAACAAAATAAAAAAAAACTTAAAAAAAATGA
AAAAAGGAAGA
>Locus232v1rpkm804.75
AAAAAAAAAAAAAGGGAGGGTTACAAAAATAATTTAAAAAAAATATAAAATTAAAATTTA
AAATAATATTATAAAAAAAAATAAATATATAATTCAAGATGAAATCATATTTAGTATTAT
TATTAGCTACAATAATAGCTCAAGTTGTTATGGCTAAGAAATATCCATACAAGTCATCAT
TCTATGGTTGTCCAGATGAATGTCATACTGAAAAACATCCAAAATGTGGAGGTGGTATTC
CAAGTGATAGAATGTTTGCTGCTATTCCAAATTATTACTTTGACAAATATGATAGAAAGT
TCTGTCATATAAATTACGTTGGTATGATTATTGATGAAAAAGCTGATGGAAGTTATAAAA
TGGTTAGAGCAAAAGTTATTGATCAATGTGGTTCTTGTGCTGATACTCAAATTGATTTAT
CAGCTGATGCTTTCAAGTTAATTGCTGATAAAGATCATGGTATAGTTAAAATGGTATACG
TATTTGTCGATAACTCTGGTAAAATTGTTGAAGGTCCAGTCTATGATAGTGATGCTCTTG
AAGAATTCGCTGAAAAGAAACATGTATCAGTTAGTAAGGTTCTTGGATCATTCAAGGAAG
CTGCTAGAAACTTAGCTACAAACCATGGTAAGGGTATGAAACAATACCCATGGGAATCTG
GTAAATTCGAAGCTGAAGATAAGAGTTATGAAGAAGAAAAGAAGACTACTAAGAAGACCA
CTAAGAAGACTACTACCACTACCACTAAGAAGACTACTACCACTACCACTAAGAAGACTA
CTACTACCACCATTAAGAAGACTATTCCAACCCCACCAAAGGTTAGTGCTACTATTCCAA
AGCCAAAGGTTAGTGCTACTATTCCAAAACCAAAGCAATTAAGTACTACTGTTAGAGCTA
CTACTATTGCCGCTAAGGTTACTCCAATTGTTCCAGTTCAACCAGCTAAGACCAATAAGA
AGCCAGCTACTCAAGAAAAACAAGCTGAAAAGCCAAAGGAAAAGACTCAAAAGCCAGAAG
AAAAGGAAACTGAAGAAAAGGAAAAACTTATTGTAGATGATAAGACTAAGGAAGAAACTA
CTGGTCCATCTGTTGGTGGTACTGCTATTGTTATTGGTGGAAGTGCTGCTGCCGCTGGTC
TTGGTTTATTAATGTTAAAGCGTAAGAGTCCAGAAAAGTACGATGACTTAAAGCAAAAGT
TCCCAGAAGCTTTTGGCACCGTTAAGCGTTCCTTAACTAGAGGTGCTTCTACTATTAAGC
GTGGAGTTAGCCGTAGTGTTACTCGTTCCGGTAGAAACTTCCAACGCCGTAATGAACAAG
CTGCTCCATTACCAGCTTCTTACACATTTACTTTAAATAGCGAAGATGGATTACCACGTG
TTGCTTTATATGATGATCCATACCCAACTAAAACCCATGGTACTCAACACTGGTAAATTA
AAAAATGATAGAATATACATATAAATATATATAAAAATTTGATGTATATACAAATAATAT
AAAAAATTACTTTTTCTCCCTTTTTTTTCATGAAATAATAACTAATAATTAAAGTAATAA
TATAAAATAATGAATCGTTAGTAAGTGTACTTTAAAGTTTTATTACTGATGATGAAATTA
CATAATAAAAATTAAAGTTTTTAATTTTTATTAAAAAAAG
>Locus233v1rpkm797.16
GCTAACTACGCTGAATTCTGTTTCGAAGCCTTCGGTGACCGTGTCAAGAACTGGATCACC
ATTAACGAACCATGGGTTAACTGTGTTTCTGGTTACCGTCTTGGTCCAGGTAAGGCTCCA
TACAGATGTACTGGTGAAGCTCCACGTAAGCTTGCCAACGAAACTGAAGGTCTTGACTTA
CAAGGTGGTTGTTCCTACGAAATTGGTCCATCTCAATACTCTCCAGAATCTGAAGTTCTT
GAAGCTAACCGTCCACCACAAAGATTAGAAGATGTCTGGTGTTCTCACAACATTCTTCTT
GCTCACGCT
>Locus234v1rpkm793.29
AAAATAAATAAATAAATTAAATTAAATTAAAAACTTAAAAAAAAATAAAATAAAAATAAA
TAATATAAAAATATAAAAATATAAAAATATAAAAATATAAAAAAATATACACCCCTTTGT
ATAATATAGAATTTTTTTTTTCTAAAAATGTTCAAGAATATTTTGAAATTATTTGCTTTA
GGTATAGTATATAGTGCTTATACTGTCAATGCTGATTCTGCATTAAAGAATCCAAATGCT
GCAAGAACAGTTACTCTTGACTATACAAAAGAAGGTGTTTTAAGAAAAGATGGTCAATGT
AACATTAACTTTGTTAACTTTGGTATCAAAAATGATATTCTCAATATTAATGTAAGAAAA
ACAAACAATCCAAATGGTACTTTCAATTTAGCTCTTACTGATTTAAAGAATGGTAATGAT
GGTCTTAATAACATGAATGCTGGTTATAAATTCAGTAATTCTGAAATTATCAAGCAAATT
CATGTTACTCAAAATGGTGAAAAGGTTCCACAATATGAAGTTACTTCTGCTGCCAATGGT
GAATTTGCTCTTTTAATTAAGGACTTAAAGAGTTGTGATGGTCTTTCCGTTAAACAATCC
TTCAGAGATACTGTTGCTATGAAAACTTACTTATTATACTCTAATGTTAAACCAACTGAT
ATTAACCACGTTTTCGATATTGTTGAATTTGGACCATCTTCCAACAATGTTCCATATGAT
ACTTTACAATGGAATATGAACACTGGTTTAGATAAAATTAGAGAAAAATGTCGTATTTAC
ATAGATTACAATGGCAGAACTAATGCTGGTGGAATGCACTGGAATTGGTATCTTTCCACT
GATAATATTAATGGTGAAAAATGTGACAACACTAAATTCTTTGCCTCTGTTAAAGATTCC
TATGTAAGTTATGATGTTATGGATGAACTCTTCGGTGATTATTATGAAGGTTATGTTATT
AAGAGAGAAGATGAAGGTGAAGGTCACATGGATGGTATTCTTGTTAATCAAAAATACTTA
ATTGAAATTTATCAAAATGGTTGTGCTGAACAAAATAAAGATCAAGTTATTTGTACCATT
TCTTCTAATAAAAAAC
>Locus235v1rpkm788.08
TCTTATTTTCCGTCAGGAATTTATCATAATGCAGATTTTTGTAAAGACCCTTACCGGAAA
GACTATAACCCTTGAGGTTGAATCTTCCGACAGCATTGTTAATGTTAAGCAAAAGATCCA
AGAAAAGGAAGGTATTCCACCAGATCAACAACGTTTAATTTTCGCTGGTAAGCAATTAGA
AGATGACCGTACTCTTTCTGACTACAACATCCAAAAGGAATCCACCCTTCATCTTGTTCT
CCGTCTTCGTGGTGGTATCATTGAACCATCTCTTAAGGTTCTTGCCTCTAAGTACAACTG
TGATAAGATGATCTGCCGTAAGTGCTATGCCCGTCTTCCACAACGTGCCACTAACTGCCG
TAAGTGCCACAGTAACCAACTCCGTCCAAAGAAGAAGCTTAAATAAGCAATTAAAATTCT
GTATAAAAAATCTTTTGTTATTTATAATAAAAAGATACCAATTA
>Locus235v2rpkm16.59_PRE
TGAATGAATTGATGAATGTTATAATGTTAATGATGATGTGTATTATATAAATGTAGAGGT
CCTACATTTATATAATATGAATATATGGGTTTTGTCAGTGTAGTGTTAATGATAAATCCA
TATGAATTTATCATAATGCAGATTTTTGTAAAGACCCTTACCGGAAAGACTATAACCCTT
GAGGTTGAATCTTCCGACAGCATTGTTAATGTTAAGCAAAAGATCCAAGAAAAGGAAGGT
ATTCCACCAGATCAACAACGTTTAATTTTCGCTGGTAAGCAATTAGAAGATGACCGTACT
CTTTCTGACTACAACATCCAAAAGGAATCCACCCTTCATCTTGTTCTCCGTCTTCGTGGT
GGTATCATTGAACCATCTCTTAAGGTTCTTGCCTCTAAGTACAACTGTGATAAGATGATC
TGCCGTAAGTGCTATGCCCGTCTTCCACAACGTGCCACTAACTGCCGTAAGTGCCACAGT
AACCAACTCCGTCCAAAGAA
>Locus235v3rpkm11.58_PRE
TGAATGAATTGATGAATGTTATAATGTTAATGATGATGTGTATTATATAAATGTAGAGGT
CCTACATTTATATAATATGAATATATGGGTTTTGTCAGTGTAGTGTTAATGATAAATCCA
TATGTATTTATTATTTTTTTTAGTTGTGTGTTGTATTTGTCAATGAATTTTATGGTGTTA
TTTAAGTATGCTAATTATAATATATATATCGTATATAATTAATATTCATTAAACAAAATA
ATTTATTATACATCAACAATACAAATAATCAATGCATCCATTAAAATAAATGAATAATTT
TAAATGTGTCAATTTCCGTCAGGAATTTATCATAATGCAGATTTTTGTAAAGACCCTTAC
CGGAAAGACTATAACCCTTGAGGTTGAATCTTCCGACAGCATTGTTAATGTTAAGCAAAA
GATCCAAGAAAAGGAAGGTATTCCACCAGATCAACAACGTTTAATTTTCGCTGGTAAGCA
ATTAGAAGATGACCGTACTCTTTCTGACTACAACATCCAAAAGGAATCCACCCTTCATCT
TGTTCTCCGTCAGGAATTTATCATAATGCAGATTTTTGTAAAGACCCTTACCGGAAAGAC
TATAACCCTTGAGGTTGAATCTTCCGAC
>Locus236v1rpkm779.75
AAGTGTAACCCAGTTGTTTACCAAGATGAAGCTGGTGACTGGGGTGTTGAAAACAACCAA
TGGTGTGGATGTCCAACTGCCTCTGCTCCAAAATGTAATTCTAAGGTTACTCAACAAGGT
TACAAGTGTTGCTCAACTTGTACTGCTACTGTTTACGTTGATGATGCCGGTAAATGGGGT
GTTGAAAACAATGACTGGTGTGGTATTCCAACCAATTGTTAAACAGCCTAAGTACTGTTT
TGACATTTTCTTTAAAATTAATTATTTAAAATAATTAAAATTACATTAAAATAATAAAAT
ATAAAAATAAAATATAATATAATAAATTGTAAATCTAGAAATATAATATTTTTAAAATGA
AAGGAAATTGAATTTTTCTATGTAAAAGAAAAATTTAATTTTTTTTTTATTTTATGGAAT
ATTTTTAGTAAAAAAAAAAGTTTAAAAATTTTTAGATATATATTATGTAGGTATTAAAAA
ATACAAAAAGAGAAAAAAAAAA
>Locus237v1rpkm775.99
ATTAAATATTATTTTTATATTATAAGAATTATATTAATTTTTTTATTAAACTATAAATAT
ATAATTAGTTGATGTATATTACAATTATTAATTTATATTACTATACATTTTCATTTTCTT
TGTAAATATTCGAAATATTTATGTTTCTTTAACTTTTTCTTAATAATAAAATAGTAGATG
AAATTTTCTATTAAATCAGTAATCTTTTTAGTTATTGTAGCCTTAGCTACTATAGTTTCT
GCTACTTCTAACCCAAAAGTCACTAACAAGGTCTTCTTTGATATCAAACAAGGTGATAAG
GATCTTGGTAGAATTGTTTTAGGTTTATATGGTGAAGTTGTTCCAAAAACTGTTGAAAAC
TTCCGTGCTTTAGCCACTGGAGAAAAAGGTTATGGTTACAAGAATTCTAAGTTCCACCGT
GTTATTAAGAATTTCATGATTCAAGGTGGTGATTTCACTCGTGGTGATGGTACTGGTGGT
AAGTCTATTTACGGTGAAAGATTTGCTGATGAAAACTTCAAGCTTAGACACACTGGCCCA
GGTATTCTTTCTATGGCTAATGCTGGTCGTGATACTAACGGTAGTCAATTCTTCATTACT
ACTGTTACCACTTCTTGGTTAGATGGTCGTCACGTTGTCTTCGGTAAGGTTATTGAAGGT
ATGGATGTAGTTACTGCTATTGAAACTACTAAAACTCTTCCAGGTGACAGACCAGCTACT
CCAGTTATTATTGCTGACTGTGGTGAACTTCCAGTTGAAAACAATGCTAAAGCTGAATTA
TAGGAAGTTTAAAATAAATGAAAAATATTAATTAAAAAAAAAAAGAAAAGAACGAAAAAA
AAAAAAAAAA
>Locus238v1rpkm759.56
ATTATCATTTTTTCATTAATCAACATAAAACACAAACAAATTAACAATATACACGAAAAA
AAATAAAATAAAATAAAATAAAAATATATAAAAAAAAATAGAAAAAAAAATATAAAAAAA
AAAAGTAACAAAAATAAAAAATATTAAAATAAATCTTTAATATATATATATAAAATAAAA
ATTTAAAAAAAAAAAAAAGATCAAAAATGAGAGCAAATATAGCTATTACTGCAATTTTAA
CAACTGCATTATCTTTTGTTTCAAAAACATGGGCTGCACCAGATCCAAATTTCCATATTT
ATTTAGCTTTTGGTCAATCTAATATGCAAGGTGCAGGTCAAATTGAAAATCAAGATAAAA
CCGTTGATAAACGTTTTCAAATGATTGCTACAGCTGCTGGATGTAATAATCGTAGAGTTG
GTGAATGGTATGATGCTATTCCACCACTTGCTCATTGTGGTGGTGGTTTAGGTCCAGTTG
ATTATTTTGGTCGTACTTTAGTTAAAAAATTACCAGAACAAATTAAAGTTGGTGTAGCTG
TTGTAGCTGTTGCTGGTTGTGATATTCAACTTTTTGAAAAGAATAATTATAGAAGTTATA
ATATGGCAGATTGGATGAAAGGTATTGTTGATTCTTATGGTGGTAATCCATATGGTCGTT
TAATTGATATGGGTAAAAAAGCTCAACAAGTTGGTGTTATTAAAGGTATACTTCTTCATC
AAGGTGAAACTAATAATGGACAAAGTGATTGGCCAAATCGTGTTAAAGCTATTTATGAAG
ATATTCTTAAAGATTTAAGTTTAAAAGCTGAAGAAGTCCCACTTCTTGTTGGTGAAACAG
TTGATTCTGATTCTGGTGGTGTTTGTGGTTATCATAATAGTGTTATTGCTAGAATTCCAC
AAGTTATTAAGAATGGTCATGTTATTTCTTCTAAAGGTTTAGGACAACAAGGAGATGGTC
TTCACTTTACCTCTGCTGCTTATCGTACTTTTGGTGAACGTTATGCTGATACTATGTTAA
AACTTCTTGGTAATGTTCAACCTGTTGAAGGTGGTGATTCAGGTAATAATAATCAAGATC
CTACTACTACTACTCCACAATCTGGTAATGTTTCTGATGGATGGTATTATATTAAAAATC
CAGCTTCTGGTAAATATCTTGCTGTTAGAAATGGTATTGGTGCTGATGCTCAAAATGTTG
AAATTAGTTCCACAAAACAAAAATGGAAGATTTCAAATAATGATGATGGTACTGTTTTAA
TTATTAGTGAACTTGGAGATTATGCTTTAGATGTTAGTGCTGGTAGTAGTAATAATGGAG
CTAATATTCAAATTTATTCCGCCTATGGTGGTGAAGCTCAAAGATTTATTATTAGAGAAA
CTTATACCTCAGGAAATTATGTTATTACTACTAAAGTTACTAATGGTAGTAGAGCTCTTG
ATGTTGAAGGTAATAAAACTGCAGAAGGTACAAATATATGTCAATGGGATGATGGTGAAA
AATCTAATCAAATTTGGACTCTTGAAGCTATTGGTGGTCAACAACAAGAACAACCACAAA
CTGCTACATGTTGGTCTAGTGCTATGGGTTATTCATGTTGTAAATCATGTGATAGTTTCA
ATTACAAAGATAATGATGGTGAATGGGGTATAGAAAATGATGCCTGGTGTGGTATTCCAA
AAGAATGTTCTAATAATGGTGCTACTACTTGTAAAGGTGCTTTAGGTTATCCATGTTGTA
AATCTACATGTAATGTTTACTCATCTGATGAAAGTGGTCAATGGGGTATTGAAGATAACA
ACTGGTGTTTAATTGATGCCTCTAAATGTTAAATTTTATAAAAAAAAAAAAAAAAAAAAA
AAAAAATATTTTATTTTTATTTTTCTTTTTTTTTTTTT
>Locus238v2rpkm6.39_PRE
GGTTATTCATGTTGTAAATCATGTGATAGTTTCAATTACAAAGATAATGATGGTGAATGG
GGTATAGAAAATGATGCCTGGTGTGGTATTCCAAAAGAATGTTCTAATAATGGTGCTACT
ACTTGTAAAGGTGCTTTAGGTTATTCATGTTGTAAATCATGTGATAGTTTCAATTACAAA
GATAATGATGGTGAATGGGGTATAGAAAATGATGCCTGGTGTGGTATTCCAAAAGAATGT
TCTAATAATGGTGCTACTACTTGTAAAGGTGCTTTAGGTTATCCATGTTGTAAATCTACA
TGTAATGTTTACTCATCTGATGAAAGTGGTCAATGGGGTATAGAAAATGATGCCTGGTGT
GGTATTCCAAAAGAATGTTCTAATAATGGTGCTACTACTTGTAAAGGTGC
>Locus239v1rpkm756.07
AAAAAAAAAAAAATAATTTAATATAATAATAAAAAATAAAATTTTAAACAAAAATAAAAA
TGAAGTGTGTTTTATTATTAACTATTGTCTTTGCTTTCGTAGCTTACGTTCAAGCTGGTA
TTAAGATTGTAGATCCACTTGCCAGTACTACCTGGGCTTTAGGTAGTTCACATACTGTAA
AATGGCAAAAGGATACTGGTAATGCTCAAAATACTTCACCAGAAAGTGGTTCCCAACCAT
TAGAAATTTTACATTATTCACCAGGTGAACAAACTTCAAAATTAGTTGTTTACACTGCTC
AAATTCCAGATGTTTCTGCCAATTCCTTCACTGTTGACCTTACCAATGCCGATAAGTCTA
AATTCCCATCAACTGGTGATTACAGTATCTGTATTGGTGGAGTAGCTAATGGATCTTTCT
CTGCTAGATTCAAGATTACTGGTGGAACTGGTACTGCTTCTTCTGGATCTGCTGGAACTG
GTGGTAGTGCTGCTCCAGTTGCTGGTGCTACTACTTCCAGATTAGGTGCTGCTACTACTG
GTTTAGGAGCTAAGGCTACTACTTCTGCTATGCTTAAGGCTACTACTACTAAAAAGATTG
CTGCTACCTCTTCAAACACTAGTGATGCTAAAACTCTTTCAGTTAGCATGACTTTAATGG
CTATTGTTGCTGCCGCTATCGCTGTTTTTATGTAAATTCTTTAAATTAAAGTAGCATTAA
AGAAAACGAAATAAAAGAATAAAATAAAATATTTATTAATATTAATAGAAGTATAATAAA
TTATATTTAATTCATTATTATTAAAATGATGAATATCTTTAATTAAATACGATATCTTTA
TTTTATTAATAATACTATCTAAAAAATAATTAAATAATTTTAAGATAATTATAAAAAATT
TAATAAAAAAAAATATTAAAAAATATATAAAAAAAAACGTAATATTATTATATTAACTAG
AATTTATTTTAATTTAGAGGGTTATATAATTAAATATATTTTTTTTATTATTTATATTTT
AATAAATTATTAAGATATAAATTGAAGTAAAAATAATAAAATAAAGGTAAATAAAATAAA
ATAAAAATAGAATAAAAAAACAAAAGAAAAAAAAGAAAAACTAAATAATAATTCAAAAAG
ATAAAGGAAAAAAA
>Locus239v2rpkm1.11_PRE
CTCAAATTCCAGATGTTTCTGCCAATTCCTTCACTGTTGACCTTGTAAGTAAATTTATTT
TTAAGTAAATATTTATATATTTTATATATTGAGAATTGTTAATAATGATATATATATGAA
TAATAAATAAAATAAAAATTTAAAAAAGACCAATGCCGATAAGTCTAAATTCCCATCAAC
TGGTGATTACAGTATCTGTATTGGTGGAGTAGCTAATGGATCTTTCTCTGCTAGATTCAA
GATTACTGGTGGAACTGGTACTGCTTCTTCTGGATCTGCTGGAACTGGTGGTAGTGCTGC
TCCAGTTGCTGGTGCTACTACTTCCAGATTAGGTGCTGCTACTACTGGTTTAGGAGCTAA
GGCTACTACTTCTGCTATGCTTAAG
>Locus240v1rpkm755.26
TAAACTTTTTTTTTTCATATATTTTATAATTATAAATAATATAATTGAATTATCAATAAT
CATTACTTCAGTTAAATTTTTAATACGATATTATTATTTTTTTGCCAATTTAATATATAT
CATATCGTTAAATTATAAAGCTATATGCATTTGATATTATTCTATGTTATATTAATTTAA
TTATTTAATATATAGAATAAAATTACCAAAATGATGCTTGAAGGAAAGTTATTTCATAAG
CGTGTACAAACACTTATCAATTATTGGAAGAATAATCAAGAAGAATTCGGAAATGCAGAT
TCATTATTATTTGTAACAGGGACATCTGACGATGAAATTAGTTATCAAAAAACCATTTCT
TTACAGATTTGGCTTTTAGGTTACGAATTTCCAGAAACTTTAATATTAATTACTATGGAT
AAAGTTTATTTTGTTACAAGTCAAAAGAAAGGAAAAATCTTAGAAACATTAGATATAAAA
TCTGACAAACAAATACCATTCCAAATTTTTAAACGTACCAAAGATAGTGAATATAATTCC
GAGCAATTTAAAAATTTAATTAATTGCATAACAAAAAGTCAAAATGGAAAAACTGTTGGT
ATAATTCAAAAGGATAATTTTGAAGGAAAATTTATAAATGAATGGAAAGAAGCTTTAGAT
ACTTATCCAACTAAATTTGAATTTACTGATGTAGCAGTTGGTTTAGCTTGTGCTATGGCA
CCAAAAGATGAAGAAGAAATTAGAAATATAAAAATGGCTGCTAAATTATCTTCAATTATG
ATGAAAAATTATTTCACAGAGGAAATGACATCTATTATTGATGAAGAAAAACAAATAAAA
CACGAAAAATTCACAGAAAATATAGAAAATGCTTTAGATGAATCAATGAGATCAAAACTA
AAATTTCCATCAGAAGCAACAATTGATATGGCTGATTGGTGTTATCCACCAATTATTCAA
AGTGGTGGTGTTTATGATTTAAGACCAAGTGCAGTTTCAAATAATGATAATTTACATGCA
GGAACAATTATTTGTTCATTAGGTGTTCGTTATAAATCATATTGTACTAATATATCAAGA
ACTTTTTTAATTGATCCTAAAAAATCAAAAGAAAAGAATTATATATTCTTAGTTCAACTT
CAAAATTATTTAATTGATCATATTAGAGATGGTATACTTTGTAAAGATTTATATCAATTA
GCTAAAACATATATTCAAAAAAAGAGACCAGATCTTGAAAAATATTTCCTTAAAAATATT
GGTTTTGTGACTGGTATCGAATTTAGAGAATCAGCATATATTATTAAAAATAAAAATACA
CGTGAGTTAAAAGCTGGTATGATTATAAACTTAGTATTAGGTTTACAAAATATTGAAGAT
ACAACAGCTACCAATGAAAAGAATAAAGTTTATTCTTTACTATTATCAGATACTATCAGA
ATTACACATGATATGGCTGTAGTATTAACTGATGCTAAGAAAGATTTTACAGAAATTTCA
TTCTTTTTCCAAGCGGATGAACCACAAGACAAAAAAGAAGTTGAAGTTACTAAAGATAGA
AGTTCAAGAGATGTATCACCAAAAGTTAAATCTGCTATTATTTCTGCAAAAACAAGAGGA
GAAGAAAATGATGAAATGTCAGCAGATCAAAGACGTCGTCTTCATCAACAACAATTAGCT
GCTCAAAAACAATCTGAAGGTTTACAAAGATTCTCAGGAGGTAATGGAGCAACTCAAACT
CAAGCTAAAGCCATATATAAACGTTTTGAAAGTTATAAAAAAGAATCACAATTACCAAAA
CAAATTAGATCACTACAAATTGTTGTAGATGAACGTAATGAATCTATTATTTTACCAATC
TATGGTTTCGCTGTACCATTCCATATATCAACAATTAAAAATATAAGTAAAAATGATGAA
GGTGAATTCATATATTTACGTTTTAATTTCATTACACCAGGTCAAACTACAGGTAAAAAG
GATGAGTTATTACCGTTTGAAGATTCATCAGCAACATTTATTAGAGGTATTTCGTATAGA
AGCGCAGAACATGGTCGTTTTACAGAAATATATAGATCAATTGTTGAATTAAAAAAGAAT
GTTGCTAAAAAGGAAGCTGAGAAAAAAGAAATGGCAGATTTAGTCGTTCAAGATAAACTT
GTTGAAATAAGAGGTCGTAGACCACCAAGATTAGGTGAAGTATTTTCAAGACCAGCATTA
GAAGGAAAAAGATTACCTGGTGATATTGAAATTCATACTAATGGTATTAGATATCAAGGA
CAAATTAGAAATGATCAAAAAATTGATTTATTATTCAGTAATATTAAACATTTAATATTC
CAACCTTGTGATAATGAATTAATTGTTATTATTCACTGTCATCTTAAAAATCCAATTATG
ATTGGAAAGAAAAAAACTAAAGATGTTCAATTCTATAGAGAAGTTACTGATGCTAGTTAT
GATGAAACTGGTAATAGACGTCGTAGATATAATTATGGTGATGAAGATGAATTAGCAGCT
GAACATGAAGAAAGACTTCGTCGTAAACAATTAAATAGAGAATTCCAAAGTTTTGCAGAA
AAAATACAAGAAATGAGTAATGGTTTAGTTGAAGTAGATATACCATATCGTAGAGTTGGT
TTCTATGGTGTACCACATCGTCAATTAGTATTACTTCAACCAACTACTGAATGTTTAGTT
CATTTAACTGATCCACCATATTTAGTTATTACATTATCCGAAATTGAAATTGCTCACTTA
GAAAGAGTACAATTTGGTTTAAAGAACTTTGATTTAGTTTTTGTATTTAAAGACTTCCAA
AGAACTCCAATTCATATCAATACTATTCCAATGGCACAATTAGATAATGTTAAAGAATGG
CTAGATTCAATGGATATTGCTTTTACTGAAGGTCCTGTTAATTTAAATTGGTCTGCTATT
ATGAAAACTATTAATGAAAATCCAGCAGCTTTCTTTGAAGATGGTGGTTGGAAATTCCTT
TCAATTGATACAGATGATGAAGATGATATGGAAGAGGAAGAAGAAGAAAGTGAATATGAA
TTATCAGAAGAAGATGAATATAGCAGTAGCGAAAGTGATTATAGTTCTGATGAAAGTTCA
AGTAGTGGTAGTGGTTCAGAAGATGAATCTGAAGAATCAGGTGAAGACTGGGATGAATTG
GAAAGAAAAGCAGAATATGATGATCAAAAAAGAAAACGTAAAGAAGAAGCAAGCTCAAAT
AAGAGAAGAAGATCATAAGAACATAAAAATAAAAAAAAAATTATAATGATAGAAAACAAT
TTATAAATACAATACTTACGGCAGTATTTAATATAAGCATATATAAACTGAATTTTTTAA
AAAAAAAAAAAGTTATGTTTAACGATAATTATTTATTTTAGTATATAATC
>Locus241v1rpkm751.19
GATTAGAAACATCTAAGTCAATAATTTTAGCACCAGTTTGAGCTAATTCAGTGGCTCCGG
CAATATCACGAGCGGTACCAATAACTTCAGCTACTCTTTTTGCCAAAAGAGGTTATGAAG
TTATTGGTACCGCTCGTGATATTGCCGGAGCCACTGAATTAGCTCAAACTGGTGCTAAAA
TTATTGACTTAGATGTTTCTAATCCAGAATCCATTTATGCTTTAGCTGACAAGTTAAAGG
GTCAAAAAATTGATTTATTAATTAACAATGCTGGTGTTTACAACGATGGTAATTTAGAAC
AAATTACTCCAGAAGAAATGGTTAGACAATTTAAAGTTAACTGTGTTGGTCCACTTTTCG
TAACTAGAACTTTATTACCAAACTTAGCTCTCGGTAAAAACTCTCGTGTTGTTAACATTA
CTTCAAGAATGGGTTCTATTGGTGATAATGGTAGTGGTGGTTACTATGCCTACAGAGCTT
CTAAAGCTGCTTTAAATGCTGTTGCTATTTCCTTAAAGCATGATATTCCACACCCAGTCT
TATTATTACATCCAGGTATGGTCAAGTCTAAGATGACCAATTATGAAGGTGATAAGACTC
CAACTGAAGCTGTTGATTGTATGATTAAGGTTTTAGATAAATATGAACAAGATCCACAAT
CCTTAAACGGAAAATTCATTCATAGAGATGGTTTTGAATTAGAATGGTAAATTCGTTTTT
TACGATTTTACATAGATATATGGATTATCATTAACAATATATTAAATAAAAAAAAAAAAA
AAA
>Locus242v1rpkm748.38
AAAAAAAAAATAAAAATAATAGAAATAAAATAAAAAAATAAATTAATAAAATAAAATAAA
ATAAATTATTTAATTAAAATTAATCATAAAATATATTAAACAAAATGAGATTTATTACTC
CAATTTTATCTTTATTTATTGTTTCTACTGTTTTCTCTAGCCCAATTTACAGAAGAGAAG
AAAATCAAGTAGAAGATGAATTATATCCAATAGTAGAAACTACTGAAGTTGAAGAACCAT
ACATTACCCTTTTAGTTCCAGAACCAGAACCAACTATCAAGCCAGAACCAGAAGTTCCAG
AAGAAGTTACCACTATTACTGAATGTGAAGAAGATGAAACTGAACCAGCTGAACCAGTTG
ACGAACCAATTGAACCAACTGAACCAGTTGAAGAAACTGAACCAGCTGAACCAGTTGATG
AACCAATTGAACCAACTGAACCAGTTGAAGAAACTGAACCAGTTGACCCAATTGAACCAA
TTGAACCAATCATCGTTACTGAAGATGGTGAATACACTACTATTTACTACGAAACTACTG
AATGTGACGATTTTGAAGAACCAACCAACCCAGCTGAACCAGAACCAGTTGACCCATCTA
ACCCAACTGACCCAGAACCAGTTGACCCATCTAACCCAACTGACCCAGAACCAGTTGACC
CATCTAACCCAACTGACCCAGAACCAGTTGACCCATCTAACCCAACTGACCCAGAACC
>Locus243v1rpkm747.64
ATTTTCTATAGGTGGAACTTACAATCTTTAAAGAATCAGTAAAGAATTATATTATTATTG
GTTAAATATTAACTAATAATATTATTATTGGTTAAATATTAACTAATAATATTATTATTG
GTTAAATATTAACTAATTGATAGTACATCAGTATAAATATGAATTTTTCTTAATTTTTTG
GAAAAACGCATACTTTTTTTTAAAATTAAAAAAAAGCAAAAGGTTTAATATAGTTAACAT
GACTGGAATTAATACTAAATGTGTTCAAGCTGGTTACACACCAAAAAATGGTGAACCAAG
AGTTATTCCAATTGTTCAAAGTACCACCTTCAAGTATGATACTAGTGAAGATATGGGTAA
ATTATTTGATTTAGAAGCCAGTGGTTACTTCTATACTCGTCTTCAAAATCCAACTAATGA
TTACGTTGCTGCTAAAATTTGTGCTTTAGAAGGTGGTACAGCTGCCATGTTAACCTCATC
TGGTCAAGCTGCTTCTTTCTACTCTATTTTCAATATTGCTAGTTGTGGTGATCACGTCAT
TTGTTCTACTAATGTATATGGTGGAACTTACAATCTTTTCGCTGTTACAGTCAAAAGAAT
GGGTATTGATTTCACTTTCATTAATCCAGATTGTACTGATGAAGAATTAAACGCTGCCTT
CAAGCCAAATACTAAGGCCGTTTTTGGTGAAACTCTTGCTAATCCTTCACTTGTTGTTTT
TGATATTGAAAGATTTGCTAAAGCTGCTCATGATCATGGCGTTCCATTAATTATTGATAA
TACTTTTGCCACACCAATTAACTGTCGTCCATTTGAATTTGGTGCTGATATTGTTGTTCA
CTCAACTACTAAGTATATGGATGGTCATGCTACTAGTGTTGGTGGTTGTATTGTTGACAG
TGGTAAATTTGACTGGACTAAATACGCTGATAAATTCCCAGGTTTAACTACTCCAGATGA
AAGTTATCACGGAATTACTTACACTGAAAAGTTCGGTTTAGGTGGTGCTTACATAACTAA
GGCTACTGCTCAATTAATGAGAGATTTAGGTTCTATTCCATCTCCACACAATGCTTTCTT
ACTTAATATTGGTTTAGAAAGTTTACATGTTCGTGTTAAAAGACATTGTGAAAATGCTTT
AACAGTTGCTAAATTCTTAGAAAAGCACCCAAATGTCAGTTGGGTTAATTATCCAGGTTT
AGAAAGCAACAAATATTACAAGTTAGCTCAAAAATATTTACCAAATGGTTCTAGTGGTGT
TGTTTCCTTTGGTGTTAAGGGTGGTAGAAAGAATGCTGAAGCTTTCATGAAGAAGTTAAA
GTTAGCTGCTATTGTTACACATGTTGCTGATATTCGTACTTGCTGTTTACATCCAGCTAG
CTCTACTCACAGACAAATGACTGAAGAAGAATTAAATGATGCTGGTGTTCCATCAGATTT
AGTTAGATTCTCTGTCGGTCTTGAAGATGTCGAAGATATTATTAGTGATCTTGAACAAGC
TCTTAACTAGATTTTTTTAATTAAACTAAAAAAATTTTTTTTAATTTAATAATTTATAAA
TATCGCAAATAATTCCTAATAAAATAAAAAAAA
>Locus244v1rpkm746.29
CATCCATCTTAATTTAAATTATTATTTTAAGAAATATAAATTAAAAATTAAATAAATAAT
AATGGCTGGAGCTCTTGATAACGCTAAAGATTTCTTACCAAAAATAGCTGATGCTGAAAA
GGAATCACAATACGGTCAAATTTACGCCGTATCTGGTCCTGTCGTTACTGCTGAAAACAT
GACTGGTTCAGCTATGTACGAATTGGTCCGTGTCGGTTACAAGGAATTAGTCGGTGAAGT
TATTAGAATTGAAGGTGATAAGGCCACTATTCAAGTATACGAAGAAACTTCCGGTTTAAC
CGTTGGTGATCCAGTATTAAAGACCGGTAAACCACTTTCTGTAGAATTAGGTCCAGGTTT
ATGTGAAAACATTTTCGATGGTATTCAACGTCCATTAAAGGGTATTCACGAAATCTCTAA
GTCTATTTACCTTCCACGTGGTATCAACACTCCATCCTTAGATAAGAAGGTTGCTTGGGA
CTTTGAACCACAAAACTTCAAGGTTGGTGATCACATTACTGGTGGTGATATTTACGGTAA
GGTTGCTGAAAACAGTTTAATTACCCACTACATTATGCTTCCACCAAAGGCTTGTGGTAC
TATTACTTACATTGCTCCAAAGGGTTCCTACACCTTAGAAGATGTTGTTCTTGAAACCGA
ATTCGAAGGTGAAAAGTCTAAGTTCACTATGATGCAATTATGGCCTGTCCGTACTCCACG
TCCATGTGCTGAAAAGTTAGCTGCTGACTACCCATTATTAACTGGTCAACGTGTTCTTGA
TGCTCTTTTCCCATGTGTTTTAGGTGGTACTACTGCTATTCCAGGTGCTTTCGGTTGTGG
TAAAACTGTCATTTCCCAATCTCTTTCTAAATACTCTAACTCTGATATTATTGTTTACGT
CGGTTGTGGTGAACGTGGTAACGAAATGGCTGAAGTACTTATGGAATTCCCAGAATTAAC
TCTTACTGTTGATGGTCGTGAAGAACCAATTATGAAGCGTACTACTTTAGTCGCTAACAC
TTCTAACATGCCTGTCGCTGCTCGTGAAGCTTCTATTTACACTGGTATTACTCTTTCTGA
ATACTTCCGTGATCAAGGTCGTGATGTCGCTATGATGGCTGATTCTACTTCTCGTTGGGC
TGAAGCTCTTCGTGAAATTTCAGGTCGTTTAGCTGAAATGCCTGCTGATTCTGGTTACCC
AGCTTATCTTGGTGCCCGTCTTGCTTCCTTCTACGAAAGAGCTGGTAAGGTTACTACCAT
TGGTTCACCAAACCGTAACGGTTCTGTCTCTATTGTCGGTGCCGTATCTCCACCAGGTGG
TGATTTCTCTGATACCGTTACTGTCTCTACCCTTTCTATTGTACAAGTATTCTGGGCTTT
AGATAAGAAACTTGCTCAACGTAAGCACTTCCCATCTGTTAACTGGAATCTTAGTTACTC
TAAGTACACTAAGGCTTTAGAACCATTCTACGAATCCTTCGATCCAGATTTCATTAGTCT
TAGAACTAAGGCCAGAGAAATTCTTCAACAAGAAGAAGATTTATCTGAAATTGTCCAATT
AGTCGGTAAGTCTGCTCTTGCTGAAGCTGATAAGATTACCTTAGAAGTTGCCAGAATTAT
TAAGGATGATTTCCTTCAACAAAACGGTTACTCTACTTACGATAGATACTGTCCATTCTA
CAAGACTGTCGGTATGCTCCGTAACATGATGTACTTCTACGACCAATCTATTCATGCTGT
TGAAGCTTCTTCCAACCAAATTACTTGGAACAAGATTCGTGACAATATGTCCGATGTTAT
TTACAAGCTTTCTTCCATGAAATTCGAAGATCCAGCTGATGGTGAAGAAGTTATTAAGGA
AAGATACGCTAAATTACAAAAGGAAATGGAAGAACAATTCAGAGCTCTTTTGGATTAGAT
TAATTAATAAAAAAAATTAAATTAAAATAATAATAATAATTTAGAGGATAATTTTAAAAA
ATAAGAAAAAAAATATATATAAATTTTTTTTTT
>Locus245v1rpkm736.19
AACATCAAAAGGAAAAAATTTTTTTTAATCTAATAAAAATGGCCGATCCAAGATTAACAG
CTCAAGAAGCCGCAGCTATTCATGCTGCTGCTGTTACTAGAGATTACAACATTGAACCAC
GTTTAGATTACCGTACTGTTAGTGGTGTTAACGGTCCTCTTGTTATTTTAGATAACATTA
AGTTCCCAAAATTCGATGAAATCGTTAATCTTACTCTTCCAGATGGTTCCAAGCGTACTG
GTAAGGTTCTTGAAATTCAAGGTAAGAAGGCTGTTGTCCAAGTTTACGAAGGTACTTCTG
GTATTGATGTTAAGGAAACTCACGTTGAATTCACTGGTAAGCCAGCTACCATTGCTGTAT
CTGAAGATGTCTTAGGTCGTATCTTCAACGGTTCTGGTAAGAGTATTGATAAGGGTCCAA
AGGTATTCGCTGAAGATTACCTTGATATTAACGGTCAACCAATTAACCCATACTCTCGTA
TTTACCCAGAAGAAATGATTCAAACTGGTATTTCATCTATTGATTGTATGAACTCTATTG
CTCGTGGTCAAAAGATTCCAATTTTCTCTGCTTCTGGTCTTCCACATAATGAAATTGCCG
CCCAAATTTGTCGTCAAGCCGGTCTTGTTAAGAAGATTGGTAAGGATGTTATTGATGAAC
ACGAAGATAACTTCTCTATTGTCTTCGCCGCTATGGGTGTTAACATGGAAACTGCTCGTT
TCTTCACTCAAGAATTCGAAGAAAATGGTGCCATGGAACGTGTCACTCTCTTCCTTAATA
TGGCTAACGATCCAACTATTGAACGTATTATTACTCCACGTATTGCTCTTACTACTGCTG
AATACCTTGCTTACCAAACTGAAAAGCACGTTCTTGTTATTTTAACTGATATGACTTCTT
ACGCTGATGCCCTTCGTGAAATTTCAGCTGCTCGTGAAGAAGTACCAGGTCGTCGTGGTT
ACCCAGGTTACATGTACACTGATTTATCCACTATTTACGAACGTGCCGGTCGTGTTGAAG
GTAGAAATGGTTCTATTACTCAAATTCCAATTCTTACTATGCCTAACGATGATATTACTC
ACCCAATTCCAGATCTTACTGGTTATATTACTGAAGGTCAAATTTACGTTGATCGTCAAC
TTCACAACCGTCAAATTTACCCACCAATTAATGTCCTTCCATCTCTTTCTCGTTTAATGA
AATCTGCTATTGGTGAAGGTATGACTAGAAAGGATCACGGTGATGTTTCTAACCAATTAT
ATGCCAAGTACGCTATTGGTAAGGATGCTGCTGCCATGAAGGCTGTTGTTGGTGAAGAAG
CTCTTAACCAAGAAGATAAGTTAGCTTTAGAATTCTTAGAAAAATTCGAAAAATCTTTCA
TTTCTCAAAGTTACTCTGAAAACAGAACTATTTACGAATCCTTAGATTTAGCTTGGTCAC
TTCTTCGTATCTTCCCTAAGGAAATGCTTAACCGTATTCCAGCTAAGATTATTCAAGAAT
TCTACCAACGTGAAAGAAAGAATGCTGCTCAAAAGGCTGACTACGTTAAGGAAGCTAAGG
AATCTAACTAAATTATCGAATCCTGAGTGTGTAATCCTAAAAATACCTTTTTTATTTTAA
TTTTTTATCATTTTTATAATATAATTAAATTTTTATATATAATATTGAATACTTTACTAT
ATTTTTTTTAAAAATTAATATTAATTTCATAATCATAAAAAAT
>Locus246v1rpkm730.61
ACCTTTTGATTCTAATAATATTATTTCTATATCTGTAACATATAATTCAGTTGTTAACAT
AAGCATGATTAGTGATGTAAAATAATGGACAACTATATACATTGAAAGCAATGAATTTAA
TTTTTCTAAATTATATATATTATTATTTTATAATATTATATTGTTGATATTGAACCTTTT
GATTCTAATAAATATTAGATGACTAACATGGCCGCCAGAAACAAGATCATTAAACCAGTT
GGTCAAGAACCAGATGCTCTTGAACTCGAAATTGCTCAATACCTCGTTGACATGGAAAAG
AATGTCGCCGAATTAAAGGCTGACCTTAGAGGTTTACAATTCACCGCTGCTAAGGAAGTT
GATGTTGGTCGTGGTAAG
>Locus247v1rpkm726.91
CTAACCCAACTGACCCAGAACCAGTTGACCCATCTAACCCAACTGACCCAGAACCAGTTG
ACCCATCTAACCCAACTGACCCAGAACCAGTTGACCCATCTAACCCAACTGACCCAGAAC
CAGTTGACCCATCTAACCCAGTTGAACCAGAACCAGTTGAACCAGAACCAACCTCCGCTT
TAGGTGGTGATGATAATTCTGGTAGTGAATCTGAAGGTGAAGAAAAGGAAAAGAAGCCAC
AAAAGCCAGAAGACAAGGCTGACAAACCAGAAGATGGTGACAAGGCTGACAAACCAGAAG
ATGGTGACAAGGCTGACAAACCAGAAGATGGTGACAAGGCTGACAAACCAGAAGATGGTG
ACAAGGCTGACAAACCAGAAGATGGTGACAA
>Locus248v1rpkm724.88
AAAAAAATAAAATTTTAAGAAAAAGTTATTTACTATAAAATAATAATTTTTATAGATATC
GTTTATAAAATATTAACATATTAAATAAATAATATTATTACTATTTTTATTTTTATAAAA
AAAAAAAAGATTTAACAAGTGTGGTGAATCTTTTTTTTTTTAACAATATATTAATTATTC
AAAACGATTAGATTATTTCATTATTTAGTTAGTTCTTTTATATTATTCCTCCTTAATATA
TTTACTTATTGTAGTGATTATATAAAAGGCAAAATGAGTTACTTTGGAAATGCTGCTTCT
GCTCAAAATGAAAGACCATATATACCAGAGTCTTCTATTCCTCCAATGCCATCAGCAAAT
CGTCCAATAAATCTTAGAAGAAACAACCGTTTAAAGAAGATGTATTTAAAGGACGATCAC
GTATATCTCTCTGATAGTGATTTTTCTGATGAAGAAGAAGATATTCAATTCCCATACAAC
ACTACTGTTTCAAAACATCATAAGAATGGTGTATTAGATAATTTTGTTGGTAAGAAGAAG
ACTATTACCTTCGTTATGCCAAAGAAAGATGCTAAGGTTTTAAAGAGAGCAAAGAAATAC
GCTAAGAAACTTGATTGTGGTATCGGTGTCGGAGCTATTAAGATTCCACTTGATCCTATA
ATCGGTATCCTTCCAGCTGTTGGTGATTTTGCTGGTATTTTCCTTGGTCTTGGTTTCATA
GGTATTGCTCAAAAGGCTGGTTTAGATAAGAAGGTTTATTCTAAGATGATTGGTAATTTA
GTAGTAGATTCAGCTGTTGGTTTAATTCCAGCTTTTGGTGATATAGCTGATTTCTTCCAC
AAAGCAAATATGAAAAATTACAAGGTTTTAGAAAAATATTTAATAAAACGTTCAAAGGCA
TTTACAAAAATGATTAATGGAGAATTAGACCCACAAGTTTTCTATAGTAAATATAAGTCT
TTTGTTTCACATCACCAAAAGGATATTTACTATATTCATGAAAATTTAGGTATTCCATTA
CCAAATTCTATGGATTCTACAGGTAATGATGACCCATTACCAGCTTATGTTGGTCCAGAT
GAAGATCTTGAAGAAATTGATAACACTGATGGTCTCTATGTTGTCACTTCTGATCAAAAT
CAAAAACCAGCACCAGCTGGTCCAAGTCAACATAGACCACAAGAAGAAGTTGTAGTAACC
AATATAAATACTTCTGATAATGGTTATTACACTAGTCAAAATGCCAAAAAGCGTAAATAA
ACCTTCTATGATATAGATAAAGAAATATGATAAATTAGAGAATATCTTATACATTATATT
ATTTATTATCCCGTCATAAAATATCTATCTCAGTAAATAATTTATAATCATAAAAATTGT
TATTTTTCGTATAATATTTATTAATATCAAAAAAATTAAAATAATCATTAAAATATATAT
AAATAGTTTTAATATAATTGGATGTGTTTTAACAGGTCCAATTAATTAAAATTATATATA
TATAATATATTTTATTTTAATTTTTTAAAATTTTGTTTTTTTTTTTTAAAACTTTTCAGT
ATATAATATATTATTCAAATCGTAATTACTTTTTTTTATATATTTTTATATATCAATACA
ATAATTTAATTTAACATATTAATAAAAGATGAACAATATAAATATTATCATTTTATTTTT
TTGATTAATCTTATATATTATTAAAGCGTAAAACTTTTTTATTTTTAAAAAAGAAATATA
ATAAATTATCATTTGAATTATATATATTTTAAAAAGACAACAAAAATTAAACAAAAGAAA
ACAAAACACAAAAATGAACAACAACGAAATAAAAATAAAAATAAAAAAAAAATACATACA
AAAGAAACAAAGAAAAAATAATAAACATAATTAAAAATAAAAACACAAAGCAAAACAATA
AATTACATATGCAAGATAAAATAATTTAGATTAATTGAAAATAATATAGTAAAATCAAAT
AGAAAGAGATAGAAATTAAATAATGTTAAATTAAAACCTTAACATAAATATTTATTTTAG
ATCTTTTTCTTATTTGTTTTTATGTATTTTATTTTCATCTTTTATAATCATATATATATA
ATAATCTTTTTTATTAAATATATAATGACATTAAATTATTAAGACATTATATAAACAATA
AATATAACGACACACGTTTATACATATTATTTATATAAAATAAATTAAAATTAAATAAGA
CATTTAAACAAAACAAACAAAAATAAAAATAAAAACAGCAAAATAGAAAACAAAAAATTA
AAAAATAAAATAAATTAAAATTATAAAATAAAATGAAATATAATAAAAAAAAAATTCC
>Locus249v1rpkm722.89
CTGGTTTTTTTTTTGTTAATAAAAAAAAAAGTTTTTTTTCCTTTTAATTTTTTTTTTCTT
CAAGCAGTTTAGTTCCATCAATAATTAACCAATTTTTTTTATAAAAAATTATTTAAAAAG
AATAAAGCAATAAATAAATTAATTTAAATTCACTTTCTCAATTCAATCAATAATCAATCA
AACAATAAATAAATAAATAATACAAAATGAGAGAAATCGTTCATCTTCAAACTGGTCAAT
GTGGTAACCAAATTGGTGCAAAATTCTGGGAAGTCGTTTCTGATGAACATGGTATTGATC
CAACTGGTACTTACCATGGTGATTCTGATCTTCAATTAGAACGTATTAATGTTTACTATA
ATGAAGCTACTGGTGGTAAATATGTTCCACGTGCTGTTCTTGTTGATTTAGAACCAGGTA
CTATGGACTCTGTTCGTGCTGGTCCATTCGGTCAACTTTTCAGACCAGATAATTTTGTTT
TTGGTCAATCTGGTGCTGGTAACAATTGGGCCAAAGGTCACTACACTGAAGGTGCTGAAC
TTGTTGATTCAGTTCTTGATGTTGTTAGAAAAGAAGCTGAATCTTGTGACTGTCTTCAAG
GTTTCCAAATTACTCACTCTCTTGGTGGTGGTACAGGTTCTGGTATGGGTACCCTTCTTA
TTTCTAAGATTCGTGAAGAATACCCAGATCGTATGATGGCTACTTTCTCAGTTGTTCCAT
CTCCAAAGGTTTCAGATACTGTAGTTGAACCATATAATGCTACTCTTTCTGTTCACCAAT
TGGTTGAAAACTCTGATGAAACCTTCTGTATTGATAATGAAGCTTTATATGATATATGTT
TCAGAACTCTTAAGCTCACCACTCCAACATATGGTGATCTTAACCATCTTGTTTCTGTTG
TTATGAGTGGTATTACCACTTGTCTTCGTTTCCCAGGTCAATTAAACTCTGACCTTAGAA
AATTAGCTGTTAACTTAGTTCCATTCCCACGTCTTCACTTCTTCATGGTTGGTTTTGCTC
CACTTACTTCTCGTGGTTCTCAACAATACCGTGCCCTTACTGTTCCAGAACTTACTCAAC
AAATGTTTGATGCTAAGAACATGATGGCTGCTTCTGATCCACGTCATGGTCGTTACCTTA
CTGTTGCTGCTTACTTCCGTGGTCGTATGTCTATGAAGGAAGTTGATGAACAAATGCTTA
ACGTTCAAAACAAGAACAGCTCCTACTTTGTTGAATGGATTCCAAACAATGTTAAGACTG
CTGTTTGTGATATTCCACCAAAGGGTCTTAAGATGGCTGTTACCTTCATTGGTAACTCTA
CTGCTATTCAAGAATTATTCAGACGTATTTCTGATCAATTCACTGCTATGTTTAGAAGAA
AGGCTTTCTTACATTGGTTCACTGGTGAAGGTATGGATGAAATGGAATTTACTGAAGCTG
AATCTAACATGAACGATCTTGTTTCTGAATATCAACAATACCAAGATGCTACTGCTGAAG
AAGAAGGTGAATTTGATGAAGAAGAAGATGGTGAACCAGAAGCTGAAGCATAAATTGCTT
AAAGAAGAAAATCTTTGTAATATAATAATATATCTTTTAATATATTAATAAAAAGAAAAT
GATAAATAGATAATTATTATTTAATATTTAAAATGTTTTTACATATAAATTAAAGTAAAA
AAATTTAAAAAAAAAAAAAAAAAAAAAAAAAAAAAAAAAAAATGCAAAACAAAAC
>Locus250v1rpkm722.20
ACTATCATTTTTTAATAAGAAGTATAAATCTAAATAAACCAAAAAATGACTGAAATCACT
CACCCAAATATTAAGGACGGATGGTTCATTGAATCTCAAGCTTTATGGCCAGGTCAAGCT
ATGACTTTAAAGGTTAAGAAGGTCATTCACCATGAAAAATCAAAGTTCCAAGATGTTTTA
GTTTTCGAATCTACTGATTATGGTATGGTCTTAGCTTTAGATGGTGTTATCCAATCTACT
GAACGTGATGAATTTTCTTACCAAGAAATGATTACCCATCTTCCAATGAACTCTCACCCA
TGTCCAAAGGATGTTCTTGTTATTGGTGGTGGTGACGGTGGTGTCCTCAGAGAAATTGTT
AAACATGATTGTGTTGAATCTGTTACTCTTTGTGATATTGATGAATCTGTTATTAAGGTT
TCTAAGCAATACTTCCCACATTTAGCTTGTGGTTTTGATCATCCAAAGGTTAAGGTTCAC
ATTGGTGATGGTTTCCAATTTTTAAAGGATAAGGTTAACAGTTTTGATGTTATCATTACT
GATTCTTCTGACCCAGTTGGTCCAGCTGAAAGTCTTTACAAAGAAGATTACTTCAAGTTA
ATGTTCAATGCCTTAAAGGAAGGTGGTGTTCTTAGTACTCAAGGTGAATGTATGTGGCTC
CATCTTGATCTTATCAAGAAGGTCTTAAATGACTGTAAGAAAATTTACCCAGTTGCTACT
TACGCTTACACCACTATTCCAACTTACCCAAGTGGTCAAATTGGTTTCATGCTTTGCTCA
AAGAACCCAGAAACCAACTTTGCTAAACCACTTCGTAAGTGGTCTGAAGAATTCGAAAAG
GAACACTTAAGATACTATAATGCTGCTGTTCATGAAGCTAGTATGATTTACCCACAATTC
TTAAAGAATGCTTTAGAAAACTAAATAAATAAATAAATCAAAATAAAAATAAAAATATAA
AAAAAAAATTTAAAAAAATTTTACATTAACACAAATTAAAAAAAGAGAAGTGATATAAAC
TCCAATGCAATAATTAAAATAATTTATTTTTACATTGAAAAATCTAATAAAATAAAAAGT
AAAAACAAAAGAAATTATCAAAATAAAAAAAAGAAAAAAGAAAAA
>Locus250v2rpkm7.86_PRE
AAATTTATCACTTATCATTTTTTAATAAGAAGTATAAATCTAAATAAACCAAAAAATGAC
TGAAATCACTCACCCAAATATTAAGGACGGATGGTTCATTGAATCTCAAGCTTTATGGCC
AGGTCAAGGTATAATAGAAGATAACAGATAAAAAAAATTTAAATAACAATATAATTATTT
GTTTTGATTTATAATAATCTCGAAAATAAAAATATTTCCAAAATATATATATTTAAATGA
AAAAAATAAATTGTATGCCAATAATTAATTCAAATAAAAAATATTAAATAATTAAATATT
ATTAATTAAATAATGAAGCTATGACTTTAAAGGTTAAGAAGGTCATTCACCATGAAAAAT
CAAAGTTCCAAGATGTTTTAGTTTTCGAATCTACTGATTATGGTATGGTCTTAGCTTTAG
ATGGTGTTATCCAATCTACTGAACGTGATGAATTTTCTTACCAAGAAATGATTACCCATC
TTCCAATGAACTCTCACCCATGTCCAAAGGATGTTCTTGTTATTGGTGGTGGTGACGGTG
GTGTCCTCAGAGAAATTGTTAAACATGATTGTGTTGAATCTGTTACTCTTTGTGATATTG
ATGAATCTGTTATTAAGGTTTCTAAGCAATACTTCCCACATTTAGCTTGTGGTTTTGATC
ATCCAAAGGTTAAGGTTCACATTGGTGATGGTTTCCAATTTTTAAAGGATAAGGTTAACA
GTTTTGATGTTATCATTACTGATTCTTCTGACCCAGTTGGTCCAGCTGAAAGTCTTTACA
AAGAAGATTACTTCAAGTTAATGTTCAATGCCTTAAAGGAAGGTGGTGTTCTTAGTACTC
AAGGTGAATGTATGTGGCTCCATCTTGATCTTATCAAGAAGGTCTTAAATGACTGTAAGA
AAATTTACCCAGTTGCTACTTACGCTTACACCACTATTCCAACTTACCCAAGTGGTCAAA
TTGGTTTCATGCTTTGCTCAAAGAACCCAGAAACCAACTTTGCTAAACCACTTCGTAAGT
GGTCTGAAGAATTCGAAAAGGAACACTTAAGATACTATAATGCTGCTGTTCATGAAGCTA
GTATGATTTACCCACAATTCTTAAAGAATGCTTTAGAAAACTAAATAAATAAATAAATCA
AAATAAAAATAAAAATATAAAAAAAAAATTTAAAAAAATTTTACATTAACACAAATTAAA
AAAAGAGAAGTGATATAAACTCCAATGCAATAATTAAAATAATTTATTTTTACATTGAAA
AATCTAATAAAATAAAAAGTAAAAACAAAAGAAATTATCAAAATAAAAAAAAGAAAAAAG
AAAAA
>Locus251v1rpkm720.88
GTTCTTAGTTGGTGGAGTGATTTGTCTGATTAATTCCAATAACCAACGTTTTTTTTAATA
AAAAAAGACTAATAATTTTTAGATTTTATTTTGTCTTTTTTTAAATCATAATATATTTTA
TAAAGTCGTTGTTAACAAATATTTTTAATTGAAAAACATATATATTAAATACCATGGATA
AGATTAAGGAAAAACTTAACGCTCTTCGCAACCAAGCCGATGAAGCTAACAACCGTGCCG
ACGCTGCCGAAAGCCAAGTTAAAGAACTTCAAAATGAACTTTCTTCTAAGGATCAAGAAA
TCCAAACTCTTAACAATAAGATTTCTAACTTAGAATACGATCTTCAAAGATCTGAACAAA
GAATTGAAGAAGCTCAAGCTAATGCTGCTGATTATTCCAATAACCAAGATATGCTTGAAT
CTTTAAAGAGAAAGATTACTTTATTAGAGCATGACTTAGAAGAAAAGGAAGCTGCTCTTG
ACAACTACAAGGCTCAACAAGATGAAAACCACAAGGAACAATCCTTAAACGAAGAACTTC
AAAGAAAGAACACTATGCTCGAACAACAATTAGAAGATAAGGAAAGAGAATGGAGAGAAA
CTACTGAAAAGTTACGTACTCTTGAACTCCAAACTGAACAATTAGATCGTCAATGCACTC
AAATCGAAGCTGAACGTACTAAGTTAGAAAACGAACTTGAAGAAATGACCCAAAAGTACT
TAAATACTAAGGAAGAATTAGATTCTACCATTCAAGGTCTTGAAGACTTATAAGCAAATT
AATATTTGTTTTTAAGTAATTTAAAAAGAAAAACCTTTTTAATTGAGAAGATTAATTAAA
AAATGAAAGAGAAAAAAAAAAAGGGAATGATTAATATTTTCTTTTTTTATTTTCTTTTAT
TTTATTTTATATCTTTAAATATTTAAAGAGGAATTTCCAATATATGGTTCAATTAAAAAT
TTTAATCTTATAAAAAAAAAAATTTAGAATATATTAGAATATTATTTAATATCCAACAAA
CATATAAAATATATAAAAAAAAGTATTTCATTTTTTTTTTCAATTTTATTGAAAAATTTT
AATTATAAAAATATTCATATTTCCTTGAAAATTTTTTATAATTATTTCCAATAATTTTAT
ATAGTTTTTTTTTAAATCCTTAAAACAACTTTTTTGTTTGAAAAAAAAAAAAAAA
>Locus252v1rpkm718.40
AGCATGTCCTTTGGAACAGCGGTAATCATATCAAGAAGAGGATTACCCATACCAAGAAGA
ATTCTTTCAGTACTCATGTTGATATAATATTTATTTTAATTTAAAAAAAAAAAATATTAA
AGCAACATGAGTACTGAAAGAATTCTTCTTGGTATGGGTAATCCTCTTCTTGATATGATT
ACCGCTGTTCCAAAGGACATGCTTACTAAGTATGGTTTAAATGCCAATGATTCTATCATG
GCTGAAGAAAAGCACATGCCATTATATGAAGAACTCAAGCAAAACTTCAAATTAACTTAC
GTTGCTGGTGGTGCTACTCAAAATTCTATCAGAGGTGCTCAATGGCTCCTTCCACCAAAC
TCTACTTCCTTCATTGGTTGTGTTGGTAATGATGATTTTGCTAAATCTCTTGAAGATGCT
GCTCGTGGTGATGGTGTTAATGTTCAATACATGCACATTGATCTTCCAACTGGTACTTGT
GCCTGTTTACTTACTGACAGTAACAGATCTTTAGTTGCTAACTTATCTGCTGCTGATAAG
TACAGTATTGAACACTTAAAGAAACCAGAAAACTGGGAACTTGTTGAAAAGGCTAAATTC
TACTATATTGGTGGTTTCTTCTTCACCCACTCCCATGAATCTATTATGGCTGTTGCTAAA
CATGCTGCTGAAAACAACAAGGTCTTCACTCAAAACCTTTCAGCTCCATTCCTTTCTCAA
TTCTATTCTAAATTCTTAGATGAAGCTGCTCCATACTGGGATTACATTTTCGGTAATGAA
TCTGAAGCTCTTGCTTTTGCTGAAGCCCATAACTATGGTACTAAGGATATTAAAGAAATT
GCTTTAAAGATGGCCGCTATTGAAAAGGTTAACAAGTCTAGACCAAGAACTGTTGTTATT
ACTCAAGGTGCTGACCCAACTATTGTTGCTTGTGAAGGTAAGGTTACTACTTACCCAGCT
TGTGATTTAAAGAAGGAAGATATTGTTGATTCTAATGGTGCTGGTGATGCTTTCGTCGGT
GGTTTCCTTAGTCAACTTATTTTAGGTCAAAGCTTTGAAAAGTGTATTGCTGCTGGTAAC
TTTGTTGCTAAGTGCGTACTCCAACAAAGTGGTGCTACCTTCCCAAAAGATGTTAAGAAG
GAATTTTAAATAAAATAAAAAAAACAACTTTTTTTTTTTTTTAAACTATTATGAATAATA
TATAATTTTAAAAATAATTATTTTTTTTCTAAAAGAAAAAAAAATTAGAAAAAATTTACA
AAAGAAAAAACA
>Locus253v1rpkm717.06
AATAAATAATAATAACAAAAATAATAATAATAAAAATAATAACAAAAATTTTTATATATA
TTAATTTATATATCTTATTATATTTTATATATGTATATATATTTTTACTAACGAACTTTT
ATATATTTTATTTATTTTTATATCATTTTATTTTATATAATTATATAAAAAATTTTTTTT
TTTTATATTAAGATCTTTAATAATATTTAAAGATAATAATAATACATATTTATTCAATAT
ATCATATCATATAATATAATATAATATATAATATAATATAAACTAAAATGGTCGACAAGA
AACTTTTAACTATTCAAGATATTTCATGTGTTGGTCAATGTTCACTTACTGTAGCTCTTC
CAATTATTTCTGCTTGTGGTATTGAAACTGCTATTCTTCCAGGTGCTTTACTTTCAAACC
ACACTGCTAGTGGTTTTAGTGGTTGGACCTTCAATGATTTAACTGATGATATGCCAAAGA
TTCTTGATCAATGGCTTAAAGAAAACATCACTTTTGATGCTTTCTATACTGGTTACGTTA
CTCGTACTCAAATTCCACATATTCTTGATGTCATGGAAAAAGCTGCCAAGCCAAATGCTC
TTAGAATTGTTGATCCAGCTATGGCTGATAATGGTGTTCTCTATGCTGGTTTTGATGCCG
ATTTCCCAAAAGAAATGGCTAAACTTTGTAAAGGTGCTGATTACATTCTTCCAAACCTTA
CTGAAGCTAGTTTCCTTTTAGGTATTCCATACGTTGGTGATAATTATGATCAAGCTTACA
TTGAAAAGATTTCAAGAGATCTTGCTAAGCTTGGAGCTAAGAATGTTGTTATTACTGGTG
TTTCCTTTGAAAAGGGTAAAGTTGGTGCTTCAATTTATCATAGTGAAACTGATTCCTTTG
AATATTACTTCAATGAATGGGTAAATTGTGCTTTCCATGGTACTGGTGATGTTTTCTCAT
CTGCTTTTGCTGGTGCTATTATGCGTGGTAAATCTGCTGTTGAAGCTATTAAGGTTGCTG
CTGATTTCGTTGTTAGTTCTATTAAGAAAACTTTAGATGACAAAAAGGATCACTGGTATG
GTGTTAAATTTGAAAAAGCTATTCCAGAATTAATTAAATCTTTAGAAAATTAAAAAATAT
AAGGAGTAAGAAAAATAATAATAATAATAATAAAAACAAATAAAAAAAAAATAAAAAAAA
AAAAGTAAAATAAAATAATTTATTTATTTAAACTAAAATAATAATAATAACAACAAAAAT
AACAAAAAAAATTAATTAATCAACT
>Locus254v1rpkm716.22
AAAATAAAAATTATATTTTTTTTTAAATAAATAAAAAAAAAGTAATTTCAAAATTAAAAT
CAATTCAATATGGGTAAATTATTAATTGCTGGTGTTGGTGGTAATCTCGGTAGTGTTGCT
GCTAAAGTTATTCTTACTTTAGAAGACAAGAGCAACTTAATTTTCTGTGCTACTAGTGAA
GCCACTTTAAAACCATATGCTGATATGGGAATTGAAACTCATGTCGTTGATTTTAATTAT
TCTGACAATTTAGAAAAAGCTTTTGCTAATGCTGAAGCTGTTGGTATTATTTCAATGCCA
TTTGTTGGAGAAAAGAGACAAGCTGCTCATAGAAATGCTGTTGACGCTGCTAAAAAGGCT
AACGTTAAGAAAATTGTTTACACTTCATTAGCTAATGCTGGTGATGAAACTAACCCATCT
ATGGAAAAGCTTGATCACATTTACACTGAAAACTATATCAAGGACTCTGGTCTTGATTAC
ATTTTCCTTCGTAACTCACAATTCGCTGAGGCTATGGTTACTAACTACTTCACCTATGTT
AACATGAAGATGCCACTTGCCAACAATATGGGTAATGGTCATATGGCCTTTGTTTCAAGA
AAGGACTGTGCTAAAGCTTTAGCTTACGCTCTTCACAAGCACAAGGAATACAGTCATGCT
ACTCTTGATATTAACGGTAAGGAACTTTTAACTATTGGTGAATTCGTTAATATTGGTAAC
AAGGAAACTGGAAACAACGTTACCTATGTTGAAATTTCCGATGAAGAAAACTACAAGGTC
TTTGATTCCATGGGTATTCCAAGAACTACTGATGGTAAATTCCAAGATGGTAGTGAAGCC
CCATTCTGTAGTGATGGTATGGTTTCCTTTGGTAAAGCTATTCGTTTAGAAAAGTTTGCC
GTCTTTACTGATGACTTCAAGAAATTAACTGGTGAAGATCCAATTTCCGTTAGTTACATG
TTTGCTAACTCTAAGGACTTCCAAGTTGGTGACCGTCACTCTAAGGACAAGAAGTAAATT
CAATAATAAAATATATATATCAAAAAATAAAGTAACAAATAAATAAATAAAAAAATAATG
TAAAAAGGATAAAAAAAAAAATGAAAAACTTGAAAATTTAAAAAAAAAAGGGAAAATAAA
AAAACAAAT
>Locus255v1rpkm715.35
ATTTTTTTTTAGTAAAATAAAATGGCTGTTAAACCAGTTGATACTTGGGTAATTAAAAAT
TACAAAAATTACAAAAATTACAAAAATTACAAAAATATGTGTATTATTAATAAATAAAAT
AATAATAAATTTTTGTAAAAAATATAAAGTATTTTATTACACATATTTGTTATTCTTTTT
TTTTTTAAAAGAATATAATAAACTGATTATAATATAAAATTTTTTAAAAATCATCTTTGT
ACATTTTTATCAATGATATATATATTTATTGGAACACTTGTTTAAATGTTCCACTTGAAC
AAGAAGATCCAGAAGTCTATGACATTATTGAACAAGAAAAAATTAGACAATGGAGTTGTT
TAGAATTAATTGCTTCTGAAAACTTTACTTCTCAAGCTGTTATGGAAGCAAATGGTTCTG
CTTTAACTAACAAATATTCTGAAGGTCTTCCAGGTGCTCGTTACTATGGTGGTAATGAAT
ACATTGATATTTTAGAAAAGTTATGTCAAGAACGTGCCTTAAAGGCTTTCGATTTAGACC
CAACAAAGTGGGGTGTTAATGTTCAACCATACTCTGGTTCAACTGCCAATTTTGCTGCTG
TTATGTCTGTATTAGAACCACATGACAGACTTATGGGTCTTGACCTTCCATCTGGTGGTC
ATTTATCCCACGGTTACGCTACTCCAAAAAAGAAGATTACTTCTTCTGCCATTGTTTGGG
ATTCTATGCCATACCGTGTTGATCCAGCTACTGGATATATTGACTATGATAAATTAGAAG
AAAATGCTACTCTTTTCCGTCCAAAATTAATTATTTGTGGTGCTAGTGCTTACCCACGTG
AATTCGATTACGCTAGATTAAGAAAGATTGCTGATATTAATGGATCATACTTAATGGCTG
ATATTGCCCACATTAGTGGTCTTGTTGCTGGTAAGGAAGCTGCTAGTCCATTTGATTACT
GTGATATTGTTACTACTACTACTCACAAGACTCTTCGTGGTCCACGTGCTGGTCTTATCT
TCTTCTCTAGAACTTGTGAAAAGAACAAGGACTTAGAATCTGCTGTTAATGGTGCTGTTT
TCCCAGGTGCTCAAGGTGGTCCACATAATAACACTATTGCTGGTATTGCTGTTGCCTTAA
AGCAAGCTGCTACTCCAGAATGGAAGCAATATGCTCAACAAATTCGTAAAAACTGTGCTG
CTATGGCTGCTAAGCTTGTCTCCCACGGTTACAAAATTGTTACCGATGGTACTGAAAACC
ATCTCATTCTTTGGGATTTGAGACCAAATGGTTTAACTGGTAGTAAGATGGAAAAGATTT
GTGATTTAGTAAATATTACTTTAAACAAGAACGCTGTTCATGGTGACCGTAGTGCTGCTG
TCCCAGGTGGTTGTAGAGTTGGTGCTGCTGCCTTAACTTCTCGTTCCCTTAAGGAAGCTG
ATTTCGAACAAATTGCTGAATACTTACATCGTGCTGCTGTTATAGCTTTAAAGATCCAAG
AAAAAAACTGGTAAGAAATTAAAGGACTTTGTTGCTGCTGCTGTTAACGATGAAGAAGTT
CATGCTTTACAAAAGGAAGTACAAGCTTTTGCTCGTTCATTCCCAATGCCAGGTTTTGAC
>Locus255v2rpkm400.49
ACTTTACTTTTTTTTTTTTTGAAAAAAACATAATCATAAAATGGAAGGTGAATTACCAGC
TTACCTTAAGGACAGATTAGAGTTATACGAAAAATTCAAGGCTGAATATGATGCTGAAAT
AGCTAAAAAGCCAAGAGAAAATATCGTCATTACTCTTCCAGATGGTAGAACTATGGAAGG
TGTTTCCTATGAAACCACTCCATTAGAAATTGCCGGTAGAATTAGCAAGTCTCTTTCTAA
GAATGTTACTGCTGCTAAGGTTGACGGTGAAATGTTTGATCTTACTAGACCTTTTGAAAA
ATCATGTTCCTTAGAATTAGTTGATTTCACTAATCCAGATGGTCACAGAGTCTTCTGGCA
CTCTTCTGCCCATTTATTAGGTATGGTTGCTGAAAGATATTACCAATCCAAACTTTGTGT
TGGTCCACCAATTGATGATGGTTTCTACTATGAAATGGCTACTGAAAAGGCTGTTACTCA
AGCTGATTACAAGGTTTTAGAACAAATGGCTAACAAGGCTGTTAAGGAAAAGATTCCATT
CGAACGTTGTGTTTGTACTAAGGCTCAATTATTAGAACTTTTCAAGGATAATAAATACAA
GAGTCAAATTGTTGATTCTAAGGTTGCTGATGGAACTAGCAGTACCGTTTACAGATGTGG
TACTTTAATTGATTTATGTTTAGGTCCACATTTACCAGATTTAGGTAGAATTAAAGCTTT
CAAGATCATGAAGAACTCTGCTTCTTACTTCTTAGGTGATGCTAAGAACGATTCTCTTCA
ACGTATTTATGGTGTTGCTTTCCCAGATAACAAGCAAATGAAGGAACACATTCACTTCTT
AGAAGAAGCTGCTAAAAGAGATCACAGACGTATTGGTTTGAACCAAGACTTATTCTTCTT
CCATGAATTAAGTCCAGGTAGTTGTTTCTTCACTCCATATGGTGCTAAGATTTACAATAA
ATTAGTCGATATGCAAAAGACTGAATACAGAAAGCGTGGTTTCTCTGAAGTTATTTCTCC
AAACATTTACAATATCAAGTTATGGGAAACTTCTGGTCACTGGGCTAACTATGAAGAAAA
CATGTTCAGTTTCGAAGTTGAAAAGGATAAATATGCTCTTAAGCCAATGAACTGTCCAGG
TCACTGTCTTATGTTCGCTCACCGTGAAAGATCTTACAGAGATCTTCCAATTCGTATGGC
TGATTTCGGTGTTCTTCACAGAAATGAATACTCTGGTGCTTTAACTGGTTTAACTCGTGT
CAGAAGATTCCAACAAGATGATGCTCACATTTTCTGTAGAATGGATCAATTAAAGCAAGA
AATGGATTCTTGTCTTAAATTCTTAAAGGATACTTATGCTCTTTTCGATTTCACTTTCTC
CTTAAAGCTTTCTACTCGTCCAGACAAATATCTTGGTGAAATTGCTACTTGGGAAAAGGC
TGAAAAGATGTTAGCTGATGCTCTTGATGGTTTCGGTTACCCATGGGAAGTTAACCCAGG
TGATGGTGCTTTCTACGGTCCAAAGATCGATATTACTATTTCTGATGCTCTTCGTCGTCG
TCACCAATGTGCTACTATTCAACTTGATTTCCAATTACCAGAACGTTTCAATCTTAAATA
CCATGGTGAAAACCCAGAATCACCATTTGAAAGACCAGTTATTATTCACCGTGCTATTCT
TGGTAGTGTTGAACGTTTCATTGCTATCTTAACTGAAAACTTTGGTGGTAAATGGCCATT
CTGGCTTTCTCCACGTCAAATCATTGTTATTCCAATTTCTAAGGTCTTTGCTGACTACGC
TCAAGAAGTTAGAGATAAACTCTTTGAAGAAGGTTTTGAAGTTGAAGTTGATAACTCTGA
TCTTACCTTAAACAAGAAGATTAGAAATGCTGAAATTGCTCAATGGAACTTTATCTTTGT
TGTTGGTGGTGAAGAAAAGGAATCTAATAGTGTTAATGTTCGTATTAGAGATGATCCAGA
AACTAAGAACAAGGGTAAAACTAGAGCTTTAGATGATATGATTAAGAAGTTAGATGAACT
TCGTCAGAGCAAGAGTCTTATTAATAAAGTTAATTTTGATTAAATAAATTGAACCTTAAT
ATTAATATAATATAATATAAATAAAAATTATATTTATATAAGTGAAAAAAAAAAAAAAAA
GATAAAAAAAAAACAATAAATAAATATCTACAGTCTTTATATAAAAAGAAAATCAATTAG
AA
>Locus255v3rpkm12.11_PRE
AAATTGTTACCGATGGTACTGAAAACCATCTCATTCTTTGGGATTTGAGACCAAATGGTT
TAACTGGTAGTAAGATGGAAAAGATTTGTGATTTAGTAAATATTACTTTAAACAAGAACG
CTGTTCATGGTGACCGTAGTGCTGCTGTCCCAGGTGGTTGTAGAGTTGGTGCTGCTGCCT
TAACTTCTCGTTCCCTTAAGGAAGCTGATTTCGAACAAATTGCTGAATACTTACATCGTG
CTGCTGTTATAGCTTTAAAGTGCTGAAATAGCTAAAAAGCCAAGAGAAAATATCGTCATT
ACTCTTCCAGATGGTAGAACTATGGAAGGTGTTTCCTATGAAACCACTCCATTAGAAATT
GCCGGTAGAATTAGCAAGTCTCTTTCTAAGAATGTTACTGCTGCTAAGGTTGACGGTGAA
ATGTTTGATCTTACTAGACCTTTTGAAAAATCATGTTCCTTAGAATTAGTTGATTTCACT
AATCCAGAT
>Locus256v1rpkm714.21
GTTTTTTTTTTTAAATAAACTTTTAAAGTAAAAAATAAATTTTTTTTTATATATATAATT
TTAAGTAAGTGAGGACGCTTCCTTTTCTAAATTGAAAAATAAGCTAATTTACTTTAAGAT
AAATATCATAAAAAAAAATTTAGAAAGATTTATTTAAAAAAAAATTTTATATTGATCGAG
ACGGAAAACAAATTTATAAAATCAAATCAAGATGCAGATTTTTGTTAAAACTCTCACTGG
TAAGACCATTACCTTAGAAGTTGAATCTTCTGACACTATTGAAAATGTCAAAGCTAAGAT
TCAAGATAAGGAAGGTATTCCACCAGATCAACAACGTTTAATCTTTGCCGGTAAACAATT
AGAAGATGGTCGTACTCTTTCTGATTACAACATTCAAAAAGAATCTACTCTTCATCTTGT
TCTTCGTTTACGTGGTGGTGGTAAGAAGAGAAAGAAGAAGACTTACACTACTCCAAAAAA
GATTAAGCATAAGAGAAAGAAGGTTAAGTTAGCTGTTCTCAAATACTACAAGGTTGATGA
TGACGGTAAAATTACCAGATTAAGACGTGAATGTCCAAAGTGTGGTGCTGGTGTTTTCCT
TGCTTACCACCAAG
>Locus257v1rpkm698.74
AACAAAACCAAGATTGTTAAGAAGCACACCAACAGATTCTTCCGTCATCAATCCGACCGT
TTCAAGAGAGTCGATGCCTCATGGAGAAAACCAAAAGGTATTGATGGTGTCGTTCGTAGA
CGTTTCCGTGGTACTATCAGAATGCCAAAGATCGGTTACGGATCTAACAGCAAGACCCGC
GATCTTATGCCAAATGGTTTCAAGAAATTCCTTGTTTCCAAC
>Locus258v1rpkm695.96
TATTTAATATTTATAATTAATATTAATGTTTAACGAAGTTAAGTCTGCTATGCAAAAGCC
AACTAGAAAGTACACTTACAGAGAAGTTGATGAATCCGAAGTCATCTCTGCTCTTGAAGA
TCTCTTCGTCATTCGTCCACAAACTCTCCGTAACATCTGTAAGCACTTCGTTGACGAATT
AACTTTAGGTCTTAAGGAAGATGGTCACACTTTAAAGATGATTCCATCTTACGTTGCTAA
CAGACCAACTGGTAAGGAAACTGGTTCTTACCTTGCTTTAGATCTTGGAGGTACAAACTT
CCGTGTTTGTGAAGTTTACCTTGAAGGTGACAGTAAGGTTCGTCTTACTCAAAAGAAATT
CTCTATTCCAGATTACGCTAAGTGTGGTCAATCTGATGTTCTTTTCGATTTCCTTGCTGA
ATCAGTTCTTGCTTTCATTACTGAAAACAACATTCCAACTGAAAGTGACATTCCACTTGG
TTTCACTTTCTCCTTCCCAGTTAAGCAAACTGCTATTGACAAAGGTTACTTAATTAACTG
GACTAAGGGTTTCGACTGTAAGGACACCATTAACAAGGATGTCGTTGAACTCTTAAATGA
AGCTTTAGCCAGAAAGAACGTTAAGGTTCATGTTTCTGCTCTTGTTAACGATACTGTTGG
TACTTTAATGTCCCACGCCTACAATGACCCAGGTACAATGGTTGGTGTCATTTTAGGTAC
TGGTACCAATGCTGCCTACGTTGAAAAGGTTTCTGCTATTCCAAAATGGGAAGGTGGTCC
AGTTGAATCCGGTGAAATGATTATTAACTGTGAATGGGGAGCTTTCGATAATGAAAGAGT
CGTTCTTCCATTCAATAAGTATGATCAAATGATGGATGAAGGTTCTAACAACAAGGGTGA
ACAAACCTTTGAAAAGATGATTTCTGGTTTATATCTTGGTGAAATTGTTCGTCAAGTTAT
TGTTGAACTTATTCAACGCCGTGTCTTATTCGGAGGTATTTCTTCTCCAGAAATTGAAAC
TCCATACAAATTCGAAACTGCTTACATGTCTAGAATTGAAAGAGATCACACTTCTGATCT
TATTGATACTAAGATGGTTTTACAAGAACTTCTTAACATTCCATACCCAGCTCCACGTGA
TCGTCGTATTGTTCGTCGTATTTGTGAACTTGTCGGTACTCGTGCTGCCCGTCTTGCTGC
CGTCGGTGTTGCTGCCGTCGTTACTAAGATGAACCGTGTTGACTCTGGTTGTACCGTTGC
TATTGATGGTTCCGTCTACGAACACTACCCACACTTTGCTAACAGAATGAAGGATGCTCT
TCACGAACTTTTAGGTATGTTCGAAGAAAATGTTTCCCTTCAACTTGGAAAGGATGGTAG
TAGTGTTGGTGCTGGTGTTATTGCCGCTCTTGCTTAAATTTCTTAAATTTTTTAAAGAAA
TAAAAATTTTTTTTTTTTTAAAAAAAAAAAAAAAAAAAAAAAAAA
>Locus259v1rpkm694.49
AGAGAAGTTAAACTGCAATAGGAACTATTTTATATAATTTTTATTTAAGTTTTTTTTCAA
TTAAAATTTACCAAGCTGGCTAACAACAAATTTAAGAAGTTTTTAAAAAAATTATTTTCC
AGCAACCCACCAAAAAAGGTTGCCACTAAGGAATACTTCCCTGGTGTTGGAAAAATAAAG
TTCGAAGGTAAGGATTCTAAGAATCCAATGGCCTTCCACTATTACGATGCCGAAAAGGTC
GTAATGGGTAAGAAGATGAAGGATTGGTTACGTTTCTCAATGGCTTGGTGGCACACTCTT
TGTGCTGAAGGTGCTGATCAATTCGGTCCAGGTACTAAGGAATTCCCATGGAATGATAGT
GCTAACGCCATTGAAGCCGCTAAGCACAAAGTTGATGCTGCTTTCGAATTTATGCAAAAA
CTTGGTATTCCATTCTACTGTTTCCATGATGTTGATCTTGTTTCCGAAGGTGATTCTGTT
GAAGAATACGAACAAAACCTTAAGGTTATTGTTGAATACCTCAAGAAGAAGCAACAAGAA
ACCGGTATTAGACTTCTCTGGAGTACTGCTAACGTTTTCGGTCACAAACGTTACATGAAC
GGTGCTTCCACTAACCCAGACTTTGATGTTGTTGCCCGTGCTATTGTTCAAATTAAGAAC
GCTATTGATGCTGGTATTGAACTTGGTGCTGAAAACTACGTTTTCTGGGGTGGTCGTGAA
GGTTACATGAGTCTTCTTAACACTGATCAAAAGCGTGAAAAGGAACACATGGCTCGTATG
CTTACTATGGCTAGAGACTATGCTCGTTCTAAGGGTTTCAAGGGTACTTTCCTTATTGAA
CCAAAGCCAATGGAACCAACTAAGCATCAATATGATGTTGATACCGAAACTGTTATCGGT
TTCCTTAGAGCTCACGATTTAGATAAGGACTTCAAGGTTAATATTGAAGTTAACCACGCT
ACCCTTGCTGGTCACACTTTCGAACACGAACTTGCCTGTGCTGTTGATGCTGGTATGCTC
GGTTCTATTGATGCTAACCGTGGTGATTACCAAAACGGTTGGGATACTGATCAATTCCCA
ATTGACCAATATGAACTTGTTCAAGCTTGGATGGAAATCATCCGTAACGGTGGTTTCAAG
ACTGGAGGTACTAACTTCGATGCTAAGACTCGTCGTAATGCTACCGATCTTGAAGATATC
GTTATTGCCCACGTTTCTGGTATGGATGCTATGGCTCGTGCTCTTGAAACCGCTGCCAAG
ATCCTTGAAGAATCTGACTACAAGAAGATGAAGGCTGACCGTTACGCCTCATTCGACACT
GGTATGGGTAAGGAATTTGAAGAAGGTAAACTCACCTTCGAACAAGTTTACGAATACGGT
AAAAAGATTGATGAACCAAAACAAACCTCTGGTAAGCAAGAACTTTATGAAGCTCTTGTT
GCCATGTACTGCTAAGTTAATAATTAGGATATAATAGTTTCTATAAAAAACTGACGTGCG
AACTTTTGATTTGTATGGACGTTAATTTTTTTATGTTAACTTAACTAAAACCAATAAAAT
TATGTTAACATCTTTTTTTTTTTTTTGTGTTAACTTAATGTAAAATTTAACTTAACTTAA
AAAAAACTTTCTATCAGCCTAACAATTTGGCACAATAAATATAAACAAATAAATAATAAA
AAAAAAAAAAAAATACA
>Locus260v1rpkm684.79
GTCAAGGTAAATATAAAATAATAAAAACAAAAAATGGCTAACGTTGTTGAACATAATTTA
AATGAAATCTTAAGAGATTCACACAAGCCAGCTTTAATTTTACCATACAGAAATGCTGAA
ACTAAAAAAGCTGATCCAATTTACTTATTCAACACTGAATTAGTTGAAATCATTGATAAA
CTTACTCAAGAAAAACCAATTAAAGATTTAAAACCAAATGACAGAATTGTTTTCCTTTTC
CCAAATTCTGTTGAATATGTTGCTGTTTTCTTTGCTATTTTAAAGGTCAATGCTACTGCT
TGTCCATTAAATCCAAACTACACTGTTGATGAACTTGACTTTTACTTAAATGATCTTTTA
CCAAAGGCTGTTATTATTCCAAAGGGTGAATCCCCAGCTTCTCGTGAAGCTTGTAACAAA
TTAGGTATTCCACTCTACGAAATTGAAACAAAATTTGTTGAAAAGGCTAATGTTGGTAAA
ATTCCAATGTTAACTTCTCTTCCAGTTGAATTAGAAAACAAAACTTTAGCTTCTTGGATT
GCTGAAAACAAACCATACGAATCAAAAAAGAACATTGCTTTATTCTTACACACTTCTGGT
ACTACTGGAAGACCAAAGGGTGTTCCATT
>Locus261v1rpkm683.49
AAACAACTACTATTGCTCCAAGACCATCTACTAAAACTCTTCCAAGTAGTTGTTCTTCAA
AGATTACTGCTCAAGGTTATAAGTGCTGTTCTGATCCAAACTGTGTTGTTTACTACACTG
ATGCTGATGGTACTTGGGGTGTTGAAAACGGCCAATGGTGTGGTTGTGGCAGTAGTGCCA
ATTGTTCTCAAAAGATTATTGCCCAAGGTTACAAATGTTGCGCTGATTCAAATTGTACTG
TTTACTACACTGATGCCGATGGTACCTGGGGTGTTGAAAATGGTGAATGGTGTGGTTGTG
GCAGTAGTGCCAATTGTTCTCAAAAGATTATTGCCCAAGGTTACAAATGTTGCGCTGATT
CAAATTGTA
>Locus262v1rpkm678.91
ATAATAAACAATTAATTAAAGAAAAAAAAAAACAAAAAATAAAATAAAATGGATTCCTAC
TCTATTTCTTTAAATTTAAACTCTAAGGACCCACTTTACCAACAAAAGAAAACCATTTTA
GAATCTAATGGTATTGATGTTTCAAAACCATTTGAAATTACTGAAAATTCACCACTTCCA
ACTGGTTTACTTTCTGCCCTTCGTGTTAACAGTATGACTAATGCTGAACTTTCTGGTGCT
GTAGCTGTTCAAGGTGGTAGAATTGAAGCTATTCGTGCTGACCGTCAAAATGCTTTCGGT
GTTGAAAACCAAAAGAATGCTTTATCTTCTCTTCAAAATGCTTTAAATAACAATGGTTCT
TCCTTCATCACTGTAAACCAAGCAAATCCAGCTCTCCTTCAAAAAACTAATCAAGAAATT
AACAAATTAATTTAAATGAATAACCTAAATGACTATTAACTATTGAAATATTAAAAGATA
AAAAAAAAACATTGATATTAATAATATATTGATGAAATAATGAAGAATGAATAAACAAAT
AACAATATATTTTTTTAGTTCATAAAAATGAAATAGTGACAAGTCATAAAAAAA
>Locus263v1rpkm677.23
TTTTTATTTATTTTCTTTCAAACTATATCTTATTTTAAAAAGTAAGAGTTATTTGTATTA
GTAAAAAAATAAAATGTCCAATCCAAACGTTGATCAACAAGTTAGCAACGGCGATTCTGT
AGAAGATCTTAACCCAACTCAAACTGAAGGATACAAGGTTGGTGAAAAGAAAACCATTGA
TGAATTAAAGAATCTTGATGCAGAAGATGAAAGTTTAAACAAATGGAAAGAATCTTTAGG
TCTTAAAGCTGCCGTTGGCCCAGCTGACGACCCACGTAAGGTTGTTGTATTATCACTTGC
TATGGAAATTGAAGGTAGAGATGATGTTGTATTAGATGTCTCCTCTCCAGACAAGCTTGA
GACGCTTAAGGATAACCCAATTACTATTAAAGAAGGTGTCGAATACAAATTAAAGATTAA
ATTCAAGATTCAACATGAAGTTGTTTCAGGTTTGAAATACATCCATGTAGTTAAGAGAAA
GGGTCTTAAGGTCGATAGAGATGAAGAAATGATTGGAAGTTTCGGTCCAAAACTTGAACC
ATATGAAAAGAAATTTGCTGCTGAAGTTGCACCAAGTGGTTTTATTTCACGTGGTCATTA
TAATGTAAAGAGTCGTTTTATTGATGATGATAATGTATGCCATTTAGAATTTGAATGGAG
TTTTGATATTAAGAAGGACTGGGATTAAGCTGTTTAATTTATTGATAATTAAATAGTAAA
ATACTATAAAATGAGATGCCATGTTTATGTTTTATATATTTTTT
>Locus264v1rpkm677.07
GCCATTCATTGAAATCAGAACCAACGCTACTTTCAAGGACAAGAACAGTGCTTTAAAGGA
AGTTTCTTCCCTTGTTGCCAAATGTCTTGGTAAGCCAGAATCATACGTTGATGTTTGTAT
CATTGATAACGTTGCTATGAGTTTCGGTGGTACAACCGATACTGCTGCTTTAGTTACCTT
AGGTTCCTTAGGATGTATTGATGGCAGAACCAACAAGAAGACTTCTGCTGCTGTCTTCAA
ATACCTCGGTGATGCTATTGGATTAGATTCTAGAAGAGGTTACATCCATTTCATTGATCT
TCCAGCCGAAGACACTGGTTACGGTGGTTCTACTTTTGCTTAAATTAATTCGAGAATTTA
ATTTATAAATCGAAATTCTTCAAATTTAATTAAAAGCAATAACCAATGTTTAGTATATTA
ATTACTTTTTTTTTTATAAAATGAGATAAAAAAAAAAGTAAAAACTATAAAAAAAAAAAA
TTTAAATAATTTCTTTTTAATAGTATTGATAAAAAAAAAA
>Locus265v1rpkm673.73
AAAAAAATGCAAGCTTTATTAAATCAATCTAACGGATTACTCAAAAAGACTTCCTTAATT
GGTTGTCAAAGAGGTTTAGCTACCATGAGTGAAGCTATTAAGGAACGTATTAGAATGCCA
TCTATGCTTAACAAGGTTACTTACAACCCAGATGATGTTACTAAGCACTGTTTCAATGAC
ATGCACATGGGTTGGTCTGGTTTCACTGGTGTTGGTTACCCAAAGGTCGTTCCAGAAATG
ATGGCCCAAATGGTTGAAAAGAAGAACCTTAAGGGTAAGTTTGGTATCAGTTTAGTTATT
GGTGCTTCTGCTGGTGCTGCCACCCACAACAGATTAGCTAAATTAGATATGCTTAAGTTC
CAAGCTCCTTTCCAAAATGCTAAGGATGTTAAGACTTGCATTAACACTGGTAAGACTAAC
TTTGCTGATACTCACCTTTCCAAGTTCCCATTAGATTTATTATACGGTTACTACGCTTTA
GATAAGAAGGTTGATCCAGAATTCCCACTTGATGTTGGTGTTCTTGAAGCTTCTGCTATT
ACTGAAGATGGTTTAATTATCCCAACTGCTTCTGTCGGTAGTTCTAACATTATTGCTCAA
GTTGCTAAGAAACTTATTATTGAAATTAACACTGCTGAACCATCATTCGAAGGTATGCAT
GATATTGAACATTCTAACCCACCAAACTGTGGTCCACTTATGATTAACCACGTTGGTGAC
AGAATTGGTTCTAAGGGTATTAAGGTTGATCCAAGTAAGATTGTTGCTATTGTTGAATCT
ACTACTCCAGATAAGACTCCAAATAACACTAAGCCAGATGCTAAGTCTCAAGCTATTGCT
AATCACATTGTTGATTTCTTCAACCAAGAAGTTAAGGCTGGACGTATGCCAAAGAGTCTT
TACCCACTCCAATCTGGTATTGGTAATGTTGCCAACGCTGTTGTTTCTGGTCTTGTTGAC
TCTCCATACGAACACGTTACTGTCTTCACTGAAGTCTTACAAGATTGTTTCCTTGATTTC
TTCGACAAGGGTAAGCTTGATCATGCCTCTGCTACCTCTATTCGTCTTTCCCCAGATGGT
TTCAAGAGATTCTACGCTAACAAGGACAAATACGCTCCAAAGATTACTCTTCGTTCTCAA
CATATCTCTAACTCTCCAGAATTAATTAGACGTTTTGGTGTTATTGCTATGAACACTCCA
GTTGAATTCGATATCTACGGTCATGTTAACTCTACTTGTGTTATGGGTACTCGTATGATC
AATGGTGTTGGTGGTTCTGGTGATTTCCTTCGTAACGCTAAGTACTCTATTGTTCATGGT
CCAGCTTGCAGAAAGAGTAAGAACGATAAGTTCGGTATCTCTACTGTTGTTCCAATGGTT
ACCCACTGTGATCACCCAGAACACGATTTAGATGTCTTAGTTACCGATATTGGTCTTGCT
GATATTCGTGGTTTAGCTCCAAGACAACGTGTTGACAAGATTATTGATAACTGTGCTCAC
CCAGTTTACCGTCCAATTCTTCACGAATACTACGATCTTGCTTATGATGAATGTCTTAAG
CGTAAGGCTGCTCATGAACCACAATTACTTGACAAGGCTTTCAAGATGACCTTAAACCTT
CAAAAGAACGGTACCATGAGAATTGACAACTGGAACTAAGTTTCTTAAAAATTAATTTAA
ATTAGCCATCCCTCCTTTTTTTTTTAATCTTTTAGAATTTATAAAAATAAAAAAAGGAAT
TATCATTAGAATCTTTAAAAAAAAATATACCAAAGAAAAGATAGAAATTAAAAAGTATTT
TTTTTCTTTTTCTTCTTATTTTTTCATTTGGGGAATTTTTTAAATAATAAGAAAAAAGAA
ACGAAAAATAAAAAATTGAATAAAATGCAAGTTTTTTTTTTTTTGAGTATCCATTAATTT
>Locus266v1rpkm669.11
CTTCTTTCATTATCTGATAAAACCGGTCTTGTTGACTTAGCTAAAGGTTTAAATGAAGTT
GGTGTTACTTTAGTTGCTTCTGGAGGTACATCTAGAGCCATTCGTGAAGCTGGACTCCCT
GTCATTGATGTCGCTGATATAACTAAAGCTCCAGAAATGTTAGGTGGCCGTGTTAAGACT
CTTCATCCAGCTGTTCATGGAGGTATTTTAGCTAGAGAAATTCCAACTGATATTGAAGAA
ATGAAAGCCAGAGGTTACAATATGATCGATTTTGTTGCTTGTAATCTTTACCCATTCCAA
AAATGTGTTGCTAGACCAGATGTAACTATTCCAGAAGCTGTTGAAGAAATTGATATTGGT
GGTGTTACTCTTCTTCGTGCTGCTGCTAAGAATCATGCTCGTGTCACTATTCTTTGTGAT
CCAAATGATTATCCAGAATTCCTTGCTGCTTTAAAGAAAAATTATCAAGAAACTGGTAAA
GCTGCTATTTCTCAAGAACTCAGAAATAAATATGCTGTTAAAGCTTTCTCTCACACTGCT
GAATACGATACTGCTATTTCTGGATACTTCAGAAAACAATATTCCGAAGGTGTTTCAAGA
TTAGAACTTCGTTATGGTGCTAATCCATACCAAAAACCAGCTTGTGTCTACACTACCAAA
TCTGAACTTCCATTCAAGGTTTTATCTGGTAGTCCAGGTTACATTAACCTTTTAGATGCT
TTCAATTCCTACCCATTAGTTAAAGAATTAAAGGAAGCTCTTGGTCTTCCAGCAGCTGCT
TCCTTCAAGCATGTTTCCCCAGCTGGTGCTGCTGTTGGTACACCATTATCTGCTGATGAA
GCTAAAGTCTTTATGGTTGATGATCTTACTGTTCCATTAACTCCATTAGCTTGTGCTTAT
GCTCGTGCTCGTGGAGCTGACCGTATGTCTTCCTTTGGTGATTGGATTGCACTTTCTGAT
CCATGTGATTTAGCTACTGCTAAAATTATTTCTCGTGAAGTTTCTGATGGTATCATTGCT
CCAGGTTACAATGCTGATGCCTTAGAAGTTTTAAAAAAGAAGAAAGGAGGTAAATACTGT
GTCATTCAAATTGATTCAAACTACGAACCAGAAGAAATGGAAACTCGTCAAGTCTTTGGT
ATGTACTTACAACAAAAGAGAAACAACTTAAAGATTACTAAGGATGTATTTAATAACATT
GTTTCAGCCAACAAGAATCTTCCAGAATCTGCTATTCGTGATTTAATTGTTGCTACTATT
GCTCTTAAATTCACTCAATCTAACTCTGTTTGTTATGCTAAGAATGGTATGGTTGTTGGT
CTTGGTGCTGGTCAACAAAGTCGTGTACATTGTACTCGTTTAGCTGGTGACAAAGCTGAT
AATGTTTGGTGCCGTTTCCATCCAAAGATTCTTGCTTTCAAATTCAAGAAGACTGTTAAG
CGTGCTGAACGTTCTAACTGTATTGATCAATACATTACTAACCAAATTGATAACTTAGAA
CACTGGAAACAATGCTTTGAAACTGAACCAGAAATGTTATCTGCTGAAGAAAAGAAGGAA
TGGATCAGTAAGAATACTGATGTTGTTGTTAGTAGTGATGCTTTCTTCCCATTCCCAGAT
AATATTCAACGTGCTAGTCAAAGTGGTGTTAAATATGTTGCTGCTCCAAGTGGTTCAGTT
CAAGATCCAGTTGTTATTGAAGAAGCTAACAACAAGAACATGACTTTATGTTTCACTAAC
TGTCGTCTTTTCCACCATTAAACAATTTTTATATAAAAATAATAATAATAATAAAATATA
TATAATATAATATCAAATTATAGTATATATAAGAAATTTATATAAAAAGAAATAATATTT
AATAAGTTTTTAAGAAAAAAAAATTTTTTTTATGAAAAATATAATTGATAGTATAATCAA
AATACTATCATATTATAAGAGAAGGGC
>Locus267v1rpkm661.44
TTTTTTTTTTTTTAAGTTTTAATATTATTTATTATAAACTACAAGAAACAAACAAACAAA
CAAACAAAAAAAGATCACCGTAAATAATTAAATAAACAAATAAATAAATAAATAAATAAA
AAATGGGTATCGTTGATAATATTATGCATCCAAAGTCTTTCCTTGGTCTCACTGACATAA
AGACTGGAGCTTTAATTATTTCTGTTGTTGATTTACTTTTAACTCTTTGTAATTCTTCTA
AAATTAGTGGATATGGTCTTACTTTTGGTGGTTTAATTGCTTTAGTTTGTACTGGTCTTG
GTGTTTGGGGTATTATGAAGGATAAGCCATCCTTTGTTCGTATCTATGAAATTTATCTTA
TTGTTAATGCCATCTTTGCCATTATTATATTCATATTATCCTTTATTACATTCAGTCTTA
CCTTTATTATTACCTCTTTCATTATGTTCATCATTGCATTATACGCATGTTGTGTTGTTA
GAGCTCATTATCATCAAATGGGTAATGGTGCCAGTGACGCAGCTGCTAAAGTTTAAACTA
ATTATAAATAATACAAAAAGTAAAAATATATATATCAATATCTATATCTAAATATATATA
TATATATAAAAAGAAAGTTTAAATCAGACAATACAGTTTTTTTTTAAAAAAAAAAAAAAA
AAT
>Locus268v1rpkm657.27
TGCATACTTATTTATTATTAAAATAGTATTAGGATATGTAAAAACACCATTTAAATACAG
TCAAAAAGAAAAAGGTATATACAGAATTAATAGTAAAGGTGAAGAAGAATTAGTTTTATA
TGATAAAAATAATACTCAATGTCAAACTTTAAAAGATTGTAATGATTTACCTTATATGTG
TTATGTATTTAATAAAAATTTAGAAGATGATTATATAAATATTAATAATAAAAATTTTTC
AAAATCTGAAAGAGATTCTATAATAAGTAAAAAAAAGGAAGCAGGTCGTTGTCAATATTT
GTATTTCTGCCATGAAAATAATAGTAATGAAAATTGTATTGCCATTGAACCCAATGAAAC
TTCTGCTTCCTATGACTATATTATACCAGATATACAACAAAAAAACAAAATATGATTTAA
TTATTGAAACTTGTCAAACTACAGATAATTTTGATAAATGTAATACACATTATTGTAATA
ATAATGAACAATGTTATTCTGGAATATGTGAAAATGGAAGATGTATCGCTAACAAAAATA
ATCCTATTATTCAATGTGAAACTCAACATTCTATTATAACAACCGTATTAGAATGTAAAA
GAAAGAAAAATGAATTTTGTACTAACAACGAACAATGTATTACTGGAAAATGTAATAATG
GAATTTGTGAAATTCAAAAAACTTCATATCATTATATTTATTATGCTGTTGCATTTCAAT
TTACTTTCTATTTAATATTTTTTGTTTTTTGTTGTTATACAAGAGGAGTTTTCAGAGGTC
TTCGTACTCATCGTCATATTAAATAAAA
>Locus269v1rpkm653.92
AACGTTCTAAATACGTTGACTTTGTAAAAAAACAAACCGATTATATTCTTGGGGATAATC
CAGCTAAGATTAATTACGTGGTTGGTGCTGAAGCTAGTTCACCAAAAGCCGTTCATCATC
GTGCTGCTTCTGGTACCTATGATTCTCAAGATACTAATGCCAAACCAACCGACTATAACA
TCTTTACTTTATGGGGTGCTTTAGCTGGTGGTCCAGGTCCAAAGGATGAATATACCGATT
CTAGAAAGAATTATCAAATGAATGAAGTTGCTCTTGATTATAATGCTGGTTTCCAAATGA
ATCTTGCTTTCCTTACTAAGGAAGGTTTAAGTAAACCTGATTCCGATAGTGTTAAAAATC
ATGACAGAGCTTTCCCAAAGAAGGCAGATATTCCAGATGTTAGAGTTAAAGTTACCGATA
AAACAATTGAAGTAGCTACTGGTTCTAATATGATGTGTAGTGGTTGGTGTATTGAATTTA
CTACCGATTATAAGATTGAACAAACCCATGACTGTATTATGTATCAAAAGGGACCAAATT
ACATTATTTGTAATCGTCGTGAATCAAACTTTTTAGATGGTAAAGGTACTCCACAAATTA
TTAAATACCAAGGTGCTAATGGCCAAGGTAGTCTTTCTCTTAAGGAATCTGTCGTTATGT
GTGATGGATGGCACGCTCCACAATCCGCTCATAATCCAACTTATAAACCAGAAAATGGTC
GTAGATATAAGGTTCAAGGTGAAGGAGGTATTGGTAAAACTCAAGCCTTATTTGAAGAAT
CTGCTTGTTGGCCATCCTTCCTTTGTGAAAATGAACCACTTCCATCTCCAACCGATACTG
AAGATGAACCTATTAGTACCTCTATTTCTTGTAAATTTACTCAACTTGGTTATCCATGTT
GTGATAATCCAAAGACTGTTTCCGTTTATACCGATGAATCTGGTGATTGGGGTATTGAAA
ATGGTGATTGGTGTGGTATTGACCTTAACTATTTCCCAACTCAAATGTGTGGTTTATATC
CATGTTGTAAAAATTGTGAAGTTATTTACACCGATGAAGATGATGGTACTCAATATGGTC
TTGATAAGATAGAATGGTGTATTATCGATAAAACTGTATGTAAAAGTAAACAAGATCCAC
AACCAGAACCAGAACCAGAACCAGAACCAGAAGTTTCTTGTACTGGAATGAATTTAGGTT
ACCCATGTTGTGATGATTGTAATGTCGTTTACACGGATCATGATGGTAAATGGGGTGTTC
AAAATGATGATTGGTGTGGTATCAAGAGTACTTGTTAATATTAATAAAATGAAAAAAAAT
AAAAAATAAAGAAAGAAAGAAAGAAAGAAAGAAAAAGAAAAAGAAAGAAAGAAAGAAAGA
AAAAGAAAAAGAAAGAAAAAAAAAAAAAAAAAAAAAAAAAAAAAAAAAATTAATAATAAT
AAATAAAATAAAAAAAAAAAAAAAAAAAAA
>Locus270v1rpkm651.45
ACCGTTTCAAGAGAGTTGATGCCTCTTGGAGAAAACCAAAAGGTATTGATGGTGTCGTCC
GTAGACGTTTCCGTGGTACCATCAGAATGCCAAAGATTGGTTATGGATCTAACAAGAAAA
CTCGTGATCTTATGCCAAACGGTTTCAAGAAATTCCTTGTTTCTAACGTTAAGGATTTAG
AACTTTTACTTATGCACAATCGTACTTACGCTGCTGAAATCGCTCACAACGTTAGTTCCA
AGAAGAGAATTGAAATTGTTGAACGTGCCAAACAATTAAATGTCAAGATTACTAACGCCC
AAGCTCGTGTTAGAACTCAAGACAATGAATAAATATATACAAATAATAATTAAATATTAA
ATAATATTATTTATAAAATAATTTAAATTATATTTAATTTAAAATTTTGTATAAAATTTT
ATGGCCTTTTCTAATATTTAAATAAAATATCTAAAAAAAAAAAAAA
>Locus271v1rpkm647.44
CTGCTGGTATTAAGTCTGTTTACTTCGTCAGTGACTCTTCTCGTAATGGTCACAAGACTG
ACCGTAAGCACCCAGGTGAATGGTGTAACCAAACTGGTGTTGGTATTGGTGCTCGTCCAC
AAGCTAGTCCAATTTCTGGTATGGATTACCTTGATGCATTCTACTGGATTAAGCCACTTG
GTGAATCTGATGGTACCTCTGACGAATCTGCTGATCGTTTCGATGGTTACTGTGGTCACG
ATACCGCTATGAAACCAGCTCCAGAAGCCGGTCAATGGTTCCAAAAGCACTTCGAACAAG
GTCTTGAAAACGCTAACCCACCACTTTAAATTAATTAAATATATTAAAATAAATTAATAT
AATTTAAATAATTTAAAAAAAAATAAAAAAAAAATAGTTTTTATAAAAACGTTAAGATAG
ATATCAACA
>Locus272v1rpkm646.58
AAATCCATGTAAAAGTAGAAAGAATAGAGATAGAATTATATAAATAATGTAAAAAATATA
AGAAACAAATTAATGATTTCATTAATGGAATCAAAAGTTTAGTTGCTACCGCTTGAAGAA
AAATTTCGAAACGTAATATGGTGTGTCTCTAATATATTATCAACTAGGAAGAAAATTTTA
CTAAATAATTATTTAAATAATTATGTGTTAATAGTAATGAAAAATACCAGAAAAATACAG
CCAAAATGTATCCGGAATAAATTTGTGTCTACCGATTTATAACGTCCACTTAGTTTCATG
CAAAAATGAACACTTAATGAAAAACTGAATATTATAGACGATTATTTTGATTATTCTTTT
TTAATATATAATAATTATAATTATGACAATCAAGCAGATTTTAAAATAATTAATATTATT
ATATAAATAGTTATTGTTTGAAGTTGGCTATCTACCAACGAAACCGAATTTTGTTTGAGG
TTAGTTTCTGTCGGCTAATTCAAATGAATTGAATAACTATGATTTAGAAAGGATATGAGG
AAATTCTACTAGAGAAATTCATTAAACATTCATACACGCTAATTAAAAAATACTTTGTTT
CATTAAGTATAAATTTTATAATGCTATAGTATAATTATAAATGCATATATGTATATTGTA
TGTTTTAGAATAAGTACATAATTACGTAATAGAATACCGAAAGAGTGCTATGAAATTATG
TGATAAAAATTCCATTCCTTTTCATTGTCCATTAAGATGAAAGCGTTGATTTATTGCCAA
ATAATTTACTTATGAGTTTAACGATAATCAGGAAAAAGAGGAAGTTGTGAATAATAATTT
GATATATTATAATGTTAAATACAAATACGTGTCTTGTTGTATATATATGTTATCATATAT
AATAATAAAGTAGGAAAATATAAATTGCTATGAATGTAACTAAATATCTGAAATGCATAT
CCAATTTTAAGATAAATAGAACAATAATCTTGCTTTATGGTTTAATTTTTGAATTTTTAA
TTATAGTTTTATTGTCTTATTTTATAATTATAATTTAATATTTATAGGTAAGTATTTTTT
AAACGAAATAGATGGAAGACTGATGTGTTTATTTTTATGTATATATATTTATATTACATA
TGAAGTCTATGTTATAAGAGCATGTATGTTTAAATCCGAAATCATGTATTTGAAAATATG
AAGAAAGTCTTCTAAAACAAAATCTCAAAAAATTACCGTTTGTTAGTTTTAATATATTAT
ATAATATAAAATTTATAATTTTAATTAATATCAGTCAATAGTATAGAAGAATTTAGAATA
GAAAAAGAAAGTAATTCATGTTAGATAATAAATATGAATAGAATATTTATTGAATGGGGA
TGGTGGTGGGATAGAATAGGTTCAAATATTTTAATGAATATCAAATTCAGTAATATATAA
TGATCTGTATGATATAATAAAATGTGAAACAATAAATGAAACAATTATTTCTTAATGGTA
ATAAAAATTGTTAATATCAATAATCAAATAGAATATTATTTCAATATGAATATTAATATT
ATGTAGTATTTAAATAATTCATTAATTATAAATACTTATTCCAATTGAGGGTATTAATTT
TAATTTCAAGTTTAGATTCATTTAATTTTTTTATTTATTTACAAATATTAAATTAATTGA
TATGTAAAATATTATGTGTAATAAAATATGGAATTTTTTGAGGAGTTTATATTTTGTAAT
ATAAGAAATTTTTTAATTTTGTTACTGTATATTTATCAATATATCAACAATATAATTTTA
AAAGATGAATTATATTTAAATATGATTTATAAGTGATAACCAGAAAATGATAATTAAGAA
AAAAGAAGAAAGAAAAAAAAAATTAATAGTTGATAATAATATAAATAATTTATTTTTTTT
TATTATTAAGATGTAAAATATATTAATTATTTCATTTAG
>Locus273v1rpkm644.84
TTTTAAAAAAAAAAAAAGTAATAAAATAAAAAAATAAAAATAAAAATAAAAATAAAAAAA
AAAAATTAAAAAAAGAAATAAATTAAAAAACTTAAAAAAAAAAATAAAAATGAAAAGTTT
AAGTTTTTTTTCGGTTCTCTTTATATATCTTTTATTAGCTTCACCATTAATCTTGGTAAA
AGCTGCTAATAAATTAGTCGTTGATTGTGGTAACAAAATTCGTAACGTAACACATTGTGC
AAATGGTTCTTTATATGGTATGACTGAAACTATTCCATCTGAAGCCGATTATATGACTTT
AGTTGATGATCTTCATCCATATGTTATGCGTAATCCACCTAGAGGTAAAATGGGTGACCA
ACATCCATTTGGTAATGCTATTGAAGTTGCTAGACGTTTATCACGTACTCCAGGTGCTTT
AGTATCTGTTATTTTAACCGATTTCTTACCATATTGGCCTTATCAATGGCCAGGTATGGA
AAAATGGTTAGAATTAGTTAGACAATTCATTCGTGATAAAAAGGCTTCTGGTTTAACAAA
TTGGTATGGTTATGAAATTTGGAATGAAGCTGAAAATACTTGGAGAGATTCTAATGGCTA
TACTTTCTTAGAATTTTGGAAAGAAACTTATAAGGTCATTCGTGAAATGGATCCAGATGA
AAAAATTATTGGTCCATGTGATGGTTTATACGTTGAAAGTAGAATGCGTCCATTTTTGGA
ATTTTGTAAAGAAAATGATGTTATGCCAGATATCATGTGTTGGCATGAATTAATGGGTGT
TGAATTAATTCCAAGAAGATATAAGGCTTATCGTGAATTAGAACGTTCTCTTGGTATTAA
AGAACTTCCAATTACTATTAATGAATATTGTGATATTAAACATGAATTAGAAGGTCAACC
AGGTTCAAGTGCTCGTTTCATTGGTAAATTTGAACGTTACAAGATTGAAAGTGCTTTAAT
TTCTTGGTGGTTCAATAATTTACCAGGACATTTAGGTAGTTTATTAGCTACTGATTCTAA
AAAGGGTGCTGGTTGGTATTTCTACAAATGGTATAGTGAAATGACTGGTGATATGGTTGA
TGTTAAACCACCAAATGATAATAGTATATTAGTTGATGGCGCTGCATGTGTTGATGATGA
CAAAGAATATATTAGTTTCCTCTTTGGTGGTCCAAATGATGGTACTATTCAAACCACTTT
TGTTAACCTTCCAAGTTATATTGGTGATGTTGCTAAAGTTAAATTTGAAAAAATTGATTG
GATAAGTAAGGATACTGTATCTTATGGACCAAATTCCGTATTTGAAAAACAATATGCTGT
TAATAATGGTCAAATAACTGTTATTCTTAATAATTGTAATGCTAGTTCTGGTTATCGTCT
TTATATTACTAAAGGTGATCCAAATAGTAATGATATTATAGAATCTGTTGAAATTCCAAT
TATTAATATTCCAGAAGGTACTTACAAGATTGTTAATCGTAAAAGTGGAAAAGTATTAGC
TGTTGCTAATGATTCTAAGGCAAATGCTGCTAATGTTCATCAATGGACTTACATTGATGG
TAATGCTAGTCATCATTGGAAGATTTCTGAAGATGGAGGTTACAGAATTCTCAATGTTAA
TGCCAATAAAGTACTTGATATGAATGCAGAATCTACCGCTGATGGAGGTAATGCTATTAT
ATGGCCAGATACTGGAGGTATGAATCAACGTTGGGTTATTGAAAGTGCTGGAGGTAATTA
TGTTTATATTATAAACTCTCACAGTGGAAAAGCTCTTGATGTTGATAAGAGTTCAAATGA
TGATGGAGGTAATATTATTCAATGGAGTCTTAGTAATAATAGTTCAAACCAACAATGGCA
ATTAATTCCAGTTGGTAGTAATACACCAATTGATGTTATTCCAAAGAAAACTACTACAAC
TAAAGCTCCAACTCCAACTCCAACTCCAACTCAAGCTCCTTCTAAAGATTCATGTTCTGA
TGCTATCTTAAAGAAAGGATACAAATGTTGTTCAAAGGATTGTTTCATAGTTTTTACTGA
TGATGATGGTACATGGGGTATTGAAAATGATCAATGGTGTGGTTGTGATACTCCATCCAC
TTGTCCATTTGCTATTACTTCCCAAGGTTACAAGTGTTGTAAAGAAGATAACTGTTCAGT
TATTGAAACCGATGATGCTGGTAAATGGGGTATTGAAGATGGACAATGGTGTGGTATTTC
TGACAAATGTTAGATTTACTCTTTAAATCTAAAAAAAATATATATATATATATATATAAA
AAGAATCAAAAATAGAAATAGATTAAATTATATACATATTATGTAGATAATTAAAAAATT
ATAATTAGAGAAAGAAAATAAATAGGTTGATAGACAAAAAAATAAAATA
>Locus274v1rpkm630.89
AAAAAAAAAAAAAACATTTATTATTTTTACTTATTAGTTAATAATAATAAATATCAATAA
TTTATTTTTTCTAAGCAATAAATAAATCTAAAGTATTATTTTATTAAATAATTTAAGATG
AAGACTCTTACTATTTTCACTACTTTATTAGCTGTTTCTGCTGCTAAGAAATGTATTGTT
AAGGCTCCAGCTAGCAATGCTGCTGATGCCAATGATGTTGCTTCTGATGTTGAAGCTCCA
GCTGAAAATGTTGATGCTCCAGCTGAAATTTCCGATAATGAAGGAAAATTAGAAGATGAA
GTTGATTCTAATGATGAAACTTCTGATAATGAAAATTCTGGAAAGAAAAGTGGAAAACTT
CCAGCTAGTTTCAAATGGGGTGCTGCTACTGCTGCCTACCAAGTTGAAGGTGCTTGGAAT
GTAGATGGTCGTGGTGAATCTGTTTGGGATCACTTCACTCATCTTTATCCACACAATGTT
GAAACTGGTAGACCAGGTGATGAAGATTCTATTAGTGGTAATGTTGCTTGTGATTCATAC
CACAAATTCGAAGAAGATGTTAAAATGATGAAAATCATGAATGCTAATCACTACCGTTTC
TCTATTTCATGGTCTCGTCTTTTCCCAGATGGTCAAGCTAAGAAAGAAAATGGAAAATGG
AATGTTAACGAAAAGGGTGCTGAATACTATGATATGGTTATTAACACTCTTATTGAAAAT
GACATTACTCCACTTGCTACTCTTTACCACTGGGATCTTCCATACGCTCTCCATGAAAAG
TATGGTGGTTGGTTAGATTACCACTCACAATACGATTTCGCTAACTACGCCGAATTCTGT
TTCGAACGTTTTGGTGATCGTGTTAAGAACTGGATTACTATTAATGAACCATGGGTTAAC
TGTGTTGCTGGTTATAAGAATGGTCCAGGTAAAGCTCCATACAGATGTACTGGTGAAGCT
CCACGTAAACTTCAAAACGATACAACCGGTCTTGATTTATTAGGAGGTTGTTCTTACGAA
ATTGGTCCAACTCAATACACTCCAGACTCTGAAGTTCTTCCAGCTAATCGTCCACCACAA
AGATTAGAAGATGTCTGGTGTTCTCACAACATTCTTCTTGGTCATGCTCAAGCCGTTAAG
GTTTACCGTGATAAATTCCAAAAGAAACAAAAGGGTCTTATTGGTATCACTGTTGATGGT
GAAGCTCAAATTCCATGGGAAGAACCAAACATGACTGAAGAAGAATACGCTAACAATGAA
AAGTATGCTAACTTAGCTGCTGAATTCCGTATTGGTTGGTACTCTGATCCACCAATGATT
GGTGACTATCCAGAATCTGTTAAACAAAGAATGGGTAAGGATTTACCAGAATTCACTCCA
GAACAAAAGAAATTATTAAAGGGTTCTTCTTCTGACTTCTTAGGTTGGAACACTTACACT
TCACACTGGGCTGCTCAAGTCAAGAATGAAGATGGTACTTATGTTAAACCACCAACCGAT
GAAGAAGCCAGTTACGAAAACTCCAAGAGAGATATGTGGGATGATAACTGTAGAGGACGT
GGTGATGGTTGGACTTGTATTCCACCAACTCTCGGTTCCCAAGCTGGTTCATCATGGAAC
ACTAAATATGGTCCAACTATTCGTGTTGGTCTTAATTGGTTCGCTAAACGTTATGAAGGT
TTAATTAAGAATGGTATTATTATTACTGAAAATGGTTGTGCTCAACCAAACTACAAGGTC
AGTCGTGCTAACGATCAAGTCACTATTGACTACTTCAAATCTATTGGTAAGGAAGAATTT
GCCGATGCCTATGATGAAGATATGATCGAAAGAGAAGATGATCTTGAAGGTACTCTTATT
CACGATACTTACAGAATTGACTGGTACAAACAATACCTTGAAAACCTTCGTCTTGCTTAT
GTCGAAGATGGTGTTGATGTTCGTGGTTACATGGCCTGGTCTTTAATTGATAACTACGAA
TGGAGGGAAAATGGTTATG
>Locus275v1rpkm630.41
TTTTTTTTATAAATAAATAAATCTTGTAAATAATATTTTCTCTGGTTAGAAAATAAATAA
ATAAAAAAAAAAAACAATCAGAATGAAATTCTTCGTTGCTTTATCTGCTATTGCTGCTTT
CGCTTCAAGCGCTTCTGCAGCTTGTTTCTCTGAAAAACTTGGTTACCCATGTTGTTCAGC
TAACAATAAGAATGTTGTTTACACTGACAGTGATGGTGATTGGGGTGTTGAAAACAACAA
CTGGTGTGGTATGTCCACTGGTGGTGACTGTTGGGCCACTGCTCTTGGTTACAAGTGTTG
TCAATCTACTTCTGTTGTAGTTGAAACTGATGCTAATGGTAAGTGGGGTATTGAAAATAA
TGAATGGTGTGGTATTGTCAGTGGTGGAAGTAATCCAAACACTGGTAGAACTACAAGAAC
TACTACTACTACCGTTAAACCATCTCCAACTCCAGCTGTTCCATCCTACCCATATGAATT
AAAGAATGATCCAGTTCCATCTAAAGGTTGTGGAAAGAGTCCAGGTATCAAAACTGGTTC
CTTCCAATTCCAATGGGGTGGTAGAAAGAACCGTCTTGTTCACATTGATCTTCCAAACAA
TTATGATAACAATCATCCATACCGTTTAGTTTTCGGTATGCAATGTATGGGAGGTTCTGG
TGCTAATGTCAGAAATGAACAATACTATGGTTTAAAGCCATTAGATACTGGTAAAACTAC
TATTTTCGTTGCTCCAGAAGGTAACGGTCAACAACTTCCATGGGGTCAAGAAGATTATCA
ATTATTCGATGAACTTCTTGAAAAATTAAAGACTGATCTTTGTATTGATGAATCTCGTGT
CTTCTCTACTGGTTTCAGTTATGGTTCTATGTTCTCTAATGGTCTCGCTTGGGATCACCA
AAAAGTACTTCGTGGTGTTGCTGTTTACGAAACTGCTGCTGTTAACATCTGGCTTCCAAA
GAATACTGGTTTACCAATTGCTTGGATGGGTGTTCTTGGTTTCGATGATGGTCTTTGTAC
TCCACAAATGGGTCGTCAAGCTCGTGATGTTATCTTAAAGAACAATTCTGATGGTGGTAA
GGCTGTTAATGAAAGAGCTGAAGAAGCTCAACCAAATGGTCCACACAAGTGTTACGAATA
TAAACAAGTCGACCAACGTTTCCCAGTCAAATGGTGTACTCAATCTGGTGGTCACCAATG
GGAACACAAGGACCCAGGATCATGGCAAACATGGGTTCCACAAGAAACTTGGGACTTCAT
CACTAAATTCTAGATTTATTGAAATAATGTTGATTTTTTTTTTATATAATTTTTTATAAA
AAAAAATTAATATTAGATTCCCCTTATATATATATATAAAATAAATAAAAAAAAAAT
>Locus276v1rpkm620.15
TATATATATATATTTAATAAATAAAAGTACGATGGACAAATCATTTGTTTTCTTATTATT
AATCTCTACATTATTCGCTTATGCTTTATGTGCACCTGGCGTTAAAGGTTACTGTAAAAA
GAGTGACGGTACTGTCGTAAGTCATGCTGGATGCTGGAGTAGTATGAATGATTGCGCCAG
AGGCATATATGAAAATGGATATTGTAAAGGATACAAATGGGATTGTGTACCTTCTTACGA
ATGTGGAACTTTTTAATTTTTTTTATGTATCTGGGGATGCATAGACAAGATATTATGTAA
TCTACCAATAAAGAGAACATCGCAATTCATCACTATTCTATTCTTCTTTTTTTTTTTTTT
TTGAAAGAAGGATCTTCGACCAAAGTTAGTTAGACTATGGGTTCCTAGCACAATTATTAA
ATTTCTATAGGTAGGAGCGAATGGACTGCGGTGAATCCAATACATAAAAAAAATAAATAA
ATAAAAAAATAAAAAAAATAACAACAATAATAAATCATAACAAAAATGATAACAAAAATA
ATATTATAAAAATAATAATAATAAAAAAAATGAATAATAATAATATTAATAATATTAATC
ATTCAAGAAAATAATATAGAGGTGAAATATAGAGAATAACTATGAGAATTAAAGTTTTGT
GTTTTAGTTATTCTTGAATACATTTTCTGCATTAAGAATATTCACTTTAAATTAATAATT
TTAAGGTTAACTTTTAGTTAAAAAAATATAAAATTAATAATTTAAAGGTTAAAAATCAAA
TTTTAATAATTATCCTTTTTTTAAAGAAGAATTTTTTTAAACGAATATTTAAGATTCTTC
GTTAAGATTATTAACATAAAAATAATAAAATAACAAAATAATAAAATAACAAAATAATAA
AAATAATAAAAATAATAAAAATAATAAAAAAAAAAAA
>Locus277v1rpkm619.94
GGGAAATTTTTAAAGATAACATCATCTTAATAATATTAGTTGTAGACTAAATAGATACAA
CAAATAAATTCAATATTTTAAAGAAAACTTAAAAAAATAATATTAAATAAAATAAAATAT
AATTAATTTCAATTCAAATTTACTCTTTTAAGTAAATTTTTATTATAGTAATAAAAATAG
AAGAAATGGGTTTATTTGGTTTTAAAAAGAGTTCTAAGGAAAACGTCAATGCTGACGAAA
ATGCTTATGGACAACAACAACAAAATTATCAATGTCCTCCACAAGCATATTACCAAGGTA
GTTCAAAATTAATTGGCTATTATGCTAACTGGACTTGTTATAGAGGTTATGAACCAACAA
AAATACCAGTCGAAAAATTGACTCATATAAATTATGCATTTGCTAATATTGAAAATGGAG
AAGTTGTTTTAGGTGATAAATGGGCTGATATTGAAAAACCTTACGGTGGTGATGAAAACT
GCCCAATTAAAGGAAACTATAATTTATTATTGAATCCAAATGGACCAATAAAGAGACGTA
ATCCAAATCTTAAAGTTCTTATTTCTGTTGGTGGTTGGACATGGTCTAAAAACTTTTCTG
ATGTTGCCGCTGATGAAGCTTCAAGAGAAAAGTTTGCTATTTCATGTGCTACATTTTGTA
ATAGATATGGTTTCGATGGTGTAGATATTGATTGGGAATTCCCAATTAAAGGAGGTTTAG
AGGGAAATATTCATCGTCCAGAAGATGGTGATAATTATGTTCTTTTATTAAAAGCTATTC
GTAATCACTTAAATAATATCAGTCAAATGAATAATAAACAATACTTATTAACAATTGCTT
CTTCGGCCGCCTCCTATAATTATTCTTGTCTTAATTTGAAAGCACTTTCAGAACCACTTG
ATTGGATTAATCTTATGAATTATGATTATGCTGGTTCTTGGTGTAAACATACTTGCCATC
AAGCTAATCTCTATATGGAAAAACCATTACCAGATGGTAGAGTACCAACTCATAATTCAG
TTTGTAAAAGTGTTGAGGATTTCTTTAATCAAGGTGTACCACCAAATAAAATTGTTATTG
GTGTTCCATTCTATGGACGTGGTTTTGCTAATGTTGAAGCTAATCCAAATGATTACACTG
CTACTGGTATGTATGCTAAATTTAGTGGTCCTTTAGGAAAACATGAAGGTGGAAACTTTA
ATTATTATGAAATTAGATCCGATTATTTCAATCCAACTTCAGGATATATTAGATATTGGA
GTGATAATTGTTGTGCTCCATACCTTTTCAATCCACAAACTAGGGGTCTTATTGTCTATG
ATGATTCATGGTCAATACATTACAAAGCAAAATATGCTAAAGAACATAACTTAGGTGGTG
TTATGATTTGGGAATTAAGTGGTGATGGTAATGATGAATTACTTAATGCTTTAGTATCTA
CTTTATCATCATCATAAGAAAAAAAATATAATATATATATATATATAGTTACATCAAAAA
TAAAAGAAAAAAAGAAATTATAGAAAAAAAAAAAAAAAAAAAAAAAAAAAAAAAAAAAAA
AAAAAAAAAAAAAAAAAAAAAAAAAAAAAAAAAAAAAAAAAAAAAAAAAAAAAAAAAAAA
AAAAAAAAAAATAATAAAA
>Locus278v1rpkm613.58
TACTATATGTGAAAATAGAGAAATAAAGTTTTGCTATCATTTTATCATTTTTTATAAACT
ACTAAGTTAAATATTAATAATATTATATATATTAGAAAAATAGAAATATTGTTAATTATA
AAATAAAATTTTTAATAAAATATTAATAATAAAATGTAAAATAAAATAAATAAAATAAAG
TAAAATAAAGTAAAATAAAACAAAAAAATAAAATAAAATAAAATAAAATACAATAAAATA
AAACAAAATAAAATAATTTGAAATGAAATTAAAAGTGAAGTAAATGAATAAAATGAATTC
TAATATAAAATAGAATCCTTAAAAAAGCTTATGATTCAGTTCCTATTTATAATATTCTGA
ATAAACTTGAATGCTTAGGAATTAGAGGAAAATGTTATAATTTCCTTAAAAACTTATACT
TATCTTCCAAAGCTTGTGTGAAACTTGACTCTCAATATTCGGATACTTTCAATATTGAGA
AAGGTGTTAGACAGGGTTGTCCCCTCTCTCCTATCTTATTTAACCTTTTCATCAACGATA
TTTTTCGAGATTGTAACGAATATGGAGTTTGTATTGATAACGAATACTGTTGTGGGGGCC
TCTTTGCCGATGATATTGTCCTTTGTGCACCTACTAGAAGTAAACTAAATAAGCTTTTGA
AAAAAGTTAATGATTGGGCTAAATTTAACCTTATGGAATTCGGAATTGGTAAATGTGGAA
CTACGGTTGTAAAAGCAGAAAATTCTAAAGTTAAAGGTGACCCTACCTTTTACCTTGCTG
GTCAAATTATTCCAAAAACTAATTGTTATACGTATTTGGGAATTCCTTTTGATAGTGATT
TATCTCTTAAACCGATAATTAAATCGACGAATAATAAAGTTAGGAAAGCGCTTTTTTTCT
GTTAGAGGATTTTTAATTAATCCTTATATGCCTATATCCTTCAAGAAATCAGTTTTTAAT
TCGGTTGTTGTCAGTCAAGTATCATACGTTGCACCTTTACTTGGATCTAATAAAACTAGA
ACAAACGGTGCTCAAAGGCTAATTAATAAAGGACTCTCTTGGATTGCAGGTCTTAGGAAG
CGCTCTTCCTTCATATCTTTATATAGTGTATCTAAAGATCTTAATATTCCTCCTCTTTCT
GCCAAATGTGCCATTGCTCAAGATAAATGTTTTAAGAGATGGGCAGACTCTAATTGTATT
ATTTCCAAGTTAGTTACTATTATTCCGAAGATGAGAAAATACACATGGGCTAAAGAAAGC
AGAACTTTATCAAAGAAACTTTCTAAAATTGGCTCTAGAGAAGATATTTTGACTTTTTAT
TGGAATAGAGATGTCAAAAAAGACTCCGTTAAAGCTGTTACCTATTGTGATAATCACCTT
GAATTATCTCGTGATTATTTACATCTTGAACTTGAATACCCTAACTTGGCTTATGGCTTT
AATTGGCTCCTCAAAATACGTAGTGGTTATAAATTCAATAGTGAAATTGCTAAAGCCGCT
AAACTTGTATCTGACTCTTGCCCTGATTACTGTCCTTGTTGTAAAGGCGGTAGTCAAACC
TTCGAACATTGGATTTTAGAATGCCCAACATTCGATCATTGGCGTTCTAAGTTATTTGGC
AATCTTGAAACCATTTATTTGTATGTTAATCGAAAACCTTTAGTTAGTTCTGATAATATC
AACTTTTCTAATAATTTTAATAATAACTACAATAATAATATTTATGATAATATCTATAAT
AATAATAGCAGTAGTAATAGTAATATTAATATTAATAGTAATAATAATGGTAATAGCAAT
GATAATAGTAATATTAATAATGTTAGTAATAGTAATAGTACTAGCTTATCTACATATTTT
CTATACAACTACTCTCAATTCATTAATAATTTAACTATCAACAACATTTTTTTTGGTTTT
AATTACTTCAACAATTTCTCCTCCTTGGAGAATTCTTCACGAAATAGTACTTTCTTAGTT
TCTAATAGTTTTATTCATTATGTTAGTTTAACTTACAACTT
>Locus278v2rpkm448.29
TCAAAAAGAATACTAAAATTGGTAAATCATCTAACTTTTCACTTCATCCTATTAAAGATA
ACGATGACAACATTGTTTATTCTTCTCGTGAACAACTTAACGTTTGGCATGACCATTATG
AAAAGTTAGCTTCTGATTCTACTGGTCATAGTTTATATAAACCTTTTTGGTCCAACCCTG
CCAACCATAAGTTATATAACTTCAGCAATAATATAGAGTGGGATATTAATGGTGAAATTA
GTATTGAGGAAATTCGCTCAGCTATTTCTGATATCCCTAAATTTAAAGCTTCAGGTCCTG
ATGATGTTCCTATTGAATTTTTTAAAGCTATTTCTACTGATCTTGGAAACTCCGATGACT
CTTCTGATATTACTAATTATGGTCTCTCTTTTCTACATTTATTTTACAACCGTATTTGGG
ATGGTGACTTTCCGGATTTATGGAATACTGCTTGTATTGTTTCTATCCCTAAAAAAGGAG
ACTTATATGACTGTAATAATTATAGAGGTATATCCCTGATCAATAACTGTATTAAAATTA
TCTCAAAAATTGTTACTACCAGAATCTCAACATATGCTTACAAGAATAATTTCATTAGAC
CTGAACAATTTGGTTTTCGTAATAAAGAAGAATGTATCAGTTTATTTGTCTCCATTCGTA
CTATATGTCAGACCAGACAGAATATGGGAAAAGATACTTATTTGGCTTTTTTAGACCTTA
AAAAAGCTTATGATTCAGTTCCTATTTATAATATTCTGAATAAACTTGAATGCTTAGGAA
TTAGAGGAAAATGTTATAATTTCCTTAAAAACTTATACTTATCTTCCAAAGCTTGTGTGA
AACTTGACTCTCAATATTCGGATACTTTCAATATTGAGAAAGGTGTTAGACAGGGTTGTC
CCCTCTCTCCTATCTTATTTAACCTTTTCATCAACGATATTTTTCGAGATTGTAACGAAT
>Locus278v3rpkm163.53
GTTGGGTGTCAGTTGGCTATTAATAAAGATTCTAGGAATTGGTGGAAATGGATCAAAAAG
AATACTAAAATTGGTAAATCATCTAACTTTTCACTTCATCCTATTAAAGATAACGATGAC
AACATTGTTTATTCTTCTCGTGAACAACTTAACGTTTGGCATGACCATTATGAAAAGTTA
GCTTCTGATTCTACTGGTCATAGTTTATATAAACCTTTTTGGTCCAACCCTGCCAACCAT
AAGTTATATAACTTCAGCAATAATATAGAGTGGGATATTAATGGTGAAATTAGTATTGAG
GAAATTCGATCAGCTATTTCTGATATCCCTAAATTTAAAGCTTCAGGTCCTGATGATGTT
CCTATTGAATTTTTTAAAGCTATTTCTACTGATTTTGGAAACTCCGATGACTCTTCTGAT
ATTACTAATTATGGTCTCTCTTTTCTACATTTATTTTACAACCGTATTTGGGATGGTGAC
TTTCCGGATTTATGGAATACTGCTTGTATTGTTTCTATCCCTAAAAAAGGAGACTTATAT
GACTGTAATAATTATAG
>Locus279v1rpkm613.22
AAAAAAAAATAAAAATTGTTTATATATATTTATATAAATATACTTAATTAAACAACAAAT
TAAACAAAAACAAAGCAAAACAAATTAAAATAAAAAAAAAGTTAAAAAATTAGAAATGTT
TTTTAATTTCTATATTTTACTTAGTATAATTATTTTACTTCAAGTTGCCAAAGGAATTAC
TTTGTCTAAAGAAGAAGTATTAAAATTAAATCTAAAGGAATATAATAGTACAAATTGCCC
AGAATTTAGTAATGGTATAAGTTCTTTTGATAAAAATTATTGTTCTTATAATTTTTATTG
TCTTGATAACTATAATTGTCAATCCGATAAAGATATTAATTCAAAATATTTTGAATTTAC
TGATAAGGATGGCAATACTAAAAAATATATTAAAAAGATCTGTACAGAACCAAAATATCC
ATTAGATGAATGTACTACCGAAAAATGTACATCAGATTCTGATTGTTTAAGTAATAATTG
TTTTAATAGTACTTGTATTTCAGGAGGAAAATCCCTTTTTACTGAATGTACTGATGTATG
GAATAATATTGATTCTGATAATCAATTTCAAATTATGAAATGTGGAAAACCTCATGGAGA
AGAATGTAAAGTTGATGCACAATGTGCTGGTATTTGTTTTGATTATACTTGTTCAAGTCA
TGATAAACTAGTACAAAATGTACCAATTCACCTAGAATATCTTTTTTATATTATAGGTGG
AATTGTTATTCTTCTTATATTCCTTTGTATTTGTTGTTGCTGTATGTGTTGTTAATTAAA
TAATTAATTAGAAGAATAAAAAAAAAAAGAGTAATAAAAAAAAATAATATGATATAAAAA
TATAAAATGATATTAGTAATTAAAAATATTATTATTTTTTTTTAAAAAAAAAAAGTAATA
TAATATAAAAATATAAAATGATATTAATAATTAAAAATATTATTATTATTTTTAAAAAAA
AAAATAATATACAATATCAGTAAATAATAAAATATTAAAATAATATTTATAACATTAATA
ATAGTATATTTATATTTATAATATTAATAATAGTATATTTATAATATTAAAAATATCCAT
AATATATATATCATACCTTAAAAAAAAAATAAGAATTAATAAATAAATAAATGATTAATT
AATTCATTCATTAATTCATTAAGTAAATAGGTAAATAAGTAAATAAGTAAATAAATAAAA
ATAATAAAAATTATTAATTAAAAAAAAAAAAAA
>Locus280v1rpkm601.88
AGCAGTTCTAATAGATGGCATTTTGTATAATTTTATTTAATTTGTTTTTTTAAAAAATCG
TAAAAAAAATAGTTTATAGTTTTTTTTTTAATAATAATTAAAAAATATAAAATTTTTTAA
TATTTGATTGTTTGCTGGAACAAACTAAAAAATAAAAAAAAATTTGTTATTATTGAATAA
TAATTAAAAAAAAAAAACTATAAACTATTTTTTTTACGATTTTTTAAAAAACAAATTAAA
TAAAATTATACAAAATGCCATCTATTAGAACTGCTATTGCCCTTCTCGGTGCCACTACTG
TTATTGCTGCTCCAGTCATGAAGAAGCGTGCTAGTGATGCTTATGCTCAACGTGCTATTG
AACACTACAACAAAATGACTAACGGTGGTCAATACAATACTGATTATTTCTCACCAGAAA
ATGTCCCATACCACTCAATTGAAACTCTTATGGTTGAAGCTCCAGATCATGGTCACGAAT
CTGTATCTGAAACTTACTCTTTCTGGATCTGGTTAGAAGCTGTTAACGGTAAACTTACTG
GTAACTACGACGGTATTAACACTGC
>Locus281v1rpkm598.91
AAAAAAAAAATATTGCAGAGCAATAATTTTATTAATTAATAATAGGATTAATTAACTAAA
TTGGTTTTCTTTTTTCTTTTATAAAAAAAATTTTATATATAAATAAACAAACTTTTCTTT
ATTTTTTATGGTTAAATAAATTTTCAAAAATGAAATTTATAACAGCATTATCTTTATTAA
TTGTCGGTTATGGATCTGTCCATGCCTACAGTAACTGTAATAGTACATGTAGAGTTGTAA
CAGTTGAAGACGGTGTCAGCTGGGGTGTAGAAAATAATGACTGGTGTATTATTAAACCAT
CTCTTTGTAACACTAGTGATCCAAACAATAAATGTTTCTCTTATCCAGATTATCCATGTT
GTGAAGAATGTAATGTATATGAAGAAGATGATTCTGGTAAATGGGGTATTGAAAATAACC
AATGGTGTGGTATTAAAGACAGTTGCTTTAAACCACCAGAGGAAGAAGATAAGGATGTTG
TTGGTTATGATAACCAAAGAACTTGTAAGAGTCCTCTCGTTAGCAACATGTACACTGCTG
ATCCAGCCCCAATGGTTTATGGAGATACTCTTTATCTTTTCACTTCTCACGATGAAAACA
ACATTCAAAACAACTTCTACACTATGTTAAACTGGCATCTTTTCTCAACAAAGGATATGA
TTAACTGGACTAGTCATGGACAAGTCTTCTCTTTAGATGATATCAGCTGGGCTGATGATA
GAGCTTGGGCTCCACAAGCTATTGCTAGAAATGATAAATTCTATCTTTATGTACCAGTAC
ATAAAAGAAATGGAGGTATGGCCATTGCTGTTGGTGTTTCTGATAAACCAACTGGTCCAT
ACAAGGATATTGGTCATCCACTTGTTGATGAAGGTGATTGGAATGATATTGATCCAACCG
TTTTCATTGATGATGATGGTCAAGCTTACTTATACTTCGGTAATCCAGAACTTAGATACG
TTCTTTTGAACGAAGATATGGTTTCTTACAACAAATCTGTTGGTGTTAAGAAGATTCCAA
TGACTGCTGATTCCTTCGGAAGAGGTGAAGGTAGCCGTACTACTTATGGCGAAGGTCCAT
TCTTCTACAAAAGAAAGGATATGTACTATATGGCTTACGCTGCTTTCAGACCAAATAAGG
GTAGTGAACATCTTGCTTATTCTTACTCTAATTCACCAACTGGTCCATGGAAGTACGGTG
GTGTTCTTATGACTGAAGATGGTGGTACATACACTAATCACCCAGGTATTGCTAGATTCA
AGGGACGTTCATACCTCTTTTACCACACTGGTCAACTTCCAGGTGGTGGTGCTTACCACA
GAAGTGTATGTTTCACTGAATTCAAATACAATAAGGATGGTAGTATTGATACTATTCCAA
TGTGTAGAAATTAATTTAATTAAAAAATTAATTAATTATAGAAAAAGAAACATAAACCTT
AAAAGATAATTAATTAAAGATAAAGTTAAATTTAAAAATAATTAATTATAAATATATAAA
GATATAAAGATATATAATTAATTATTATTTAAAAATATATAAATTTTATAAATTTAAATT
TAGAATAAATTATGTAATTAAAAAAAAAAATTAAAATATATATATATAAAATTATTTTTT
TTTTTTTATTCAAGAAATAAAAAAAAAAATTATCGTCGAAAAAAC
>Locus281v2rpkm108.04
AAAATAATGACTGGTGTATTAGTAAGTCATTATAACAATAATTATTAAAAAAAAAAATAA
AAAGGAATAAAAAAAAAATAAATAAAGACATAAATTAATTAAAAAAAAAATAAATAATCC
ATATATATATAAGTTTAATGTTTATAAATATATAATACTATAACAATTGTTAAGATATAT
TTATTAGTCATAAATAATAATTAAACCATCTCTTTGTAACACTAGTGATCCAAACAATAA
ATGTTTCTCTTATCCAGATTATCCATGTTGTGAAGAATGTAATGTATATGAAGAAGATGA
TTCTGGTAAATGGGGTATTGAAAATAACCAATGGTGTGGTATTAAAGACAGTTGCTTTAA
ACCACCAGAGGAAGAAGATAAGGATGTTGTTGGTTATGATAACCAAAGAACTTGTAAGAG
TCCTCTCGTTAGCAACATGTACACTGCTGATCCAGCCCCAATGGTTTATGGAGA
>Locus282v1rpkm598.55
TATAAAATAAATTTTTTAAAATAAAAATTATTTTCTGAAGTAAAAGAATATCATAATTTT
TAAACAAAAGAAAACACAATGACTGGTCGTGGAAAAGGTGGAAAAGGTTTAGGAAAAGGA
GGAGCAAAACGTCACAGAAAGATTCTTCGTGATAATATTCAAGGTATTACAAAACCAGCT
ATTCGTCGTCTTGCCCGTCGTGGTGGTGTCAAACGTATTTCTGGTCTTATTTACGAAGAA
ACACGTGGTGTCCTTAAGGTTTTCCTTGAAAATGTTATTAGAGATGCAGTTACCTATACT
GAACATGCTAAGAGAAAGACTGTTACTTCCTTAGATGTTGTTTACGCTCTTAAGCGTCAA
GGTCGTACTCTTTACGGTTTTGGTGGTTAAGTTCGGTTCTCTTAAGAAGAAGATTTTAAG
CCATATAAAAAAATTGTATTTTATATAAAACTATAAAAGAGAAACTTTTTGTATATATAG
TTTTTCTTTTTTATATTTTAATTATTAATTTAATCGGTATTTATTAATACCAAACATATG
TCTTTTTTCTTAAAAGAAATAATAAAATTTTCGTCTTACAAAAAAAAAAAAA
>Locus282v2rpkm15.46_PRE
AATTTTTTAAAATAAAAATTATTTTCTGAAGTAAAAGAATATCATAATTTTTAAACAAAA
GAAAACACAATGACTGGTCGTGGAAAAGGTGGAAAAGGTTTAGGAAAAGGAGGAGCAAAA
CGTCACAGAAAGATTCTTCGTGATAATATTCAAGTAAATATTATTAATAATTTAGAAAAA
ATAAAAAATAAAAAATAAAAATAAAAAATAGATTTAAGGTCATCAGTAAAAAAATTAAAA
TAAATAAATAAATATTAATAATAAATATTTTATTACTATTTAATCATTAGGGTATTACAA
AACCAGCTATTCGTCGTCTTGCCCGTCGTGGTGGTGTCAAACGTATTTCTGGTCTTATTT
ACGAAGAAACACGTGGTGTCCTTAAGGTTTTCCTTGAAAATGTTATTAGAGATGCAGTTA
CCTATACTGAACATGCTAAGAGAAAGACTGTTACTTCCTTAGATGTTGTTTACGCTCTTA
AGCGTCAAGGTCGTACTCTTTACGGTTTTGGTGGTTAAGTTCGGTTCTCTTAAGAAGAAG
ATTTTA
>Locus283v1rpkm596.72
GTATTTTTTTTTAAAAAATATATTTTTTTTTAACAAAAAAAAAATAATAAAAAATGGCCA
CAGGTGTTAGTGTTAACAGTAACTGTTATGATGTATATCAAGATTTAAAACTTAGAAAGA
AGTACAAGTACATTATCTTTAAGATTTCTGATGATCTTACAGAAATTGTAGTTGACAAGT
ACTCTGAAAGTTCAGATTACGATGACTTTGTTGGCAGTCTTCCAACTGACAAATGTCGTT
TCGCTGTCTACGATTTTGAATATGAAATTCCAAACGAAGGTATGCGTGACAAGATTCTTT
TCTACATTTGGTCACCAGATAATGCAAGAATTAAGGATAAAATGATGTTCGCTGCTAGTA
AGGAATACATTCGTAAGAAGTTAGATGGTATCTTTACTGAAATTCAATGTACTGACTTAG
CAGAAACTGCTCATGATGTCGTTTTAGATAAGGTCTTAAGAATGACTGGTTAATTTAATT
AAATAAATAATAAAGAAAAACTAAAATATTCTTGTAATATACATTATAAAAAAAATTTTA
AAACATAAAAAAAAATTTAAAACATTATAAAAAAAATTTATAACATTAAAAAAAATAAAT
TATTTTTTAACGTTATTCCAAATAATAATATATTTGTAATTTATAAATATATAACGAAAA
AAATCTCCAAAAAATTTCCAAAA
>Locus284v1rpkm594.15
ACTACTTGCAGATTACCAAGTATTAATAAAGTTACAACTAACAAAAGATTAATAAGTACT
ACTATAAAACCACAAGAATCAAAACCAATAAATAATTTAAAGTTACAACAAAATAAAAAA
TTCACTACTGCTGCAGCTGTTGCTCCACAAGATAAAGAAGATGAAGATTATGAAAGTTCC
TTCATTGGTATGACTGGTGGTGAAATTTTACATGAAATGTTAAAACGTCACAATGTAAAA
CATGTTTTTGGATACCCAGGTGGTGCTATCCTTCCAATTATGGATGCTATTTATGAAACT
GATCAATTTGAATACATTTTACCAAGACATGAACAAGGTGCTGGTCATATGGCTGAAGGT
TATGCACGTGCAAGTGGTAACGTTGGTGTAGCTATTGTTACTTCAGGTCCAGGTGCTACT
AATATTATTACTCCATTACAAGATGCTTATTCTGATGGTGTACCAATGGTTGTTTTTTCT
GGTCAAGTTCCAAATGCTTCTATTGGTACTGATGCTTTCCAAGAAGCTGATGTTGTTGGT
ATTAGTAGAGCTTGTACTAAATGGAATTGTATGGTTAAGGATATTCGTGAATTACCAAGA
AGAATTAATGAAGCTTTCCATATTGCTACATCTGGTAGACCAGGTCCAGTTTTAATTGAT
TTACCAAAAGATGTTACTGCTGGTGTTTTAAAGAAGCCAATTAATGGTATGCAAGTTAAT
ATTCCATCTATTAGATCATTAAACCAACCAGCTCCAAATCAAAAGAGTCTTCATACTATT
GAACGTGCTGCTAAGCTTATTAACAATGCTAAGAGACCAGTTATATATGCTGGTGCTGGT
CTTTTAAATCATCCAGATGGTCCAAGAGTTTTAAATGAATTAGTTGAAAAAGCTAACATT
CCAGTTACTACTACTCTTCAAGGTCTTGGTGTTTACGATGAAGAAAAACCATTAGCTCTT
CATATGCTTGGTATGCACGGTAGTGTTTATGCTAATCTTGCTATTCAAAAGGCTGATGTT
ATTCTTGCTCTTGGTGTAAGATTCGATGATCGTGTTACTGGTAATGTTCCAAAGTTTGCT
CCAAAGGCTAAAGAAGCTGCCTTAGAAAAGAGAGGTGGTATTATTCATTTTGAAATTATG
CCAAAGAACATTAACAAGGTTGTAAAGGCTACTGAAGCTGTTGTTGGTGATGTTACAGAA
AATCTTGAACTTATGTTACCAATGATCAAGAGTAAGAAGAGAACTGAATGGACTAATGCT
GTAAAAAGTTGGAAGAAGAAATATCCATTCAGCTACAAGAAATCTGAAGCTGGTAAACCA
TTAAAGCCACAAGAAGTTATTGAAGAACTTAACTGTCAATTAAAGGACAAAAAGGATGAC
GTTATTATTGCTACTGGTGTTGGTCAACATCAAATGTGGGCTGCTCAATACTTCCGTTGG
AGATCTCCACGTTCCATCGTTTCTTCTGGTGGTTTAGGTACTATGGGTTACGGTCTTCCA
GCTTGTATTGGTGCTAAGATTGCTAAACCAGAAAAGACTGTTATTGATATTGATGGTGAT
TCATCTCTTTCAATGACTATGATGGAATTAGCTACTGCTGGTCAATACCAAATTGGTGTT
AAGATTTTACTTTTAAATAACTCATACCAAGGTATGGTTAAACAATGGCAAGATTTATTC
TACAGTGCTCGTCACTCTGGTACTAAGATGACTAACCCAGATTTTGTTAAGGTTGCAGAA
GCTATGAGATTAAAGGGTATGCGTTGTACTGATAAGAAGGACTTACCAGCTAAGATAAAG
GAATTCCTTGAAACTGATAAACCAGTTTTACTTGATGTTACCATTGATGAAGATGAACAT
GTTTTACCAATGGTTCCAGCTGGTAGAGGTTTAGAAGAAATGGAATTAGGTGGTCAAACT
ATTGATGAAGAAGATTTAAACTTTTAATTAATTAAAAAGGAAAAAAGTGATGTAAATTAA
TTTTAAAAATATTCCATTATAAATAATTTTTTTTACATAATTAAAAAAAATATTCTATAT
TTATAAATATAAAACCAAGTATGATTTT
>Locus284v2rpkm15.27_PRE
AGAGACGAAAGAGTTATAAAATAATAGATTTACGTGAAAAATTATGAGAAAAAAAAAAAA
AAAAATTATTATGTGAAAATGATAATAATTAAATGAAATTATTTAAAATAAATAATATGT
ATATAAGAATTATTTTTACAATTATTGTGCATTATTATTAACATATTTTTTTTGTTATTT
TAAAAAGATTAATAAGTACTACTATAAAACCACAAGAATCAAAACCAATAAATAATTTAA
AGTTACAACAAAATAAAAAATTCACTACTGCTGCAGCTGTTGCTCCACAAGATAAAGAAG
ATGAAGATTATGAAAGTTCCTTCATTGGTATGACTGGTGGTGAAATTTTACATGAAATGT
TAAAACGTCACAATGTAAAACATGTTTTTGGATACCCAGGTGGTGCTATCCTTCCAATTA
TGGATGCTATTTATGAAACTGATCAATTTGAATACATTTTACCAAGACATGAACAAGGTG
CTGGTCATATGGCTGAAGGTTATGCACGTGCAAGGTATATATAATATATAGTATATGTTC
TTCATATAATTATTATAAATGATAAATATTATTTAATATCTATGATAATAATTAATAATA
TAATTGGTTTATTATTTAATATAAAAATATAAAGTGGTAACGTTGGTGTAGCTATTGTTA
CTTCAGGTCCAGGTGCTACTAATATTATTACTCGATTACAACATG
>Locus285v1rpkm580.86
TGTTGAAAACAACCAATGGTGTGGATGTCCAACTGCCTCTGCTCCAAAATGTAATTCTAA
GGTTACTCAACAAGGTTACAAGTGTTGCTCAACTTGTACTGAAACTTTCTACGTTGATGA
TGCCGGTAAATGGGGTATTGAAAACAATGACTGGTGTGGTATTCCAACCACCTGTTAAGT
GGATTAAATATTTAGATAAATAGAAAAGCATTTAAAAAAAATAGTAAATTTATTTTAAGA
AATTATAAAAAAAATAGTAAAAAAAGTAATATAAAATATCA
>Locus286v1rpkm572.24
CCAGTTTCTATCCTGGTTGTTAAGGCGTTTCCTTAGCATACATAAGGCTTCTGGATCGAC
ACCGCATCTACCCCAAGCACAAGTGGTTTTCTCCTTCACGGGTTTTACACTGTGGCAAGG
TAGTGCACAGGTATAGTATTTGAGGCGTAGCTACTCACGCCTCATTAAATAATATAAGTA
TATGAGTAGATCTTTAAGTCTAATAATGTGGGGTGCGGCTCTAAATTATTGGGCGGTTTC
CTTGGTGACTACTATTCATATGTGGGGCTTGTAGACTGGACCCGTTATTAAGTTAGCGTT
AGGGTTTAAGTACAAATGTAAAATATATGAATATACCAAGGGCGTCGACGCCGAAAAGGT
AAGGCAGGGAATTTAATTCCGATACATTC
>Locus286v2rpkm6.63_PRE
TAGTATTTGAGGCGTAGCTACTCACGCCTCATTAAATAATATAAGTATATGAGTAGATCT
TTAAGTCTAATAATGTGGGGTGCGGCTCTAAATTATTGGGCGGTTTCCTTGGTGACTACT
ATTCATATGTGGGGCTTGTAGACTGGACCCGTTATTAAGTTAGCGTTAGGGTTTAAGTAC
AAATGTAAAATATATGAATATACCAAGGGCGTCGACGCCGAAAAGAAAAATATAATAATT
ATATTATGTTGTAATCAATTATAAATTATATATTTAATTCTTGTCTCTATTACGAAGAAC
ATTTTTTATTAATAACAAAAAATAACATTTATAATATATTAAATTAATAGTGCTATCATG
ATTTCCCTATTACTCGTTGTTATTTATTTGTCTTTTATTAGTTTGGGATTACCTGATTCC
CTTTTGGGAAGTGCATGGCCAATAATGTATCAAGAATTGAAAGTACCATTATCCTATTCT
GGAATAATTTATACAATTATTGCCTTGGGGACAGTAATATCTAGTTTATGTAGTGAACGT
GTTATAAGTAAATTAAGAACAGGAAAAACTATTTTTATAAGTGTATTGATGACAGCTATA
GGAATGTTCGGATTTTCCATATGCCATACTTTTATTTTACTATGTATTTTTGCTATACCT
TATGGTTTAGGTGCAGGAAGTATAGATACCGCGTTGAATAATTATGTAGCTCTTTATTAT
AAAAGTAGCCATATGAATTGGTTACATTGTATGTGGGGATTAGGAGCATCAATTGGACCT
TTTATTATGAGTACATCATTAAAATATGATAAAAGTTGGAGTAAAGGTTATGGAATTATT
TCTTTTATTCAATTTGGATTATGTTTAATTTTATTTTTAAGTCTTCCACTATGGAATAAA
AATAGAAATACATCTAAAGAAATAATAGATAATGGGGAAAAAGATGAAAAAAAAGAAGAA
GAAGAAGAAAAAGAAGAAAAAAAGGAACAAAAGGAAAAAGAGAGGAAAAAAGGGGAAGAA
ATAAAAGAAGAAATTATAGAAATTAATTCAATAAATAATATTAAAGAAAAAAAGGATGAT
AATTTGACATTAAAGAATGAATCTGATATAACATCAGTTAAAATAATAAGAGAAGAGGAG
GAGAAAACAGAAATATCAGAAATTAAAGAAAATAATGAAGTAATAGGTATAAGGCGTACC
ATTAAATTACCAAGAGCAAAAGAAGCAATGCTATTTTGTTTTTGTTATTGTGCTATTGAA
CAAACTATTGGTTTATGGGCCAGTAGTTTTTTAGTAATCGAACGTAATTTAAATGAAGTT
ACTGCAGCAAAATTTGCAGGTTTACTTTATATAGGAATTACTATTGGAAGAGGTATTAGT
GGATTTATAACTTTTTTACTTAATGATAATCAAATGATATTTTTAGGAGAAGGAATATTA
TTTATAGGAATTATTATGATTTTATTACCATTTAATTATTGGTTTGCATTAATTGGGTTT
GTTTTGACAGGATTAGGTGGTGGACCTCTTTTTCCATCTATAATACATTCTACACCTATT
AATTTTGGTAAAGATAAATCACAAGCAGTAATAGGTGTTCAAATGGCAAGTGCCTTTATT
GGAGTATTAATTATGCCATCACTTTTTGGTTTAATTATAAAATTGACAGGCATAAGCTTT
TTACCTTTTTATTTAGGAATTATTACCATAGTGATGATCATCATGCATATCAGAATTATA
AAAAAATAATTTCAATTTTTTTTTTTCTTTTTACTTATTTCCTTTTTCCTTTTTCCTTTC
TCATTTCTTCTCTTTTTTTCTCTTCTCTTCTTTTCTTTTCTTTTAATTAATTTATTAAGA
ACTATTTAATTATTCTTTATTCAAAAATAGTATTTTTTTTTAAAAAGTATATTTAATAAT
TATTAAACTACAAAATAAAATAAAACAAGTAAAGCCATTGAATCAAAAAAAAAAAAAAAG
GAAAAAAATCACAAATAACAAATAACAAATAAAATAAAATAAAATAAAA
>Locus286v3rpkm1.31_PRE
CTACTATTCATATGTGGGGCTTGTAGACTGGACCCGTTATTAAGTTAGCGTTAGGGTTTA
AGTACAAATGTAAAATATATGAATATACCAAGGGCGTCGACGCCGAAAAGAAAAATATAA
TAATTATATTATGTTGTAATCAATTATAAATTATATATTTAATTCTTGTCTCTATTACGA
AGAACATTTTTTATTAATAACAAAAAATAACATTTATAATATATTAAATTAATAGAAATT
CAACAATTAAATTGTTTTTGTTTTTAATTTTGCATTTCTATAATTCAATATAATAAATAC
TTTTAAAATATCACATGATTTACATAAAATAATGCATTAAAGATATAGAAAATTAATATT
AATGCTATCATGATTTCCCTATTACTCGTTGTTATTTATTTGTCTTTTATTAGTTTGGGA
TTACCTGATTCCCTTTTGGGAAGTGCATGGCC
>Locus286v4rpkm1.14_PRE
ATTTTTTTATAAATAAAAGCCAAATTAAAAACAACATAAAAAGAATAATAATAATAAAAT
AAATAAATAAATAAATGAAAGATTAAAAAATACTTATTTATTTATTTATTTATTTATTTA
AGGTCTTTCTATTCAATTAACTAATTTAATTTAATTTTATTTAATTTTATTTAATTTTAT
TTTATTTAATTTAATTTAATTATCAAAATAACAACAAGAAAAATATAATAATTATATTAT
GTTGTAATCAATTATAAATTATATATTTAATTCTTGTCTCTATTACGAAGAACATTTTTT
ATTAATAACAAAAAATAACATTTATAATATATTAAATTAATAGTGCTATCATGATTTCCC
TATTACTCGTTGTTATTTATTTGTCTTTTATTAGTTTGGGATTACCTGATTCCCTTTTGG
GAAGTGCATGGCCAATAATGTATCAAGAATTGAAAGTACCATTATCCTATTCTGGAATAA
TTTATACAATTATTGCCTTGGGGACAGTAATATCTAGTTTATGTAGTGAACGTGTTATAA
GTAAATTAAGAACAGGAAAAACTATTTTTATAAGTGTATTGATGACAGCTATAGGAATGT
TCGGATTTTCCATATGCCATACTTTTATTTTACTATGTATTTTTGCTATACCTTATGGTT
TAGGTGCAGGAAGTATAGATACCGCGTTGAATAATTATGTAGCTCTTTATTATAAAAGTA
GCCATATGAATTGGTTACATTGTATGTGGGGATTAGGAGCATCAATTGGACCTTTTATTA
TGAGTACATCATTAAAATATGATAAAAGTTGGAGTAAAG
>Locus287v1rpkm560.82
GGTGAACGAACTTTGGCATGTCGGTCTCGGCCGGCGTCCGGTATACAATTAACAACCAAC
TTAGAACTGGTAAATAGTAAGAAATAATTAAATAAAATGACAGTTACTTTAAACATCGGT
ATTATTGGTCCAGGTTACATTGGTTCTGAATTCCTCAGACAAGTAAGTGAATATCAAAAG
AAATACGGTAGCGACAAATTAGCTGTTATTGCTGTTGCTGAACTTGACCGTTTATGGCTT
CACGAACCAACCGCTGAAGCTCCAGGTGTTGATCTCACTACTTGGAAGGAAGTTTTTGCT
AACGTTAAGGATAAACCAGACCTTAATGCCTTTGCTAACCATTTAGCTGCACACAAGCCA
GCTGTCCTTGTTGATACTACTGCCAGTCAATTTGTTGCTTCACAATACCCAGCTTGGTTA
AAGCAAGGTCTTCATATTGTTACTCCAAACAAGAAGGCTTTTTCTGGTGACTTACAATTA
TTCAAGGAAATTCAAGCTCTTAGTGCTCAACGTCCAGGTGAAGAATACCCAATGGTCTTC
CACGAATCTACTGTTGGTGCTGGTTTACCAGTTCTTGACACCTTAAAGAACTTAGTTGCC
ACCGGTGATAAGATTGTTAAGATTGAAGGTATTTTCTCTGGTACTCTTTCCTACCTTTTC
AACGTTTTTTCTCCTTCTAATGGTCCAGCTTCTAACGCTAAATTCTCTGACATTGTTAAA
GATGCCAAGGCTAAGGGTTATACTGAACCAGATCCAAGAGATGATTTAAATGGTTTAGAT
GTTGCCAGAAAGGTTACTATTTGTGGTCGTTTAGCTGGTTTAGATTTAACTATGGAAACC
TTAGATATCGAAAACATCGTTCCAGAAGAATTACGTGCTCTTAAGACTGCTGATGAATTC
CTTGCTGCTTTACCAAAGTACGATGAACACTTTGCCAAGCTCAACGAAGAAGCTCGTAAG
AGAAATGAAGTCCTTCGTTATGTTGGTGTCTGTGATCCAAATGGTACTAGCTCTGTTAAG
TTAATGAGCTACCCAACTTCTCACCCATTCGCTTCTCTTAAGGGTAGTGACAACATTATT
GCTTTCACCACTGAACGTTTCGTTAACCCATTAATTATTATTGGTGCCGGTGCTGGTGAT
GCAGTTACTGCTTTCGGTATCTTCTCCGATGTTCTCCAAATCTACGGTAGAGTTACTTAC
GGTCGTTAAGTTTAATAACCCGAATATATTTATATATTTTTAACAAATTGTAAAAATTGA
ATATATGACACACATTTCAAGCATAATTTTATTTATGAAAAATAATAACAATAATAATGA
AGAAATTAAAAAGAATAACTTTTTTTTTTTCTATCTCATTATTTTTTCAAATACTTTTTG
TTTAAGAAATAATTCATTAAATAAAAAGGATAAATAAGCCAAAATATAATACTTATTAAT
TATTAGAC
>Locus288v1rpkm557.67
ACTTTTATCTATATATAACATAATATAAAATGGAACCAGAACTTAAGGCTAAAATTATCG
ATGGTTTCACTATCGGAAAGAACATTCGTGCTAACTTAAAGTTAGAAATTGAAGAATTAA
AAAAGAAAGGATGTGTTCCACACTTAGCTATTATTCAAGTTGGTGCTCGTGAAGATTCCA
ACTCATATGTTAGAATGAAGCAACGTGCTGCTGTTGAAGCTGGTATGGACTTTACTTTAA
GAAAGGAACCAGAATCCATTACTCAAGCTGAATTATTAGCCATGATTAACAAAATGAACA
ATGATCCAGCTATTCACGGTATTTTAGTTCAATTACCTTTACCAAAACACATTGATGAAA
AGGTTATTACTGAAGCTGTTGATTATCGTAAGGATGTTGATGGTTTCCATTCCTTAAATA
TGGGTAAACTTGTTAAGAAAGATGAAGATCCACTCTTTGTTGCTTGTACTCCAAAGGGTT
GTATTCGTTTATTAAAGGAAGTTGGTTGCCCAATCTCTGGTCAACGTGCTGTTGTTATTG
GTCGTAGTAACATTGTTGGTATGCCAGTCTTCCAATTATTAAACCGTTTAGATGCTACTG
CTACTTTGTGTCACTCTAGAACCAAGAACCTTGGTGAAATTGTTAAACAAGCTGATATTG
TTATTGCTGCTGTTGGTCGTGCCCGTATGGTTAAGGGTGAATGGATTAAGGATGGTGCTG
TTGTTATTGATGTTGGTACTAATCCAGTTCCAGATTCCACTAAGAAATCTGGATACCGTT
TAGTTGGTGATGTTGAATTTGATGTTGCTATTCAACATGCTTCTAGAATTACACCAGTTC
CAAAGGGTGTTGGACCAATGACTATTGCTATGTTAATGGACAACTTAGTTATTAGTGCTA
AGCGTTACTTTGAAGGTACTCGTGCTCCATGGACTTACTTACCAATTAAGCCACAAGTTC
CAGTTCCAAGTGATATTGAAATTGCTAAATCTCAAACTCCAAAGCCAGTTAAGGATATTG
CTACTGAATTAGGTTTATACGATTCTGAATACGATTTATACGGTGAACACAAGGCTAAGA
TTAACCTTTCTGTTCTTGACCGTTTAAAGAACTACAAAAACGGTAAATACGTTCTTGTTG
CTGGTATTACCCCAACTCCTTTAGGTGAAGGTAAATCTACTACTGTTGTTGGTTTAGTTC
AAGCTCTTGCTGCTCACTTAAACAAGAAAGCTATTGCTTGTGTTCGTCAACCATCTCAAG
GTCCAACCTTTGGTGTTAAAGGTGGTGCTGCTGGTGGTGGTTATTCTCAAATTATTCCAA
TGGAAGAATTCAACCTTCATCTTACTGGTGATATTCATGCTGTTGCTGCTGCTAACAATT
TATTAGCTGCTGCTATTGATACTCGTATTTTCCATGAAAACACTCAAAATGATAATGCTC
TCTTCAAGCGTTTAACTACTGTTAAGGGTAACAAAAGAGAATTTGCTCCAGTTATGTTAA
AGAGACTTGCTAAGCTTGGTATTAACAAGACTAACCCATTAGATCTTACTCCAGAAGAAA
TTACTAAATTCGCCAGATTAGATATTGATCCAGAAACCATTACCTGGAGAAGAGTTGTTG
ATACTAATGATAGATTCCTTCGTTTAGTTACCATTGGTCAAAATGATACTGAAAAAGGAA
TGACTCGTAAAACAAGTTACGATATTGCTGTTGCTAGTGAAGTTATGGCTATTTTAGCTT
TAACTACCTCTCTTAAGGATATGAGAGAAAGATTAGGTAGAATTGTTGTTGCTCAAAGTA
AGTCTGGTGAACCAATCACTTGTGATGATCTTGGTGTTGGTGGTGCTCTTACTGTTCTTA
TGAAGGAAGCTATTAAGCCAAATCTTATGCAAACCTTAGAAGGTACTCCAGTCTTAGTTC
ATGCTGGTCCATTCGCTAACATTGCTCATGGTAACTCTTCAATTCTTGCTGATCAAATTG
CTCTTAAATTAGTTGGTACTAGAACTGATAAGGAAAATAATGATGAAGAAGAAGGTTACG
TTGTTACTGAAGCTGGTTTTGGTGCTGATATTGGTATGGAAAAATTCTTTAACATTAAAT
GTCGTAACAGTGGTCTTATTCCAAATGCTGTTGTTATTGTTGCTACTGTTAGAGCTATTA
AATTACATGGTGGTGCTCCACCAGTTTCTGCTGGTCAACCACTTCCAGATGTCTACAATA
CTGAAAACTTAGACTTTGTTCAAAAGGGTATGTGTAATGTTGTTAGACATATTCAAAATG
CCAAATCTTATGGTGTTAAGGTTGTTCTTGCCATTAATAAATTCACTACTGATACTGATG
CTGAAATTGAATTAGTTCGTAAGATTGCTTTAGAAGCTGGTTGTGATGATGTTGCTTTAA
CTAACAACTGGGCTGAAGGTGGTAAGGGTGCCGTTGATTTAGCTAATGCTGTTATTAAGG
CTTGTGAAGGTGAAAACACTAACTTCAAATTCCTTTATGATCTTGATACTTCTATTGTTG
AAAAGATTGAAACTATTGCTAAGAAGACTTATGGTGCTGGTGCTGTTGAATTAAGTGATG
AAGCTAAGGCTAAGATTGAACGTTACACTAAACTTGGTTATGACAAACTTCCAGTTTGTA
TGGCTAAAACTCATTTAAGTTTCACTGCTAGTCCAGAAATTAAGGGTGCTCCATCTGGTT
TCACTTTACCAATTCGTGATGTTAGAGCTAGTGTTGGTGCTGGTTTCATTTACCCAGTTG
TTGGTACTATGCAAACTATGCCAGGTCTTCCAACTCGTCCATGTTATTATGATATTGATA
TTGATACTGAAACTGCTGAAATTCAAGGTTTATTCTAAGCTAAAAAAAAAAAAAAATTAA
AAAAAAAATTTATAAAAAATGAAACAAAATAAAAAAAAAAAAAAAAAAAAAAAAAAAAAA
AAAAAAAAAAAA
>Locus289v1rpkm556.76
GGAAAAAAAAAACAAATATATTTTTTTAATATATATAAATATTAAAACAAAAACAAAACA
AAATAAAACTTAATAAAAAACAATTATAATAATAATTAAAAAAAAATTTATAAATAAAAA
CAGTAAATAACTAAAATGGAAAACACTTCATTTATCGAACTTGCCAAAACTTTAATTTCA
TATTCAATTCGTTGTCCTTCTGGACATAATTCTCAACCTTGGAGTTTTCAAGTCGCAAAT
AATAAAATTATTATTGTTCCTGATTTAAATAAACACCTTGAAGTTGTAGATGGTAACGAT
AAAGAATTATTTATAAGTCTTGGTTGTGCTTTGGAGAATCTTCAAATTGCTGCTACTCAT
TTTGGTTACTCAACAGAATATTTCGTTTCTGAAGATGATAAAATTAATGTAACCTTTACT
AAAAAGGAAAGCACTACTGTTAACGAAGAAAATGAAGTACTTTTCAAAGCTATCGATAAA
CGTCATACTCACAGAAGTAAATTTTTAGATAAAAAATTA
>Locus290v1rpkm556.44
TTAGAAGGAGGCTCATCAAAATAATTATTGAAAAATAAGAAAAAAGTTGAGAAAAAATTG
AAAAGATAAAGTATAATAGAGACGAAAAAGCGAATTAAGAGAAGAGGTATGGAGTATTGG
ATAATAAGACTTTTATGATATATTCTACTTTTTGAGTACTAGTTAATAAGACTTTCACAA
TATATTCTACCTTTGAGGTACTCGATAATAAGACTTTAATGATAGATTCTACCTTTGATT
TCTATGTCTCTTCGTTGCAAAGC
>Locus291v1rpkm552.43
AAAAAAAAAACTTTAATTTATTATAATATACCTCTCTTTTTTTTTCTTTAATAAATAAAA
AAAAACGAACATGGAAACCCCATCTAAGTTACCAAAAGCCTCTGAAGTCGGTTTAAACGA
TGTTGACTCCGATGCTGGAGGTTTCCCACACATTCCAGGTTTAGGTCCACTCGACTCTAA
CACTTTCTGGCAAGCTGAATACTCTTCTCACCGTTCTTTAAAACCATATCGTCCATTCAA
CTCTTCTAAGGATATGAAGGTTTTATTATTAGAAAACATTAACAACTCTGCTGTTGAAAT
CTTAAAGGCTCAAGGTTACAACATTGAATGGAGTGCTAAGTCTCTTTCTGAAGAACAATT
AATTGAAAAGATTAAGGATGTTCATATTCTTGGTGTTAGATCCAAGACTAAGATTAACAA
GAAGGTTCTCGCTGCTGCTAAGAATCTTATTGCTATTGGTTGTTTCTGTATTGGTACCAA
TGGTGTTGATCTTGAAATGGCTTCTAATCTTGGTATTCCAGTTTACAATTGTCCAAGAGG
TAGTGGTCGTTCCGTTGCTGAATTAGTTATCACTCTTATGCTCTGTGTTGGTCGTAGAGT
TGGTGACCGTAACAAGGAAATGCACAACACTATCTGGAACAAATTCGCTAAAGGTTGTCA
CGAAATAAGAGGTCGTACCTTAGGTATTGTTGGTTACGGTAATATTGGTAGACAAGTTTC
TGCTATGGCTGAAGCTTTAGGTTGTAAGGTTATTTACCACGATTACCACAAGGTTCCACC
AGTTGGTAGTGCTACTCAAGTTGATAAACTTGAAACTTTATTAAAGACTTCTGATTTCAT
TACTTTCCACGTTCCATCTCTTCCATCTACTGATGGTATGATTGGTAAGGAACAAATTGC
TATGATGAAGAAGGGATGTTGTCTTATTAACACTTCTAGAGGTACTATTGTTCAATTAGG
TCCTTTAGTTGAAGCTTTAAAGAGTGGTCATCTTGGTGGTTGTGCTGTTGATGTCTACAC
TAATGAACCAAAAGGTAACTGTGAAGGTTGGATTACTCCATTACAAAACTGTCCAAACAC
TATCCTTACTCCACACATTGGTGGTTCTACTGAAGAAGCTCAATACAACATTGGTACTGA
AGTTGCTAACCGCCTTGTTAAATACATTAACTGTGGTGAAACTGTTGGTGCTGTTAACTT
TGCTCAAATTCCAAGTTCTGAAGTTCCATCTGCTAATAATGTTATTAGAATCTTAAACTT
CCACAAGAATGTTCCAGGTGTTCTTAAGGCTATTAACCACATTCTTTACTCCCACAACAT
TGAAAACCAAGTTTCAAAGGCTCGTGGTTCTATGGCTTATTTACAAGCTGATATTACTGT
TAATTCTGAAGAAGAATTATTAAAGGTTTACGCTGAACTTTCTCAACTTCCAGATGTTGT
TAGAACTAGAATTGTTCATTAAACTTAATGAAAATTGGAAAATAACAAACAAACAAAAGA
AAAAAAAAACAATTGTTTATATATCATTAATATTTATTTATTTGAATCTTTTAATTATAT
TTATAAGATTTAATTAATTAATTATTAATTAATTATTATTATTTTTATATAAAATTTTAA
TAATTTAATTATTAATTTTTTTTTTTTTTT
>Locus292v1rpkm548.58
AATTAAAACCAAAAAAATATAATTAAAAATATAGACTTTTTTTTTTGATAAAAAAATTTA
ATTGTTTATTATATCGCAATGAGATCTTATTTAAAGAAAATCAGTATTTTAGCTTTAGCC
GCAGCTGCTAATGCAAAAAACATTAAAAGAGATCCATACTGGATTAAAATGGCTGATGTT
ATTCAACAAGTCAGACCAGATTTTTACTTTGGTGTTGCCACTACTAAATCTTTCTTCGCT
AATCCAAAATACAAAGATATTATGAGTACTTATAATTTACAAGTTGGTGGTAATGAATGT
AAGTTTTACACTTTCCAAGGTACTGAAACTTTCAACACAAAACCTTGTGATGACAGTATT
GCTTTTGCTAAGAAATTAGGTGCCAAATTCCGTGGTCACAATCTTTTCTGGCCAGCTTAC
TCTCCATCATGGTTCAAAACTTACAGTAGTGATATTGAAGAAGTTAAGGAATACTACCTT
GACTATGTTGCTAAAGTTTTAGATCACTACAAAGATGAAGAAGATATTATTTACTGGGAT
GTTATCAATGAATCTGTTACTGATGATTCTACTGTTGATAACATTAAGTTACGTTATGGT
TCTGATGACAGTAATGAATTCAAGGGATGGGATACTTATACTGAAGATATCTTCAAGGTT
GCCCGTGAACACACTAATAAAAATGTAAAATTATTCTATAATGATTATAATGCTGAAAAC
AACAACGGTAATTACAATGGTAAGACTGGTGCCGTTTTCAATTACATCAAATCTATGAGA
GAAAAAGATGTTCCAATTGATGGTGTTGGTTTACAAATGCACATTTCTTGTAATTATTAT
CCAAACTATGATCAACTTTATGAATTAATTTCTCAATATGAAGAAATTGGTGTTGAAGTT
CACATTACTGAAATTGATGTCAGTATGAAGAGTTGTAGTACTCTTGAAGATCAAAAGAAA
TTATATATGGATGTCTTTAAGGCTTGTTTCGATCACTCTAACTGTAAGGTCTTTACTGTT
TGGGGTGCTTACGATTCTGAATCTTGGGTTGGTGCTGAAAATGTTCCATTAATTTTCGAT
GAAGATATGTATCCAAAGGATATCTATTTCGATATGTTAGATTATGTTATGAAACAATTA
CCAGAAGATGCTACTTACCCAACTCCAACTGTTACTACTAGACCAACCTCTGAACCAACT
ACTGGTGATGAAGAACCAAATACTAGATACATTCTTAAACCAGGATCCTTCATGCTTGAT
CCATCTTTCTCTAGCTGGTCTTGGGGTTTAGAAACTCTTGATATTGATGAAGATGGTAAC
CTTGTTGCTCTTTTAGAAAAAGATAAATATGGTGCTTTATCTCTTCACACTGATAATGAA
TTCAATGCTGGTAAACTTCACCTTGAAGTTAAAATTGACCAAGCCTGGCCAATTAATGTT
ATTGTTCACACTACTAATGATGAATCTGTTACTCTTCAAACCATTGAAGATCTTGAACCA
GATACCTTAAAATCCTTTGATTTTGATGTTCCAGCTGTTAAAGGTGATAATTACAACAGA
ATTTCTGTTCAAGATGCTTGGGGTAAGGCTCTTACTATTACCATTACTAACTTCTACTTT
GTTCCATCTGCTGAAGCTAGTCAAGGTGGTGAAACCGGTAATACTGATGGTCAAAGATAC
GATATTATTAAGGAAGGTGATTACATGATTAATGGTAAATGGCAAAACTGGTCATGGGGT
GTTGAAAATGCTGAATTTGATGATGATGGTAATTTAGTTGCTACTATTACTGCTGGTACT
TATGGTGGTGTTTCCTTCAAGAGAAGTGACAGTACTCTCTTTGGTAAGGGTACTCTTTAC
TTCAAGGCTATGGTTAACGATACTAGAGCTCAACTTCAAGTCTTATTCCATACTACTGGT
GATGAATATGTTAATGTTGGATCCTTCTCTAAATTCTCTGATTCTGAATTAGTTCAATAT
TCTGTTAATATTAAAGAACCAACTGGTGATAAATATGATAGAATTACTATTCAAGATGTT
GCTAATAATGGTCTTACTTTATACCTTAATGATGTTTACTTCATTGCTGCTTCTGAAGAA
GAAGAAGAACCAACTGCTACTCAACCAATTGAAGAAGAACCAACTGCTACTGATCCAGCT
ACTGAACCAATTGAAGATGAACCAGTTCCAATTGATGAACCATCTGATGAACCAATTGCT
GAAGGTATTAGATATGATATTTTCAAGAAGGGAGATAAGAATATTGATTCTAAATGGCAA
AATTGGTCATGGGGTGTAGCCGATGCTAAGGTTGATAAGAATGGTTACTTTGTTAATTAC
ATTACTGCTGAATCCTGGGGTGGTGTTTCTTTCAAGAGAAGTGACAGCACTCTTTTCGGT
AAAGGTACTTTCTATTTCAAGGCTATGACTAATGATACTAATGCTGTTTACCAAGTTATT
TTCCACAGTGGTAGTGGTGATGATGAAGAAACTCTTAACCTTGGTTCCGTTAAGAATTTA
TCCGATAAAAAAATGACATTATATTCTCTTGAAGTTAAAGCTTCTGCTGCTATCTATGAT
AGAATTACTATTCAAGATATTTATAATAAGGGAACTACTTTATACCTTGGTGATGTCTTC
TTTATTGCTGCTGAAGAAAAGGAAGAACCTATTGATGAAAATTGTTGGGCTTCTGCTTTA
GGTTTCAAATGTTGTAAGACTACTTCAACTGTTATATTTGAAGATCAAGATGGTAGTTGG
GGTATAGAAGATGATTTCTGGTGTGGTATTATTGAAGAAGAAGAAGAAACTTGTTGGTCC
ACTAGATTAGGTTACCCATGTTGTGAAGATAGTAATGTTGTTTACGCTGTTGATGAAAAT
GGTATTTGGGGTTATGAAAATAAACATTGGTGTGGTATTACTAAGGCCAATAAAGAATGT
GAATTTAATGCTCTTGGTTACTCTTGTTGTCCAGATGCTGCTGTTGTCTTTGAAGATGAT
CACAAATGGGGTTACGTTAACAATAAATGGTGTGGTGTTTCCTTTTAAATATAAATTAAA
ATAAAACACAAAAAAAAAAAAAAAAAAAAAAAAAAAAATAAAAAAAAAAAAAAAAAAAAA
AAAAAATT
>Locus293v1rpkm543.12
CTCATACTCTTTCTATTCTTACCATTACATCTAATGTTGTTTACGGTAAGAAGACTGGTT
CTACTCCAGATGGTCGTAAGGCTGGTCAACCATTCGCTCCAGGTTGTAACCCAATGCACG
GTCGTGAATTCTCTGGTGCCGTTGCTTCTCTTTCCTCTGTTGCTAAGGTTAATTACGACT
CTTGTATGGATGGTATCTCTAACACCTTCTCTATTGTTCCAAACACTATTGGTAAGACCT
TAGAAGAACGTCAAGGTAACCTTTCTGGTTTATTAGATGGTTACTTCACTAAGGGAGCTC
ATCATCTTAATGTTAACGTTCTTAAACGTGAAACTTTAGAAGATGCTATGGCTCACCCAG
AAAACTATCCAAACCTTACTATTCGTGTTTCTGGTTATGCTGTTAACTTTGTTAAGTTAA
CTCCAGCT
>Locus294v1rpkm541.50
ATTATTATTGGTGCTCTCGATAATCAATTTTTTGGTTATGAAAATTTAGAAAATATTTAT
GAGAAAGCCAGTTACTCAAATTATGGTGAATGTATTGATTTATTTGCACCAGGTACTATT
AGAGTTACCAATAAGAATAATGAAATTATTGATAGTAATTCTGGTACTTCATTTGCTGCA
CCTTTTGTTTCAGGTTTAGCAGCTACTATTATGGCAGAAAATTCAGATGTTAAATATAAT
TTTGAATCTCTAAAAAAAAAATTAATTGAATTATCTATTAAAGATGTTATAAAAGGATTA
GATAATCAAACACCAAACCGTCTTGCTAATAATGGTAAACGTATTTCATATGGAGAATTA
AGATGTGATGATCCTTCTGGTGAAAATAAATGTGGAGAAAAGTGTTGTACTTCCTATGGT
ATTTGTGTTGATACAGAAGATAAAGAAAGTAATTCATTATGTCATATTAAAAATGGATGT
CAATCTGAATTTGGTTACTGTGATAATACTACTGATGAAATTAACGAATATCCTTTTGAT
CCTGAAGAAACTTTTAATCCTGAAGAAACTTTTAATCCTGAAGAAACTTTTAATCCTGAT
TATGATATTAGAATTTGTGATAAGGATAATAAATGTGAAGAAGATGAATGTTGTTCTATA
TATGGTAATTGTGTCAAGAGTTATGATGAATTATGTCTTATTGAAAATGGATGTCAATCT
GAATTTGGTAATTGTTCTACAAAAAAATGCGGTAAACAAAATGGTAATAGAAAATGTCAA
GAAGATGAATGCTGTTCCAAGGATGGTGTTTGTGTCGACATTCTCTCTTATAGTGGTGAA
TGTTTCATTGAAAATGGATGTATTGAAGAATTTAGTGATCATTGTCTTTCCACCGATCCA
TCTATTATAAAAGATTATAATGAAGAGTATCAAAAAATGACCTCTATATCTATAATTAAT
GAATTCGTCAAAGAATGTTATTTAGTAAATTTTGCTGACGACCCTGAATTAATTATTGAT
GAAAATAATGAAAGAATATTATATAAATATGAGATACGTGATAATATTTGTAAGGGATAC
AGAAACAGTAATTGTATTAAACTTTCTAATAATTTAACAGAATATTCTAAATATTTACCA
GATACTGAAGAAAGTTTATTTGTTAAAGAATATCTTATATTATTATTAGAAAAATATAAC
ATCTACTGTGCCATGAGAAACCCATCATCTAAAAATGATTATTGTATTCCTAATAATGAT
AAAATGAATGCTATGCTAAATACATTATCTGAAATTATTATTGATGATTTATGTCCCTAT
GATGAATGTCGTGAATCTTATTTAAATATTTTAAAGATTAATTACGAAATAATGAAATTT
AATATTAAAGATAATAATAACATAGATAATAGGATATTAAAAACTTTAAACATTTATGAA
GAAAGTATTAAAT
>Locus295v1rpkm535.62
AAGACTATCCCAGTCACCTCTAAGACTATCCCAGTCACCTCTAAGACTCTTCCAGTCACC
TCTAAGACTCTTCCAGTCACTAGCAAGACTATCCCAGTCACCTCTAAGACTATCCCAGTC
ACCTCTAAGACTATCCCAGTCACCTCTAAGACTCTTCCAGTCACTAGCAAGACTATCCCA
GTCACCTCTAAGACTCTTCCAGTTACCTCTAAGACTCTTCCAGTAACTTCAAAGACTCTT
CCAGTTACCTCTAAGACTCTTCCAGTTACCTCTAAGACTCTTCCAGTTACCTCTAAGACT
CTTCCAGTCACTAGCAAGACTCTTCCAGTCACTAGCAAGACTCTTCCAGTTACTAGCAAG
ACTCTTCCAGTCACCTCTAAGACTATCCCAGTCACCTCTAAGACTATCCCAGTCACCTCT
AAGACTATCCCAACTACTACTACCACTACTACTGTTAAACCAGAACCAACTAACACTGGA
AAGGATTACTTCAGTTGTGACCAAAACGATTGGGAATGTAAGACTAGAATGTCTAATGAA
TGTTATGCCGAAGCTGCTGCTTGTTGGTCTAAACCATACACTCCAGAACAAGGTTCTGAA
TGTAACGCCATGAATGCCAACTGTTCTAAGATTTGGAATTAAGTTGACTGATTGAAAATA
CATATATAAATAGATAAATGTTATAATTATCAATAAATAAATATAAATTTATTATAATTA
TAAATTGACATGATTATATATATATAATCAAAAATGAAAATAATAAAAAGGTTTAAAACT
TTTTTATTTTACAAGAAAACTAATATTATTAAATTTTACTTTTTTTTTTTAAAAAAAAGA
ATAATAAATAATCAATAATATGAATTAATACAAAAAGCAAGTAATAATAGCAAAAAAGAA
AAAAAAAAAAAAG
>Locus296v1rpkm534.65
TATATTAAAAGTTAATACTTTTTTTTTATTTATTTATTTTTTATTAAGTATTTAATATAA
AATTTCAAAATGGCCAATAAAAGAAATAGAAAATTTAAAGGAAAAGGTAAAAAACAGAAA
GAAGAAGTTAATGTATTAGATGTATATACAGAAGATAATGATGAAAGGGAAACAGGAAAT
TTCGATGAAATGGAAAATATGGAATATAATGATAATCAAGATTTTGATATAGAAGATGAT
GAAGAAATTGATGAAGACGAAGCATTTGATTCTGAAGATGAAAGAAAATATGGTGAATTC
TTTGCTTCAAAAGAAGAAGAAGAAGAAGATGATGAAGAAGAAGAAGAAGAAGAAGATTAT
TCAGATGATGGAGAAGGTTATGATTTATCAGAAATGTTAAATGATAATGTAGAAGAATCT
ACATTTAAAAAACAAGAAAAATCACTTTTACCTATACATAATGAAGAAGAATTTGAAGAA
TTAGGTGAAGGAATGAGTGATATTGAAAGTGAAGATGAAAATGAAAATGAAGATAATGAT
AATAATTTAGTTTCATTTATTGATTCTTTAGATTCCAATAAAAGAAAAAGTGAATATGAT
TTAGATAAAAATGAAGCAAGACAAATAAAAAGACATAAAGATGTTATAACGGAAGCATTT
GATGAATCAGAATATAATCTTCAACCTAAAGTAAAACAAGGTAAAAAGTTAGATATTAAA
GATTTTGTTGGAGCTTTAAGTGATGAAGTTGGTTTTGGTAATTTAAAGAAACAATTAGTG
CAATTAGAAAAACCAAGCAATATAGTAAAAAAAGAAGTATTAAATGCACCATTGTCTAAG
AGAGAACAAGACAGATTAGAAAGAGAAGTTGCATATGAACAAACAAATAAAGAAGTTAGT
AAATGGACTAATATTATTAAAAGAAATAGAGAAGCTGACCATATTGTTTTTAATAATGAT
GAACAAAAATCAGTCAGAACAAATGCATCATTAACTACACATTTCAAACCACAAACTTCA
TTAGAATCTGAAATTACTAAATTAATGGAAGATGCTGGTGTAACTGAAAAGAAAGAATCT
AAATTTGAAGAATTAGAATTAAATAAAGTTTCACCTGAAGAAATTAAAGAACGCCGTAAA
GAATTACAAAGAATGAGAAGTCTTCTTTTCTATCAAGAACAAAAAATGAAAAAAGCAGCT
AAAATTAAGAGTAAAGCTTATCATAGAATATTGAAAAAAGAAAAACAAAGAAAACAAAAT
GAATTATCACTTGAACAACTTGAAGAATTAGATCCAGAATTAGCTGCAAAGGAAAGAATG
AAACTTGAAACAGAAAGAGCTAGAGAACGTGTTACTTTAAGACATAAAAATACAGGAAAA
TGGGCTAGAAGAATGTTACAACGTGGAAATGATGCTAATGAAGAAACAAGACAAGCAATT
ATAGATCAATTAAATCAACATGAAAATCTTAAAAGAAAGATTCAAGATGCTGGTGATGAT
TCAGATGAATTTGATAGTAATGATGAAGCATATGATGACAATGTAGATTCAATAAAGGAA
AAAGCAATGAATCAATTAGATAAAATGGAAGATGCTATTGATAATGAAGAAAAACCACAA
AAGGGTATATTTGCTATGAAATTTATGCAAAAAACATTTGAAAAACAAAGAAGTTTAGCT
AAACAAAGTATTATTGATATGAAAAAAGAAATGGAAGAAAATGAAAAACTTTTAAATGAT
GATTCTGATAATGAAGATAATGAAAATAATAAGGACGAAAATACTGTAAATGTTATAAAT
ACTGGTAGAATGCAATTTACAAAGGGTAATAAAAATAAAGATAATGATGAAAGTGATGAT
GAAGAAACAAAACCAATTAATATATCAACTTCAAGTTCACTTAAAGTATCAGGACCAATC
AATGTTAATGTTAAACCACAAGAATTAAAACCAGTATTTGAAGTTGAAGAATTTAAGATT
GATGAAAATGATAATCCATGGTTAGATAGTAATGAAAATTTAGTTCAAGGAAGTAAAAAA
CATGTTAATTTAAATTCAAAGAGTAATAAACAACAAAAGGCTCTTGAAAAGTTAAGTCAA
GAAAAGAAAAAAGTAAATAAGAATGCTGTTGCTAATAATGAAATTAAATTTGATGAAATG
AAAAAATTAGAACAAACTGAAGAAACAACTGCTAAATTATCTATTGCACAAGATGAACAT
AAAGAAACTAAAAAACCAAAAGAAAATATAAAGGAAACTTTAGAAAAAGAACAATTAGAA
GAAGCTAGATCAGAACAAATTGATAATATAGTGGCAGGAATAGCTACTGAAAATAGTAAT
GATATTGAAGAAGATAATTTCCAATCTATTACAAGAGGTGATCTTTTACAAATGGCATTT
TCTGAAAATGATGTATTTGAAGATGAATTCAATGAAGAAAAACAAAAATTAATTGATGAA
GATAATGCTGATGATGGTGAAGAAGCATTACCTGGATGGGGTTCATGGTCAGGTAAAGGT
GTTAAAAAGAGAAAGAAGAAGGCTCCAAAGGTTGAAAAGAAACCAAAACCAAATACACGT
AAAGATGCTAAATTGAAAAATGTTATTATTAATGAACGTAGAATAAAGAAATCTGTTAAA
TTAATGGTTAGTGAAGTACCCCATCCATTTGAAAATAGAGAACAATATGAAAAGAGTCTT
AGAGCTCCAGTTGGTAAAGAATGGACAACAGTTAATACTCATAAGGAAGCTATTAGACCA
AGAGTATTAACTATGCCTGGTAAAATTATTCATCCATTAAAGTTTACTAAACAATTTTCA
GATAAAAAATCAAAAAGACCATCTAAAAGTAAACTTTAAAAATAACATAAAAATAACCTA
GATATATATAAATATATATTATATTATATTATAT
>Locus297v1rpkm532.54
TTTTTTTTAATAATTACAAATACATTTATTTTTTTTTAAAAGAAAAAAAAAAAAGAAAAA
ATAGTACTTATTAGTTAGACGAAGAACACAAACTATTTATTATTGAATTCTTAAATTAAT
ATTTACAAGATGTTAGCCAACACCTTAACTAAGCAATCTTTAATTAAGCCAATTACTTCT
ACTGTTGCTAAGAGTGCTTTTTCTACTTTTGCTGGTTCAGCTCCACTTAAAGATGAAGAT
CGTATTTGGACAAACTTATACGGTCGTCAAGATTGGGGACTTAAAGCTGCTATGAAACGT
GGTGACTGGTATAAAACTAAGGAAATCATTCAAAAGGGTCATGAATGGATTATTAATGAA
ATGAAAGTTAGTGGTATGAGAGGTCGTGGTGGTGCCGGTTTCGCTACCGGTCTCAAATGG
TCATTTTTAAATAAACCATTAGATGGTAGACCAAGATATCTTGTAATCAATTGTGATGAA
GGTGAACCAAATACTTGTAAAGATAGAGAAATTATTCGTAATGATCCACACAAGCTTATT
GAAGGTATTCTTATTGCTGGTAGAGCCATTCAAGCACACAAGGCTTACATTTATATTCGT
GGTGAATTTGTTAATGAAGCTGAAACTCTTCAATTAGCTATAAATGAAGCTTATAAGGCT
GGTCTCATTGGTAAGAATGCCTGTAACTCTGGATGGGATATGGATATCTATATCCAACGT
GGTGCTGGTGCTTACGTTTGTGGTGAAGAAACTGCTTTAATTGAATCTATTGAAGGTAAA
CAAGGTAAGCCAAGAATTAAGCCACCATTCCCAGCTGATTATGGTGTCTTTGGTTGTCCA
ACTACTGTCAACAATGTTGAAACTATTTCTGCTACTCCAACTATTATGAGAAGAGGTGGT
AAGTGGTTCTCTAGCTTTGGTCGTGAACGTAACCATGGTACTAAGCTTTTCTGTATCTCT
GGTTGTGTTAATAATCCATGTACTGTTGAAGAATCCATGGGTATTCCAATGCGTGAACTT
ATTGAACGTCATGCTGGTGGTGTAAAAGGTGGTTGGGATAACCTCCTTGCTGTTATTCCA
GGTGGTGCTTCATGTCCAATGATTCCATTATCACTTGCTGACAAGTGTTTCATGGATTAT
GATTCTATGAGTGATGTTGGTTCCTCCTTAGGTACTGCTGCTATGTTAGTTTTAGATAAA
TCAGTTGATCCAATTAAAGCTATTAGCCGTTTCAGTAAATTCTACAGACATGAAAGTTGT
GGTCAATGTACTCCATGTCGTGAAGGTACTGGTTGGATGGCTGAAATGATGGAACGTCTT
GAAGTTGGTAATTGTACTTTAGAAGAACTTGATCAATTAGATAAATTAACTTACAATATT
GAAGGACGTACTATCTGTGCTTTAGGTGAAGCTTCTGCTCTTCCAGTTCGTGGTTTAATT
AGACATTTCAGACCATACATTGAAGAAAGAATAAAACAATACCAAGCTACTCACCCAAAA
ACTGATGGTCACCATTAAATCTTTTTTTGACTTCTTTTTCTTTTTTTTTTTAAAAAAAAA
TTTATAATTTAAATAAAAAATAAAAAAAAAAAAAAAAAAAAAAAAAAAATGAAA
>Locus298v1rpkm529.35
TAATAATAAAAAAAATACAATATATAAAAATATATAAAATACTTAATCAAATAATATAAA
TTTTTCTATAAAAAAAAAAACTTTATAAATTTTTTACTACATACTTACCTTATTAAAAAA
GTTTAAAAAAAAGAAACAAAATGATTCAATCAGCTCAACTTTTAAAGTCTACTGTTCAAT
TAAAGAACGCATCTACTAACATTTGCAGAAGATTCATTAGTCAATTACCAAAAAGTTTAA
ATAATGAAAAGGCTCAAAATTTAAAAACTAGTAGACCATTTGCTACTGTAACTCTTGATC
CTCTTTCTTTCAATCCTTCTGTAAAGAATGCAAAGGTAAGCCAAATTCCAAAGAATGAAA
AACCAACTTTATTCAGAAATCATGTTCAACCACCAGAATTACCAGCTACTTTTAGACTCA
AAACTGGTCAAACTTTCAAAGCTGTTTCCTTTGGTGCTCCATTAAAGGAAAGTGTTTCAG
GTGAAGTTGTTTTCACTACCTCTTTAGTTGGTTATCCAGAATCAATGAGTGATCCATCTT
ACAGAGGTCAAATTCTTGTATTCACCCAACCTTTAATTGGTAATTATGGTGTTCCAGCAA
TGGATAAGGATGAATTTGGTTTATTCAAACATTTTGAAAGTGACAAGATTCATGTTAAGG
GTATTATTGTTACTGATTATGCTAAGAAGTATTCCCATTGGAATGCTGTTGAAAGTTTAG
GTGAATGGTGTGCTAGAAATAATATTCCAGCTTTAAGTGGTGTTGATACAAGAGCTGTTG
TTACCTTGTTAAGAGAACAAGGTTCTACATTAGGAGAGATAATCATTGGAGACGCAAAAC
CAGCAAAAGAATTAGAAGATCCAAACAAAAGAAACTTAGTCGCAGAAGTTTCTGTTAAAT
CTAAAAAGATTTATAACAAAGGAGGAGATGTTAAAATTGCATTAATTGATTGTGGTGCAA
AACAAAATATTATTAGATGTTTAGCTAAGCGTGGTGCTGAAGTTCATCTTGTTCCATGGA
ACCATGATGTTACTAAGGACACTACTCATTATGATGGTATTTTTATTTCCAATGGACCAG
GAAACCCAAGTTATTGTGAAGAAACTATTATGAACCTTAGAAAACTTTTAATTCGTGAAT
CAGCCAAACCAGTTCCAACTCCAATCTTTGGTATTTGTATGGGTAACCTCCTTTTAGGTG
CTGCTGCCGGATTTGAAACTTACAAACTTCCATATGGTAACAGAGGACACAACCAACCAG
CTATTAACTTATTAACAAATCAATGTGTTATTACTTCACAAAACCATGGTTTTGCTATTA
AGGATGGTGAAAAAGATATGATTGATGGTTGGGAAAAGTATTTCGTTAATGCTAATGATG
GTTCAAATGAAGGTATTCGTCACAAGACTTTACCATTTGCTTCTGTTCAATATCATCCAG
AAGCTAAGGCTGGACCACAAGATACTGAATATTTATTTGAAGAATATCTTGATACTGTTC
GTGAAACTAAGAAAGAATATCTTAGACAAAAATCCAAAGTTTCCAAGAAGATTTACCCAC
AAGTCCAAGTTGGTGTCGAAGTTAACATTCCACAAAAACAAATATCTGAATCTGCTTAAA
TAGTTTTTTAATTTTTTTTAAAAAAAAAAAAAAAAAATTACTTATATAATTTTTTAGATG
ATTTCTATTTTCTTTTAATTTATATAAAGTATTCTTTATAAA
>Locus298v2rpkm7.01_PRE
AAGGTTCAACAATCCCGTAAGCAAATCAAGGAAAAGAAGAACAGAGGTAAGAAGTTCCGT
GGTACTAAGAAGGCTACTCAATCCAAGTAAACCTACTAACATTTGCAGAAGATTCATTAG
TCAATTACCAAAAAGTTTAAATAATGAAAAGGCTCAAAATTTAAAAACTAGTAGACCATT
TGCTACTGTAACTCTTGATCCTCTTTCTTTCAATCCTTCTGTAAAGAATGCAAAGGTAAG
CCAAATTCCAAAGAATGAAAAACCAACTTTATTCAGAAATCATGTTCAACCACCAGAATT
ACCAGCTACTTTTAGACTCAAAACTGGTCAAACTTTCAAAGCTGTTTCCTTTGGTGCTCC
ATTAAAGGAAAGTGTTTCAGGTGAAGTTGTTTTCACTACCTCTTTAGTTGGTTATCCAGA
ATCAATGAGTGATCCATCTTACAGAGGTCAAATTCTTGTATTCACCCAACCTTTAATTGG
TAATTATGGTGTTCCAGCAATGGATAAGGATGAATTTGGTTTATTCAAACATTTTGAAAG
TGACAAGATTCATGTTAAGGGTATTATTGTTACTGATTATGCTAAGAAGTATTCCCATTG
GAATGCTGTTGAAAGTTTAGGTGAATGGTGTGCTAGAAATAATAT
>Locus299v1rpkm527.35
ATAAAATTTAAAATATATCCATAAAACAAGTAAAAAAAAAAAAACTTATAATTATTATTT
AAGAAAATAATAATAATAATTAATTTTTTTTTTACATTAATAATAATTTTGAAAAAAAAT
AACACTTTTCATAGTTTATAGACTTTGAATTTTGATATAAATAATAATTTGTAAAAAAAA
AAATAATTATAATAATAATATAACAAAAAATTATAATTAAAAAAAATCAAAATAATAAAA
CAAAATATAAAAAAATAATTATATAAATATAAAATATAAAATAAAATATAAATATTAATA
TTAATAATAATAAATATTCTTTAAAACTATAAAATATATAAATATATCAATATTTAAAAT
AAATTAAATATTTTTATCAACTTTGTAATATAAAAAAATAATCAAATTTATAAGTTTTTT
TTTTTTAAGAAAAAAGAATAATATTCAAAATGAATAAGTCATTATTATTATTTGTCTTTT
TAGTTTTAGCCACTTTTGCTTCAGCTTATGTTACTGAATGCAAAGATGGTGAATGTAAGA
AAGTTGTTTACATTAAAAAGGTTGTTAAGAAGAAGTGTAAAGTAATTCCAAATCAACCAG
AAAAACCAATTGAAGAACCAATTGTTAGTGAACCAGCTGAAGAACCAGTTGTTAGTGTCC
CAGCTGAAGAAGTTGGTGACGAAAACACTGAAATTGTTGAAATTGAACCAACTGTAACTC
TTGATCCAGAAGATGATTCTAGCAGTAGTGATGAAGAAGAAACTACTTCTGTTGTTCCAG
TTGAAGAAGAAACTATTCCAGTTGCTCCAGCTGAAGAAGAAACTACTCCAGCTGCTCCAG
TTGAAGAAGAAACCACTCCAGCTGCTCCAGTTGAAGAAGAAACCACTCCAGCTGCTCCAG
TTGAAGAAGAAACCACTCCAGCTGCTCCAGCTGAAGAAGAAACCACTCCAGCTGCTCCAG
TTGAAGAAGAAACCACTCCAGTTGCTCCAGCTGAAGAAGAAACCACTCCAGCTGCTCCAG
TTGAAGAAGAAACTACTCCAGCTGCTCCAGTTGAAGAAGAAACTACTCCAGCTGCTCCAG
TTGAAGAAGAAGAAACTACTTCTATTGCTCCAGTTCCAACTACTACTACTACTACTACCA
CTACTACTACTACTCCAGCTCCAACTACCACTACTACTACTACTACCACTACTACTACTA
CCACTACCACCACTACTACCACTACTACTACCACTACTACCACTACTACTACTCCAGTTC
CAACTACCACTACTACCACTACCACCACTACTACTACCACTACCACTACTGAAGTTCCAT
CTCCAACTGAAGAATGTGTTGTTAACGTTTTCGGTACTGCCGCTAAATTCAATGCTTTCT
TCTTTGGTGACTTCAACGGATTCAATTCTGATGTTCAAGGTAGATTAGCTGCTAAGGGTG
TAGTTAACATTAGTGGTGGTTACCAAAATGGTGCTTTCACTTACAACCCAGTTGAACACA
ACCAACAATCTAACTTCAAATGTACTGATGAAAATATGAAGGATGATTTCAAATATGCTA
TTGTTGCTGGTTCTATTAACTTCAAGGATAATGGTGAAATTGCTAACGGTGGTGTTGCTT
ACCAAGATAAGATTGAACTTCCAGGTTACATTGCTGAAAGTATTAAGAGACATGAATGTC
CATTTGAAAAGACTACTGTTATTGATTTCGATAAGGAAAAGGAATACCTTACTAACCTTT
CTACTAAATTAAATGGATTAAAGACTGAATGTAAGACTACCTTAAAATGGGGACAACTTA
CTGTTGATTTAGTTCCAGGTGTTAAAACTTGTGTTGTTAAGATTGAAAACATGCAAGAAA
TTTACGATATTAGAGTTAATGAAAATGGTGTTAACCCAGATGATGTTAATATTATTTTCA
ACATTGGTGGTAGTCAAGTTACATTCACTAACTTTGATATTTCTCACTTACATAAGTTTG
CTACTAGAACTATCTGGAACGCTCCAAAGGCTAAAAAGGTTACTATTCAAAACTTTAGAA
TTCAAGGTTCTCTCCTTGCTCCACATGCTGATATTGAAGGTTACAACAGTAACATCCAAG
GTCACATTGTTGGTATGAGTTTAAGAGGTAATCTTCAAATGGATTGGGTTCCATTCTATG
GATGTATTTAAATTAATATTTTTTAAATTTTTATATAAATTAATATAAGAAAAAAAAAAA
AAGAAAAAAATATATATAAAAAAAATATAAAAAAAAA
>Locus300v1rpkm525.74
ACTATTCCAAACACTTCCAAGACCATTCCAAACACTTCCAAGACTATTCCAAACACTTCC
AAGACTATTCCAAACACTTCCAAGACTATTCCAAACACTTCCAAGACCATTCCAAACACT
TCCAAGACTATTCCAAACACCTCTAAGACTATTCCAAACACCTCTAAGACTATTCCAAAC
ACTTCCAAGACTATTCCAAACACCTCTAAGACCATTCCAAACACTTCCAAGACCATTCCA
AACACCTCTAAGACCATTCCAAACACCTCTAAGACCATTCCAAACACCTCTAAGACCATT
CCAAACACCTCTAAGACCATTCCAAACACCTCTAAGACCATTCCAAACACTTCCAAGACC
ATTCCAAACACTTCCAAGACTATTCCAAACACCTCTAAGACCATTCCAAACACTTCCAAG
ACCATTCCAAACACCTCTAAAACTATTCCAAAGACTTCCAAGACCATTCCAAACACTTCC
AAGACCATTCCAAACACCTCTAAGACCATTCCAAAGACTTCCAAGACTATTCCAGTTTCT
TCCAAGACTCTTCCAAAAATCAGTACTACTACTACTACTACTCCAAAACCACAACCAACT
CAACCATCTTATGATGCTCCATGTGAAAATGAAGATTGGGCTTGTAAACAAAAGAAGTCT
GATGAATGTTATGCTGAATTAAATGCTTGCTGGCAAAAACCATGGAATGAAGGATTAATT
AATGAATGTGGTGCTATTAATGAAAGATGCTCCCAAATTTGGGTATGGCATTAAATTTAG
AGGATAATATAATATATATTATATAATAAATATATAATATATTATAAATAAATAAAAGAA
AAAAAATTTATCCTCTGTAAAATTATTTTTAATTTAATTCTCGTTATTTTTTATATTTAA
TTATTGATATTTAATAATAGAATAAAGTAAAAATAATTTTTTTTTACTTTAAAATAAAAG
AATTTTTTTTAAATAAATTTATTTTATAAAGAAGCCTTTATTTTTATTAATTTAAATTT
>Locus301v1rpkm518.83
TTGGTAGTTACCAGAAGATTGTTGTTGGGCGTAAGCTCTATCCATTTTTATATACTATTA
AAAAGTTAAAAAAAAATATTATACAGATTCGTTATAAATATTTTCTATTTATAACGAATC
TGTATAATATTTTTTTTTAACTTTTTAATAGTATATAAAAATGGATAGAGCTTACGCCCA
ACAACAATCTTCTGGTAACTACCAACAATCCTTAGGTGGTGGTAACAGTGGTAGCAATAA
TAGTTATGGTAGCCAACAACAAAGTGGTTATGGTAGCCAACAACAAAGCGGTTATGGTAG
TCAACAACAAAGCGGTGGTTTTGGTCAAGGTGGTTTTGGTGGTCGTCCACAAGGTGGTTT
TGGTGGTAGTAGTAACAACAGTAGCCAACAAAGTGGTGGTTTCGGTGGTCAAGGTCCATA
CGGTACCAGCCCAGGTGGCATGGGCATGGGCATGGGTATGGGACCTATGGGCATGGGAAT
GGGTATGGGTAGACCTATGGGCGGCATGGGCATGGGTATGGGACCTATGGGAATGGGAAT
GGGTGGCTTCGGAGGATTCTTCGGACAAAATCCATTCAGTTACAATCCAATGGTATTCAC
CTATGGTTCAGGATATAATAGATTAAATGCCTTCTCTGCTCCACAAGGTGTTTCATCAGA
AGTTGCTAGTAAAATGAAGAAAGCTAGTGATGCTTTCAGAGAATGTGATAAAGATAACAG
TGGAAATCTTGATAAGACTGAATGGGCTAAATGTATTAAGAGTTTAGGTATTAATATTCC
AAGTCAAGATACTGATAGATTATTCAGTAGAATTGATAAAGATAATTCTGGAAAAGTTAC
AGAACGTGAATTCTGTGAATGGTACAGTGCTTGTTATTAAGTGATGTTGGAAAAAATGAA
AATTATTTTATAGTATTATAAAATAAAAAAGTAAAAAATAAATTTATTTTGAATAGTGTT
TGATTATTATATTAATAATAATTTTTTATTATTAATAAAACAATTAGCAAGCATTGATAT
AAAAAATTAACTAATATTATTTGTAGATATTTAGAATCAAATATATGTTAATAATAATTA
TAAAAAAATTTTAACAAGATAATAATCAAAAAGCAAAATAATAAAATAAAAAAAAATAAA
AAATAAAAAAAAATAAAAAAAAAAAA
>Locus301v2rpkm1.65_PRE
CGTCCACAAGGTGGTTTTGGTGGTAGTAGTAACAACAGTAGCCAACAAAGTGGTGGTTTC
GGTGGTCAAGGTCCATACGGTACCAGCCCAGGTGGCATGGGCATGGGCATGGGTATGGGA
CCTATGGGCATGGGAATGGGTATGGGTAGACCTATGGGCGGCATGGGCATGGGTATGGGA
CCTATGGGAATGGGAATGGGTGGCTTCGGAGGATTCGTAAGTGTTTCATATGAGTGAATA
TAATATCATTTTTAATAATATTAAATCTATATTTATTTATTATAATTTATAATATTTTAA
TATGTATATATATTATATATTTTATTAATAGTTCGGACAAAATCCATTCAGTTACAATCC
AATGGTATTCACCTATGGTTCAGGATATAATAGATTAAATGCCG
>Locus302v1rpkm510.19
TTTCAATACTTTTTTTCTTTATATATTTAAATTAAAGTAAATAATAAAATTTAAAAATGT
CTTTCCTTCAAAACTTAAAAAAGAGATTCATTAAATACGTTCCAGACAAGGAAAGAAAAG
CCTACCCAAATCTTCTTTACATTTCTGCTCTTGGTGTTACTGGTTCTATTGTTACCAGAA
AGAGTAATGCTTTTGTTAGAACTGTCACTCCAATCAGTTTAATGCTTGCTGGTACCTATG
TTTGGTATCCACAAACTTCTCGTAATGTTGCTCTTGCTATTAATAATAGAATGAAATCTA
TGGTCCAAAAGGACAAATTAAAGAGCACTCTTAACAGTACCAGAGATGTTGTCGAAAATA
AGTTCGGTAAAAACGCTGCCCAAGCTTTCAAGGACACCACTAAGGAAGTTAAGGGAAGAG
TTAACAAGGTTCAAAAAGACGCTAAGAAGGAAATTAAAAACGCCCAAAAGGAACTTAGCA
AAGCCCAAAAGGATGTTAAGGGTAAGGTTGATAAAGCTCAAAAACAATTAAAGAAAGAAG
TTAATAAAACTGCCAAACAAGTTAAGAAAGAAGTCGAAAAGACTCAAAAAGAAATCAAGG
GAAAAATTGAAAAGGCCAAGAAGTAAATAGTCTTTTTTTCTTGAAGTAAAAAAAAAAACG
ATTAAAATAATTTAATTACTTGAAATATATCAATATATTAATAAAATAGTCTTGATTAAT
TAATTCTTAATAATTTAATATTAGAATTAAAATTGAAATATAAATTCTAAAATTCATTTA
TTGAGAAATAAATAATATATATTCTAAAATAGATTCTTGTTTTTTTTATTTAATTATAAT
AATATAAATAGAATTCTATTTTATTAAACAAATATAATTGTAAAGAATATATACTATAAT
TTTTTTTAGATGAAAATAAGCACATATACACTAAAAATAAAAAAAAATAAAAAAAAAAAG
TAAAATAAAACAAAATAAAATAAAAAAAAAA
>Locus303v1rpkm508.68
ATAAATATATATATAAATTAATAAATAATTTTTTTATTATTAATAAATAAACCTATAATA
TAACGAAAATGAAATTCGCTCAAGTTTTTGCTTTAGTTGCTGCTTCTACTGTTTACGCTG
CTGCTAACATTCCAAACCCATTCGCTGGTGCTTCTGTTAAAGTTCCAGGTGTTGATACCT
CAGCTTGTGAAGCTGCTTTAACTGATTATGAAAAGAATTGTCAAATGAACCAAAACACAA
AAGATTTTAATGAAATTTGTAAGATCATCAATGATGATAAATGTAGTTCACTCTTTAAGA
ATGGTATTTCTTCAGTTAAGGAATGTCAAGATATTCCAAAGGAATATCTTGAAATGTTTG
ATGCTAGTTTCGAAATGATAAGACAAATGGTTGGTTTTAGTTGTGAACTTGATGAAGCTG
GTAATTATTGTCCATTATCCAAGTTATCTCAAGAAAAAACTTTAGCCAATTCAAAAGCTT
CTAAGGAAGAAGCCACCAAAGCTATTAATGAATCATGTAATTCTAAGAAATGTAGAGAAG
CTTTCATTCAATACTTTGATCAATACAAATCTTTAGATGATGCTAAAGATTACCTTGAAC
TTTTAAATGCTGATACATGTAAGAAAACCGCTGAAGAAGCTAAGGTTACTCCAGCTGCTG
TTTCTTCTTCTAGTGGAGCTACTACTATGAAGGCTACTGGTGCTATTGTCGCTATGTTTG
GTTTATTATTAAATGCTCTTTTATAAATTGCGTATTAATATAAAGATACTTTTAGAATAA
ACTGAAAGTAAATATATCTATTCTTATAATGAATAGATCATAAAGATTATTTTAATAATA
TAATATAAAATATTTTAAATAATAGAATTTATTATTTTAAATATTTATATTTTATGATAT
ATATATTTATATTACATTTTAATTTTATAACATAAATATTCAAATTTTTTTAAAAAAAAA
AAGTTAGAAAATAATTAATAAAATAAAATTTAATCAAAACAACAAAAACAAAAAAAATCT
TTTAAAAGCAACAAAAAGAAAAAT
>Locus304v1rpkm508.61
CAAGCTTATTGGTGCTGATAAGTTAAAGAGTTCTTTCGTTGAATGGTTATATGGTTACTC
TAACGTATTCTTCCCACCAACTCCAGCTCTTTCTGAAAAGGAAGATGATGAAACTGAAGA
AAAGGCTGAAGGTGCTAAAGGTAAAAAAAAGTCAAAAAAGAGTAACGATAAAGAAACTAA
GACTAAGAGAAGATCATCTCAATCTCGTCGTCGTAGTGGTAGTAAATCCTCTGTTTCTTC
TATTGATACTGAAAAGAGTACCAAGAGTAACAAGAGCAAACCACTTTCTCCACCACCATC
TCCATCTCCATCTCAAGATAAGCAAGCTAAAGAAAAATCTAAGAGAAGATTAAGTCGTTC
CGCTTCTTCTTTAGATCTTGCTAACAAGGTTCAAACTGAAGTTATGGCCCAAGCTATTGC
TATGGCTGCTGCTGCTGAATCTAACAACAACACTAAGCACACCAGAGAACGTAGCGGTTC
TATTTCTAGCAACCGTAGTGTTGAAAGACGTGGTTCATTCAACCGTGAACGTAAGAACTC
CATTTCTTCCAATGCTTCCAACAGTGAACGTGTTCGTTGTCAATACTGGCCAGAATGTAA
CCGTGGTGACCAATGTAAATTCTGGCATCCAAAGGAATTATGTAAGAAGTATCCAAACTG
TCCACAAGGTGATAAGTGTTTATACATTCACCCAGCTCCACTTGAAAACCCACCAAACCG
TCAACAATCTACTCCATACACTGCTCCACAAACTAAGCACAACCGTACCAAGAGTGATGC
TTCTTCCGTTATTTCTACCGCTTCTGACAGAAGTGCTGTAGAATGTAAGTTTGGTGCTAA
CTGTAACCGTCCAGATTGTAAATATTCTCACCCAAGTCCAGCTGCTATTGCCGCTCAAAT
TGCTAAGAAGGCTACTGCCGCTGCTACTGAAACTTTAGAACAAACTAAACAAGAACTCCA
AAAGCAATTACAAGAACAAGCTCAATTAAAGGCTAACGCTGCTGCTAAGACTCCAGTTAA
GACTAATGTTCCATGTCACTTCTTCCCAAATTGTAAGAACCCAGACTGTCCATACCAACA
CCCATCTCCAAGTCAAGCTATCAACAACCTTAAATCCAAACAATCTAACTCTGAATTCAA
TGTTCCATGTCGTTACGATGGTAACTGTACTCGTAGTGACTGCAAATTCATTCACACTAA
CCGCAAGAACCATTAAATGATTTAAGTTTTTTATTGAAAAACTACCCTATAGAAATTGTA
AACTATTTTAATATATTTTATATAATATAATAATAGATAAAGATTTTTGAAAGTATTGTT
TAAAATTAATAATAAAATATCTTAGATTTTTATATTTTGAGATAGATTAAGTGATCTATT
GATAGATATAAAATACTTAAGAAGTAGAATATTTTTAAATCTTTAAAAAAATAAAATGAA
ATATTATTGAAATAGTTTAAACATTTTTTATAGTATAATAGAATAATATAAAAAATCAAA
ATCATAAAATCATAAGTAATTCAACATAAATTTTAAATATAAAAATCAAAAAAAAAAATT
ACAAAAAAACAAAAACAAAAATGAAAAAAAAAAAGACATTAAATAATATAAAAATAGACA
TTTTACAATACTTTTTTTTAAAATAATATTAAAGTAAAATATAAACAAAATTAAAATTTA
AAATTTAAAACATATAAATTAAAAGCAAAATATAGAATAATAAAATAAAGGATCCCTAAT
TAAATTTAAAAGTTAACTAGTTATCATTTTAAATAATTAGAAAAAAGATAAAATTGAATA
ATATAATAATAATTATTTAGAATAATTAAAGAAAGTATAAAAATGTTGAACAAAAAGTTT
AAAAAAAATGATCATTTTAAAATAATTTATAACACTTAAAATAATTTTAATTTATAATCA
ATTACGCAATTAAAACAATACAACACGCGGTTTAAATAATTTTTTTTATAATTTTAAAGT
TTAAACAATTTAATAATTTATATAACTTTTAATATTAATTAGTTATACATTTTATTAATT
TAATATTAAAAAGGATAAAGTTGTGTTTTTTCTAGTAGAAATAATGAAGAAAATAATATT
CCAAGTTAAAAAAAAGAAGGAAAAGAAAATCCTTTGTTAAGAAAAAACAAAAACAACAAA
AACAAATTAAAACAAATTTTTAACAAAAACCAAAAAAATAACAAAACAAAACAAAAATCA
AAAAAGAAAAAAAATATTAAAGAAAAATTAAAAGAAAAATATTTAAATAATCTTCAATTG
GAAAATATTTTCTTTATTAATTTTCTTCTAAATTATAATATAATTTAATTATTATTTTTT
CTTATTATTTTAATTTTATTTTTTTTTTTATTTTATTAATTTTCAAAATAGATTTTTAAT
TAATTTAGTTATATAATTTTTTTAACATGT
>Locus305v1rpkm508.25
TTTTTTTTTTTAAAAAAAGATTAACATAATTTGCAGTGTAATATAGTGATTTACTTTATA
TATTCAAATTAACAAAATGAATTGCAAATCAAAGTTAGCTATTTTAGCTTTAGTTGCTAA
AGTTTTTGCTGCCGAATTCGCAGTTGTTTCTTTTGAAGGAGCCTGTCAATTATCTCTTGG
TGGTAATACTGTTCAAATGACTGCTGATCCAGCTTGTCCAAATCTTTACAAAGCTACTGC
TGATGCTCAAGATGGCGCTACTTATAAATATGTTTGTGGTGGTAAGGAAGATGTTGAACG
TACTCTTAAAGGAGGAAAGACTCACAATGAACTTTTTGGACGTGCTTTAACTGTTTCAGA
CATGTTTGAATTTGGTTATCCAACTAGTGATGTTTCAGAACCATGGACCAGAAGTATTGG
TAGAACTGAACTTTTCGATCCAACTTATGTTCCAACTGTTATTATTGATGCTGGTAAGGA
CTTCTTTGTTAAAGGTTCAGGAAGCACCACTGCTAATAAAATGACTTTTATTTTAAAGGA
TAGTGTTCATACTTTTGATAAAGTTAGTATTTCAGCTAAAAATAATGAACAAGATAAATT
CCAAATGAAATTTGATTTACCAGGTACTGGTATTTACAATAGAACTGGTTTTAAATTCAG
ACCAAGTTCTGAAGATCCAGTTTTCATTCGTCAAATTTTATATGGTGATATTCTTCATGC
CATTGGTAATCCAACTCACGAATCCGTTGCCGCTCGTGTTTACTTAAAGGATGGTACTAA
GGTTGCCCTTTATGTTTTACAAGAAGATGTCACTACTGAAAGTTTCGTAAAATCTGCTTT
CTTAGGTAATCCAGATGGATCTCTTAAAAGTAATGAACCACAAACTGTTCATGACTGTTC
TACTGGTGCTGATTTCACTGCCAAGGATAGAGCTTTATATGGTTTCACTAATACTGAAAC
CTCCACCAAATTATATGAATTAATGGCTAAAATAGATGCCACTAATCCAACTGACCAAGC
TGCTGTTAAAGATTTAAACGACAATTGGTTTGATATGAATATTTTCTTAAAGGCTGCTGC
TCTTGAATATCTTGCTGGTCATTGGGATTCTTACTGGTTCTTAACTACAAATTTCGCTGT
TTATGCTCCACCAAATGAAAAGTACTTCTTTATTGATCAAGATTTTGATCAAACATGGAG
TGTTGGTATGAAGGAAAGTTTAGATCCACAAAACTTCCCAACCAAACCATACACTGAATA
TGTTAATGCTGCTTGGAAAACTATTAACTCTGATCAAGGATCTGACGAAAGTGGTCATCG
TTATTTAATTGAAAAATTCCTTGGATGTGATGGAGCTCCAACTTGTCCAACTAAAGACTT
ATTTGAAAGTCACTTGAAGTCTATTGTTCAACACATTTTCAACCCAGTTGCTATTCAAGC
TAAGGTTGATAGTTACAGAACTCGTTTAGATGAAGAAATGAAATGGGATCTTGAATCACC
AAATATGCATACTGGTTCATACTCTACTAGACCAGAAAAAGCTGAAGAATACTACCACTT
CACCTATGATGATTGGGTTTCTGGTTTTAATGCTGGTCCAAACTCTTTATATGGTATTAT
TAACTGGACTGAAACCATCGCTAATACTGTTTGTAATCAATATCAAATTCAATACGATAA
AACTCCATTAACTCCAGAAACTGCTGCTAAAGCTAAGGTTGAACCAGCTAAACCAGGAGA
ACAAGAAAATGTATTAAAGACTAACAATACTCAAAGTTCTAGTGGTTCTATTACTAGCAG
TGCCAATGTTGCTCTTGCAGTTATCGCTACTTTATTAAGTATTGTATTATACCTTTAAAT
AAATTAATTAAAAATAAATATAATACAATACTTTGAAAAAGAAAAGTAAAAATATATACA
ATATACAATATACAATATACAATATAAAATATAAAATATAAAATATGAAAAATAAAATAT
GAAATATAAAAAAATAAAAATAAAAATAATTTAAAAATGATAAACAGAATATAAAATAAA
AAGAAATAAAATATAATAAAATAAAATAATTTTAAATTAAATATAAAAAGTTAATATATA
TCATCAATTAATATTAATATATATATACACTTAATAATAATATTAACCAACAAATCATAT
AAATAATAATAATATATATCAAATATTTTTATAGTTAACTATTATTAATAGTAAATATTA
AGAATTTTAATATAATAAAAATTTATATAAAAGCTAATTATAAAATAATGTAAAATAAAA
GAATTTTTAATTATAGAATAAAAATAAAAAAAAAAAAAAAAAAAAAAA
>Locus306v1rpkm504.65
TAAAAAAAAAAAAAAAAAAAAAAAAAAAAAAACTACTTTAAACAAAAATATATAATAAAA
AAGATTAATAGATAAAAAATGCCAGCTACTCCAGAAAATTACTGTTACGTTACTCTTTTA
ACTTCTGATTCATACATACCAGGTGCTCTTGTTCTTGCTAACTCTTTAAGAGCTTACGGT
ACTAAATACCCATTAGTTGCTGTTGTAACTAATGATAGTGTTTCACCAAACTCTGTAAAC
CATTTACGTAGTGTTTTCAATGACATTGTCTTTGTTGATACTATTCGCTCTAATGACAAG
AAGAACCTTGATCTTTTAGGTCGTTCTGAATTAGATATTACATTCACTAAAATCCATGTC
TGGAACCCAGATGTTATCAAGTACAGTCGTTTCGTTTTCTTCGATTCTGATGTTCTTGTA
ACTCGTAATGTTGATGAACTTTTTAGCTATGTTGATGGTGATATTGACTTTGCTGCCGCT
CCAGATTGTGGTTGGCCAGATATTTTCAACTCTGGTGTTTTCGTCACCAAACCAAACAAG
GCTGTCTATGATGGTCTTATGCATATGGCCATGACTGAAGGTAGTTTCGATGGTGCTGAC
CAAGGTTTATTAAACCAATTCTTCTCTAATTGGGCTCAATCTTCTGAAGGTCCATTCAAG
ACCAACCGTTTACCATTTGTCTACAATGTTACTCCTTCATCTGTATATTCATACCTTCCA
GCCTTCCAACAATTCGAAAATACTATTGCTATTGTTCACTTTATTGGTGAAATGAAACCA
TGGAAATGGGATCGTTTCTCTGATGGTAAAATTGTTCCAAAGAGTGAATTCCCATACCAA
ACTACTACTCTTGTACAAAAATGGTGGGATATTTTCGATCAATACAATGTTGCTAAGGTT
TTATCTATTTCTACTGAAACTGGTCCAGTTTCTGGATGGAATGTTCGTTCTAATTATCCA
ACTGGTGTTTATCATGGTAGTAAGTCTGAAAATACTTATCAAATTCCAGACTTTGCTCAT
TACCACTGTGATTGGAACGAAAATGAATTTACTGCTTCTCAAAAATTAGCTTCTTCTACT
AAGGTTAAGAAGTTAACTGATAAGGATTTAACTGAAGACACTTCTATTCCAATTAAGAAT
CATAGTAACTACTCTTCATTCAAGATTCCAACTACCACTGCTGGTGGTCGTCGTAAGCAT
TAAATTTAATTAAGTAAAAAAAAAGAAGAAAGGAATATTTTTCTTTTTTTGAAATAATTA
AAATAGTTTAATGTTTTTAAATTTTTTTATTTTACCATCCTACCTTTTTTTATTTACATA
TCATAAATATTTATCATATATATTTATAAAAAAAGTTAGTTAAACATACATTTTTTTCAG
TAATTTAATTTAAAAAAAATTTAAATACCCCTACACAACAAAAAAAAGAATACTTATGGT
ATTT
>Locus307v1rpkm503.65
AAATTTTTTAATATTTTTTTAAAAATTTACAATTTATTGTGAAAAAACAACTAAAAATTT
TAATTTTTTTCTGAGACAAAGTACCTAAAGTATTTTTTTTCAAAACTTAAAAAAAGAAGA
AATTTATCATGGCTCGTACTAAGCAAACAGCTCGTAAATCAACTGGTGGTAAAGCTCCAC
GTAAACAATTAGCTACTAAAGCTGCTCGTAAGAGTGCCCCAGCTACTGGTGGAGTAAAGA
AGCCACATCGTTACAGACCAGGAACTGTCGCCCTTCGTGAAATTCGTAGATACCAAAAGT
CTACTGAACTTCTTATCCGTAAACTTCCATTCCAACGTTTAGTTCGTGAAATTGCTCAAG
ATTTCAAGACTGATCTTCGTTTCCAAAGTTCTGCTATTGGTGCCCTTCAAGAAGCTTCTG
AAGCTTACCTTGTTGGTCTTTTTGAAGATACTAACTTAGCTGCTATTCACGCTAAGAGAG
TTACTATTCAACCAAAAGATATTCAATTAGCCAGAAGACTTCGTGGTGAAAGATCTTAAA
TTTTATAGAGATGTATATATAATATGAAAAAATAAAATATGTATTTTTTTAATAATAATA
GAAGTGGTATTATTTATAGTAATACTTTAAAGTACTTTTATTATATTTAAGCGGTATTTT
TCAATGCCAAAAAAAAAACAATCTAAAATAAAATTTTCTTGAAAGAGAGAATATTACTTA
AAAAAAAAAAAAAAAAAAAAAA
>Locus308v1rpkm501.14
ACAGAAGTAAATTTTTAGATAAAAAAATTAACTGATGAACAATTACAATACATTGAAAAA
GAAAAAGATGATGCTATTTTAGTTTATGATTCCAAATCAGAAGGCGCAAAAATTATTTGT
CAAAAAATTACTGAAGGTAATTCAATTCAAATGGCTGATCCTGCTTTCAAGGATGAACTT
GTAGCATGGATGCGTTTTAACAATAAACATAGAGAAGCAACTCAAAATGGTTTATGTTAT
AATGTTTTAGGATTCCCACCTACTCCGGAATTTTTAGGACGTAGAGTGATAAAGATGTTC
CTTAATCCTAATGCTCAAAATAAAACCGATAAAGAAGTTAATGCTTCAGCATCTCATTTC
TGTGTGTTTACCATTAAAGATAATACTGTTAAAGAATATGTAGCACTCGGAAAAATTTTA
GAACATTTTATCTTGAAAATTACTTCCATGGGTTTATCATACAGTTTTAGTAATCAACCT
TGTGAAGTATCTGAAATTTTAGGTCCATTAAAGGAAGAATTAAAAGTATCTGTTATTCCT
GCTGTAATTATACGTTTAGGATATGGTACAGAACCTAAAAACTTTTCTCCAAGAGAAACA
CCTGAAATTCAATTTCTTGAATAAGTAAAATAAAAAAAAAAAAAACTATTTATAAATTAA
GAAAAATAAAAAACAATTATTTATATTTATATATAAGTTTTTTTTTTAATAACTCCCTTT
TTCTTTTTTATTATTTTTTATTTATTTATTTAAATTAAGGGGAAATTTTTTTTCGAGTTA
TTAAAATTGTTTTTTATTATAAATCATTAATTTGGTACACTATCGTTATTGTAATATATG
TAACCATATCTTATATACAACATTATTCATATCTAAATATAATAATAAAATAAATTTATT
ATTATATTGCTTAAATATATATTATTTCATATATTAATAAATATTAATAATATTATATAT
ATATAACTATTAATTGCTAGTCAATAAATAATTTTTGTCTAACAAATAAAAACAGCATTT
AACATCATATATTATTTGATTATAATAATAAATTAAAAAAATATATTGTTATCTTCTATT
AAAAAAGAAAAATAAATAATATAAAGAAAAGTAAAAAAAAAAAAAAACTATTTATAAATT
AAAAATAAAAAACAATTATTTAATTTATATATAAGTTAAAAAAAAA
>Locus309v1rpkm499.49
CAAAGATAAAAAAAAAATTATTATTACTAGAGAATAATAATTAAACACTTGTTTATTGTA
AAATAAAAAAAGTTAAAATTTGAATATTTCTTTTTTTCACTGGTTGAAAAATAATATATT
TAGTTTGTAAATAAATAAATAAAAATACATAAATAGTTTACTAGAAGTAAATATTAAAAA
CAAAAAACAACTTTTTTTTTAATTTTTTTGTATAAAAAAAAATGAGATTCGCGACTGTTC
CAATCTTTCTTGGTTTAACAGCAACTTTAGCTAATGCTCAAAGCTTCTGTAGTAGTGCTA
GGCACTCTGGTGAAAGTGTAAAAGTTACTAGTAATAAAGTTGGTAGTATTGGAGGTATAG
GTTATGAATTATGGGCTGATAGTGGTAGTAACAGTGCTACTTTCTATTCTGATGGTTCCT
TCTCTTGTTCTTTCAGTCGTGCCAAGGATTACTTATGTCGTTCTGGTCTTTCCTTTGATA
GTACTAAAACTCATCAACAAATTGGTCACATTTACGCTGACTTCAAACTTGTAAAACAAA
ATATTCAATCTGTAGATTATTCTTATGTTGGTATTTATGGTTGGACTAGAAATCCACTTG
TTGAATTCTATGTTGTCGATAATTGGCTTAGTCAATACCGTCCAGGTGATTGGGTAGGTA
ATAAGAAACATGGTGATTTCACTATTGATGGTGCTAAATATACTGTATATGAAAATACTC
GTTATGGTCCATCTATTGATGGTGATACTCAATTTAAACAATTCTTTAGTATTCGTCAAC
AAGCTCGTGATTGTGGTACTATTGATATTACTGCTCACTTTGAACAATGGGAAAAACTTG
GTATGAAATTAGGTAAAATGCATGAAGCTAAAGTTTTAGGTGAAGCTGGTAGTAATGGTG
GTGGTACAAGTGGTACTGCTGATTTCCCATATGCTAAGGTTTACATTGGTCAAGGTAATG
GTGGTGGCCAACAACAAAGTGGTGGCCAACAACAAAGCGGTGGTCAACAACAAACTGGTG
GACAACAACAAAGTGGTGGTAACAGTAACAGTGGTAGTACTTTACTTAGAGACTATGCTA
ACGGTTTCAGAATTGGTGCTGCTACTAATACTATGCATTATAATAATCAAAACTATGTTA
ATGCTATGAAATCTTTCAATTATATGGTAGCTGAAAATGCTTGTAAACTTTCTGGTATTC
AACAACAAAAAGGTGTTTACAATTTCAATGATTGTGATAATCATTATAAGAAGGCTAAAG
AATTAGGTATGGACTTCCGTGGTCACTGTCTTATTTGGCATGCCTATCAACCATCATGGT
TCCAAAATGCTGATGCTAACACATTAAAGAACGCTATTGTTGATCACATTACTAAGGTAC
TTCAACATTATGATGGTAAAATTGATGCCTGGGATGTTGTTAATGAAGCTATTGATGATA
GTTCTAATGGTAATGGATGGAAGATGCGTAATTCCTTCCTTTACCAAAAGGTTCCAAACT
TTATTGATTTAGCTTTCCAAACTGCTCGTAAAGTTGCTCCAAATGTTAAACTTTTCTATA
ATGATTATAATACTGAAGGTGTTTACGCTAAAACTGAATCTGTTTATCAATTTATTCAAG
ATATGATTAAACGTAATATTCCAATTGATGGTGTTGGTATTCAATATCACGTTGCTGTTA
ATCAACAACCATCTTACCAAAAGATTAATGATTTAATTGGTCGTTACTGTAAACTTGGTC
TTGAAGTTCATATTACTGAACTTGATGTTAAATGTGATAATGTTTGTAATTCTGGTAATG
TTGAACAACAACAAGCTACTGTATTTACTAATGCTCTTAAAGCTTGTCTTAATAATAGTT
GTTGTACTGGTTATCTTGTTTGGGGTATTGGTGATAATGATAGTTGGTTAGGTGGTGATA
AGAAGGGATTACTCTTCAATTCCCAATACAAACCAAAATCTCAATACACTGCTGTTCTTA
ATGTTCTTAAAGAATACAGTGCTTCTCAACCAAGTAAAACTACTACTAAGACTTCACAAC
CAACTGGTTCTACTGGTACTTGTTCTGAAAAGATTCAATCCCAAGGTTATAAGTGTTGTT
CTGATAAGAACTGTGCTGTTGTCTACAGTGATAATGATGGTACTTGGGGTGTTGAAAATG
GACAATGGTGTGGATGTAACAATAAGACCGTTACTTGTAAGGGTGTTACTGGTTATCCAT
GTTGTCAATCTAACAAAACTGTCTACTTCTCTGATGAATCTGGTGATTGGAGTGTTGAAA
ACAATAACTGGTGTTTAATTGCTTAAATTAAATAAATTTAATTTATTTTTATGAATAAAA
AAAACGAATGGATTAAAAATTGAATAAAAATATAAACTATTTAATTATTTATATTTGTAT
TATAAAGTTAAAATAATAAGTATAAAGTAAAAAAAATATTTATTATAAAAAAAAATAAAA
AAAAAATTTTTTTATCGTATTTTTCAATGTCGTATTACAAAAATAAATTATTAAATAATA
TTTAAAAAAAAAAAATAAATTAAATTTTTTGAAATTTTTGAAAAATTATTGAAGATTTTT
TAAAATAAAGTAATTTTTAAAATATCAATAAAATATTAAATATATATATATAAAATGGC
>Locus310v1rpkm496.23
ACCTCTAAGACTCTTCCAGTCACTAGCAAGACTCTTCCAGTCACCTCTAAGACTCTTCCA
GTCACTAGCAAGACTCTTCCAGTAACATCTAAGACTCTTCCAGTTACCTCTAAGACTCTT
CCAGTCACTAGCAAGACTCTCCCAGTCACTAGCAAGACTCTCCCAGTAACTTCAAAGACT
CTTCCAGTCACTAGCAAGACTCTCCCAGTAACTTCAAAGACTCTTCCAGTAACCTCAAAG
ACTCTTCCAGTAACTTCAAAGACTCTTCCAGTAACTTCAAAGACTCTTCCAGTAACTTCA
AAGACTCTTCCAGTAACTTCAAAGACTCTTCCAGTTACCTCAAAGACTCTTCCAGTAACT
TCAAAGACTCTTCCAGTTACCTCAAAGACTCTTCCAGTAACTTCAAAGACTCTTCCAGTT
ACCTCAAAGACTCTTCCAGTCACTAGCAAGACTCTTCCAGTCACTAGCAAGACTCTTCCA
GTTACCTCTAAGACTCTCCCAGTCACTTCTAAGACTCTCCCAGTCACTAGCAAGACTCTT
CCAGTAACTTCAAAGACTCTTCCAGTTACTTCCAAGACTCTTCCAGTTACTTCCAAGACT
CTTCCAGTTACCTCTAAGACTCTTCCAGTTACCTCTAAGACTCTTCCAGTCACTAGCAAG
ACTCTTCCAGTTACCTCTAAGACTCTTCCAGTTACCTCTAAGACTCTTCCAGTTACCTCT
AAGACTCTTCCAGTCACTAGCAAGACTCTTCCAGTTACCTCTAAGACTCTTCCAGTCACT
TCTAAGACTCTCCCAGTTACCTCTAAGACTCTTCCAGTAACTTCAAAGACTCTTCCAGTT
ACCTCTAAGACTCTTCCAGTAACTTCAAAGACTCTTCCAGTTACCTCTAAGACTCTCCCA
GTCACTTCCAAGACTCTTCCAGTTACCTCCAAGACTCTTCCAGTTACCTCTAAGACTCTT
CCAGTCACTAGCAAGACTCTTCCAGTTACCTCTAAGACTCTTCCAGTCACTAGCAAGACT
CTTCCAGTTACCTCTAAGACTCTTCCAGTAACTTCAAAGACTCTTCCAG
>Locus311v1rpkm494.30
TTTTTTTTTTTTTTAAAAAAAGTTTTTGATATTTTTTATACTAAATATTATAAAATAATT
AGGAAAAATGTCTACTACAAATTCACAAGGAATTCAAACTTTAATTGATGCTGAAACTGA
AGCTTCAACTATCGTTCAAAATGCTAGACAATACAGAGTTAAGCGTTTAAAGGATGCTAG
AGCTGAAGCTGCTAAGGAAATAGAAGAACTTAAAAATCAAAAGAATGCTGAATTCGCTGA
ATTCGAGAAGACTCACTCTGGTTCCAATGATGAAAATGCTGCAAAGGCTAACTTAGAAAC
TGAACAAAAGTTAAGAGAAATTGAAAATGATTACAACAACAACAAAGAAAAGGTTGTTAG
TAAATTAGTTGAAGTTGTTTTAAATGTTAAACCAACTATTCACACCAACTACAAGATGTA
ATTTAATTAATTAAATCAATCAATTTCTAAGCCAGAGAGAAATAAATTTAATAAATATAT
AAAATAATATAAAATAAAAGAATAAAGAAAATATATTAAATAATTAATATAATAAATAAA
ATATAAAAATTTAAAAATAAAAAAATAAATATTTATGCCAAAATAAAAAAAAAACAAAAA
AAAAAAAATAAAATAAAATAAGCAAATAAAAATAAAGCACAAAGTATAAAAAGAATAAAA
AA
>Locus312v1rpkm492.27
TTTATTAGTAATATACGATAACGAACTGTAACTATTACTATAGATTCTTCCGTTAATTTT
TTAAATATATTCCGCTGTCATTTCAATATTATAGCATACTTAAAATATAAATCAATAGAA
AAATTTAAAAAAAATGTCATACGTTCAAACTGTTTTTATTACTGCTGCCAACAGAGGTAT
TGGTTTAGCTTGGGCTACTCTTTTTGCCAAAAGAGGTTATGAAGTTATTGGTACCGCTCG
TGATATTGCCGGAGCCACTGAA
>Locus313v1rpkm492.17
AAAAAAAAAAAAAAAAAATAAAAAAAAAAAAAAAAAAAAAAAAAAAAAATAATAAAAATA
AAATAACAATTTAAAAAAAAAAAAGAAGAAAAATAAACAACAAAATAAAACAAAACAAAA
CATAAAAAAAAAAAGGGAAAATATTACTATAAAAATAAACTCAAAATGAAATTAATTCAA
TTTATTCCTGCTATGTTAGCTCTCGCTACATCAACTCTTGCCCAATTCGGAGGCGGTGGC
TTCGGAGGTGGTGGCTTTGGAGGTGGTGGCTTCGGTGGAGGTGGCTTCGGCGGAGGTGAC
TTTGGTGGTTTTGGTAGTTTTGGTGGTGGTGATATGAATGGTGGTAATAATAATGGAGGA
GGTGCTGTTGCTGTATCAGGGGATGCTATAAAAATTATGCCTGTTGGTGATTCTATTACC
TTTGGTATGGGAGAAAATGGAGGTTATAGAAAATATCTTTATAGTGCTTTAACTCAAAAA
GGTTATAATATTGATATGGTAGGTCCAGAAGGATCAAGTAGAGCTACAGCTAATGGTATT
TCATATGATGATAATCACGCTGGTTATAGTGGATTCCAAATCAAGGAAATTCCTGATTGG
GGTAGACAACAAGGTGGTGATGGTAGTTTATATAATAAACTTAAAAGTAAAAATGCTGTT
AAACAAGCTCAACCAGATATTATTCTTCTTATTATTGGTACTAATGATATGACCGCTAAT
CGTTCTATGGATGCTTGTGCCTCAGATCTTCGTGCTCTTTTAGATTATATGCTTGGAGAT
ATGCCATCTGGTGGTATTATTTTCATGGGATCTATTCCTGAATTTACAGCTTATGGTGGT
AATGCTCAAAGAGTTGCAAATTATAATGGTACTGTTAAAAAGGTTGCTGAAGAATATGCT
AGTAAAGGTAAAAATGTTAGATTTGCAGATGTTCATGGTAGTCTTAATGGTACTGGTGAT
CTTGGTGGTGATGGACTTCACCCTAATGGAAATGGTTATAAAAAAATGGGTAACTTTTGG
GCAGATGTTATTGATAAATATCTTAAAGAATCTGCTCCAGCTCCAACCACTACTGTAGTT
AGAACTACTACTACTACTAGACCAGTTGTTACTACTAATCCAAGTCAAGGTAATTGTTCT
TATAGAATTACTAGTCAAGGTTATAAATGTTGTTCTAGAAATTGTGTTGTTGTTTACTCT
GATGCTGATGGTAATTGGGGTGTTGAAAATGGTGAATGGTGTGGATGTGCTGCTGGTACA
ACTCAATGTACTGGTGCTCAAGGTTATCCATGTTGTCAATCCACCACTAAAGTTGAATAT
ACAGATGGAGATGGTAACTGGGGTGTTGAAAATGGTGATTGGTGTATTATTAGAAATTAA
ATTTTTTTTTTTTTAAAAAAAATTTTTAATTGAAAAAAAAAAAA
>Locus314v1rpkm489.73
GTTCACACTGAATCTGCTCCAGCCGCTATCGGTCCATACTCTCAAGCTATTAAGGCTAAC
GGTATGGTTTACTGCAGTGGTCAAATTCCATTAGATCCAGAAAAAATGGTCATTGTTGGT
AAGGACATTAAGGAACAAACTGCTCAAGTTTTAAAGAACTTAACCGAAGTTTTAAAGGCT
GCTGGTACTGATGTTGACCATGTTGTTAAGACTACTGTCTTCTTAAAGGATATGAACGAT
TTCGTTCCAATGAACGAAGTTTATGGTCAAACTTTCAAGGGAAAGCAACCACCAGCTAGA
GCTGCTATTGAAGTTGCTAGACTTCCAAAAGATGCTCTTGTTGAAATTGAATGTATTGCT
GCTTTACCATAGATGCAAAAACATTAAAGAATAAAAAAAAAAAAAAAAAAATAAAAAATT
AAAAAATTAAAATATTATATGATATTTTTTAATTTAAATAAAAACGAATTAAAAAATATT
CAAAAAAAAAAAAAAAAAAA
>Locus315v1rpkm488.23
TTTTTTTTATTCACTAATACATCATTCACAACGTTAAATTATATATACAACTACACAGTT
GAATCTCTTACTTTTACTCTCAACAATATTTCTCAGTCATTTACTATAATTCTTTTCATT
GCTAAATTCTTATCAGCCTTATCAAATGGATCATACGAACTATACTAATAAGATTAACTA
TATCAGACGGGGTATTAGGTGTCATGGTATTGATATCTCAGATACTTATGTTATTTTTAT
CCGTCGCATTCGTTCTTGGACTCTTCCAAAATTTAGAAATTTTCTTGAGAAGAATTTCCC
TGAGTTTAATAATACCATCGTTGCTGTTAAACATTCCTCTCTTCTCAATGATAATTTATA
TCAAATTAAAACTACAGCTTCTGAGGAGAATATTAATAAATTTATTGATAGTTTCAAATT
AATTATTAAAAAATGTTCCATTAACTTTCATCGATGTAGTAGGAAGAATCACAAGCCTTC
CTTTGCTCTTATCAGGAGAAAACTTTGCCACTCTAAAAAGAACATTAAGGATATTACTGA
CTTTTCTGAAATCAACAATTCTTTTACTTCTAAGAACAATTTGAATGAATTTTCCTTTTG
TCTTAGTTGGAACACTAACGGGTGGAATAACAAGAAAAGAGATGGTATTCTGTATTTCTT
TAGTCTCTTTAAACCGCTATTTGTTTGTTTTCAAGAAACTGGTAATGGTACTAATTCTAG
TAATGTTATTCCTTGTAAAATCACTTTACCTAAATATAAATATTTCTGTAAGAGAGCAAA
TAATACAATTCCTGGTTTGAGAGGTTTATATATCTTTTATAATAGGTCTTTACAGACTTC
TATTGAAGATTTTTCTTTGAATTATATTATCTCAGTTACGACATATTCCTTGTGGAACTT
CACTAAGTGTTCTATTGGAAATATTTATATACCTCAGAAAGGGCATAGTTTACACCATAA
ATCTGCTAAAGCAGAAGCTTGTACATGGTTTTCTCTTCACTTACATCATCCTTCTATTCT
CCTTGGCGATTTTAACATTAATCTTGAAGATATTCAAAATTGGGTTTCTAATATAAATGG
CTGGTATTTATTTCAACTCAATGGTTCTCCTATCTCGTGGGTAAGTGGAAGTCGTTCCTC
TGCTATTGACCATGCTATTATTAATGAACCCATGAAAAATCTTCTGTCTTCAGCTTCAAT
TATTGATTTCTCTCCTATCTCCGATCATAAGCCTCTTCTTGTTTTTGGAAATTATTTTGA
TGATAATAATACTTTCTCACTCCCTAAAAAACCAGCTCGTTGGAATAGAATCAAATGTCT
GGACGAAAGTATTAAAATTGCTACTAGTAATAGATTTAGTATTCTTATGAAGGAATGTAC
AGATAATTATTATTCTTCTAATGCTATATATGATATGTTTGTATCTACTGCTAATTCTAT
TGCTGATGAATTGGAAATTGTATCTACTCCTGATATTCATGAATCTATGTTTCATATGTC
TCAAAAAATCTTTAACCTTCAGAAACTCAAAGTTAAGGCTTACAAAGATATTAAAAAATT
GGGTTCTGTTCGTGCCCTTGATGATTATATTAGACTTATCAATAATTATCAGAAGCTGTG
TGATAATATCCACAAGATGTGTAATCACTTTCGTATGCTTGAATATCAACATTGGGTTTC
AGTTGGGTGTCAGTTGGCTATTAATAAAGATTCTAGGAATTGGTGGAAATGGATCAAAAA
GAATACTAAAATTGGTAAATCATCTAACTTTTCACTTCATCCTATTAAAGATAACGATGA
CAACATTGTTTATT
>Locus316v1rpkm486.72
CTTGCTTGCTTATTAACTTTTGTTAATGGCTTACCTGTTGATAATGAAAAAATAGATATA
AATGTAAATGATCCAAATGTTAAATTTTCAAAATCAACTGTATCTTCAACAGCTAAAAAG
GGTGCAAAAAAAGCTACTAAGATTATTTTAATTGCTGTTGCAATTGCCGTTATTATTGGT
ATATTGATCTGTGTCTTTTGTTGCTTAGGTTGTTGTGCTTGCTGTGGTTCTTCTTCCTCA
AAGAATGAAAAGTATGAAAGTAGTACTAAGCCAACTAATAATACTCCAGTTAATAGTACT
CCAAATACTTATCCTCCACAACAAAGTGTTTATCCACAACAACCAGGAGCATACCCACCA
CAAACAGCTGCTTCTTATCCACCTCCTGGTGCTCCTTATGGACAATCAGTTTATCCACAA
CTTTAAAGAGAATTAGGAGAAATAAAAATATAAAAAAATGTTTAAATAATTTTTTTTACA
TTTTTAATGTTTTTTTGAATATTTAATCACTTTTAATAAAAATCGTTTTCAATTAATATT
ACATCATTATCAATACATTATTAATAATAACAATATATTATATTTAATTTATAATAATAT
TTTTGAATATATCAGAAGAAATAAAAAATTGAATGAATTTTTTTTTTATTGATAGTATTT
AAATAAATATATTAATATTTTAATCGTTTTGCAATTAACAAAAGTATATAATATCAAAAA
ATCAATTTATTATTAACAATTAAATAAAAGTTTAAAACTAAA
>Locus317v1rpkm479.73
GGCTGTTACAAAAGTAGCAAAAAGTAAACCAGTTACAATTTTTGTTAAATTCATTTTAAT
ATTTAATATTTTTTTATATATTTATTTCGCCTGTAAATTTTCACAATAAAGTTAATAATA
CTTTGTTTCCTTTGAAAATAAATATATAAATAAAAAATAAAAATCAAAATGAAATTAACA
CAAATTGTAACTGGTTTACTTTTTGCTACTTTTGTAACAGCTTCTACTGACTTCATCCCA
GATGGCCAACGTGCCAAGCTTTTCGAACTTATGGATGATGAAGTTCCAGATTTTAGAATT
ACTCTTCCACCAAGTATTTTACAAGAATTAAAAACTGAAATTAGTGCTGGTGGTGGTGGT
TGGTTTGGAAAACGTGATGAAATAGGTAAAGAAAAACGTCAATGGGGTGGTCAAGGCGGC
TTCGGAGGCCAAGGTCAAGGCGGCTTCGGTGGTCAAGGTCAAGGAGGCTGGGGCGGCCAA
GGTCAAGGCGGCTTCGGCGGTCAAGGACAAGGCGGTTTCGGCGGTCAAGGTCAAGGCGGC
TGGGGCGGCTTCGGTGGTCAAGGTGGCTTCGGTGGAGGCTGGGGCGGCTTCGGTGGAGGC
GGCGGCGGCTTCATGACCCAAAAAGAAAATTGGAAGACTAAGAATGCTACTTTAAGTGTT
ACTGTTGGCGGTGTAAAGAAAGATTTTGATAAAGTTACATTCTCTATTGGTGGTAGTTCT
TCACGTATGTATGCTAGACAAGCTTTCAACCTTAAGATTCGTGGTAAGGATGATTTATTC
GGACGTAAACAATTTAGAATTCGTTCAGAAGCTCGTGAAGCTACCTATTTAAGATCTAAA
TTAGTTTGTGATATTCAAAATCGTCTTGGTATGACTTCTATTTCTGCTAATTACATGTCA
TTATACGTTAACAATGAATACTGGGGATTCTACGTTTTCATGGATTCACCAAAACCAACT
TGGGCTGAATTAGAATATGGTGACAAGGATTCTACTCACGTTATGAAATGTAAGTCTGGT
GGTGCTACTTTAACTGTTAGAGATAGTGCTACTCAATGTGTTAACGAAAATGATGAGGTT
ACTGATAATACTGAATGGAGAAACTTCTTGGATACTTTAGATCGTGCTCAATCTATAAAT
GATGTTAAAAATATATTTGATGTTGATCAATTTATTAATAATATGATTTATGAATATTTA
TGTGGTTCATGGGATCACTTCCTTAATACTGGTCACAACTTTGTTGTTTACAAAAAGCCA
CAACAATTTGGAGGTAAATGGACTATGATTGAATACGATTTTGATGGTGATTTCGGTCAA
GATGTTTGTGCTGTTGAATTTGCTGGTTCAATTAAACAAGATAAGGATTATCCAAGTTGG
TCATTTGCTGATTGGACTTCTAAATCTCGTCACATTCTTGATGTTTGTATTAAGAAGGAT
CAAACTCGTTTCAAGCAACTTCTTGAAAAGTTTGTTGCTGAAGCTTTCAACCCAGGACTT
CTTTTCCCACGTATTGATGAATTAAAGGACTTTATTAGACCATATGTTCAAAAAGATAAG
ACTCCAGTTAATGGTAGAAAACCAGGTATGCTTAATACTAAGGCTACTGCTGATTATACT
ATGGCTCAATGGGAAGCTAATAGTGAATTTACTAACATTGGTGTAAGTTCCTCTTCTTCT
GCTTATGGTTTAAAGTTCTGGATTCTTCTTAGATATAGAAAGGTTTGTAACGATTACAAA
CTTCAATGTGATCCAGAATACATGAACATTAACTATTATTATGATGTTGATAGAGCTGTT
GAAGGTCCAATTAATACTCAATTTATGTTATTCGGAGGAGGTCAACCAGCCAATAATACT
CCAAAAACTACTCAATCTCAACCACCAAAACCAGCTGGTTATACTAGTACTAGAAGAACT
ACTACCAAGAAGACTACTAGAACTACTACTAATGTTAGACCAACTGGTGGTGCTAGTGGT
GATTGTGTTGTTAAATCTCTTGGTTACCCATGTTGTTCACCAAACAACACTGAAGTCTTC
TACACTGATGAAAATGGTGATTGGGGTGTTGAAAATGGTGACTGGTGTGGTATTACTAAG
GCTCAAGTTGTATGTTGGTCTGAAGCTTTAGGTTACCCATGTTGTTCTACTTGTTCCAGT
CCTGTCTACAGTGATAATGATGGTAACTGGGGTATTGAAAATGGTGACTGGTGTGGTCTT
TTAGCCAGTTGTTAAGGAAGAAAGTTTAATTTAATAATTTAACATAAAAAAAATTTTTTT
TTTTTTCTAAAAAGATTTTTTTTTATTATTATTAAAGAACTTTTTCAATTTTCAACACAC
ATCAATGAAAGTAAATAATAAAGAAAAGATGAAAAATAATCGCCCACTAAAAAAGAAAAA
TGCCTTGAAGCGCCTTTAAAAAAACAAAAATATTTC
>Locus317v2rpkm1.38_PRE
TGCACAGTGAAGGTATTCTTGCTGGTGAATTAAAGCACGGTCCTCTTGCTTTAATTGATG
AAAACATGCCAGTTATTATTATTATGACTAAGTCTTAAGTTACTTAAAATTTGAACTTGG
GCATTTGAATGAGAGTTTCTAGTGGGCCATTTTTGGTAAGCAGAACTGGCGATGCGGGAT
GAACCGATCGTGGAATTACTCTTCCACCAAGTATTTTACAAGAATTAAAAACTGAAATTA
GTGCTGGTGGTGGTGGTTGGTTTGGAAAACGTGATGAAATAGGTAAAGAAAAACGTCAAT
GGGGTGGTCAAGGCGGCTTCGGAGGCCAAGGTCAAGGCGGCTTCGGTGGTCAAGGTCAAG
GAGGCTGGGGCGGCCAAGGTCAAGGCGGCTTCGGCGGTCAAGGACAAGGCGGTTTCGGCG
GTCAAGGTCAAGGCGGCTGGGGC
>Locus318v1rpkm474.39
GGATATATAAAAAAAATAAGAATAATATTTATAAAAATATATTATTTATTTTTTATTATA
TATATTAATAAAAAAATATAACATTTCCGTATCAGCGGTTTTTAAAAAAATTGTTTTATT
ATATTTAATTCAGTCTGATTAATCCTAAAAATGAAGATTATTTCTCTCTACGTTATTACG
ATCCTAACATTGATGATTGAAGTTAGGGCAAATCCTGCAGCAGTCACAACATTACTTAAT
ATTATTGGGGCAGTTTCTGGAATTGTCACAATAGGAGATTTTGGTTTTAAGGCTGGAAAA
TTTAAAGATGATAATTTTAATATGATTGACTATGATGATTGTGAAACTCTTTATGTTTGC
CCTGGTGATCATACAGAGGTATGTAGTAAGGCCCCATTGAGGTTAAGATACAAAAGTTCA
CAAGGTCATTTATTTGATGTTAGAGCCTATGAGAGATTTGGAGAAGCCCGTACGACATGG
ACTGAGTGTGCTATGGTATGGCCAAGACAGAATGGTCAAATTGCAACATGTCATTATGTT
AAATTTTGTTCAGGAGAACCTGAGAGTGGACTCTCTGTTGTTGCTAATAATAATAAAAAT
ACCAAAGAGATATGGGTTGGTCCAACCTATTTTAAGTATCTTAAAGAATGTTATTTGAAA
[truncated: 22,302,079 more chars]
