# Supplementary material for: Mapping the membrane proteome of anaerobic gut fungi identifies a wealth of carbohydrate binding proteins and transporters
Source: Microb Cell Fact. 2016 Dec 20;15:212. doi: 10.1186/s12934-016-0611-7 (PMC5168858; doi:10.1186/s12934-016-0611-7)
Supplement: Supplementary file 5 — Additional file 5: Database 3. The assembled transcriptome for Piromyces finnis. [file 12934_2016_611_MOESM5_ESM.fa]

>Locus1v1rpkm144522.01
AAGGAGTCTAACAAATATGCGAGTATTTGAGTGGTAAACTCATATGCGTAATGAAAGTGA
TTTTGGTGGGATTTTCGATGCACCATCAACCGGTCAGGATTTTTTATGAAGGATCTGAGT
CTAAGCATATTTGTTGGGACCCGAAAGATGGTGAACTATGCCTGAATAGGGTGAAGTCAG
AGGAAACTCTGATGGAGGCTCGTAGCGGTTCTGACGTGCAAATCGATCGTCAAATTTGGG
TATAGGGGCGAAAGACTAATCGAACCATCTAGTAGCTGGTTCCCTCCGAAGTTTCCCTCA
GGATAGCAGAAACTCAATCAGTTTTATGAGGTAAAGCGAATGATTAGAGGTCTT
>Locus1v2rpkm89649.31
GGGAAACTTCGGAGGGAACCATCTAGTAGCTGGTTCGATTAGTCTTTCGCCCCTATACCC
AAATTTGACGATCGATTTGAGCATATTTGTTGGGACCCGAAAGATGGTGAACTATGCCTG
AATAGGGTGAAGTCAGAGGAAACTCTGATGGAGGCTCGTAGCGGTTCTGACGTGCAAATC
GATCGTCAAATTTGGGTATAGGGGCGAAAGACTAATCGAACCATCTAGTAGCTGGTTCCC
TCCGAAGTTTCCCTCAGGATAGCAGAAACTCAATCAGTTTTATGAGGTAAAGCGAATGAT
TAGAGGTCTTAGGACTGAAACAGTCTTAACCTATTCTCAAACTTTAAATATGTAAGAAGC
TTAAGTTACTTAATTTGAACTTGGGCATTTGAATGAGAGTTTCTAGTGGGCCATTTTTGG
TAAGCAGAACTGGCGATGCGGGATGAACCGATCGTGGGGTTAAAGTGCCGGAATACACGC
TCATTTAGACACCACAAAAGGTGTTGGTTCATCTAGACAGCAGGACGGTGGCCATGGAAG
TCGGAATCCGCTAAGGAGTGTGTAACAACTCACCTGCCGAATGAACTAGCCCTGAAAATG
GATGGCGCTCAAGCGTGTTACTCATACCCCACCGTTAGGGTAAAAGCGAAGCTCTAACGA
GTAGGAGGGCGTGGAGGTTTGTGACGAAGCTTAGGATGTGAATCCGAGTGAAACAGCCTC
TAGTGCAGATCT
>Locus2v1rpkm135082.50
CTGACTGTCTAATTAAAACATAGCATTGCGATGGCCAGAAAGTGGTGTTGACGCAATGTG
ATTTCTGCCCAGTGCTCTGAATGTCAAAGTGAAGAAATTCAACCAAGCGCGGGTAAACGG
CGGGAGTAACTATGACTCTCTTAAGGTAGCCAAATGCCTCGTCATCTAATTAGTGACGCG
CATGAATGGATTAACGAGATTCCCACTGTCCCTATCTACTATCTAGCGAAACCACAGCCA
AGGGAACGGGCTTGGCATAATCAGCGGGGAAAGAAGACCCTGTTGAGCTTGACTCTAGTT
TGACATTGTGAAAGAACTTAGAGGGTGTAGCATAAGTGGGAGCTTCGGCGATCTTGAAAT
ACCACTACCTTTATTGTTTTTTTACTTATTCAATAATGTGGAATTGGACTTCACGGTCCA
CTTTCTAGCGTTAAGGTTCTTTACGAACTGATCCAGTTTGAAGACATTGTCAGGTGGGGA
GTTTGGCTGGGGCGGCACATCTGTAAAAAAATAACGCAGGTGTCCTAAGGGGAACTCATG
GAGAACAGAAATCTCCAGTAGAACAAAAGGGTAAAAGTTCCCTTGATTTTGATTTTCAGT
GTGAATACAAACCATGAAAGTGTGGCCTATCGATCCTTTAGATCCTGGAAATTTCAGGCT
AGAGGTGTCAGAAAAGTTACCACAGGGATAACTGGCTTGTGGCAGCCAAGCGTTCATAGC
GACGTTGCTTTTTGATCCTTCGATGTCGGCTCTTCCTATCATTAAGAAGCAGAATTCTTA
AAGTGTTGGATTGTTCACCCACTAATAGGGAACGTGAGCTGGGTTTAGACCGTCGTGAGA
CAGGTTAGTTTTACCCTACTGATGAAGGTTGTTGCAATAGTAATTCAATTTAGTACGAGA
GGAACCGTTGATTCAGATAATTGGTTTTTGCGGCTGTCTGACCAGGCAGTGCCGCGACGC
TACCATCTGCCGGATTATGGCTGAACGCCTCTAAGTCAGAATCCGTGCCGGAACGCGGCG
ATTTCGCCCCGCACGTCGTAGTTGGATACGAATAGGCCTTCGGGCCATGCACCTCAGCAG
GCTGGCGACGGCTCCCTTGGAGAAACCCTGGGGAGCTGGCTAGCGGATTGTAATGTCACC
TCGCGCGGGGATAGATCCTCTGCAGACGACTGAAGTGACCAAGCGGGTCGTGTAAGCGTT
CAAGTAGCGACGTTGCT
>Locus3v1rpkm115779.67
CATAGCGACGTTGCTTTTTGATCCTTCGATGTCGGCTCTTCCTATCATTAAGAAGCAGAA
TTCTTAAAGTGTTGGATTGTTCACCCACTAATAGGGAACGTGAGCTGGGTTTAGACCGTC
GTGAGACAGGTTAGTTTTACCCTACTGATGAAGTGTTGTTGCAATAGTAATTCAATTTAG
TACGAGAGGAACCGTTGATTCGCATAATTGGTATTTGCGGTTAGTTGAAAAGCTAGTGCC
GCGAAGCTACCATGCGTAGGATTATGGCTGAACGCCTCTAAGTCAGAATCCATGCTAAAA
CGCGACGATTTTTACCCTCATTATATTTAAGAGATTAAAAATAGAACTGGATTCGTCCTG
TTCCCGGAATCATAAAAGAGGATCTTGGTTAGGCGCGGAAGTGTGTCCTATCTTATTCCT
TGAATGATAACTTCAAATATTAATGAGGATAAATCCTTTGCAGACGACTTAAATTTAGAA
CGAGGTATTGTAAGCAGTAGAGTAGCCTTGTTGCTACGATCTGCTGAGATTAAGCCTATT
GTTCTCTGATTTGTG
>Locus4v1rpkm99412.56
CAACACGGGGAAACTTACCAGGTCCAGACATAGTAAGGATTGACAGATTGAGAGCTCTTT
CTTGATTCTATGGGTGGTGGTGCATGGCCGTTCTTAGTTGGTGGAGTGATTTGTCTGGTT
AATTCCGATAACGAACGAGACCTTAACCTGCTAAATAGTTACGCGAATTTTTTATTCGTG
GCTAACTTCTTAGAGGGACTATAGATTTTTAATCTATGGAAGTTTGAGGCAATAACAGGT
CTGTGATGCCCTTAGATGTTCTGGGCCGCACGCGCGCTACACTGATGAAGTCAACGAGTT
TCATCCTTGATCGGAAGGTCCGGGTAATCTTTTGAAACTTCATCGTGCTGGGGATAGTCC
CTTGCAATTTTTGGACTTAAACGAGGAATTCCTAGTAAGCGTGAGTCATCAACTCGCGTT
GATTACGTCCCTGCCCTTTGTACACACCGCCCGTCGCTACTACCGATTGAATGGCTTAGT
GAATCCTTCGGATTGGCTTTTTTTTCTGGCAACAGAATTTAATTGCTAAAAAGTTGGGCA
AACTTGGTCATTTAGAGGAAGTAAAAGTCGTAACAAGGTTTCCGTAGGTGAACCTGCGGA
AGGATCATTAATAAATGGTACTCGTTTTTTTTGAGTGCATTAAAATAATCCTACCCTTTG
TGAATTTTGTTTGTTTGAATAATTTTTTTTTTTAAAAAATTATTGGAGTCTTTCCCTTTA
GAGTTTGCTTTTGAGTTTGTAAAAGAATTCGAAAACATCTAAAGGGGATGGTCAATAATT
TTTTTTGAAAAAAGACATTTTTTAAAATTAAACTTTTTGTATTCATTTGTCTAAAAATTA
TTTTTATAATATAAAAACAACTTTTGACAATGGATCTCTTGGTTCTCGCAACGATGAAGA
ACGCAGCAAAATGCGATAAGTAGTGTGAATTGCAGAATACGTGAATCATCGAATCTTTGA
ACGCATATTGCACTTTTTTAGTTTACTAAAAAAGTATGTCTGTTTGAGTATCAGTAAAAT
ATTCTCATAAAAATCATTGTGTATTTTTATGGTTATGAGTGTTTTACAACGATACAAGTT
GTTTCACTTTAAATTTTTTTTTAATATTGAAATTTTTCTAATTTTAATAATTAAAATTGG
ATAAAATTTTCCCGTCAAAAGGAATAACCTAAACAATTTTAAATGATTAATTTTAGCAAA
ATTTTCGTAAAAAAGGAAAATTTTTATTAAAATAACTTGATCTCAAATCAGATAAGAGTA
CCCGCTGAACTTAAGCATATCAATAAGCGGAGGAAAAGAAACTAACAAGGATTCCCTTAG
TAACGGCGAGTGAAGCGGGAAGAGCTCAAATTTGAAATCTTCAAGGTTTTACCTTGACGA
ATTGTAGTTTAAAGAAGTGTTTTCTGCTGAAGTTTTGGTAAAAGTTCTTTGGAATAGGAC
ATCATAGAGGGTGAGAATCCCGTATTTGACCATTATTTTCAGCTTTGTGATACACTTTCA
AAGAGTCGGATTGTTTGGGAATGCAGTCCAAAATGGGTGGTAAATTTCATCTAAAGCTAA
ATATTGGCGAGAGACCGATAGCGAACAAGTACCGTGAGGGAAAGATGAAAAGAACTTTGA
AAAGAGAGTTAAACAGTACGTGAAATTGTCAAAAGGGAAGCGTTTGACACCAGTGTTGTT
TTCTCGAAAATCAATTAAAAATGGCTCGATTTTGTATTGCTTGAGACCTTAAAAGCTCAC
TGTACATTTTTCGTGTCTTTTTTTAATGCACTTTTCGTTTAACAAGTC
>Locus5v1rpkm89962.91
AAGTAATGATTAATAGGGATAGTTGGGGGCATTAGTATTTAATTGTCAGAGGTGAAATTC
TTAGATTTATGAAAGACTAACTTCTGCGAAAGCATTTGCCAAGGATGTTTTCATTAATCA
AGAACGAAAGTTAGGGGATCGAAGACGATCAGATACCGTCGTAGTCTTAACCATAAACTA
TGCCGACTAGGGATCGGACGACGTTTAATTATTGACTCGTTCGGCACCTTATGAGAAATC
AAAGTTTTTGGGTTCCGGGGGGAGTATGGTCGCAAGGCTGAAACTTAAAGGAATTGACGG
AAGGGCACCACCAGGAGTGGAGCCTGCGGCTTAATTTGAC
>Locus6v1rpkm89336.89
TTTTTACTACGGTAACGTAAATGAACTAGGAGACACCAGTAGGAATCCTGGGAAGAGTTA
TCTTTTCTTTTTAACAACTTCATCACCCTGAAATCAGATTAACTGGAGAAAGGGTAGTAT
AGTTGGCAAAGCATTCCTCTTTTGGAATGTCCGGTGCGTTCCTAACGGTCCTTGAAAATC
CTGGGGAAATAATAATTTTCATACCTAGCCGTACTCATAACCGCAGCAGGTCTCCAAGGT
TAACAGCCTCTAGTTGATAGAACAATGTAGATAAGGGAAGTCGGCAAAATAGATCCGTAA
CTTCGGGATAAGGATTGGCTCTAAGGGTTGGGTATATTGGGCTTCTGATCTGCAGCTTTG
>Locus7v1rpkm36625.71
TGTATTTATTAGATAAAAAACCAACCTGGGCAACCAGTTTTTTGGTGATTCATAATAACT
TTTCGAATCGTATGACTTTACGTCGACGATGGTTCATTCAAATTTCTGCCCTATCAACTT
TCGATGGTAGGATAGAGGCCTACCATGGTTTTAACGGGTAACGGAGAATTAGGGTTCGAT
TCCGGAGAGGGAGCCTGAGAAACGGCTACCACATCTAAGGAAGGCAGCAGGCGCGCAAAT
TACCCAATCCTGA
>Locus8v1rpkm31016.57
CATTACTACTTGGATAACCGTGGTAATTCTAGAGCTAATACATGCATAAAAACCCGACTT
CTGGAAGGGTTGTATTTATTAGATAAAAAACCAACCTTGGGCAACCAGTTTTTTGGTGAT
TCATAATAACTTTTCGAATCGTATGACTTTACGTCGACGATGGTTCATTCAAATTTCTGC
CCTATCAACTTTCGATGGT
>Locus9v1rpkm28903.77
TCCCCGTTACCTGGTTGATCCTGCCAGTAGTCATATGCTTGTCTCAAAGATTAAGCCATG
CATGTCTAAGTATAAACAATTTATACTGTGAAACTGCGAATGGCTCATTAAATCAGTTAT
AGTTTATTTGATAGTACCTTACTACTTGGATAACCGTGGTAATTCTAGAGCTAATACATG
CTAAAAACCCCGACTTCTGGAAGGGTTGTATTTATTAGATAAAAAACCAACGCCCTTCGG
GGCTCCTTGGTGAATCATAATAACTTAACGAATCGCATGGCCTTGCGCCGGCGATGGTTC
ATTCAAATTTCTGCCCTATCAACTTTCGATGGTAGGATAGAGGCCTACCATGGTTTTAAC
GGGTAACGGAGAATTAGGGTTCGATTCCGGAGAGGGAGCCTGAGAAACGGCTACCACATC
TAAGGAAGGCAGCAGGCGCGCAAATTACCCAATCCTGACACAGGGAGGTAGTGACAATAA
ATAACGATACAGGGCTTTTTATAGTCTTGTAATTGGAATGAGAACAATTTAAACCCCTTA
TCGAGGAACAATTGGAGGGCAAGTCTGGTGCCAGCAGCCGCGGTAATTCCAGCTCCAATA
GCGTATATTAAAGTTGTTGCAGTTAAAAAGCTCGTAGTTGAATTTTGGATCTGGCTGGCC
GGTCCGCCTCACCGCGAGTACTGGTCCGGCTGGACCTTTCCTTCTAGTTAACCTTATGCA
CTTCATTGGCTGTGTGGCGATCTAGGACTTTTACTTTGAAAAAATTAGAGTGTTTAAAGC
AGGCTTATGCTTGAATACATTAGCATGGAATAATAGAATAGGACGTTTGGTTCTATTTTG
TTGGTTTCTAGGACCGAAGTAATGATTAATAGGGATAGTTGGGGGCGTCAGTATTCAGCT
GTCAGAGGTGAAATTCTTGGATTTGCTGAAGACTAACTACTGCGAAAGCATTCGCCAAGG
ATGTTTTCATTAATCAGGGAACGAAAGTTAGGGGATCGAAGACGATCAGATACCGTCGTA
GTCTTAACCATAAACTATGCCGACTAGGGATCGGACGGGATTCTATAATGACCCGTTCGG
CACCTTATGAGAAATCAAAGTTTTTGGGTTCCGGGGGGAGTATGGTCGCAAGGCTGAAAC
TTAAAGGAATTGACGGAAGGGCACCACCAGGAGTGGAGCCTGCGGCTTAATTTGACTCAA
CACGGGGAAACTTACCAGGTCCAGACATAGTAAGGATTGACAGATTGAGAGCTCTTTCTT
GATTCTATGGGTGGTGGTGCATGGCCGTTCTTAGTTGGTGGAGTG
>Locus10v1rpkm28752.98
GGTCCCCTAACTTTCGTTCTTGATTAATGAAAACATCCTTGGCAAATGCTTTCGCAGAAG
TTAGTCTTTCATAAATCTAAGAATTTCACCTCTGACAATTAAATACTAATGCCCCCAACT
ATCCCTATTAATCAGGACTTTGGTTCTATTTTGTTGGTTTCTAGGACCGAAGTAATGATT
AATAGGGATAGTTGGGGGCATTAGTATTTAATTGTCAGAGGTGAAATTCTTAGATTTATG
AAAGACTAACTTCTGCGAAAGCATTTGCCAAGGATGTTTTCATTAATCAAGAACGAAAGT
TAGGGGATC
>Locus11v1rpkm23126.92
CGGCTACCACATCTAAGGAAGGCAGCAGGCGCGCAAATTACCCAATCCCGACACGGGGAG
GTAGTGACAATAAATACTGATACAGGGCTCTTTTGGGTCTTGTAATTGGAATGAGAACAA
TTTAAACCCCTTATCGAGGAACAATTGGAGGGCAAGTCTGGTGCCAGCAGCCGCGGTAAT
TCCAGCTCCAATAGCGTATATTAAAGTTGTTGCAGTTAAAAAGCTCGTAGTTGAATTTTG
GACCTAGCTGGCGGGTCCGCCTCACCGCGTGCACTCGTCCGGCCGGGCCTTCCTTCTGAA
GAACCTTATGCACTTCATTGTGTGTACTGGCGAATCAGGACTTTTACTTTGAAAAAATTA
GAGTGTTTAAAGCAGGCTTATGCTTGAATACATTAGCATGGAATAATAGAATAGGACTTT
GGTTTCTATTTTGTTGGTTTCTAGAGACGAAGTAATGATTAATAGGGATAGTTGGGGGCA
TTAGTATTTAATTGTCAGAGGTGAAATTCTTGGATTTACTGAAGACTAACTACTGCGAAA
GCATTTGCCAAGGATGTTTTCATTAATCAGTGAACGAAAGTTAGGGGATCGAAGACGATC
AGATACCGTCGTAGTCTTAACCGTAAACTATGCCGACTAGGGATCGGGCGATGTTCTTTT
TCTGACTCGCTCGGCACCTTACGAGAAATCAAAGTTTTTGGGTTCCGGGGGGAGTATGGT
CGCAAGGCTGAAACTTAAAGGAATTGACGGAAGGGCACCACCAGGAGTGGAGCCTGCGGC
TTAATTTGACCCAACACGGGGAAACTTACCAGGTCCAGATGAAATAAG
>Locus12v1rpkm14836.96
GAGAGAAAGAATAACCTTAAAAAAAAAAAAAAAGACTTTATACATTTACATAAAAAAGTA
AAGAAACGAAAGAAAAATAAAATAAATGGATGCTCATAAAATAGCTCAAAAACAATCTAG
TGGAAGTGCAGTAAAGTCAATTCTTTGCCCAACCAACGGAATAAGAGATGAAATACGAAG
AAAAGGAGGTGTACCAAAAAATCATGCCAAAGAAAATTATATGAGAATCAAATTACAAGA
ACAAGCTTATAAAGAAAAAAAAATGATGGAAGCCATACCTAAACCTCAACCTTTTAAACT
TAAGCAATTTTCTAATGTTTCATCAAAGATTTCAACTCGTCGTACATCACCTAATGAATC
ACGAATCACTTCAGGAATGACAACACCAAAAAATGCTTCTGCTGCTGCTAAAGCAGCAGA
ATTAAATATGATGGATGAATTACAAGAACGATTTAATCAATTAAATCTATTAAAAACACA
TTCAAATGATAACTATAGAAATAAAAATTTTATTAAAGAAAATAAAATAAGCATTCAAAA
GAAAATACAACAAAAGAATACCCCAAAAAAAGAAACGAAAGAACTCCATAGGAAAACAAA
AATAGGAACAATACCACAATATTTAATCAATAGAAAACAAAAATGGCAAGAAGAACAACG
AAAAATAATGGAAAAAGAACAACAAGGATATATACCAGAAGATATGATGGTTCTACCAGA
AACCGATAGATTGGAAACCTTAGAATATCTTAACAAAAATAAAACCATAATCTTAGATGA
AATAAGAAAATTCCCAATAACCAGTGAAACTTTACGAATCAAAACTCGTAAAAAAGAATT
AACAGACAAAATAGAAGAAATCGATAAAGCCATTGAAATGTTTAGTCAAAAAAGAGTATT
AGTAATGAAAGAAGATTTTG
>Locus13v1rpkm13871.69
CCCCAACTATTGCTTGAATACATTAGCATGGAATAATAGAATAGGACTTTGGTTCTATTT
TGTTGGTTTCTAGGACCGAAGTAATGATTAATAGGGATAGTTGGGGGCATTAGTATTTAA
TTGTCAGAGGTGAAATTCTTAGATTTATGAAAGACTAACTTCTGCGAAAGCATTTGCCAA
GGG
>Locus14v1rpkm7798.18
TTTTATTATCATATAAGCATTATAAACATATTAAAATTTTTAAGTTTTTATTATGTGATA
TTAAAAGATATGTCACAAAAATTATAACTATTTTAATTTTATATTTATTCATCATATATA
AAAAACAATAGTATTTTTCCAAAAAAAATATAATGCAAATCATCATTGAATAGAAATAAT
TTCATTTACATTACAATTTAATACAAAATGTATATTTATTTCACCCAATCATATGTAAAT
ATTAACTTTGCCACATAAATTCTGTTAGTAAAAGTGAATGAATAATTGCAAATAATTTAA
TCTCTCTCTTAAACAAACGAATAGTAGTTGAGATGCAAATCTTCGTCAAAACCCTTACGG
GTAAGACCATTACCCTTGAGGTTGAATCCTCCGACACTATTGAAAATGTCAAAGCTAAGA
TCCAAGATAAGGAAGGTATTCCACCAGACCAACAACGTCTTATCTTCGCCGGTAAGCAAT
TAGAAGATGGTCGTACCCTTTCTGACTACAACATCCAAAAGGAATCTACCCTTCACCTTG
TTCTTCGTTTACGTGGTGGTGGTAAGAAGAGAAAGAAGAAGACTTACACTACTCCAAAGA
AGATCAAGCACAAGAGAAAGAAGGTTAAGTTAGCTATTCTCAAGTACTACAAGGTCGATG
ATGATGGTAAGATCACTCGTTTAAGACGTGAATGTCCAAACTGTGGTGCTGGTGTCTTCC
TCGCCAACCACCAAGACAGACAATACTGTGGTAAATGTGGTGTTACTTACATCTTCAAGG
GAAAACAATAAATTAGTTATTGACTTTCTCAGA
>Locus15v1rpkm5477.29
CGCTACTTGTACCATCCGCACAAGGAAGTTTATGACTAACCGTCTCCTTCAACGTAAGCA
AATGATCGTTGATATCATTCACCCAAACTCTGCTAATCTTTCCAAGAGCGATCTCCGTGA
TAAGCTTTCCAAGATGTACAAGGCCGATAAGGAAAACATTTTCGTTTTCGGTTTCCGTAC
TCACTATGGTGGTGGTAAAAGTACTGGTTACGCTTTAATTTACGATACCATTGAAGCTGC
CAAGAAGTTTGAACCAAAATACAGATTAGTCAGACAAGGTCTTGTTGAAAAGGTTCAACA
ATCACGTAAGCAAATCAAGGAAAAGAAGAACAGAAGCAAGAAGTTCCGTGGTACTAAGAA
GGCTACTCAAAAGTAAATTGCATGACATATTTAAGCATTTGTTCTTAAATTTCTTTATGA
AATTACTTCACATTTGCTGAAAATAAGATATTTAATGTAAATTAAATATATGCATTAATA
AAATAAATATAAAAAACGATCATAAGGAGAAAATCTGAATGAAAACTTTTATCGTTATTT
GCGTAATATTTATTTTAAAAACCTTTATTAAAATTAATATATACTGGAAAAAAGAGGATA
ATTAGATCAAGAAATGAAATGTGTAATATATATTATTGCAAGTAGTGTTAATGTGAAAAT
ATGAGGGAAAGAAAAGACAGATAAAAAATGGTGAAATTAGATAGACCAAATAGAAATTAA
AAATAGTAATTATAATAAATTAGTTTTGTAATAAAATATTGTAAGTG
>Locus16v1rpkm5177.35
TATTATAAAAAATATTGGATAGCAATCATGGAAGCCGTTCAAACTTACGGTCGCAAAAAA
ACCGCCACTGCTGTTGCCTACTGTAAGACTGGTAAAGGTCTTCTCAAGGTCAATGGTTCT
CCAATTGATCTTGTTGAACCAGATATCTTAAAGTTCAAGATCTACGAACCAATCCTCATT
GTTGGTAAGGAAAGATTCGCTAACGTTGATATCAGAGTTACTGTCCGTGGTGGTGGTCAC
ACTTCTCAAATCTATGCTATTCGTCAAGCTATTGCTAAGGCTATTGTTGCTTACTACCAA
AAGTTCGTTGATGAAGCCTCTAAGAAGGAAATCAAGGATTTACTTGTTAAGTACGACCGT
TCTCTTCTTGTTGCCGATCCACGTCGTTGTGAACCAAAGAAGTTCGGAGGAAAGGGTGCT
CGTTCCAAGTACCAAAAATCTTACCGTTAATTTTATTATGTTCTATATATTATTCAATAT
ATACAATTTCATTACTGTATTGGAAAAAATATACATTACAAAATAATAAAATATGGTGAA
AAAATAATTTGTATATGTGTGTGCATCTTAAATTAATTTATAATAAAAATTTAAAATTAT
AGAGAGTATAAAAAAGTTTCAGGGAATATTTCAATATTATCTTGTATGAAATTAATAGAA
TAATTTGGATATATCTGAGGAAAATTATAAGTGATAGAAAAGTGGATGAAGAGAGAAAAT
GTACAACAAAAAGCGAGGATATAAAATAAAATATATATTTATATAGAATATAGAAAATGT
TTTATTAATATATATAAAATTAAGATTAGGTTTTATTGTAGATATAAATAATGGAAATTT
TTAAAATAAG
>Locus17v1rpkm5121.11
CCCCGGCTCTTTTAATATTTTCGTACTAGTTACTTAGTTGAAAATAAATCAAAATGGCAC
CAGATAAGGCAGCTAAAGCAGCCGCAGCTAAAGCTGGAGGTAAGGCTAAGAAGAAGAAGT
GGTCCGCCGGTAAGGTTAAGGACAAGGCCAACAATGCTGTTACTTTCGATAAGGAAACTT
ACGACAGACTCTTCAAGGAAGTTCCAACTTACAAGTTAATTACTCCATCTCAATTAGTTG
ACCGTCTTAAGATCAATGGTTCCTTAGCCCGTGCTGCTCTTAAGGAACTTGAACAAAAGG
GTTTAATTCGTTTAATCTCTTCTCACAAGTCTCAACTTATTTACACCAGAGCTACTCTTG
AACAATAAGTTATGAGTTGTAAAATAAACCGAATTTAAATTAATAAATTGAAAAGGTGTT
TGTCAAATTAATGGATTAAAGTACATATAGTAAAGTGTTATAATAGTAAATTTTAGTTTA
ATGTGTAAAATAAGTATAATTAAATGGATTGAAAAGAGTAATGAAAATAATTAAGTTTTA
AAATTATAGAGTATTGTTATATTTAGTTTTTCGAAG
>Locus18v1rpkm4834.58
CCAAGGGAAAGAAGGGTCTTAAGAAGAAGATTATTGACCCATTCACCAGAAAGGATTGGT
ATGATCTCAAAGCCCCAGCTATTTTCTCAAAAAGAGATATCGGTAAAACTCTTGTTAACC
GTACTCAAGGTTTAAAAAAACTCTTCTGACTATCTTAAGGGTAGTGTTGTTGAAGTTTCT
TTAGCTGATCTTAATGAAAACCAAGAAGATGCTTTCCGTAAGGTTAAGCTTAGAGTTGAT
GAAATTCAAGGTAAGAACTGTCTCACCAACTTCCACGGTTTAGGTATTACTTCTGATAAG
CTTAGATCTCTTGTCAAGAAGTGGCAATCTCTTGTTGAAGCCTACATTGATGTTAAGACT
ACTGATGGTTACCTCCTCCGTTGCTTCATCATTGGTTTCACTCAAAGAAGAAAGAACCAA
CTCCGTAAGACTACTTACGCTCAAACTGCTCAAATTAAGCAAATCAGAAAGAAGATGTTC
GAAATCGTCACTGCTGAAGCTACTACCTGTGACATGAAGGACTTCGTCAGCAAGTTCGCT
CCAGAAATCATTGGTAAGAGAATCGAAAAGGCTACTCAAAACATCTACCCATTAAACAAT
GTCCTTCTCCGTAAGGTCAAGATCCTTAAGCACCCAAAATACGATGTTGGTAAGCTTATG
GAACTTCACGGTGGTAGTGATGATGTCGGTTCTAAGGTCGACCGTGCTTTCAAGGAACCA
GAAATTAAGACCGATATTTAAATTAAATTGTAATATCATTACGGTTATATCATGTTTAAT
AAAAAGACATAAATTAGCAAAAAATATTGAAATTTATATTATTTATTTATAAGTAATAAA
TGGAATGGTTGGTGTTTTTATAGAAAAGATTGAATAGAAAGTTTTAAACGGTAGTTATTG
TTTTTAATTAATGGAAGTAAGTATTAATAAATTGCTTTTGTATTAGTCAAAAG
>Locus19v1rpkm4808.11
CGGTGAACTTTTCAGTTCCGTCATTCGTCGTCGTACTTTCATTACTTTCTTAATGCAACT
TTTCCAACAATGGACTGGTATTAACGTTATTATGTACTACCAAAGTCAAATTTACTCTGA
AATGGGTTTCAACAAGGTTATGTCTACTGTTGTATTACCAAACGTCAACAACCTCGTTAA
CTTTGTTTCCACCTTCCCAGGTATGTGGGGTATTGAAAGATTAGGTCGTAAGACTCTTTT
AGTTATTGGTTCTCTTATGATGATGGTCTTCCATCTTTCTACTTGGGCTTGCTCTAAGTT
AACTGGTGGTAAGAAGGATGCTAATGGTAAGTTCATTGAACAACCAATCAAGGGATGGCA
ATACGCTGCTGTTGCTTCCGTTTTCTTATTCGTATTCTCATTCGCTTGGACTTGGGGTCC
AGTTCCATGGGTTTACCAAGCTGAAGTTTTCCCACTTCGTGTCAGAGTTAAGGGTTCTGC
TGTTGGTACTGTCTCTAACTTCTTAAACAATTGGATTATTGGTTTTGTTGGTCCATTCCT
CATGAAGAAATGGTCTACTAACACTTTCATTCTTTTTGCTGCTGCCAGTTTCCTCGCTTG
GATTTACTCTCAATTCTACGTTATTGAATGTAAGGGTCTTACTCTTGAAGAAATGGATGC
CAAGATGGCTGGTAAGGCTTAAACGCACTATTGAATGAAATAGTAAAAGAAAAAGTTTAT
TATTGTTAATATTCTAATAATAAGCGACAATCCTTAATTGAAAGTTTTTTTTTTTTAATT
>Locus20v1rpkm4778.01
ATTTTTTTTTTAAAAAAAAATGAACAGCTTTCAATTTTTAGTCGCTGTTACCGCCTCACT
TGGTGGTCTTCTTTTTGGTTATGAAGTTGGTGTTATGAATGTTGTTCTTGTTATGGACTC
ATTCCGTATTTTCTTCAGATTCCACGAATGGAAGGGAAAAGCTATTGATGAAGTTGGTGA
ATCTACTGATGATGCCTCAAAGGCTATGTACCGTGATTTAGAAGAAAAAGGTAATAAGGC
TTTCCTTGAAGGTGTTATTACTTCTAGTTTCGTTCTTGGTGCTCTTTGTGGTGCTCTTAT
GGCTACTTACCTTGGTGAAAAGTTTGGTCGTCAAAGAACCATTATGGTTGGTGCTTGTAT
CTTCACCTGTGGTGCTATTATTCAAGGTTCTTCTATCCGTTCCTCTGTTATGATTGCCAT
TGGTCGTCTTATCACTGGTCTTTCTATTGGTTGTAATGGTGTACTTTGCCCAACCTACAT
TTCAGAAGTTGCTCCATCTAACCTTAGAGGTACTCTTTCTTCTTGTTATCAACTTATGAC
TACTTTTGGTATTATTGTTGCTTCTCTTATCAATGCTCTTATCTGGTACAAGACTAACCG
TAAGCCAGAAGGTTTACTTTCTTTCACTAGAAAGGGTGATGAAGAAATCTCTAACCTTGA
ATGGAGATTAGCTCTTTTATTACAAGTTGTTCCAGGTCTTGGTCTTGCTACTCTTATGTG
CTTCGTTCCAAAGTCCCCAAGATGGTTATGTTCTAAGGATCGTGATGAAGAAGCTGTTGA
AATTCTTGCTAAGCTTAATGCCGCCTCTACTTCTGATGCTGTTGTTCAAGAAGAACTTAA
GGCTATTCAAGAAGATGTTGCTGCTACTCGTGCTGCTGGTTCCTCTTCATTCGGTGAACT
TTTCAGTTCCGTCATTCGTCGTCGTACTTTCATTACTTTCTTAATGCAACTTTTCCAACA
ATGGACTGGTATTAACGTTATTATGTACTACCAAAGTCAAATTTACTCTGAAATGGGTTT
CAACAAGGTTATGTCTACTGTTGT
>Locus21v1rpkm4528.14
TTCAAATTTTATTTAATTTCTTTCGGAAGAATCGATATATAGTAAACATGGCACAGATTT
CTAAAAAAAGAAAGTAATATATATTAATTACATGAAATAATATAATGTGCTAAGGCATGT
TATATTTTAAATATGTCTATATTTAAATAAAATAGTAATGTAAATTAAATAAAATGGATG
TATATTGAATGAAGTTTAATGCTGAAATATCCGAGAACTTATATAACAGGATTATATTAA
ACTGATGATATTCAAATATATAATTTCAAATAGAATCAATATATTAGAGAATACACTTAA
TCGTTAATAAAATTATACACACAAGGTACTAATATCAATGAAATTAATATATAATTAATA
AGAAAGTTCGTCGCTGATGGTGTTTTCTACGCCGAATTAAACGAATTCCTTACTCGTGAA
TTAGCCGAAGAAGGTTACTCTGGTGTTGAAGTTCGTGTCACTCCAGCTCGTACTGAAATT
ATTATTCGTGCTACTCGTACCAGAGATGTTCTTGGTGAAAAGGGTCGTCGTATTAGAGAA
CTTACTTCAGTTGTTCAAAAGAGATTCAACTTCCCAGAAAACTCTGTTGAACTTTACGCT
GAAAAGGTTGAAATTCGTGGTCTCTGTGCTATTGCTCAAGCTGAATCCCTTAAGTTCAAG
CTTCTCCAAGGTCTTGCTGTCAGAAGAGCTTGCTACGGTGTTCTTCGTTTCGTTATGGAC
GCTGGTGCTAAGGGTTGTGAAGTTATTGTCTCTGGTAAGCTTCGTGCTGCTCGTGCCAAG
TCCATGAAGTTCTCTGACGGTTTATTACTTCACTCTGGTGAACCAATCCGTCAATACATT
GACAAGGCCACTAGACACGTTCTTCTTAGACAAGGTGTTCTTGGTGTTAAGGTCAAGATT
ATGATGGATTACGATCCAACTGGTAGAAGAGGTCCAAAGAACCCATTCCCAGATAATGTC
AGAATCAAGGATCCAAAGGAAGACGAAGAAGAAATCGTCACTAAGACTATTGTTTACGAT
AGTGAAGCCTCACAAGAAGTTCAAGTTGAAGCTTAAATAAATTGTGAATAAACTATTTAC
ACTTTCAACTAAAATGAATTATATCGTATTATAACTTTTTTGTGTTAGTTAAAAGAGTAT
TGAATTTATATTATTAATAATTATAAACATTTTGTTATAAACAAAATTAATAATGCTTTA
TAATGGATTGAAATGCAATAAATTTTAAATTATAATTGGAAGTATGATGTTGTTTAAAAA
AAAGTTTGGTAGAAATGTGATTATTAAAT
>Locus21v2rpkm491.31
ATTCAAATTTTATTTAATTTCTTTCGGAAGAATCGATATATAGTAAACATGGCACAGATT
TCTAAAAAAAGAAAGGTAAAACTAAATTGAAATGATGAAAAGAAATAAATGAATGTTTTA
TGTTTTTAATGAATGAATGTTTTTGTTATGATATATATGTATTTATGTATAATTACTATA
TGTGTATATTAATGTAGTAATATATATTAATTACATGAAATAATATAATGTGCTAAGGCA
TGTTATATTTTAAATATGTCTATATTTAAATAAAATAGTAATGTAAATTAAATAAAATGG
ATGTATATTGAATGAAGTTTAATGCTGAAATATCCGAGAACTTATATAACAGGATTATAT
TAAACTGATGATATTCAAATATATAATTTCAAATAGAATCAATATATTAGAGAATACACT
TAATCGTTAATAAAATTATACACACAAGGTACTAATATCAATGAAATTAATATATAATTA
ATAAAATAGTTCGTCGCTGATGGTGTTTTCTACGCCGAATTAAACGAATTCCTTACTCGT
GAATTAGCCGAAGAAGGTTACTCTGGTGTTGAAGTTCGTGTCACTCCAGCTCGTACTGAA
ATTATTATTCGTGCTACTCGTACCAGAGATGTTCTTGGTGAAAAGG
>Locus22v1rpkm4424.26
TTTGAGAAGTGTTACAATATGTCCATCGTCGTATCTGACAAAAACTCTTTCCAACACATT
CTTCGTCTTCTTAACACTAACATTGACGGTAAGCAAAAGCTTCAATTTGCTTTAACCTCT
ATCCGTGGTTGTGGTAGACGTTACGCTAACATCGTTTGTAAGAAGGCTGAAATCGACCTT
ACCAAGCGTGCTGGTGAATTATCTAATGAAGAATTAGAACGTGTTGTAACTATTCTCCAA
AACCCAACCCAATACAAGATTCCAAACTGGTTCCTTAACAGACAAAAGGATGTTGTTGAC
GGTACTTACTCCCAACTCTTAGCTAACAACTTAGATAACAAGCTTCGTGAAGATCTTGAA
CGTTTAAAGAAGATCAGATCTCACCGTGGTCTTCGTCACTACTGGGGTATTAAGGTCAGA
GGTCAACACACTAAGACCACTGGTCGTCGTGGTCGTACTGTTGGTGTCGCCAAGAAGAAG
GGTGCTTAAGGTTAAATCTAGTTGCTCATTAAATTGGCAAGAAAGTAATGATCATTGTAG
AATATATAAATACAATGTCGTAATAAAACTTAAATTTATAAAACAAATTAAATGAATTAT
TTATAATTTTTACATATTGTGTGTTGAAAGTTAAAGTGGAGTAGTTTATATTTAATCAAG
TGAGAATAATGGATTGATAAAATGATTCAAGAAATAGAAGATAATATAATGATAATGTAT
TTTGGAATGACGATATATGATTAAAAGGAAAATAAATTAAAAACGTGGAAAAAATGGTTA
ATGATCTAAATGGTATATAAAAAGGGATGAAGGTATGGATGGATTCAGGAGTATATGTTT
TAAGTATTTTGTAAAGCAATATGAATTTTTATTGAGT
>Locus22v2rpkm12.54_PRE
GAGTAAGTACCGTCAACAACATCCTTTTGTCTGTTAAGGAACCAGTTTGGAATCTTGTAT
TGGGTTGGGTTTTGGAGAATAGTTACAACACGTTCTAATTCTTCAATTTGCTTTAACCTC
TATCCGTGGTTGTGGTAGACGTTACGCTAACATCGTTTGTAAGAAGGCTGAAATCGACCT
TACCAAGCGTGCTGGTGAATTATCTAATGAAGAATTAGAACGTGTTGTAACTATTCTCCA
AAACCCAACCCAATACAAGATTCCAAACTGGTTCCTTAACAGACAAAAGGATGTTGTTGA
CGGTACTTACTCCCA
>Locus22v3rpkm0.91_PRE
AGAGGTCAACACACTAAGACCACTGGTCGTCGTGGTCGTACTGTTGGTGTCGCCAAGAAG
AAGGGTGCTTAAGGTTAAATCTAGTTGCTCATTAAATTGGCAAGAAATTAAAGTGGAGTA
GTTTATATTTAATCAAGTGAGAATAATGGATTGATAAAATGATTCAAGAAATAGAAGATA
ATATAATGATAATGTATTTTGGAATGACGATATATGATTAAAAGGAAAATAAATTAAAAA
CGTGGAAAAAATGGTTAATGATCTAAATGGTATATAAAAAGGGATGAAGGTATGGATGGA
TTCAGGAGTATATGTTTTAAGTATTTTGTAAAGCAATATGAATTTTTATTGAGTGAAGAA
TTTATTTTATGAATAATTATTTACAAGATTTTAAAATAAAATAGAAATAAAAG
>Locus23v1rpkm4206.01
CTCTATGTAAGTAATTTATGAGTTGGAATTGATGAATGTTTTTTGTTTTTAATGTTCTTT
GTTATGTATTTATGTAATTATTAATTATTAAATTTAATTAGAAATTTAATAATTAGAAGT
CCGTTATTAAAAAAAATAAACGATGGATGTGTAATTTAATTCAAATAATGTTGAATTTTA
ATATAAAACATAACAAAGGATTATTTTTTCTAGATTTTAAAAATTAATGATAAGTAGAAG
ATGTAGTAATCATTATATATTCTATTTTATAAACTATTATTTTAATCGTCGTTTAGAATG
AGACACAACAACCAGTTACCAAATCAACACTTCCGCAAGGACTGGCAACTTCGTGTTAAG
ACTTGGTTCAACCAACCAGCCCGTAAGGTTAGAAGAAGACTCAACCGTGTTGAAAAGGCT
GCCAAGATTGCTCCACGTCCAGTCGATGGTTTCCTTAGACCAGCTGTCAGAGCTCAAACT
CTTAAGTACAACTCTAAGATCAGAGCTGGTAAGGGTTTCACCTTAGAAGAATTAAAGGAA
GCTGGTGTTAACCGTAACGAAGCTCGTTTCATTGGTATTGCTGTTGATCACCGCAGAAAG
AACAGATCCGAAGAATCTTTACAATTAAACGCTCAAAGATTAAAGGAATACATGTCTAAG
CTTATTGTCTTCCCAAAGAAGGCTGAAGCTGTTCAACTTCCAGCTGGTGCTCTTCTCCCA
ATTGCTAACGCTTTCCCAAGAGAAAAGGCCCGCAAGTCTGTCACTTTAGACAAGAAGTCT
GCCTTCGCTACTCTTCGTAAGGCCCAATCTGACGCTTGGTTAGTTGGTGTTCGTGAAAAG
CGTGCTAAGGAACTTGCTGAAAAGGAAGCTGAAAAGAAGAAG
>Locus24v1rpkm4114.70
CTAAGGTATAATGATCAATAATAATGTTTTATGTTATTTTATTATGAATGAATTTTATGT
GTTATGTTTTTTCGAATATTTATGTTAATTGTGTTTTATAAAATGCTGTGAATTTATATG
TGAAATTCTATTAAAAGAATTTTAATACGTTATTTATTTGAATGGATGAATGAATGGTTT
ATTTAAGATGTCCTATATAGAACAAATTATTAAATGTAATATTGTATATCCTATCACATA
ATATAAGACAACATGCTTATTCCACAAAAAGACAGGAAGGCTATCTACCAATACCTCTTC
CAAGAGGGTGTTATGGTTGCCAAGAAAGATTTCAATGCCCCAAAGCACCAAGATGTTGAT
GTTTCCAACCTCTACGTCATTAAGGCTCTCCAATCCTTAGCTTCCCGTGAATACGTTAAG
GTCCAATTTTCTTGGTTATACTACTACTACTTCCTTACCGACAAGGGTATTGAATACCTC
AGAGAATACCTCCACCTCCCACAAGAAATTGTTCCAAAGACCCACATTAAGACTCAAAAG
AGCATTCCAAGAGGAAACTTCAGAGGTGAACGTCGTGATGGTGAAAACCGTGGTCAACGT
GATGAATACCGCAGACGTGACAAGGAAGGTGCAAGTGGTAACTTCAACCCAAGCTTCCGT
GGTGGAGCTGGTCGTGGTCGTGCTCAAAACCAACAATAAGCATATAAATATATTTAATGT
ATTATTTATTATGTT
>Locus25v1rpkm4108.95
GCTCTCTTTTTTTCCATTTGTAGTTCGTTAACAATGGTCAACCTCAGAACTCAAAAGAGA
TTGGCAGCCGCCGTCCTTAAGTGCGGTAAGAGAAAGGTCTGGTTAGATCCAAATGAAGTT
ACTGAAATTTCCACCGCTAACTCCCGTCAAAACATCCGTAAGTTATTCAAGGATGGTTTC
ATTGTTAAGAAGCCAGCTACTTCCCACTCTCGTTTCAGAGTTAGACAAAAGCACGAATCC
AAGCGTCTTGGTAGACACACTGGTTACGGTAAGCGTAAGGGTACTGCTGATGCTCGTATG
CCAGAACACGTTATGTGGATGAGAAGACAACGTGTCCTCAGAAACTTATTAAGAAAATAC
CGTGAATCTGGTAAGATTGACAAGCACTTATACCATGTCTTATACAACAAGTCTAAGGGT
AACGTTTTCAAGAACAAGCGTGTCTTAATGGAATACATCCACGTCGCTAAGGCTGAAAAG
GCCAGAGCCAAGCTTCTCTTCGAACAAGCCGAAGCTCACCGCCAAAGAAACAAGGCCGCC
AGAGAAAGAAGACTCCAAAGACAAGCTGAAAAGAAGGCTGCCATTTTCGGTCATTAAATG
TCTTAAAGTTGTGAATATTGTTTTCATAAAAATCTCTAATAAAAAATATATAAAAAAGAT
CTTTTTTCTATTAATAAATTCGAAAAAGTTATTCAAAATTTTTTGTGTGTAGAACTATTG
AATCAGTTACTAAGTTAATAAACAGCAATTTTTTGTATGATAGGAAACAATTTTTTTTAA
ATTTTTAATCAGTTAATTTTAAATAAATGCGGAAATAATATAAAATTACAAGAGATAAAG
AAGTCGGATGAGGAGTTTAATATATATGAATTTTATTGTTCAAATATAAAAAAACGGGAC
AAAAGGTCATTTTAATATATAAGAGGAAATAAAAGATTTTTAATTAGATATATATAATAG
GTAACAAGGCAGGTTTAAAAAATTAATAGTTATTTGATTCCGTTAAAAAAAAAAAAGATT
AAATAATTTGCATCAATGATGAAGAAACAGTAAGACAGCTTATGATAAAACTTTGATTTT
TTACTTGGTGTCCCATTGGAAGTCAAATACAATTATTATAATTTAGTATAATAGTG
>Locus26v1rpkm4098.82
ATTTTTGAAGATCCGTACGGACGTTTGAAAATGCCTTCCAACAAGACTTTCAAGATTAAG
CGTATCCTCGGTAAGAAACAAAAGCAAAACAGACCACTTCCACAATGGTTCCGTTTCAAG
ACCGGTAACACCATCAGATACAACGCTAAGAGAAGAAACTGGAGAAGAACTAAGCTCAAC
CTTTAAATTGACAAATGCCCGTTTCTTGAAGGATGTATTGAAGCAATTTTTGGAAACCTT
TTTTATTGCTTTGTTAAAGGCGTAAAAATAATATTGTAAATTTGTGGATTCAAAATGTTT
ACAATAAAATAAAATTGCAAACCTTAACATAAAGGAAATATTATAAAACATAAAAATTGT
GTTGTAATTAGTAGATTTTTTAATTTCAATTTTGCGAATGAACTTATCAAATATGAGTGT
AAATGATTTTATAAAATATTAACGAAAGTTAGAAGATTAAAATGAAGGTTAAATATTATA
AAGTCAAGTGGAAGGTTAATCGAAGAAATATGTTAGAAATATAAAATTTAAATTACATTT
TCCAGAAAATTAGTGAAAAAACTGTTTAGCATTTTAAATTTCTAAATAAAATAAAG
>Locus27v1rpkm4071.84
ATTTATAAAGATGGGTAAAGGAAAACATGAATGTCTAATGAATTGTTAATTAATGTTATG
TGTATGTTATTGTTATGTATTGTTGTATGAAATAAGCATGTTAATGTTGATATTATATTC
ATTTAATATAAATGCTAATGTTGTTATTAAATGAATATAATTAAAGTTTGATGGATGCGT
TTATGCTATCATTGTAATAGCATAAAGCTATGTAAATCAAATGAACATAAGTTAATGACA
TATTTAATAAACAATATATACAATAACAAAAGTTTATAAATTAATGAAGATACTTATTTC
TTTATGTTTTTATAAAGATGGGTAAAGGAAAACCAAGTGGTTTAAGATGCGCACGTAAGT
TACGTATTCACCGTCGTGAAGAAAGATGGGCCGATAAGCAATACAAGAAAAGAGCTTTAG
GTACCGCTTTCAAGTACTTACCATTCGGAGGTTCTTCCCACGCTAAGGGTATTGTTCTTG
AAAAGATTGGTGTTGAAGCTAAGCAACCAAACTCTGCTATTCGTAAGTGTGTTCGTGTCC
AATTAATTAAGAACGGTAAGAAGATCACTGCTTTCGTTCCAAACGATGGTTGTTTAAACT
ACGTTGAAGAAAACGATGAAGTTCTTATCTCTGGTTTCGGTCGTAAGGGTCGTGCCGTTG
GTGATATTCCAGGTGTTCGTTTCAAGGTTGTTAAGGTCTCTGGTGTTTCACTTTTAGCTC
TTTACAAGGAAAAGAAGGAAAAGCCACGTTCATAAGTTATATCAATTATATTGTATGTTT
ATATACTCGACACAATACAATAAAATATATTAAACACCAAAAATTCATAAATTACCTTAT
GTATTTTATTTATCAATAACTTTTAAGTACACAATTATTTTTTAATAATTTATTTTTTTG
ATATTTTTTCCTTATCTTTTAAATTATAATCGAGCAAATTTTTTTTGGAAAATAATTCAT
AATAATTGCAAAAACAAAAATAATAAATTTTATGCAACAATTGTAC
>Locus28v1rpkm4022.37
TGATTCATTGATGAAATCAACTAACTTCTTGTTTTGAACAGAACTAACACTGTTGGCCAT
TTTGATTTTGACTTACAAAAAAAAAATAACTATATTTTTTAATTAATTAAAGTCAAAATC
AAAATGGCCAACAGTGTTAGTTCTGTTCAAAACAAGAAGTTAGTTGATTTCATCAATGAA
TCAGCTACTCTTATGACTCCAAAGGATGTTTACGTCTGTGACGGTTCTGCTGAAGAATAC
AACAGACTCTGTGAACTCCTTGTCGCTCAAGGTATCTTCACCAAGCTTAACGAAGAAAAG
CGTCCAAACTGTTACCTTGCCCGTTCCAACCCAGCTGATGTTGCTCGTGTTGAAAAGTGC
ACCTACATCTGTTCCAACAAGGAAGAAGATGCTGGTCCAACCAACAACTGGATGGCTCCA
GAAGAAATGAAGGCCAAGCTTAACGGTTTAATGAAGGGTTGTATGAAGGGCCGTACCATG
TACGTTATCCCATTCTCCATGGGTCCAATCGGTGGTCCAATCTCCCGTGTTGGTGTTGAA
ATTACCGATTCTCCATACGTCGTTGTCAACATGCACATCATGGCTAAGGTTGGTAAGAAG
GTTCTCGATGTTATGGGTACCGATGGTGACTTCGTCCCATGTACTCACACTTGCCTTGCT
CCATTAGAAGAAGGTCAACAAGACTCTACCTGGCCATGTAACATTGACAACAGATACATT
GTCCAATTCCCAGAAGAACACAAGATTGTTTCTATTGGTTCTGGTTACGGTGGTAACGCT
CTTCTTGGTAAGAAGTGTTTCGCTCTCCGTATTGCTACCGTCATGTGCCGTGAAGAAGGT
AACTCCCTTGCCGAACACATGCTTATTCTCGGTATCACCAACCCACAAGGTAAGAAGTAC
TACATTACCGCTGCTTTCCCATCTGCTTGTGGTAAGACCAACCTTGCTATGTTAAACGCC
ACCCTCCCAGGTTGGAAGATTGAATGTGTTGGTGATGATATCGCCTGGTTAAAGATCGGT
CCAGATGGTCGCTTCTGGGCTATTAACCCAGAATCTGGTTTCTTCGGTGTTGCCCCAGGT
ACTTCCTACAAGTCCAATCCAAATGCCATGAAGTCCTGTGAAAAGGACACCATCTTCACT
AACGTCGCTCTTACTGAAGACGGTGATGTCTGGTGGGAAGGTATGTCCAAGGAAGCTCCA
AAGGGTAAGATCATTACCTGGTTAGGTAACGAATGGAGCACTGAATCTGGTGAACCAAAG
CCAAACCTTGCTCATCCAAACTCTCGTTTCACTGCTCGTGTTGAAAACTGCCCAGTTGGT
GACCCAGGTTACTACGCTCTTGAAGGTGTTCCAGTTTCTGCTATCATCTTCGGTGGTCGT
CGTGAAAACACTGTTCCACTTGTTTTCCAATCCCGCAACTGGAAGCACGGTGTCCTCCTC
GGTTCCGCTGTTGCCTCTGAAACTACCGCTGCCGCTGAAGCCGCCGCTGGTCAACTCCGT
TTCGACCCATTCGCTATGCTCCCATTCTGTGGTTACAACATGGGTGACTACTTCGGATAC
TGGTTAACTTTCGCTGACAAGGTTGCTGCTGACAAGCTTCCAAAGATCTTCCACGTCAAC
TGGTTCCGTAAGGACAACGGTCGCTTCTTATGGCCAGGTTACGGTGAAAACTCCCGTGTC
CTCAAGTGGATCATTGAACGTTGTGAAGGTAAGGAAGGTATTGCCCAAGAAACTCCAATT
GGTTACCTCCCAGCTAAGGGTGCTCTTGATCTCTCTGGTCTTGACATTCCAGAAGCCGAT
ATGGATGCTCTCTTAACCGTCAACACTCAAGCTTACCTCTCTGAAGTTGAAAAGATCCGT
GTCTACCACTCCAAGTTCGGAGACCACCTTCCAAAGGACCTCGTTGCTGAACTCGATGCT
CTTGAAGCTAGACTTAAGGCTGCTCTCTAAATTAACAAATCTATTTAATAGAATTTGCTA
ATTTCTATTTTTTACGAGTATATAAATTGTACAAGTAGAAAATAGCTAAACTTTAAATAC
TAAATAAATAGTAGTTATTTTTTTTTTTTGGAAATAGTTTTACAACAAAAATTAAAATAT
AAGGAAACAATAAGGAAAAAGTATGAAACAAATTTAGAATTAATGGAAATTTTATTAACC
GTTTTTTCTAATTAACATGTGCAAA
>Locus29v1rpkm3940.35
GTCATCATGAAGTTGAATATTTCCTACCCGGCCACCGGTGCCCAAAAACTCATCGACATT
GAAGATGAACACAAGATTCGTGTCTTCTACGAAAAGCGTATGTCCGCTGAAGTCGATGGT
GCTGCTATTGGCGATGAATTCAAGGGTTACATTTTCAAGATCACTGGTGGAAATGACAAG
CAAGGTTTCCCAATGAAGCAAGGTCTCCTTACCAACCACCGTGTTCGTCTTCTCCTTTCC
AAGGGTCACTCCTGCTACCGTCCACGTCGTGTCGGTGAACGTAAGAGAAAGTCTGTTCGT
GGTTGTATCGTTGGTAGCGATATTGCCGTCCTTTCTCTTGCTATTGTCAAGCAAGGTGAA
CAAGAAATTGAAGGTCTTACTGACCGCTCTTGCCCAAAGAGATTAGGTCCAAAGAGAGCT
TCTAACATCCGTAAGATGTTCAACCTCTCTAAGGAAGATGATGTCCGTCAATACGTTATT
CGTCGTGAACTTACTGGTAAGAACGGTAAGAAGTACACTAAGGCTCCAAAGATCCAAAGA
CTCGTTACTCCAGTCACTCTTCAACGTAAGAGACATCTCTTAGCTCTCAAGCGTAAGAAT
GCTGAAGCTTCTCGTGAAGCCTCCGAACAATACGCTAAGTTATTAGCTCAACGTATTAAG
GAAAGAAACGCTCAAAAGCACGAACAATTAATGAAGCGTCGTCTCAGCTCCAAGACTAAG
AACTAAATTAATAAAATTTTAATATGTACAGATATTAAAAATAATAATAATTAAAAAAAT
TATTAAAAAATATTAATAACCGTGCCAATAAAGTACAGTTAATTTATTAGTTAAATTTAA
ATATTTGTTATTTTTTTATATTTTAGAAGAGTAAATAAAAGTAGTAGTAATAAGAAAATG
GTCTGAGTGAAAAAATGGAAGAAGTATAACGGAAGAAATAATAAAGGGAAAAGAAGTTTG
GAAGTTAATAATAGTTAATAATTGGGGATATATGAAATGATGTTATGGGAATTTTTTAAA
TCAATAAAAGTGAACAAATTAAGGTCGAAATAATGAGGAAAGTAAAATCAAAGTTCAGAT
ATGTGTAATAAAAAAGTTTTAAATAAAAATTGGATATATGATGTATGTTATCTTTTAAAA
TGT
>Locus29v2rpkm1.15_PRE
AATTAATGAAGCGTCGTCTCAGCTCCAAGACTAAGAACTAAATTAATAAAATTTTAATAT
AAGAGTAAATAAAAGTAGTAGTAATAAGAAAATGGTCTGAGTGAAAAAATGGAAGAAGTA
TAACGGAAGAAATAATAAAGGGAAAAGAAGTTTGGAAGTTAATAATAGTTAATAATTGGG
GATATATGAAATGATGTTATGGGAATTTTTTAAATCAATAAAAGTGAACAAATTAAGGTC
GAAATAATGAGGAAAGTAAAATCAAAGTTCAGATATGTGTAATAAAAAAGTTTTAAATAA
AAATTGGATATAT
>Locus30v1rpkm3900.26
CTAAATCATCAAAAAGTATGTAATTATGAAAATAATCGAATTTTTGTTGATTTTAAATAT
TAATTAATAATGGATTAAGTATAATAAGAGTTCATGATATAACTTTTAAGGTTGTATGAT
GAATTGTTATAATATTAATTGTTATTTAATAAATATATGGATGGATGGATGAATATATTT
AAAAATTGTATTAAATAATGCAAATTATTAATAAATATTATTTATTATTATATAAACTTT
TAATATATTAAAATGTCTGCCGAAGAAGCCACTCCTGTTCAAGTTGAAGCTAACGCTCCA
TCTCAAGCTGGTATGACCATTGAACAAGCCCTTCAAGATGTCCTTAAGAAGGCTCTTATC
CACGATGGTCTCGCTAGAGGTTTAAGAGAATGTGTTAAGGCTTTAGACAGACGTGAAGCT
TCTCTTTGTGTCCTTGTCGAAAGCTGTACCGAAAAGGAATACGTTAAGCTTGTTGAAGCT
TTATGTAACGAACACAACATCAATCTCATCAAGATTTCTGATGCCAAGAAGTTAGGTGAA
TGGGCTGGTCTCTGCAAGATCGATCGTGATGGTAACCCACGTAAGGTTGTTGGTTGTTCT
TGTGTTGTTGTTAAGAACTACGGTGAAGACAGTGAAGCTATGAATGTTATCCTTCAACAC
TTCAACAAGCAATAAATGTAATTAAAATTGAATAATTTTAAATTATATTTAAATAAAGTA
TAAAGTCAAATAAAAATCGATAATTAAGTGTGAAATAATTGTAAATAATAAGAGAATAAT
TTATTTAAAATAGAAATGAGAAAATTGGAAGTAAG
>Locus31v1rpkm3859.04
GAGTTTTTTTAATTAGGCTTGACAGAAAGATGAAGCAAATCTGCCAGACCAGAGATATTA
CCATCCCAGAAGGTGTTACCATTGATGTTAAGGCCCGTAAGGTCCGTGTTAAGGGTCCAC
GTGGTGTCCTCTACAAGGATTTCAAGCACATTAACTTCCAAATGAAGCGTATTGCTGCTG
ACAAGCTCAGAGTTATCTTATGGCACGGTAACCGTAAGCAAGTTGCTTGCATCCGTACTG
TCTGTACTCACATTGAAAACCTCATGAAGGGTGTTACCAAGGGTTACGAATACAAGATGA
GATTAGTAAGCGCTCACTTTCCAATTAACGTTAACATCACTGATGAAGGTAAATTAGTTG
AAATCCGTAATTTCTTAGGTGAAAAGCTCATCCGTAGAGTCAACATGCTCGATGGTGTTG
AAGCTGCTTACTCTGCTGCTCAAAAGGATGAAATCATCATTTCTGGTAACGATCTTGAAA
ATGTTTCTCAATCTGCTGCCAACATCCACCAAGCCTGCTTAGTCAAGAACAAGGATATCC
GTAAGTTCCTTGATGGTATCTACGTCTCTGAAAAGGGAACCGTTGTTAAGGATGAAATTT
AAGTTGTATTTATTAAAACAAATAAATAAAATAACAAATTTTGTTCACTATTAATTATTA
AAGAATATTGGATTTAAGTTTATCAGTATAAAAGATTTTCAATATGTATATTATGTACTT
TTATATGGATCAAATTGAGTTTATGATACACATTAATGAATCCAAATAAGCATGTTTTTG
ATATGTTAGTCAATATTATTAAATGAAAATGTTATTTAATAATAATTTGTATTATAAAAT
GGTTAAATTAGAATGAAAAAAGATTATTTTGAAATGAAATGGTAATATATATTAATAAAA
TATATAACATAGTTGGAATAATGAAACAAAAT
>Locus32v1rpkm3807.07
TTGTAGTTAGATTCCCTCTTTTTTTTTTATAAGTCTGTTTTTTAGTCATGCCACCAAAGA
ACGATCCAAGTGAAATTAAATACGTTGTTCTCAGAACTACTGGTGGTGAAGTTGCTGGTG
GTTCTACCCTTGCTCCAAAGATCGGTCCACTCGGTCTTAACCCAAAGAAGGTTGGTGATG
ATATTGCCAAGGCTACTCAAGCTTACAAGGGTCTCCGTCTTACCGTTAGACTTGTTATCC
AAAACAGACAAGCTAAGGTTGAAATTGTTCCAAGTGCCTCCACTTTAATTATCAAGGCTC
TTAAGGAACCAGTCAGAGACCGTAAGAAGGAAAAGAACATCAAGCACGATGGTAACCTTA
CTCTTGATGAAGTTATTGAAATCGCTCGTACCATGCGTGAAAAGTCTTACGCTAAGGATC
TTGCTGGTGTTGTCCGTGAAATCCTTGGTACCTGTTTCTCCATCGGTTGTACCGTTGAAG
GTCAATCTCCAGTCGATGTCACTGAACAAATCAAGAACGGTGAAATTGATATCCCAAGCG
AGTAAACAGATTGAATATGTATTGCTAAATTACATAAATAAATTCCAATTAAGTTAGAAA
AAAAAAA
>Locus32v2rpkm388.86
ATTCCCTCTTTTTTTTTTATAAGTCTGTTTTTTAGTCATGCCACCAAAGAACGATCCAAG
TGAAATTAAATACGGTATTGTTCGATGATTAGCATATTATGTTTTTTATTAATGTTTAAA
AATATTTTTTCCTTATTGTTAATAATGAATGAATATAAAAAATGATGAATGAGTGTTAAA
TATTAATATTTATATATTTTTGTTAATAAATAAAATTGTTTTGATATATAGTTGTTCTCA
GAACTACTGGTGGTGAAGTTGCTGGTGGTTCTACCCTTGCTCCAAAGATCGGTCCACTCG
GTCTTGTAAATATCGAAAAATTAATATAAATGATGAATGGATTATAATATAATTAAAATA
GATTAAAAATTGAAGAACATATTTATTAATATACAAAATATAATATATATAATTAATGGT
AAATAGAACCCAAAGAAGGTTGGTGATGATATTGCCAAGGCTACTCAAGCTTACAAGGGT
CTCCGTC
>Locus32v3rpkm2.96_PRE
TAGTCATGCCACCAAAGAACGATCCAAGTGAAATTAAATACGTTGTTCTCAGAACTACTG
GTGGTGAAGTTGCTGGTGGTTCTACCCTTGCTCCAAAGATCGGTCCACTCGGTCTTGTAA
ATATCGAAAAATTAATATAAATGATGAATGGATTATAATATAATTAAAATAGATTAAAAA
TTGAAGAACATATTTATTAATATACAAAATATAATATATATAATTAATGGTAAATAGAAC
CCAAAGAAGGTTGGTGATGATATTGCCAAGGCTACTCAAGCTTACAAGGGTCTCCGTCTT
ACCGTTAGACTTGTTATCCAAAACAGACAAGCTAAGGTTGAAATTGTTCCAAGTGCCTCC
ACTTTAATTATCAAGGCTCTTAAGGAACCAGTCAGAGACCGTAAGAAGGAAAAGAACATC
AAGCACGATGGTAACCTTACTCTTGATGAAGTTATTGAAATCGCTCGTACCATGCGTGG
>Locus33v1rpkm3646.47
CAAAGATTTTCAGATCTCTCTCTATTCAACTTTAAGGAAATATAGTCCAAAGTTAATAAA
ATAAAATGGGTCGTGTCAGAACTAAAACCGTTAAGAAGGCTTCCCGTGTCCTCATCGAAA
AGTACTACCCACGTCTTACTCTCGATTTCCAAACCAACAAGAAGATCTGTGATGAAGTCG
CTGTTATCCCATCCAAGCGTCTCAGAAACAAGATCGCTGGTTTCACTACTCACTTAATGG
GTCGTATCCAACGTGGTCCAGTCAGAGGTATTTCCTTCAAGCTTCAAGAAGAAGAAAGAG
AACGTAAGGATCAATACGTTCCAGATGTTTCTGCTCTTGAAAAGCAAGTTGAAATTGACG
AAGATGTTGAAGCTCTTCTCAAGGCTATGGGAATGGAAAACATTCCAAATGTTGTTGTTG
GTCAAAAGTACGCTCCAACTCAATCCGAACGTGTTGGTGCCAACTACAAAAAGAGAAACT
AAATTAATCCATATTTATAATTCAAAATTGTAAATATTGGTGAAATTAATTTGCCATCTG
AAAATATAATAAATAAAAAAAATTTAAAAAAAAACGACGAAAGCATAATTTTTTGTTAAA
TTACGTTAATCAATTTTTATTTTGTGATATATAAGGATATTTATTTTTGAACAAAAGGTC
AATAAATTAATAAAACATGTAAATAGAAAAATTAAAATGGAATTTTTAAATTATACAGGA
AAGTTTATAATTAAACAAATGAAATACGAAATTTAATGAAATTCATGATATTATAAT
>Locus34v1rpkm3609.29
TTACAAGTGCGGTGGTATCGACAAGCGTACCATTGAAAAGTTCGAAAAGGAATCTGCTGA
TCTTGGTAAGGGTTCCTTCAAGTACGCCTGGGTTCTTGATAAACTTAAGGCTGAACGTGA
AAGAGGTATTACCATTGATATTGCCCTCTGGAAGTTCGAAACTCCAAAGTACTACGTTAC
CGTTATTGATGCCCCAGGTCACCGTGACTTCATCAAGAACATGATTACTGGTACTTCTCA
AGCCGATTGTGCTATTCTTATTATTGCTGCCGGTACTGGTGAATTCGAAGCTGGTATCTC
CAAGGATGGTCAAACTCGTGAACACGCTCTTCTTGCCTACACTCTTGGTGTCCGTCAAAT
CATTGTTGCTGTTAACAAGATGGATACTGCCAAGTGGTCCGAATCCCG
>Locus35v1rpkm3586.36
CAATCGTTAAGTAACAGATTATTAACAATGGTGTATGTAGATATTTAATATAATATAAAT
GAAATCATGAATTAAAATATATATTTGGTACATAAAAGATCAACAAGGGCATATAATCTT
AAAGAATAATGCATAAAATATAAAAATATGTTCTTTAATGTTATATTGTTCTTATATAAA
TGATTATCATTTATAGTAGAATAGAATGTTGTAAAAATAGATAGATGAAATTAAAAATTA
ACTAATTTCTTTTAAACTGGAATAAAAGAAAAACGTTGCCACTAAAGCTGTTCCAGAAAC
TTTATTAAAGAAGGCTAAGGCTCAAGAAAAGATCGCCGCTGCTAAGGCCGCTGCTAAGGC
TGAATCCAAGGTTGCCAACCGTAACGCTCGTAAGGTTGCTTACCAACGTGCTCAACAATA
CGCTAAGGAATATGCTGCTGCTGAACGCAACGAAATCAGACTCCAAAGACAAGCTAAGGC
TCAAGGTTCCTTCTACGTTCCAGCTGAACCAAAGTTAGCTTTCGTTGTCAGAATTAAGGG
TATCTCTAACGTTCCACCAAAGGCTCGTAAGATTCTTCAACTTCTCCGTATCATTCAAAT
TAACAACGGTACTTTCGTTAAGCTTAACAAGGCTACTGTTACTATGTTAAAGTTAGTCGA
ACCATACGTTACCTACGGTACTCCAAACCTTAAGACTGTTCGTGAACTTATCTACAAGCG
TGGTTTCGCTAAGATTAACAAGCAAAGAATTCCAATTACTGACAATGCTATCATTGCTCA
AGAACTCGGTAAGTATGGTATTGTCTGTATTGAAGATCTTATCCACGAAATTTACACTGT
TGGTCCAAACTTCAAGCAAGCCAACAACTTCCTCTGGACTTTCAAGCTTTCCAACCCAAC
TGGTGGTTTCAAGGGAAAGAAGACCAACCACTTCATTCAAAACGGTGAAGCTGGTAACCG
TGAAAACTACATCAACAACCTTGTTCAAAGAATGAACTAGATTTTTAAAAAAATGTTGTA
AATTTATTTTGAACAGATTTGGTGTAATAAAATATTAAAAACAATTTTTTTGTGTGTAAT
AGAGAAGAATAATTAAAGTGTTAAAATTGTTATAAATTATGGGTATTTCATTTTATTAAA
TGTATGTATATAGAATAAAAAAAGATTAATAAAGTTTTTT
>Locus36v1rpkm3578.99
TATATATTCACCATGAAGATTGAATTGTGTAACTTCAGTGGCTTCAAGATCTACCCAGGT
CGTGGTAAGATTTTCGTCAGATCCGACAGTAAGACTTTCCGTTTCATCAACGGTAAGTGT
GAATCTTACTTCCTTCAACACTTAAAGCCATCCAAGCTCGACTGGACTGTTGTTTTCCGT
CGTCTTCACAAGAAGGGTATTAGTGAAGAAGTTGCCAAGAAGAGAACTCGTCGTACTGTT
AAACACCAACGTGGTGTTGTTGGTGCCTCCTGGGATGCCATCAAGGCTAAGCGTATGCAA
AAGCCAGAAGTCAGAGCTGCTCAACGTCAACAAGCTATGAGACAAAACAAGGAAAAGAAG
AAGCAAGCCCAAGCTTCCAAGAAGGCTGAAAAGGCTAAGAATGTCGCTGCTCGCGGTAAG
GCTCCAAAGATCAGCAAGCAACAAGCTCGTGGTGCTGCCCAAAAGATCCTTCCAACTTCT
CGTTAAGTTAAACCAATGTAAATTTGGATAATATATATAATAATAAAGGAACCCTTTAAT
TTAAAAAAAAACTATGAAGTTGCGTATTTAAAATATTGATAAATAATGTGTATAATTAAA
TTTATTTGAAGATATAAATTTGAAGTGATGAATAATTAAAAATAGGAGTTATGAAGTGGT
ATTAAAAAGAAAGAGTATAACAAGAAAAGAACAAACATAGTCTGAATATAATAAGAAAAA
TAATGGAGGTGTAGTAATGAATTAAATTTTTAAAAATTATTACTTATGGAATTAAGTTTG
GAAAAGTAATTTTATGTATTTATCAATTGAAATAGAAAATAATTATGATGGTATGATATT
TATTGTGGGGTAAAATATTAGTAGAATTGAAGCGTATAGTAAATTCAGGATTTCTAGTTC
TAATGATAATAATATATAAAGGACTTAATTAATGGTCATTATTAAAGAAACAAAAGTGAT
TTATTAGTATTTTTCAATTTTATCAAAAGGC
>Locus37v1rpkm3578.02
AGTACGAGTGCCCACGTCACGGTTCCCTTGGTTTCTTACCACGTAAGCGTGCTGCCCGCC
ACAGAGGTAAGGTTAAGACTTTCCCAAAGGATGACTCCAAGAAGAACGTTCACCTTACTG
CTTTCCTTGGTTACAAGGCTGGTATGACTCACGTTGTTCGTGATGTTGAACGTCCAGGTT
CTAAGTTAAACAAGACTGAAGAAGTCGTTGAAGCCGTTACCATCATCGAAACCCCACCAA
TGGTTATTGTTGGTGTTGTTGGTTACATTGAAACTCCACGTGGTCTTCGTAGTTTAACCA
CTGTCTGGTCCGAACATCTTTCCGATGAAGTCAAACGTCGTTTCTACAAGAACTGGTACC
ACTCTAAGAAGAAGGCTTTCACTAAGTACGCTAAGAAGTACGCTGAAGCTGCCAAGCCAA
TTGAAAGAGAATTAGAAAGAATCAAGAAGTACTGTACTGTTGTCCGTGTTCTTGCCCACA
CTCAAATCCGTAAGGTTAGTGTTGGTCAAAAGAAGGCTCACCTTATGGAAATCCAATTAA
ACGGTGGTTCTATTGCCGATAAGGTCGATTTCGCTAAGGCTAACTTCGAAAAGACCATTG
ACATCAAGTCTGTCTTCGCTGAAGGTGAAGTCATCGATACTATTGCCGTTACTAAGGGTC
ACGGTTACGAAGGTGTTACCCACCGTTGGGGTACTACCAGACTTCCACGTAAGACTCACC
GTGGTCTTCGTAAGGTTGCTTGTATTGGTGCCTGGCATCCAAGTCACGTTATGTTCTCCG
TTGCTCGTTCCGGTCAAGATGGTTACCACCACCGTACTGAAATGAACAAGAAGATCTACC
GTATTGCTAACGGTTCTGATGCCAAGAGTGCTTCCACTGAATTCGATATCACTGAAAAGA
AGATTACCCCATTAGGTGGTTTCCCACACTACGGTATTGTTAACGAAGATTTCGTTATGA
TCAAGGGTTCCTGCCCAGGTGTTAAGAAGAGAGTTATCACCCTTCGTAAGTCTGTTCTTA
CTTACGCCAGCCGTGC
>Locus38v1rpkm3562.37
ATGTATATCATCTGTAATCCAAGATGGTTAACATCCCAAAGACCCGTAAAACTTTCTGTA
AGGGTAAGAAGTGCAGAAAGCACACCCTCCACAAGGTTACTCAATACAAGACTGGTAAGG
CTTCTCTTTTCGCTCAAGGTAAGAGACGTTATGACCGTAAGCAAAGTGGTTTTGGTGGTC
AAACTAAGCCAGTTTTCCACAAGAAGGCTAAGACTACCAAGAAGATTGTTCTTCGTTTAG
AATGTACCGTCTGTAAGTACAAGCAACAATTAGCCATCAAGAGATGCAAGCACTTCGAAT
TAGGTGGTGAAAAGAAGACCAAGGGTGCCGCCCTCCAATTCTAAGTTATTTTGTATACAA
ATAATTTTGATGTTGAAATCCACTATAAATGGATGTTACATAATATAATAAAAAATTGTG
CATTAGTTCTTAATGTGCATAACAAAAAAAAACAAAAATAACGAGTGTAAACGTTTTAGG
GAAATGACGTGTATATGGGATTATATTGATTTAATAGTCGTATTACTATTTCTATTTTTT
TCAATGTGAATATATAAATATATATACATTAACTATTAGAATGATGAATCTAATCAAAGA
GTCAAGCACTGAATATAGAGATTTATATTCAATTGAT
>Locus38v2rpkm0.98_PRE
GTTCTTCGTTTAGAATGTACCGTCTGTAAGTACAAGCAACAATTAGCCATCAAGAGATGC
AAGCACTTCGAATTAGGTGGTGAAAAGAAGGTAATGTTGAAAATAAAATATTATTTATAT
TATTATAAAATATTATGGAAATTTTTTTATTAATTTTGAAATTATATTGTATAAATTTAA
AATAATATCAAATAATTTAATTATAATAATATAGACCAAGGGTGCCGCCCTCCAATTCTA
AGTTATTTTGTATACAAATAATTTTGATGTTGAAATCCACTATAAATGGATGTTACATAA
TATAATAAAAAATTGTGCATTAGTTCTTAATGTGCATAACAAAAAAAAACAAAAATAACG
AGTGTAAACGTTTTAGGGAAATGACGTGTATATGGGATTATATTGATTTAATAGTCGTAT
TACTATTTCTATTTTTTTCAATGTGAATATATAAATATATATACATTAACTATTAGAATG
ATGAATCTAATCAAAGAGTCAAGCACTGAATATAGAGATTTATATTCAATTGATGACAAT
TTTTTTCTGATAATATTTAATGTATATTTAAAATATATATATTTAAAGTTTTTATTCTTT
AAGGTAAAATAGTTTTTTAATATGGTAATAAAAATTTTAAGAAAGTGTACATTAAGTAAT
AAATATGAAGAATCTAATCAAAGAGTCAAGCACTGAATATAGAGATATATATTCAATTGA
TGACAATTTTTTTTCTGAT
>Locus39v1rpkm3548.98
TATGGCTGACGAACAAAAGAAGAGACGTACCTTCCGTAAGTACTCCTACAGAGGTGTTGA
ACTCTCCACCCTTCTTGACTTAAACACTGAAGAATTCATTGAACTTGTTGATGCTCGTAA
GCGCAGAAAGTTCCAACGTGGTCTTAAGAGAAAGCCAATGGGTCTCATTAAGAAGTTAAG
AAAGGCCAAGCAAGCTGTTACCGAAGAAGGTGAAAAGCCAGAATGTGTTAAGACCCACCT
TCGTAACATGGTTATCGTTCCAGAAATGATCGGTTCCATTGTCGGTATCTACAACGGTAA
GACTTTTAATCAAGTTGAAATTAAGCCAGATATGATTGGTCACTACTTAGGTGAATTCTC
TATCACTTACAAGCCAGTTAAGCACGGTCGTCCAGGTATTGGTGCTACCCACTCATCTCG
TTTCGTTCCATTAAAGTAGATGTTTTATATTTATATAACATTCCTTTTATAATGATCGAA
CTGAAATAAAAAAAATTAAAAAAGAAAAATAATCTCATGTTTTATTGTGTGTAAATCGAA
AAAAAATATAATGGAAAGTTCAAAATAAGGAAAAGCATTAATTATTGGAGTTGAAATATG
AAAAGTGTTAAAGGGAAATACTTCAAAAAAAATGTTTAATTTTAATGAAATAAATAAGGT
TGATTGTGACAGATAATAATATTTATAATTGAATAACTTAAAATCATTTTTTGAGCCTGA
AGGAGATAAAGGAAATTATTTATGATGTTGAAATGTTTATATTTTTAAGTAAATATATAA
ATATAGGTTTAATAATAAAAGTATATAAAATACAATAAATATATTATTTGTATGATGTGA
AAAATCGTAG
>Locus40v1rpkm3509.73
AAAAATCATCATTTTATTATTATTAAGTAATAAAATTGAGTTTCATTTATTCACTGGTGA
ATAAAAAATAATAAATATATAAATTAAAATGAAATTTAGAACTCTTTCAATATTATCTTT
AGCTGCTTCATTAGTTGCTGGTCAAAACTTTTGTTCAAGTGCTAATCACTCTGGACAAAG
TGTTAAAGTTACCTCAAATAAGGTAGGTTCAATTGGAGGAATTGGTTATGAATTATGGGC
TGATAGTGGTAACAACAGTGCTACTTTCTATTCTGATGGTTCATTCTCTTGTTCCTTCCA
AAATGCTAAGGATTATTTATGTCGTTCTGGTCTTTCCTTCGATAGTACTAAAACTCATGA
TCAAATTGGTCACATGTATGCTGATTTCAAACTTGTTAAGCAAAACATTAGAAATGTTGA
CTATTCCTATGTTGGTATTTACGGTTGGAGTAGAAACCCACTTGTAGAATTCTACGTCGT
TGATAACTGGCTCAGTCAATACCGTCCAGGTGATTGGGTTGGTAACAAGAAGCATGGTGA
TTTCACCATTGATGGTGCTAAATATACTGTTTATGAAAACACTCGTTACGGTCCATCTAT
TGATGGTAACACTCAATTCAAGCAATTCTTCAGTATTCGTCAACAACCACGTGAATGTGG
TACTATTGATATTACTGCTCACTTCCAACAATGGGAAAAGCTTGGAATGAAATTAGGTAA
GATGCACGAAGCCAAGGTTTTAGGTGAAGCTGGTAGTAACGGTTCTGGTACTAGTGGTAC
TGCTGATTTCACTTACGCTAAGGTTTACATTGGTAGTGGCAACGGTAACCAACAAAACGC
TTCAACTAAGACTGTTGCCCGTACTACTACTAAGACTATTAAGACTACTGTTGCCAGCAA
GACTCTTCCATCCACTGGCAAGACTCTTCCATCCACTGGTAAGACTCTTCCATCCACTGG
TAAGACTCTTCCATCCACTGGTAAGACTCTTCCATCCACTGGCAAGACTCTTCCATCCAC
TGGCAAGACTCTTCCATCCACTGGTAAGACTCTTCCATCCACTGGCAAGACTCTTCCATC
CACTGGTAAGACTCTCCCATCCACTGG
>Locus41v1rpkm3509.21
GCTCTTTCGATTTTATAACGATCATTTAAGATTAGTTAAAAATGACTAAAGGTACTACCA
GTTTTGGTGAACGTCACACTAAGACCCACACTCTCTGCCCAAGATGTGGTCGTCGTTGCT
TCCACAACCAAAAGAAGACCTGTGCTCAATGTGGTTACCCAGCTGCTAAGACCAGAAAGT
ACAACTGGAGTGTTAAGGGTAAGAGAAGAAAGACCACCGGTACCGGTCGTATGAGATACT
TAAAGACCCTCACCAGACGTTTCAAGAACGGTTTCAGAGAAAACACTACCCCAAAGCCAC
GTGTTGCCGCTGCCTCTGCTTAAATTGAACGTTAATTAATTGTATTGTGTTAGACGCAAG
AAATTAATGATTATCAAAATGCCTTTATCATTTAGATCAATAAAATATATATATTCAATA
TATATATGAATAAAATCAAAATTATGGGTCTTAAAACGATAAATAATTAATATATATATA
AGATCTTGTGTATTAATGTTATGTATTCGATTTTGAGAAGTGTACAGTCTATGAAAATAA
TGAATTGGGATTAGTCAAGGAAAAATGTTTGAGAATAGTAAATATAAAATAAGTCGTAAC
ATATTATAGAAAATATA
>Locus42v1rpkm3459.95
CCGATTGTGCTATTCTTATTATTGCTGCCGGTACTGGTGAATTCGAAGCTGGTATCTCCA
AGGATGGTCAAACTCGTGAACACGCTCTTCTTGCCTACACTCTTGGTGTCCGTCAAATCA
TTGTTGCTGTTAACAAGATGGATACTGCCAAGTGGTCCGAATCCCGTTTCAAGGAAATCG
TTAAGGAAGTTTCCTCCTTCCTTAAGAAGACTGGTTACAACCCAAAGACTGTTCCATTCG
TTCCAATTTCCGGATGGCACGGTGATAACATGATTGAAGCCACTACCAACATGCCATGGT
ACAAGGGATGGAACAAGGAAACCAAGGCCGGTTCCTTCACTGGTAAGACTTTATTAGAAG
CTATTGACTCCGTCGAACCACCAGCTCGTCCAGTCGATAAGCCACTCCGTCTTCCACTTC
AAGATGTCTACAAGATCGGTGGTATTGGTACTGTTCCAGTCGGTCGTGTTGAAACTGGTG
TCATCAAGCCAGGTATGGTTGTTACTTTCGCTCCAACTGGTGTTACCACTGAAGTTAAGT
CTGTTG
>Locus43v1rpkm3442.28
CATAGACTTGTTACCTCTTTTAATTAATATCATTTATTAGTCCTAAAGGCATCATGGTCA
AATTCCTTAAACCAGGAAAGGTTGTTCTCATTTTACAAGGTCGTTTCGCCGGTAAGAAGG
CCGTCATCGTTAAGAACTACGATGAAGGTACCAAGGAACGTCCATACCCACACGCCATTG
TTGCTGGTATTGAAAAGTACCCATTAAAGGTTAACAAGTCTATGGGACAAAAGCTTGTTG
CTAAGCGCTCTAAGGTCAAGCCATTCGTTAAGGTTGTCAACTTCAACCACATCATGCCAA
CCAGATACAGTCTTGATGTCGATTTAAAGCAAAACGTTACTCTTGATGCTTTCAAGGATC
CATCCCAAAGAATGCAAACCCGTAAGGTTATCAAGAAGGCTTTAGAAGAAAGATACAAGA
GCGGTGATGTCGATTTAAAGCAAAACGTTACTCTTGATGCTTTCAAGGATCCATCCCAAA
GAATGCAAACCCGTAAGGTTATCAAGAAGGCTTTAGAAGAAAGATACAAGAGCGGTAAGA
ACAAGTGGTTCTTCCAAAAGCTTCGTTTCTAAGTTATTTATGTTCAATAAAAAATTTAAA
ACGGAATTTATTGTAACTTTTAAAAGAATAAATAAAATGACCATAAAAACATAGATTATT
TTTTTTGCTACATGAATAAAATTTTTGATTGTTAAATAATTTTTTATATACCAACAGTTA
TTAATATAAATATATTTAAGTAATAAAAAACACTGTGTTAATAGACAATAAAATAAAAGA
ATTTAAAACGGAATTTATTGATATCAAATATTAAATATGAATTTTCAGTATTAAATAGTG
GAAATGTAAG
>Locus44v1rpkm3421.01
TGTGAATATTATACTATAATAATATTGATCCATCCATCAATAAATAAGTTATATTAATTA
AAACACTATGAAAGAAATAAATATAAATGTTTATTTAAAATATTCAGATTACATTAATAA
CAAATATGATAGCAGAATGATATAAATAATACTTATAATGAATGATGATGAATGATATCT
AATAAATATTAGATTATATATAATGATTCTAATAAATATTAGATGACTAACATGGCTGCC
AGAAACAAGATCATTAAACCAGCTGGTCAAGAACCAGAAGCTCTTGAACTCGAAATTGCT
CAATACCTCGCTGACATGGAAAAGAATGTCTCTGAATTAAAGGCTGATCTTAGAGGTTTA
CAATTCACCGCCGCTAAGGAAGTTGAAGTTGGTCGTGGTAAGAAGGCTATTGTTATCTTC
GTCCCAGTCCCACTTCTTAAGCAATTCCACAAGGTCCAAACCCGTATTGTCCGTGAATTA
GAAAAGAAGTTCTCTGACCGTCATGTCTTACTTGTCGCTCAACGCAGAATCATGCAAAAG
CCACACAAGAACAGTCGTGTTAAGCAAGCTCGTCCAAGATCCAGAACTCTTACTGCTGTT
CACGAATCTTTATTAGATGATCTCGTTTTCCCAACTGAAATCGTTGGTAAGAGAACTAAG
GTCAGAGTTGATGGTTCCAGAGTCACCAAGGTCTTCCTTGACCGTAAGGACTCCACCTCC
TTAGAATACAAGCTTGACACTTTCTCTGCTGTTTACAAGAGATTAACTGGTAAGGAAGTC
AACTTCGAATTCCCAGTCAGTCAAGAATAAATTAATTAATCTTGTATATTCATGCAACGA
GAATAAACATCTAATAAATAAAAAAATTTAAAATATATATTGTTTTTTTAATACAATTTG
AGGAGTTAAAAAATAAATATACATTAGCATTTTGTTAAAGGTACAAAATATTAATGGAAA
ACATGTTGAAGGAATGAATGTTATGACTATAAATTTAGGAGTTTGTTTGAATAATCAAAA
AAGCAGGAAATGAATATAAAATTATTTGGATAAAGTAGTTAATAGCGGTGTAAGTTATTA
AGAGGAATATATTACAAAAGGAAAAAAAAAAA
>Locus45v1rpkm3408.14
TGATCTTTATCTTTTTTCTTCATATTGAAATCAGTAGATATGTTACACGAATATCAAGTT
GTTGGTCGTAAGCTCCCATCTGAAAAGGACGCCAACCCACGTCTTTTCAGAATGAGATTA
TTTGCTCCAAACCCAGTCATTGCTAAGAGCAGATTCTGGTACTTCTTAAAGAAGGTCAAC
AAGGTCAAGAAGATGTCCGGTGAAATCGTTAACGTCTCTGAAATCTTCGAAAAGAAGAAC
CAAGTTAAGACTTTCGGTATCTGGCTTCGTTACGATTCTCGTTCTGGTACCCACAACATG
TACAAGGAATACCGTCAATTATCTCGTGCTGATGCTGTCACTAACTGCTACCAAGATATG
GCTGCTCGTCACAGAGTTCGTTTCGGTTCCGTCCAAATCATTCGTGTTGCTGAAGTTAAG
GCTGCCGATGTTCGTCGTCCATACGTCAAGCAATTAATTCAAAATGATCTTAGCTTCCCA
CTTCCACACCGTATCACTGTTAAGGAAAGTAAGAAGAACAACTCTACTTTCGTTGCCAAG
CGTCCAAACACTTTCTAAGAAGTTTAATATCATTAAATATTATTGGAAATCTTGTCATGA
AAGAAAAAAAATAAAGATCATAAAAATAATAAAAAG
>Locus46v1rpkm3365.11
AAGCTTCAACTTGATATAATAGTCTAAGAAGCAATTGTTAAAATGGGTATCGACATCCAA
AAGAAACACGTTAAGAACAGTAATAGAACTGCCCCAAAAAGTAATGATGTTTACTTATTA
CTTTTAGTCAAGCTCTACCGTTTCCTTGCTCGTCGTACTGACGCTGCTTTCAACAAGGTT
GTTCTTAAGAGACTCTTCATGTCCAGAATTAACAAGCCACCAATGACCCTTTCCAACATT
GCTAAGAACATGGCTAACAAGGAAGGTAAGATTGCCGTTGTTGTCGGTACCGTTACTGAT
GACACCCGTATGTTCGAAGTTCCAAAGTTAACTGTCTGTGCTTTAAGATTCACTAAGACC
GCTCGTGCCAAGATCTTAAAGGCTGGTGGTGAAGTTTTAACTTTCGATCAATTAGCCCTT
CGTGCCCCAACTGGTACCAACTGTGTTCTTCTTAGAGGTAAGAAGAGTCACCGTGAAGCC
GTTAAGCACTTTGGTAAGGCTCCAGGTGTTCCAAAGAGTGATACCAAGCCATACGTCCGC
TCTAAGGGTCGTAAGTTCGAAAAGGCTAGAGGACGTAGAAGTTCCAGAGCTTTCAGAGTT
TAAGCGAATTTATAAACTAAATAATGGAATATTAAACTCAAAATACTCATTTAATAAAAG
ATATAAAAACAAATTTATTATGGGTTTTTTGTCTTATTAATTTTACGATTGTCGAGTTAA
AATTCATGGTGTTATAAATGATTAAAACGAGAAAGAAATGAAGAAGTAAAATAATGTTGA
ATATTCAAATTTATTAGTAAAATAATAATAATACGAAGTTAAATATAAGTGTTCAAAGGA
ATTAAAATTAATGGATAATTAACGGAATAAAATAATATTAAGGAAACGGTATAAACAATG
GATATATTAAATTAATAAG
>Locus47v1rpkm3277.62
CCAAAAAAAAAATATTTATTATTTTTTGTTTTAGTAAATAGAACAAAACAACCTCTTTTA
AAAACTTTTTCTTTTAAAAAAAACTTAATTATTAATCATGGATGAAGATATTGCTGCCCT
TGTTATCGATAACGGTTCCGGTATGTGTAAGGCCGGTTTCGCTGGTGATGATGCTCCACG
TGCCGTTTTCCCATCTATTGTAGGTCGTCCAAGACACCAAGGTGTTATGGTTGGTATGGG
TCAAAAGGATTCCTATGTTGGTGATGAAGCTCAATCCAAGAGAGGTATTCTTACTCTTAA
GTACCCAATTGAACACGGTATTGTTACCAACTGGGATGATATGGAAAAGATCTGGCACCA
CACCTTCTACAATGAACTTCGTGTTGCTCCAGAAGAACACCCAGTTCTTCTTACTGAAGC
TCCACTTAACCCAAAGGCTAACCGTGAAAAGATGACTCAAATTATGTTCGAAACTTTCAA
CGTTCCAGCCTTCTACGTTCAAATTCAAGCTGTTCTTTCCCTTTACGCTTCTGGTCGTAC
CACTGGTATCGTTCTTGATTCTGGTGATGGTGTTTCCCACACTGTTCCAATTTACGAAGG
TTACTCTCTTCCACATGCTATCCTTCGTCTCGATCTTGCTGGTCGTGATTTAACTGAACA
CCTTATGAAGCTTCTTACTGAACGTGGTTACACTTTCACTACTACTGCTGAACGTGAAAT
TGTTCGTGATATTAAGGAAAAGCTTTGCTATGTTGCTCTTGACTTTGAACAAGAAATGCA
AACTGCTGCTCAATCTGCTCAACTAGAAAAGAGTTATGAATTGCCGGATGGTAACGTTCT
TACTATTGGTAATGAACGTTTCAGATGTCCAGAAGCTCTCTTCCAACCAGGTCTTATTGG
TCTTGAATCTGCTGGTATCCACGAAACCACTTACAACTCTATCATGAAGTGTGATGTTGA
TATTCGTAAGGATCTTTACGGTAACATTGTTCTTTCCGGTGGTACAACTATGTACCCAGG
TATTGCTGACCGTATGCAACGTGAAATTACTGCTCTTGCTCCATCTTCAATGAAGATTAA
GATCGTTGCTCCACCAGAACGTAAGTACTCTGTCTGGATTGGTGGATCCATTCTTGCTTC
TCTTTCTACCTTCCAACAAATGTGGATTTCTAAGCAAGAATACGATGAATCTGGTCCATC
CATTGTTCACCGTAAGTGCTTCTAAGCTGCTTAAATCTTTTGTAAAGATACCAAAATTTA
TAAAAATATTATTCTTTTTTGATATAATGAAAGGGAAAATTTAATATATGAAAAGAAAAT
AATATGAAGCAATAATAATAATAGC
>Locus48v1rpkm3263.50
TTTTAATAATTATATAAATGATTAGTATATAAAGTGCAAATATTTTGTATCATTAAGCGA
AAGCAAATCTAAAAGAGGAAGAGCCGCAGCTTCTGGAAACAAGTACCGTATGACTCTTGG
TCTTCCAACCGGTGCCGTTTTAAACTGTGCCGATAACTCTGGTGCTAAGAACTTATACAT
TGTTGCCGTTAACGGTATCCACGCTCGTCTTAACAGACTCCCAGCCGCTGGTGTTGGTGA
TATGGTTGTTGCTACAGTTAAGAAGGGTAAGCCAGAATTAAGAAAGAAGGTTATGCCAGC
CGTCGTTGTCCGTCAAAGAAAGGCCTGGAGAAGAAGAGATGGTGTCTACATCTACTTCGA
AGATAACGCTGGTGTTATTGTTAACCCAAAGGGTGAAATGAAGGGTTCTGCCATTACTGG
TCCAGTCGGTAAGGAATGTACCGATTTATGGCCAAAGATTGCTTCTAACTCTGGTACCGT
CGTTTAAGTTATGTGATCAGATATATTGTATTTATCAGAATATATAAATCTAATAAAAAA
CACATAAAATAATTGTTATTTATCTTTCGTTGATTTATTAAAGTGTTCAATAATTCTTAA
CA
>Locus49v1rpkm3246.02
TTTATTGAGAACCACGTCATCATGGTTAAAGACACTTCCAAGGCTGCTGCCGCCAAGAAG
GCTGCTCTTAAAGGAGTTAATGCTAAGGCTACCAAGAAGATGATCACTTCTACCTCTTTC
AGAAGACCAAAGACTCTTCGTCTTGCTCGTAAGCCAAAGTACCCAAGAGTTTCTGTCCCA
AAGACTAGCTCTGTCGACCAATACAGCATTCTCAGATTCCCACTTAAGACTGAATCTGCC
ATGAAGAAGATTGAAGATGACAACACTCTTGTCTTCATTTGCGACGTTAAGGCCAACAAG
AAGCAAATTAAGGATGCCATCAAGAGAATGTACCAAGTTGATGCTGAAAAGATCAACACT
TTAATCAGACCAAATGGTACTAAGAAGGCTTTCATCCGTCTTTCTGCTGATGTTGATGCT
TTAGAAGTTGCCAGCAAGATCGGTTTCGTTTAAACAATTTAAAATGTAAAAATACTGACG
TGGAATTAGAAGTCAATATTTTTTTTATATGAATAAAAAAAATAAAAAAAAATTAAAAAA
AAAAGGATAGAATAATTTATTACGCAAAAACAAATTGAGTGTTACAAGTATAAGAAAAGG
ATAAAACAAAAATATTTGAAATTTGAATGATATTTAAAACAATTATGTATTAATAATAAT
CGTTAAATCTGGAAACATTATCACAATAATATGAAAAATGTTAAGTGCTGAAAATATGTA
GTATTTGAGGAA
>Locus50v1rpkm3230.89
TGTGTCTTTGCTCTTAATATGTCTCAAAGAAATTGCTCCAAGACCTCGAAGGTCCCAAAA
CGTCCATTCGAATCCGAACGTCTCGACCAAGAACTCCAAATCATTGGTAGATACGGTCTT
CGTAACAAGCGTGAAATCTGGAGAATTGGTTACACTCTTTCTAAGATTCGTCGTGCTGCT
CGTGAACTTCTTATTTTAGATGCTCACGATCCACGTCGTCTTTTCGAAGGTAATGCTCTT
ATTCGTCGTTTAATCCGTATTGGTATCTTAGACGAAAGTAAGGCCAAGCTCGATTACTGT
CTTGGTTTAAAGATTGAAGATTTCCTTGAAAGACGTCTCCAAACTAGAGTCTACAAGCGT
GGTCTTGCCAGATCCATCCACCACTCTAGAGTTTTAATTAAGCAAAGACACATTAGAGTT
GGTAAGCAAATCGTTGATGTTCCATCCTTCGTTGTCAGAGTTAACAGTGACAGTCACATC
GATTTCGCCCTTAACTCAACCTTCGGTGGTGGTCGTCCAGGTAGAGTAAAGAGAAGAAAC
CTTGCTAACGGTGGTGATGAAGCTGCTGATGAAGAATAAGCACTTTATTAACATTAATAT
TTTCAAATAAAATATTTATGAAATAATAAAAAATTATTTAAAAAACAAATAAAATGTGTT
TTTTTTATTATTTTGGGTATATATGCAAAACAGATTATATGTGAATTAAATGAAGGAAGC
TGAAAGAGTAAAAGATGAACGTTTATAAGGAAAAGCGAAAAGGAGTTTGGTGTA
>Locus51v1rpkm3183.64
TCCGGCTTTCTCTTAAATTTTGTGTATATTATTGACGGTAAAATGGCAGCCGAAACTAAG
ACTAACCCAATGAGGGAACTCAAGTTAGAAAAGCTCTGTCTCAACATCTCCGTTGGTGAA
TCTGGTGATAGACTTACTCGTGCTTCTAAGGTTTTAGAACAATTAACTGGTCAAGTTCCA
GTTATGTCTAAGGCTCGTTACACTGTCCGTACTTTCGGTATCAGACGTAATGAAAAAATT
GCCGTCCACTGCACTGTTCGTGGTCCAAAGGCTGAAGAAATTCTTGACAGAGGTTTAAAG
GTTAAGGAATACGAATTAAAGAGATCCAACTTCTCTGCCACTGGTAACTTCGGTTTCGGT
ATTCAAGAACACATTGATTTAGGTATTAAGTATGATCCAAGTATTGGTATTTACGGTATG
GACTTCTACGTTGTTATGGGTAGACCAGGTTTCAGAGTTGCCAGAAGAAAGCAACAATCC
GCTG
>Locus52v1rpkm3106.72
CGTCTTTACTCCAAAGCTCGTTTCTTAGGATACAAGCGTTCCAAGCACAACCAAAGAATT
CACACCAGTTTACTTGAAATTGAAAATGTAAACACTACCAAGGACTCTCTCTTCTACCTT
GGTAAGCGTGTTGCTTACGTCTACAGAGCCTCCCGTGAAGTTAACGGTTCTAAGGTCAGA
GTTATCTGGGGTAGAATTACTGCTACTCACGGTAACAGTGGTGTTGTTAAGGCTAAGTTC
AGAACCAACCTTCCACCAAGAGCCATCGGTGCCCAAGTTCGTGTTATGATGTACCCATCC
AACATCTAAATTGAATAAATATATGTAATAATTGCTTAGAATGAAAAAATTATTTAATAA
ATAATTTTGAATTTCATTGACAACATCAAAATTTAAAAAAAAAAACGAACAATTTTTATT
TATACATTTTGGAGTTTTTAATCAATTAAGAATTATTATATGTAAGATGATGAATAATTA
TAGTTATGGGAAATATTTTATATAGATTGGAATGTTTATGACACGACGAACATATAAATA
TAAATAAAACCAATCTTAATAAATAATATACATTTAAAGTCTGGAGAACAAGCAAATAAG
TTTTTTTTGGTAATGAACGTTAATAAAAACTAACTATTTGGGGATATGTTAGAAAAAAGT
ATGGATAGTGAAATGATAATATTGTTAGTCAAAATATAAATTATATTTAAAATCCAAAAG
GAGAAAGTGTAAAAGTTTTTAAAATATTATTGTGAAAGTATAAAAATAATAATAAACCAG
TGAAGAAACAGAGTGATATTTTAAGTTTTAGAGGGAAATTTTGAATTTTAAAAAATC
>Locus53v1rpkm3075.26
ATCCGAGTGAAACAGCCTCTAGTGCAGATCTTGGTGGTAGTAGCAAATATTCAAATGAGA
ACTTTGAAGACTGAAGTGGACAGTTAGTGGAAAAAGATTCGACAACATGTCTAAACTCCC
AGCTATTCTTAACCCAACCGAAAAGGATATCCATGATCTCCTTGCTTCTCAAGCTCACAT
TGGTTCTAAGAACTGCAACTTCCAAATGAAGCCATACATCTGGAAGCGCAGAAACGATGG
TGTCCACATCATCAACATTCAAAAGACCTACGAAAAGATGGTTTTAGCTGCCCGTATCAT
TGCTACTATTGAAAACCCATCTGATGTTGTCATCATTTCAGCTCGTTCCTACGGTCAACG
TGCCGCCTTAAAGTTCGCCAAGTACACCGGTGCCCAAGCTATTGCTGGTCGTTTCACTCC
AGGTACCTTTACTAACTACATCACCCGTTCTTTCAAGGAACCACGTCTTGTTATTGTTAC
TGACCCAAGAACTGATCACCAAGCTATCATTGAAGCTTCTTACGTTAACATTCCAGTTAT
CGCTCTCTGTGATGCTGACTCTCCACTCAGATACGTTGACTGTGCCATCCCAACCAACAA
CAAGAGTAAGCACTCCATTGGTTACCTTGTCTGGCTCTTAGCTAGAGAAGTCCTCAGACT
CAGAGGTGAAATCAGCCGTGACATGGAATGGGATGTCATGCCAGATATGTTCTTCTACCG
TGATCCAGAAGAAGCTGAAAAGGAAGCTCAAGCTGAAAAGGAAACTCCAGCTGAAGAAGA
AGGTGAAGAAGAAGAAGAAGAAGGTTTCTTCGAAGGTCAATCTACCAACCCAGCTGAAGC
TGCTTACAAGCAAAGTGAAAGCAGTTGGAACAGTGAAAAGCCAACTTGGGGTGATGATGC
TGAATAAATTAATTAA
>Locus54v1rpkm3061.73
CCACTGGTAAGACTCTCCCATCCACTGGTAAGACTATCCCATCCACTGGTAAGACTATCC
CATCCACTGGTAAGACTATCCCATCCACTGGTAAGACTATCCCATCCACTGGTAAGACTA
TCCCATCCACTGGTAAGACTCTCCCATCCACTGGTAAGACTATCCCATCCACTGGTAAGA
CTATCCCATCCACTACTAAAACTATCCCATCCACTACTAAAACTATTCAATCTTCTTGTA
AACCAGTTACCGTTACTGTGGTCCAAACTGTTACTGTTACTGTTAACTCTCAACCAAGTA
ACAACAACTGGAACAATGGCGGTAACAATTGGAACAATGGTGGTAACAATGGTAACTGTG
CTGCTAAATGGGGACAATGTGGTGGTAACGGTTACAATGGACCAACTTGTTGTCAACAAG
GATCATCTTGCCAATTCGTTAATGAATGGTACTCACAATGTCTTTAAATGAAATAATCAT
TTAAAGGATAATACAAAAAGGATTCCGAATACGTTTCATAAAAGAATGAAATAAGATGGT
ATTCATTTTTTTATAGAAGGTTAGACAAGAAAATATGAGTTGAAAAAAAAAATTATATAA
TATAGTAAATAGCTAAAAATAATCAAATAAAATATGAAAAACTTGCATTACGATATTCAT
AAAAATTACTAATTAAATAAATTATAAAATATTTAATAAAATTAAAAAATAATAAAATAA
ATTATTGATATTAATTTTTATTTATTTGAAGTGAGCTATATAGTTATAATGTTAGTGTAA
GTAATTTGGATAAGAATTATGAAGTTATGACATAATAGAAAGAGCTGATTGAAGTTATTA
AAGTATATTAAAAAAAAGGTTTTATTAAATTACTGGTAAAGTGGAAAATTGTTGTGAGGA
TAAATTATAATACTGAATTAAATAATAATAATTATTAT
>Locus55v1rpkm3043.71
AAATAATAATAATATTAAAATAAAAAAAAAAGATAAAATAAAATGGGTCGTCGTCCAGTA
AGTTTCATGCATTGGGATAATTGTTAAAAGAAAAAAAAAAGATCATAAAAATAATAAAAA
GAATATTATCAATATAAGTATATATAATAAAAAAATAGTTTGTATATAGGAAATTATAAT
TTAAATATATAAAAAAGAGAATAAATCAAAAATGAAAACAAGAAATATAAAAATAACATA
TTTTAAGAAATTTCAATAATACTTTGAGGTATAAAGAGTCAAGATTTAATATAATTTTTT
AAAGTAAAATTATATGATAAGAGGAAATATTCTTCAAAGAATTTTCAATAATATTTTGAG
GTATAAAGAGTCAAGATTTAATATAATTTTTTAAAGTAAAATTATATGATAAGAGGAAAA
TCAAGACGATTTATAAAAATATTGTTAATATTTATAATATGAATGGAAAATCATAATGCC
AGATAAGCTAGATGCTACAGATACTGTAAGAACAAGCCATACCCAAAATCTCGTTTCTGT
CGTGGTGTTCCAGATCCAAAGATCAGAATTTTCGATTTAGGTCGTAAGAAGGCTACTGTT
GATGAATTCCCATGCACTGTCCACTTACTTTCTGATGAATACCAACAAATTTCTTCTGAA
GCTCTTGAAGCTGCTCGTATTTGTGCTAACAAGTACATCACTAAGGTTGCTGGTAAGGAT
TCCTTCCACATGAGAATCAGAGTCCACCCATTCCACGTCCTCCGTATCAACAAGATGCTT
TCATGTGCCGGTGCTGATAGACTCCAAACTGGTATGCGTGGTGCTTTCGGTAAGCCAGAA
GGTACTGTTGCTCGTGTCAACATTGGTCAAGTTCTTATGTCCATTCGTTGCAAGGAAGCC
AACAAGGAAGCTGTTATTGAATCTCTTCGTCGTGCTAAGTACAAGTTCCCAGGTCGTCAA
AAGATCATTGTTTCCAACAAGTGGGGTTTCACTAAGTTAACTAAGGAAGAATACCTCCAA
ATGATGGAAGAAAAGAAGATCCACACTGATGGTTCAGCTTATTTTGA
>Locus55v2rpkm64.23_PRE
CAAGACGATTTATAAAAATATTGTTAATATTTATAATATGAATGGAAAATCATAATGCCA
GATATGTAAATGAATAAATAAATAATATTTTGTTTAATAAAATATTGAAATAATTAAATT
TTATATTAATAAACCTAAGTTGTTAAAATTAAAAATATAATTTTAATATTAGAAATTGAA
GAGCTATTGAAATTAAAATAAATTAAAATGAAGAAATATGTATATGATATTAAGTTAAAT
ATTTTAAATATAAATAAATAATTTTTTTCAGCTAGATGCTACAGATACTGTAAGAACAAG
CCATACCCAAAATCTCGTTTCTGTCGTGGTGTTCCAGATCCAAAGATCAGAATTTTCGAT
TTAGGTCGTAAGAAGGCTACTGTTGATGAATTCCCATGCACTGTCCACTTACTTTCTGAT
GAATACCAACAAATTTCTTCTGAAGCTCTTGAAGCTGCTCGTATTTGTGCTAACAAGTAC
ATCACTAAGGTTGCTGGTAAG
>Locus55v3rpkm19.69_PRE
AATAATATTAAAATAAAAAAAAAAGATAAAATAAAATGGGTCGTCGTCCAGTAAGTTTCA
TGCATTGGGATAATTGTTAAAAGAAAAAAAAAAGTTAATTGAAAAAATTAAAAGAATATT
ATCAATATAAGTATATATAATAAAAAAATAGTTTGTATATAGGAAATTATAATTTAAATA
TATAAAAAAGAGAATAAATCAAAAATGAAAACAAGAAATATAAAAATAACATATTTTAAG
AAATTTCAATAATACTTTGAGGTATAAAGAGTCAAGATTTAATATAATTTTTTAAAGTAA
AATTATATGATAAGAGGAAATATTCTTCAAAGAATTTTCAATAATATTTTGAGGCTAGAT
GCTACAGATACTGTAAGAACAAGCCATACCCAAAATCTCGTTTCTGTCGTGGTGTTCCAG
ATCCAAAGATCAGAATTTTCGATTTAGGTCGTAAGAAGGCTA
>Locus56v1rpkm3041.75
CCTGCTTGCATAAACTATATAAAAATGTCTAAAGTTCAAGTGTCTGCCGTTAGAGAAGCT
ATTGCTGAAATCTTAAAGTACTCTAAGGAAGAAAAGCCACGTAAGTTCGTTGAATCCATC
GAACTTCAAATTGGTCTTAAGAACTACGATCCACAACGTGATAAGCGTTTCTCTGGTACT
ATTAAGCTTCCAAATGTCCCAAGACCAAACCTTAAGATCTGTCTTCTTGGTGATGCTTAC
CACATTGACCAAGCTAAGGAAATCGGTCTTCCATGCATGTCTGTTGAAGACTTAAAGAAG
CTTAACAAGAACAAGAAGCTCGTTAAGAAGCTCGCTAAGAGATACGATGCCTTCATTGCC
TCTGAAGCTCTTATCAAGCAAATTCCACGTTTATTAGGTCCAGGTCTTAACAAGGCTGGT
AAGTTCCCAACTCCAGTTGCTCACGGTGTTGACCTTAACACTAAGTGTGATGAAATCAAG
GCCACCATTAAGTTCCAACTTAAGAAGGTTCTCTGTCTTGGTGTTGCTGTTGGTCACGTT
AACATGACTGATGATGAAATTCTTGCCAACACTATGTTAGCCATCAACTTCTTAATTTCT
CTCTTAAAGAAGAACTGGCAAAACGTTAAGTCTCTTTTCATTAAGAGTACTATGGGTAAG
CCAATCCGTCTTTACTAGATTATTTACTTTTTTTTTATGTTGTTTTAAAAACAATTGTCA
AGGCGTTACCAAAGTTATCTGATTGTAATAATTGGATAATTATTGGAAGCTGAACTCATT
AGACAAATAAATAAAAAAAATTATAAAAATA
>Locus57v1rpkm3039.73
AAGACGGGAGTTAATGGATTCAATAGACTTCTTAGACTTCTTTTGGGCAGCCATTGTTAA
AAAATTCCTTGTGTTCGTTTATTAGACGTTCAGGAAATTAATAACAATGGCTGCCCAAAA
GAAGTCTAAGAAGTCTATTGAATCCATTAACTCCCGTCTTGCCCTTGTCATGAAGAGTGG
TAAGTACTCTCTTGGTTACAAGCAAACCTTAAAGACCCTCCGTCAAGGTAAGTCCAAGTT
AGTTATCATCTCCGGTAACTGCCCACCACTCAGAAAGTCTGAACTCGAATACTACGCTAT
GCTTTCTAAGACCGGTGTCCACCACTACAATGGAAACAATATCGATCTTGGTACTGCTTG
TGGTAAATACTTCCGTGTTGGTGTCTTATCTATCACTGATGCTGGTGACTCTGATATCAT
CAAGTCTCAAGAATAAATGATTTAAAAACAACCATTGTAATAAATAATTCAATATAGTTA
AATATTATCGCAAGATATATATTGATTTAATTGTAAGGAATTATAGAAATAAATATTGTA
AAATTTATTTTTGCAATAATAAAGAATTTTTTATTCATAAAAATATTTATAAAAATCAAG
TGTTGAAAAAGAAAGAGCGTTTTAAGTGAAACAAAAGTTAACGAAAAAAATTTAAGTGAA
AGAATAAGTTGACATGAAGAGATGAAAAATTATATCTGTACCTAAATTTACGTTAAATCA
AGCAAAGCTAATATAGATTTTTAATAGAAATAAATATTTTTTAATTCCAT
>Locus57v2rpkm16.82_PRE
TTAATAACAATGGCTGCCCAAAAGAAGTCTAAGAAGTCTATTGAATCCATTAACTCCCGT
CTTGCCCTTGTCATGAAGAGTGGTAAGTACTCTCTTGGTTACAAGCAAACCTTAAAGACC
CTCCGTCAAGGTAAGTCCAAGTTAGTTATCATCTCCGGTAACTGCCCACCACTCAGAAAG
TCTGAACTCGAATACTACGCTATGCTTTCTAAGACCGGTGTCCACCACTACAATGGAAAC
AATATCGATCTTGGTACTGCTTGTGGTAAATACTTCCGTGAAGTTATAGCTTTTTATAGA
CAACTTGTTGACTATAATTAGTCTTGTAGCTTACTCGCTTATGCTATTTTACCTACGCTT
AGGATGTTGACA
>Locus57v3rpkm1.64_PRE
AAATTAATAACAATGGCTGCCCAAAAGAAGTCTAAGAAGTCTATTGAATCCATTAACTCC
CGTCTTGCCCTTGTCATGAAGAGTGGTAAGTACTCTCTTGGTTACAAGCAAACCTTAAAG
ACCCTCCGTCAAGGTAAGTCCAAGTTAGTTATCATCTCCGGTAACTGCCCACCACTCAGA
AAGTCTGAACTCGAATACTACGCTATGCTTTCTAAGACCGGTGTCCACCACTACAATGGA
AGTAAGTATCTTATATGTGTAATAATTGAAAATTATATGATAAAGTTTCAGTGAAATTAA
TAAAAATGTAATGTTATAATAAAAATAGACAATATCGATCTTGGTACTGCTTGTGGTAAA
TACTTCCGTGTTGGTGTCTTATCTATCACTGATGCTGGTGACTCTGATATCATCAAGTCT
CAAGAATAAATGATTTAAAAACAA
>Locus58v1rpkm3030.27
AAAAATAACAAAAAAAAAAAATAATTTCTATTTTTTTTTTTAACAATAAAATTATATATA
ATTCAAAATGACCACACCCGTAAAGTCAGGATTGAGGATTCTTGAAGAATGGAATAATAT
TAATTTAGGAGAAGATACGAAAAATGTTTGTGCATTACTAAAAAAACATTACAAAGAATT
TAATTATCCTATTAAATATCAAGAATATGAGGATAAAACGTATGATAATATTAAATCACC
AGTTGAAATGAAATTTACAGATTCTCTGACAAATTTATTTAGTGAATCAAAAACTGAAAA
TAGCGTTAACAATACCAACAATACAAACAACAATAATAATGCAAATAAAGATTTACCATT
ACAACTTTCTATGGAACAACCTATTGAAAGTACTCAACAATTTTTTTCATGGTTTTCAAA
AATTGAAGAAGATATGGAAAAAGGTCAAGAAGATATCTATCGTCATTTTCTTAATACATT
AAAAATATATAAAGAAACATGCGATTTAATTTTAACAGAAATTGATAATACCACAAATTT
ATTAGATAAATTAGATACAAATTATCAATTCGTTGAAAACAAAACAAAAACTTTAAAACA
GGCTTGTGAATCACTTGTTGCTGAACAGAATCACTTATCTGATATTGCAAATGCTTTGAA
TAAAAAATTATCATATTTCACTGAAGTGGATTCGATTTCACAACTTTTCAATAATAATGA
TGAAAATGTTTGTTTAAAGCAACAATTTATACCAGCTTTGAATAAATTAGATAAATGTCT
TGAATTCTTGAAGAATAATTCTGATTTCAAAGATGTTGATATGCATATCATGAGATATCG
TCATTGTTTGGCTAAAGGAATGTCCATTATAAAAACTTATTTTGTTAATGAAATGATGAA
TGTGTTAGTTGATGTTAGAAAAGAAATATTGCCAACAGATGAACCAGATCCAAATAAGTT
AAAACTTTATGTTTATGATAGATTTCATCAGGAGTCATCTCAATTACAAATACTAATAAG
AGAAATAGAAGATAGATGTACAATATATCAAGAATTTATTGAAGATATTAATTCATGTTA
TGATGCTTATTTCTCTGTAAGAAGACAACTTTTAACACCTGTTATAATAAATCATATTCA
ATCCTTAAGTAATCCTCCAAGTCTCTTAGTCGTAGCAAGAAAGGGTTGTTATTATATGAT
TAAATTATTTATCGATGAATACAAATTATTTTTTGAAATTTTTGATTCTGGAGAAGAGGA
ATTTAAAAATTATTTAAAATCTTTAGCGTCTAATTTATATGATTACATAAGACCAATGAT
TATTCATGAAAATAGAATAGATACTTTATCTGAACTTTGCCGTGTTTTATTAAGCAATTT
AACTGAAGTAAATACTATATCTCATAGAAAAAAAGAAGACTATGAATTAAAATTATCATT
TCTTGTCATTAATAATATTCTAAAAGATGCTCAACAAAGATTAGCCTTTAGAGCTCAAAG
CTTCATTAAACAAGATATTGAAGGATTTAAAATTTCTGATAAGGATTTAATTGGTTTCTT
AAGAATAAGTGAATCGGTAAGAAAGGCTAACCTTCAACAACAAAAATTACAAAAACAAGA
CGCTAGCTTGAAAAGACTTATTTCAGAAACTCAAATCAATACACATAATAAGAATAGTGA
AGATTATGATTTAGGAAAGGTCATTTATGGTGGAGGTGAATGGTATCCAACATTACAACG
TACCTTATATATTTTAACTAAGCTTTATCATGTGATCAATCAAAATGTCTTTGAAGATAT
TGCTGAAGAAGCTATTGAACAATGTCGACTTTCTTTAGTGGAAGTAGCAAATCAAATTTA
TAGACTTAAGACAAAGGTTGATAGTCAACTTTTCTTAGTTAAAAATCTTTTATTATTTAG
AGAAAGAATTGCTCCATTTGATGCAGAATTTATTCATAAAGAAGCCCTAGATGTAGATAT
TAATACAATTAAAGATGTTGCTTTAGGTATTTTGAATAATCCAGAATCTATTTTATCTGT
TCTTTTAGGAAAAACTGTACCAAATATTTCTTCACCGTCCTCTAATATGGATGCTCGTCA
AAAAATTGATAATGAATTAAAAATGGTATGTAATTCTCTTATTAATGATATTATAGCTGA
ATGTCTTGAACAAATTAATTCTTTCCTTGTTAAGGTTTCTGCTTATCAAATGATTGAAAA
TAATAAATCCATTAAATCTCAACCGTTTGGTACTGTTGAATATATTACTGGTATTATAAA
TCATTTTAATATAAAATCAGATGAAGCCCTTATTCAAGCCAAAATAAAACTTTCTGAAAA
TTTAATGGAAGAAACTACCGAAAATATTTTGTTAAATTTAATAGTGTCAAGAATTATGGA
AGTCTATACCAAATTTTATACCATTGTATCCGCTGAATATCCTGAAAAAGATACCTTAGA
ACTCTATCGTATAATGTTAACGCCAGAACTTGCTCAAATTAAAATGAACTCACTTTGTAA
ATTAAATAATTCAAATGTTATCCATTAATAATAAACATAATAATAAACATATAATAATAA
TAAAATCATTATAACTGCATCAATAATAATTAATAATAATATATTATCAAAAGATCTACA
AATTAATAGGAA
>Locus59v1rpkm3027.34
CTACCGTGACCGGCAGAGACGTGTCCACGCTTCTTTCTCCTCTTCTCACATATCTGTATT
TAGAGTGTGATCAAAATGCCAGCTAGATTTAGTAAGAACAGAAAGAAGCGTGGACACGTC
TCTGCCGGTCACGGTAGAATTGGTAAGCACAGAAAGCATCCTGGAGGTCGCGGTTTGGCT
GGTGGTTTAACTCACCACAGAATTAACATGGATAAGTATCACCCAGGTTACTTCGGTAAG
GTTGGTATGAGATACTTCCACAAGACCCAAAACAAGTTCCACCGTCCAACTGTTAACGTT
GAAACTCTCTGGAACTTAGTTTCTGAACAAACTAGTGCCAATGCCTCTGAAACCAACATT
CCAGTTATTGACGCTAAGCGTGCTGGTTTCGGTAAGGTTTTAGGTAAGGGTAAGCTTCCA
AACAAGCCATTTGTCCTTAAGACCAGATTAATCTCTCGTAAGGCTGAACAAAAGATCAAT
GCTGTTGGTGGAAAGGTTGAATTGATTGCTTAAATTAATAACTAAATTTTTGAAGTTTTG
TATGAAAAAGATTTGTAATTGATCAAATGCAATCAAATTTAATAAAAATTAAATAGATCA
TAAAAAACTTTTCCAAAATAGAATATAACTAATTTAATTATTATAATAGAAGCTTATCGT
TTTACTCATT
>Locus59v2rpkm2.74_PRE
CCAGCTAGATTTAGTAAGAACAGAAAGAAGCGTGGACTACGTCTCTGCCGGTCACGGTAG
AATTGGTAAGCACAGAAAGCATCCTGGAGGTCGCGGTTTGGCTGGTGGTTTAACTCACCA
CAGAATTAACATGGATAAGTATCACCCAGGTTACTTCGGTAAGGTTGGTATGAGATACTT
CCACAAGACCCAAAACAAGTTCCACCGTCCAACTGTTAACGTTGAAACTCTCTGGAACTT
AGTTTCTGAACAAACTAGTGCCAATGCCTCTGAAACCAACATTCCAGTTATTGACGCTAA
GCGTGCTGGTTTCGGTAAGGTTTTAGGTAAGGGTAAGCTTCCAAACAAGCCATTTGTCCT
TAAGACCAGATTAATCTCTCGTAAGGCTGAACAAAAGATCAATGCTGTTGGTGGAAAGGT
TGAATTGATTGCTTAAATTAATAACTAAATTTTTGAAGTTTTGTATGAAAAAGATTTGTA
ATTGATCAAATGCAATCAAATTTAATAAAAATTAAATAGATCATAAAAAACTTTTCCAAA
ATAGAATATAACTAATTTAATTATTATAATAGAAGCTTATCGTTTTACTCATTAAATATT
GTGAAAATTATTTATTACTTTTTAATAAACTTATTTATTTATTAATTAAAATA
>Locus59v3rpkm0.28_PRE
CACTGGTGTCAAACGCTTCCCTTTTGACAATTTCACGTACTGTTTAACTCTCTTTTCAAA
GTTCTTTTCATCTTTCCACCAACAGCATTGATCTTTTGTTCAGCCTTACGAGAGATTAAT
CTGGTCTTAAGGACAAATGGCTTGTTTGGAAGCTTACCCTTACCTAAAACCTTACCGAAA
CCAGCACGCTTAGCGTCAATAACTGGAATGTTGGTTTCAGAGGCATTGGCACTAGTTTGT
TCAGAAACTAAGTTCCAGAGAGTTTCAACGTTAACAGTTGGACGGTGGAACTTGTTTTGG
GTCTTGTGGAAGTATCTCATACCAACCTTA
>Locus60v1rpkm2966.80
TTCATTGATATCCGTCCAAAGTACAAGCAAGATCCAGATTGGGCTCAAGTTGAAGAATAC
CTTAACGGTGGTAACCCACCAGAATTCAACTACCACAGATTCTGGGCTCAAACTGAAATT
GCTGTTGCTAACGGTCTTATTTCCATTTATGGTTTACAAAAGGATGGTTCCTCTAACAAC
GACAACAACAATTCTAGCAATGAAACTACTGTTTGCTCTGCTTCTATTACTAACCAAGGT
TACAAGTGTTGTAAGGTTGGATGCCAAACTGTTTACACTGATGCTGATGGTAACTGGGGT
GTTGAAAACAACCAATGGTGTGGATGTGGTACTGCTCCAGCTCCAAAGCCAAAGTGTCCA
GTTGCTATTACTAACCAAGGATATCCATGCTGTAAGTCCTGCGGTACCGTCTATTACACC
GATGCTGATGGTGAATGGGGTGTCGAAAACGGTGACTGGTGTGGTATGCCAACCAAATGT
TAAATAAAAATTACTAAAAAATTTTAATAAAATTTGAAAGTCAAAAGTTGAATATATTTA
AATAAATAAATAAATAAATAAAAATGTTTTATTGTTCAAAAAATTTATTATAAATAAATA
AACATTAAAATATTTTAATATATATTTAAAAAAAAATTAAATATAATTTTTATTTATATA
TATATAGCAATTAGAATTAAACACAAAGAGTTTTATAAAAAAGAAAAAAGGAAAAATTTT
ACAATTC
>Locus61v1rpkm2951.50
CCCTCTTTCTCAGTAAATTATTTAATTTATTTTAAATAAGGAATAAGAACACAAAATGCA
AAACGATAAGGGAAAACTCGTTGATCTTTACATCCCAAGAAAGTGCTCTGCCACTGGTCG
TCTTATCACTGCTAAGGACCACGCTTCCGTCCAAATCAACATTGGTGATGTTGACCCAGA
AACTGGTGTCTACACCAAGACTTTCACTACCTTTGCCTTCTCTGGTAATGTCAGATCCCA
AGGTGAATCTAACGATTCTCTTGACAGATTAGCCACTCAATCTGGTTACCTTAAGAACAC
CTGGTCTTACGTCCAATAAATGTATTAAATTGAATATAAAATTACATTAATTTAAAGGAA
ATAAAGATATATTTTGTGTTTCAAAAAAACAGCATATTATTTCAATTTGTGTTATAAATT
AATAAATAAAGTGAAGCGTCAGTAAATTTGGAATTTATAATGAGAATATATAATATAGAC
AAGAAATATAAAAGTAAATAATAAATTGCAATAAAAAT
>Locus62v1rpkm2832.22
CCCTTTCTGTGTTTGGTGTGGGAGGTGAAAATTGAACCCGCACCCTTACGTTGACCACGA
ATGACTTAACATACACGTATCATATTAGTAATACGAAATGGGTCGTGTCATTCGTGGTCA
ACGTAAGGGTGCGGGTTCAATTTTCACCTCCCACACCAAACACAGAAAGGGTGCTGCTCA
AATGAGACCTCTTGATTACGCCGAAAGAAACGGTTACGTCCGTGGTCTTGTTAAGGAAAT
CATTCACGATGCTGGTCGTGGTGCTCCACTTGCCAGAATTGTTTTCCGTGATCCATACAA
GTACCGTTTAGTTTCTACCCTTATGGTCGCTACCGAAGGAATGTACACTGGTCAATTCAT
CTACGCCGGAAAGAAGGCCAACCTTAACGTTGGTAACATTCTTCCAGTTGCTGCTATGCC
AGAAGGTACTATCATCTGTAACGTTGAAGAAAAGACTGGTGACCGTGGTTGCATTGCTCG
TACTTCCGGTAACTACGCTACTATTATTGGTCACTCCCCAGAAGATGGTAAGACCAGAAT
TAAGCTTCCAAGTGGTGCTAAGAAGGTTATTGACAATACCTGCAGAGCTCAAATCGGTAT
TGTTGCTGGTGGTGGTCGTATTGATAAGCCACTCTTAAAGGCCGGTCGTGCCTTCTACAA
GTTCAAGGCTAAGCGTAACAGCTGGCCAAAGACTCGTGGTGTTGCTATGAACCCAGTCGA
TCACCCACACGGTGGTGGTAACCACCAACACATTGGTCACGCTTCTACTCTTGGAAGATC
TGCTCCAGCTGGTCAAAAGGTCGGTCTTATTGCTGCCAGAAGAACTGGTCTTTTAAGAGG
TACCAAGGTTGTCAACGAAAAATAGATTCAGTAAATTTTAAATGTATTATATTTAAACGT
TGTCCAG
>Locus63v1rpkm2823.88
CTGGGTGATCCTGATAGCCTGCTAGTAGTCATATGCTTGTTTTAAAGATTAAGCCATGTA
TTTATAAACAATTCTATACTGTGAAACTGCGAATGGCTCATTAAATCAGTTATAGTTTAT
TTGATAGTACCATTACTACTTGGATAACCGTGGTAATTCTAGAGCTAATACATGCATAAA
ACCCTGACTTCTGGAAGGGTTGTATTTATTAAATAAAA
>Locus64v1rpkm2808.95
TGAAAACACCTATTTAATAACAAGGAAACCCCTTGCACACTGCAATTTAATCCAAGATGT
CAAAGGGAGACGCTAAAGCCGAATACTTCGTTAAGTTAGAAAAGCTTCTTAAGGAATACA
ACACTATCTTCGTTGTTAACGTTGATAACGTTGGTTCTAACCAAATGCACCAAGTCCGTA
AGGAACTTCGTGGTAGAGCTGTCATTCTTATGGGTAAGAACACTATGGTCAGAAAAGCCA
TCAGAAACATTCTTGCTGATCACCCAGATTTCGAAAAGCTTCTTCCAATTGTTAAGGGTA
ACATTGGTTTCGTTTTCACCAACGAAGATCTTAAGGAAATCCGTGATGCTGTTAAGGCCA
ATCGTGTCCAAGCCCCAGCTAGAGCTGGTGCTATTGCCCCAGTTGATGTCTACGTTCCAC
CAGGTAACACCGGTATGGAACCAGGTCAAACTTCTTTCTTCCAAGCTCTTGGTATTCCAA
CTAAGATTTCCCGTGGTACTATTGAAATTGTTAACGAAGTTCACCTTGTCAAGGTCGGTG
AAAAGGTCGGTCCATCTGAAGCCACTTTACTTAACAAGTTAAACATTTCTCCATTCACTT
ACGGTCTTACTGTTGAACACATTTACGATAACGGTAATGTCTTCACCCCAGAAGTTCTTG
ATATTACTGATGAAGATTTAATTGAAAATCTTGTTAACGGTATTAAGAACATTGCTGCTC
TTTCCTTAGAAATCAGCTACCCAACTGTTGCTTCTGTTCCACACAGTTTAGCTAACGGTT
ACAAGAACCTTATTGCTATTTCTCTTGTTTCTGACTACTGTCTTGAAAGTGTTAAGGAAC
TTAAGGAACTTCTTGACAACCCAGAAGCTCTTGCCTCCCTTCAAGCTGCTAGTGCTGCTG
CCGCCACCACTGAAGAAACTGGTGCTGCTGCCGCTGCTGAAGAAGAAGAAGAAGAAGAAT
CCGACAGTGATATGGGTTTCGGTCTTTTCGACTAAGCATAATGTAGATTATATAAGTTCA
AATAAAGAAATGTTAGAAAATCGG
>Locus65v1rpkm2767.88
TTTTCGTCAAGACTGTCAAGAACAAGGCTTACTTCAAGCGTTACCAAGTCAAATACAGAA
GAAGACGTGAGGGTAAAACTGATTACTACGCTCGTAAGAGATTAGTTACCCAAGCCAAGA
ACAAGTACAACTCTCCAAAGTACAGACTTGTTGTCCGTTTCACTAACACTGATGTTGTTG
CTCAATTCGTTTACTCCAAGATTGAAGGTGATTACATCGTTAGTGCTGCTTACGCTCACG
AATTACCAAACTACGGTATTAAGGTTGGTTTAACTAACTGGGCTGCTGCTTACGCCACTG
GTCTCCTTGCCGCTCGTCGTGTTCTTAAGAAGCTCGGTCTTGACTCCCAATACGAAGGTG
TCACTGAAGCTAACGGTGAATTCTTCGAAGTTGAAGAAAACGAAGAAGGTCCACGTCCAT
TCAAGGCTTTCCTTGATGTTGGTCTTAGACGTACTACTACTGGTAGCAAGGTCTTCGCTG
TTATGAAGGGTGCTGCTGATGGTGGTGTTCTCATTCCACACAGTGAAACCAGATTCCCAG
GTTACGACTCTGAAGAAAAGAGCCTCGACTCCGAAGTCCTCAGAGATTACATCTACGGTC
AACACGTCGCTGAATACATGCGTACTCTTGAAGAAGAAGATGAAGAAAAGTACAAGAAGC
AATTCTCCAGATTCATTGCTGCTGGTGTTTCTGCTGACGATCTTGAAGGTATGTACGCTG
AAGCTCACAAGAAGATCCGTGCCAACCCAGAATTCACCAAGAAGGAACGCGCTCCACTTA
CCGAAGAACAAAAGACTCAACTCAAGAAGTTCAAGACCCAAAAGCGCAACCTCAAGCAAA
GAAAGGACCGTGTCAGACAAAAGATTGCTGCTTT
>Locus66v1rpkm2765.60
GGTATTAGCAGAGACAGTCGTCACAAGCGTAACGCTACCGGTGCCAAGCGCGCCCAATAC
CGTAAGAAGAGAAAGTTCGAAATGGGTCGTCAAAACTCTTTAACTAAGCTCGGAAGCAAG
AAGATCCACACCATCAGAGTTAGAGGTGGTAATCTTAAGTACAGAGCCTTAAGATTAGAT
AGCGGTAACTTCTCCTGGGGTTCCGAAACTATTACCCGTAAGACTCGTATTGTTGCTGTT
GTCTACAACGCCTCTGATAACGATCTTGTCCGTACTAACACTCTTGTCAAGAACGCCATT
GTTCAAATTGATGCTGCTCCATTCAGACAATGGTACGAAACCCACTACGGTGTCGTTCTC
GGAAAGAAGAAGGCCGATGAAGAAACTACCAAGGTCTCCAACAAGGTCCAACGTAAGCAC
GAATCCCGTAAGGCTCAAGCTGAAATTGAATCTAACATCAAGGACCAATTCGCTGCTGGT
CGTCTCTACGCCTGTATCTCCTCCCGTCCAGGTCAATCCGGTCGTGCCGATGGTTACATC
TTAGAAGGAAAGGAACTCGACTTCTACGTCAGAAAGATTAAGTCTAAGAAGC
>Locus67v1rpkm2722.18
TGCACTTTTTAAATTTTTAAATTAGTATAATAATAATTTAAACAACATGATTCTTTACCG
TGACGTTATCTCTGGTGACGAAATCGTCTCTGATGCTTACAAGATCACTGAAATTGGTAA
CGGTGTTGCCATTGAAGTTGACTGTAAAATGATTACCGTTTCTGGTAACCAAGATTTCGA
TATTGGTGCTAACCCATCTGCTGAAGAAGAAGATGATGGACCAATCCCAGAAGATGCTGA
AGTTGTTAACAACGTCGTTTACTCTTTCCGTCTTCAAGAAACTCAATTCGATAAGGCTTC
TTACAAGATCTACATGAAGGGATACATGAAGTCCATCAGAAAGTACCTCCAAGAAAACAA
CCCAGAACGTGTTCCAGAATTCGAAAAGGAAGCTGTTGTTCTTTTCAAGAAGATCCTTGC
CAACTTCAAGGATTACGAATTCTACGTTGGTGAATCTATGGATCCAGATGGTGCTGTCCT
TCTTCTTAACTACAGAGAAGATGGTGTCACTCCATACTTCACTATTTTCAAGGATGGTCT
TAAGATTGAAAAGTTATAAGTTCATATAACGATACATTTATAAGAGA
>Locus67v2rpkm201.44_PRE
ATAATAATTTAAACAACATGATTCTTTACCGTGACGTTATCTCTGGTATGTAAATATGGA
GCAATGGAATAAAAAATAAGAAAACCAAAATGTTGTACAGAAATTAATTATTTTTATCGT
ATTATATATAAATATTTTATTAAAATTTAAAAGGTGACGAAATCGTCTCTGATGCTTACA
AGATCACTGAAATTGGTAACGGTGTTGCCATTGAAGTTGACTGTAAAGTAAGTGAAAAAA
AAAATATTATTACAAATTTGCAAAATATGTTTATAAAAGAAGTGATAAAGAAATATGAAT
ATAAAGAAAGAAAATTAATGTATAAATTATAATGTTCTTAAATATTATTATAAAAATAGA
TGATTACCGTTTCTGGTAACCAAGATTTCGATATTGGTGCTAACCCATCTGCTGAAGAAG
AAGATGATGGACCAATCCCAGAAGATGCTGAAGTTGTTAACAACGTCGTTTACTCTTTCC
GTCTTCAAGAAACTCAATTCGATAAGGCTTCTTACAAGATCTACATGAAGGGATACATGA
AGTCCATCAGAAAGTACCTCCAAGAAAACAACCCAGAACGTGTTCCAGAACT
>Locus68v1rpkm2682.60
ACTTAAAAGAAGAAATAACGGACGTAACAAGCACGGTCGCGGACACGTTAAATTTGTTCG
TTGTGCCAACTGCTCCAGAGCTGTTCCAAAGGATAAGGCCATCAAGAGATTCTTAATCAG
AAACATGGTCGAAGCCGCCGCTGTTCGTGATATTGCTGAAAACTCCGTCTACGACAATGT
TGTTCTTCCAAAGCTCTACATTAAGATGCACTACTGTATCTCTTGTGGTATCCACAGTCA
CATTGTCCGTGTTCGTTCTCGTGAAGGTCGTCGTAACAGAGCTCCACCACAAAGATTCAG
ATTCAACAAGGACGGAAAGAAGGTTACTCCAAACAAGGCCTAAATTAGACATTAAAGCCT
AGTTCTTTTTTAATTGTTGGAAATTTCAAAATAAATAAAAATTTTTTTGAAACAAAATTA
AACAGTAAAAAAAAAAAAAA
>Locus68v2rpkm56.70_PRE
ATGTTGTTCTTCCAAAGCTCTACATTAAGATGCACTACTGTATCTCTTGTGGTATCCACA
GTCACATTGTCCGTGTTCGTTCTCGTGAAGGTCGTCGTAACAGAGCTCCACCACAAAGAT
TCAGATTCAACAAGGACGGAAAGAAGGTTACTCCAAACAAGGCCTAAATTAGACATTAAA
GCCTAGTTCTTTTTTAATTGTTGGAAATTTCAAAATAAATAAAAATTTTTTTGAAACAAA
ATTAAACAGTAAAATATAATGGATGCATTTTAAAATATTTAAGTTTTGTGTTTAAAAATA
AGAACGTAATGTGGAGGTGTAAATGTATTGAGGAAAAAATAGACAAACTAAAAGGTAATA
ATAAATTAGTAGATATAGTGTTGTAATTTTAAATATTAGAGAGTAATAGTATAGGTAAAA
ACATGTGAAATAAACCATGATTGTTATTAGCCTTCTTTCAATAAAGTA
>Locus69v1rpkm2640.40
AATTTGCTTATAGATTAAACATGGCGGACCAAAATCCGACCGAAGGTCAACAACGTGGTG
GTTTCGGACGTTCTCGTCGCGGTAGAAGTGATCGTGGTAAGTCTGATGATAAGGGTAAGT
GGGTTCCAGTTACCAAGCTTGGTCGTTTAGTCAATGCTGGTTTAATTGGTTCCATTGAAG
AAATTTACCTTTACTCTCTTCCAATTAAGGAATACCAAATTGTTGATTACTTCCTTAAGA
ACTTAAAGGATGAAGTTATGAAGATCATGCCAGTTCAAAAGCAAACTCGTGCCGGTCAAA
GAACTCGTTTCAAGGCTTTTGTCCTTATTGGTGATTACAACGGACACATTGGTCTTGGTG
TTAAGTGCTCTAAGGAAGTTGCCACTTCTATTCGTGGTGCCATCATTCTTGCTAAGTTAA
GTATCGTTCCAGTTCGTCGTGGTTACTGGGGTACCGTTCTTGGTGAACCACATACTGTTC
CATCTAAGGTTACTGGTAAGTGCGGTTCTGTTATCTGTAGATTAGTTCCAGCTCCACGTG
GTACCGGTATTGTTGCTGCTCCAACTCCAAAGAAGGTTCTTCAACTCGCTGGTATTCAAG
ATGTTTACACTACTTCCCGTGGTAGTACTCGTACCTTAGGTAACTTTGTCAAGGCTACTT
TCGCTGCTATTGCTGATACTTACTCTTACCTTACTCCAGATCTTTGGGCTGAAACCGAAT
TCGATATGGTTCCATTCCAAAGACACTCTGATTTCTTAGCCCAAACTGCCAAGAAATCCA
GCTACTAGATTATTTAAAAAATAATATTCTTTTAGCAAAAAATAAAAATAATAAAAAAAA
TTAAAAAAATATAAATATATATAAATCTAAAATTTTTTGGTAAAATATTGTGTTACAAAA
TGTATTTGGGAAGGGTTGTTTGTTTAAATAATAGATTCAGTACTTTAGTTATTGAATTTT
GGAATTTGTTAC
>Locus70v1rpkm2623.25
ATTTATTTTTTGTTGTGAGGTGAATATTCACGATTTGCAACATGGTTAGATCAGGTATTG
CTATTGGTCTCAACAAGGGACACGTTACTACTCAAAGAACTCTTAAGGCTAAGCCAAGCA
CTAAGAAGGGTCAAAACACCAAGCGCAGAGTCTTAGTCAAGAATGTCATTCGTGAAATCG
CCGGTTTCGCCCCATACGAACGTAGAGTTATTGAATTATTAAGAAACTCCAAGGATAAGC
GTGCTAGAAAGTTAGCTAAGAAGAGACTTGGTACTTTCGTTCGTGCTAAGAAGAAGGTTG
AAGAACTCAGCAACGTTCTTACTGAATCCAGAAAGCACCACTAAACGAATTAAATTCAAT
AATAATTTAATAAAGTTCATAATCAAAAATTATAAAACAAAAATAGATGATTCAATAAAA
GTAGAATGTGTATTAAGTTTTGTGTGAAGAATGTATTAAATTTTAAATGAATTCCAGTAT
TTTGGTTGTAATTTAAATAAAGTATACCAATATTATAAATTTAAAGTCGGATTTTATCAA
CAAAATTA
>Locus71v1rpkm2577.38
AGATGGCCACTACTAAAACTATTGATGCTGTGGTTACCCGTGAATACACCATCCACCTCC
ACAAGCTTGTTCACGGAAAGTCCTTCAAGAAGCGTGCTCCACAAGCCATGAAGGCCATCC
GTAAGTTTGCTGCTGAAGCCATGAAGACCGCTGATGTTCGTCTTGACCCACAACTTAACA
AGGAAATCTGGACTCGTGGTATTAAGACCGTTCCACACCGTGTTCGTGTCAGATTATCTC
GTCGTCGTAACGATGATGAAGAAGCTAAGGAAAAGCTCTACACCTACGTTAGCTACGTCC
CAGTTGCTTCCTTCAAGGGTCTCCAAACCCAAACTGTTGAAGAAGAAGCTTAAATTTCCT
AATGTAATTTAAAGCAAATTTACAGAAATAAAAATTAAAAAATCAAAAAAAAATAGAATA
AATTAAAATTTATTGATATATTAATGGAATAAGTGTTAAGAAGTAGAGTACATAATGGAA
TTATAATTAACAAAATTTTAATTGGAATAGAAAAATGGGATTTTGAATTCGGAAAGTGGG
ATATATAAAATAATGGAATAATTATAAGAGTATTAAAGAAGTAAATATATTTAACACTTT
ATGAAATATAGTTTTTAAAATTTATTTTGGAATAGTTTAAAGCAATAAATTTAAAGTGAA
ATGACGGAAGGGTATTTGTATGATGTGTGTATGTAT
>Locus72v1rpkm2571.12
AAGAACAAAATGGCCGCAACTTTACCAGCGGAAATTATGAACAACGAATCTTCCACCCCA
CGTCTCTTCAACAAGTGGAGTTACGAAGAAGTTCAATCCAAGGAACTTTCTCTTGCTGAT
TACCTCCAAATCAGTCACCCAGTTTACCTTCCACACACTGCTGGTCGTTACCAAGTCAAG
AGATTCCGTAAGGCTCAATGTCCAATTGTTGAACGTTTAACCAACTCTCTTATGATGCAC
GGACGTAACAACGGTAAGAAGCTCATGGCTACCCGTATTGTTAAGCACACTTTCGAAATC
ATCCACCTCCTCACTGACCAAAACCCAATCCAAGTTTTATTAGATGCTATCACCAACACT
GGTCCACGTGAAGATTCCACCCGTATTGGTTCATCCGGTACCGTCAGAAGACAAGCTGTT
GATGTTTCTCCATTAAGAAGAGTCAACCAAGCTATCTGGCTCCTTACCACTGGTGCCCGT
GAAGCTTCCTTCAGAAACATCAAGACCATCGCTGAATGTCTTGCTGAAGAATTAATCAAC
GCTGCTAAGGGTTCCTCCAACTCTTACGCCATCAAGAAGAAGGATGAAATTGAACGTGTC
GCTAAGAGCAACCGTT
>Locus72v2rpkm5.47_PRE
GTTACGAAGAAGTTCAATCCAAGGAACTTTCTCTTGCTGATTACCTCCAAATCAGTCACC
CAGTTTACCTTCCACACACTGCTGGTCGTTACCAAGTCAAGAGATTCCGTAAGGCTCAAG
TATGTATAAAAATAATAACGCAAAAATTCAATTTAGATATGATATTAAAAAAAATAAATA
TATTATGAAATACAATAGTGTCCAATTGTTGAACGTTTAACCAACTCTCTTATGATGCAC
GGACGTAACAACGGTAAGAAGCTCATGGCTACCCGTATTGTTAAGCACACTTTCGAAATC
ATCCACCTCCTCACTGACCAAAACCCAATCCAAGTTTTATTAGATGCTATCACCAACACT
GGTCCACGTGAAGATTCCACCCGTATTGGTTCATCCGGTACCGTCAGAAGACAAGCTGTT
GATGTTTCTCCATTAAGAAGAGTCAACCAAGCTATCTGGCTCCTTACCACTGGTGCCCGT
GAAGCTTCCTTCAGAAACATCAAGACCATCGCTGAATGTCTTGCTGAAGAATTAATCAAC
GCTGCTAAGGGTTCCTCCAACTCTTACGCCATCAAGAAGAAGGATGAAAT
>Locus73v1rpkm2569.18
GAATTATACAAAAGAAAGCAATCCGATGTTCTCGGATTCCTTGGTAGAATCAGAAGCTGG
GAATACAGACAATTAAACGTTATCCACCGTGCCAGCCGTCCATCTCGTCCAGACAAGGCC
CGTCGTCTCGGTTACAAGGCTAAGCAAGGTTACGTTATCTACCGTATTCGTGTCCGCCGT
GGTGGTCGTAAGAGACCAAACCCAAAGGGTATTGTTTACGGTAAGCCAGTTCACCAAGGT
ATTGCTGAACTTAAGTACCAACGTGCTTCCAGAGCTACTGCTGAAGAACGTGTTGCCCGT
AAGTGCGGTAACCTTCGTGTCTTAAACTCCTACTGGGTCAACGAAGACTCTACCTACAAG
TACTACGAAGTTATCCTTGTCGATCCATCCCACAAGGCTATCCGTCGTGATGCTCGTATC
AACTGGATTGTTAACCCAGTTCACAAGCACCGTGAAGCTCGTGGTCTTACTGCTACTGGT
AAGAAGTCCAGAGGTCACCAAAAGGGTCACAGATACAACAACACTTCTGGTTCCGGAAGA
AGAGCTA
>Locus74v1rpkm2540.76
AAACGTCAGGATGCCTTTGGCCGTAGATCTTCTTAACCCATCAGAAGCTTCTGAACAACG
TCAACACAAGCTTAAGAGACTTGTCCAATCTCCAAACTCTTACTTCATGGACGTTAAGTG
TGCTGATTGTTTACAAATTTCTACTGTCTTCAGTCATGCTCAAACTGTTGTTCTCTGCAG
TGGTTGTGCTACTGTCCTTTCCCAACCAACTGGTGGTAAGGCTAGATTAACTGAAGGTTG
CTCTTTCCGTAGAAAGCCAAACTAATAAAATAGCGTTTATTTTATTTAATAAATTCAATA
TAATAAATTAAATGTATTTGTGGTTAACTGAAATTACAAATCAGCCAAATAAATAATTTA
ATATATTCAAATAATGATAAAAAATTTATAATATTTATTAATAATTAATTCGTGTTAAAA
GGGTGTAAATAATAGTTTAGTTGAAAATTACTAAGGAT
>Locus75v1rpkm2496.77
TTTAATTATATAAATTTTTAAATAAAAAAAATTTTTAATTTTATTAAATGGATTTTAAAA
TATTAAAATAAAAAATTTTATATTATAATATATCATATCTATTAGAAATGAACGTATAAT
ATTTGATGATGTTGAAAAAATTTTTTTTCTATAAATATAGAAAAAAATCACCATCCTGAT
TTTTTCTTCACACTCTATTAAATATTTTATTACTTTTTAAAATATTAAATAACAAAAACT
TTTAAAATTCAACATGGTTATTAAGGTCGGTATTAACGGTTTCGGTAGAATTGGTCGTTT
AGTCTTCCGTTCTTCCTTCGAAAGAGATGACATCGAAGTTGTCGCTGTCAACGATCCATT
CATTAACCTTGACTACATGGTTTACCTTACTAAGTACGATTCTACTCACGGACGTTTCAA
CGGTACCGTTGAAACCAAGGGTGACAAGTTAGTTGTTAACGGTAAGGAAATTTCCGTTTT
CGCTTGCAGAAACCCAGAAGAAATTCAATGGGGTGCTGCTGGTGCTGATTACGTTGTTGA
ATCCACTGGTGTCTTCACTCTCACTGAAAAGGCCTCCCTTCACTTAAAGGGTGGTGCCAA
GAAGGTCGTTATCTCTGCTCCATCCAAGGATGCCCCAACCTTCGTTGTTGGTGTCAACCT
TGACAAGTACGACCCATCCATGAACGTTGTTTCTAACGCTTCCTGTACCACTAACTGTTT
AGCTCCACTCGCTAAGGTTATCAACGACAAGTTCGGTATTGTTGAAGGTTTAATGACCAC
TTGCCACGCTACCACCGCCACCCAAAAGACCGTCGATGGTCCATCCGGTAAGGACTGGAG
ATCTGGTCGTGGTGCTGGTCAAAACATCATTCCAGCTTCCACTGGTGCCGCTAAGGCTGT
TACCCTCGTCATCCCAGAACTTAAGGGTAAGCTCACTGGTATGTCTTTCCGTGTCCCAAC
TCCAGATGTTTCTGTTGTTGATCTTACCTGCCGTCTTGCTAAGGAAGCTACCTACGAAGA
AATTAAGAACGCTGTTAAGGAAGCCTCTGAAGGTTCTCTTAAGGGTATCTTAGGTTACAC
TGAAGACGCTGTTGTTTCCTGCGATTTCACTTCTGACAAGCGTTCCTCCATCTTCGATGC
TGCTGCCGGTATTGCTCTTAACTCTACTTTCGTTAAGCTCATCTCCTGGTACGATAACGA
ATTCGGTTACTCTAACCGTGTTCTTGATCTCATTGCCTACATGGACTCCAAGAACTAAAT
TTGTTAAAATTTAATTTGTAATTGAAGCCAGAAATATTTCATTCAACATAATATTTGAAG
ATGAGATATAAACCATAAATAATATCAACCTTTATATAATAATTTAAATAATTGAAAAAT
TTCCCCACTTTTTTAATTAAGAATTTTTATAAAATATTATGCTGTAGGAAATAAATCACT
ACCCATAATATAAAAAAGCAAATAAAAATAAAAAATGAAATAAAAAAATAAACAAATTAA
TCAAAACAAAAAAA
>Locus76v1rpkm2471.29
AATTAAATAGTGTAGGTAATTTCATGAATTTATTTATTATTAAATGATGTTTTTTTTTTA
ATTATGATGATGTTTAAGTGATTGAAAACAATATAAAATATATTGTTTTTGAAAACTTTA
AGTAAAACAAAATGGATGAATTATGCATCCATCATTGATTAAAGTTTTATTATTATTTAT
TATAAAATATATAAATGGTAACTAAATGAATTGAATTATTATAATAATTAAATAGTAGTC
ACAATGGTTACTCCAATCAACAAGACTAAGATTGTTAAGAAGCACACTACCAAATTCTTC
CGTCATCAATCCGACCGTTTCAAGAGAGTTGATGCCTCCTGGAGAAAACCAAAAGGTATT
GATGGTGTCGTCCGTAGACGTTTCCGTGGTACCATTAGAATGCCAAAGATCGGTTACGGA
TCCAACAGCAAGACCCGCGATCTCTTACCAAATGGTTTCAAGAAGTTCGTTGTTTCCAAC
GTTAAGGATTTAGAACTTTTACTCATGCACAACCGTACCTACGCTGCTGAAATTGCTCAC
AACGTTTCTTCCAAGAAGAGAATTGAAATCGTTGAACGTGCCAAGCAATTAAACGTTAAG
GTTACTAACGCCCAAGCTCGTGTTAGAACTCAAGATAACGAATAAATTATTCAATAGACA
AAAATTGTTAAAATCCTTAATAAAGTATTGTGACTTTTATATAAAAAAATACTATCATAT
CAGTGTGAACGTAGAAATATTATAAAGTGTTTTTTTATAATTGGAATTTAATAAGATGTT
AATATTCAAATACAAATAAAAAACAGGATAATTAAATATTATGATGAACTATGTAAATTA
TAATTTAAAAGAAAAATATAAATACATTTATTATAAGGAGA
>Locus77v1rpkm2428.38
CCGCTCTCAAATTTTATTTGTAAGGTAGTGTCACCGTCGTAAGAAACATATTTAAAATGT
CTTACGTCGCACAAGATAAGAAGGGTGTTGAAGAAGTTTCCAAGATTCACAGAATCAGAA
TCACTTTAACTTCCAGAAACGTCAAGTCTCTTGAAAAGGTCTGCTCTGACCTTATTGCTC
GTTCCAAGGAATCCAACCTTAAGGTTAAGGGTCCAGTCCGTCTCCCAACCAAGGTTCTCC
GTATCACCACCAGAAAGACCCCATGTGGTGAAGGTTCCAAGACCTGGGATCGTTACGAAA
TGAGAATCCACAAGAGACTCATCGATCTTCACTCCCCAAGTGAAATCGTTAAGAAGATCA
CTTCCATCTCCATCGAACCAGGAGTTGAAGTCGAAGTTACTATTGCCAACAACTAAGTTA
ATAGGACTTTGTAATAAATACAAATAAAATAAGACAAATAAAAAAATTTAAAAAAAATAT
AAAAAAATTATAAAAAATTATATAAAATAGAGAATGTGTAATGGATATTAAGAAAAATTT
TGAAAAAATGTTGTATATCAATTAGTAAATTTTTATTATTTAAAAAATGAAAAGATTATT
ATATAAT
>Locus78v1rpkm2418.76
GTGTAATAGAAGAATAAAGGATAATCAACATGTCTGCTGATCTTGTCTGGCAAATTGTTA
AGAACAACAACGCTTTCCTCGTTAAGAAGAACGGTGTCCAATTCTCCTCTGAACCAGGAA
ACCTTAAGAACCTTAACTCTTTCAAATACTCCGGTATTGCCAACAACAAGTCCATCACCA
TTGGTGCCACTGAAAAGGGTGTTTCCGTTTCCGTCTCTAAGGCTGCCAACAAGAACCTTA
AGGCCACTACTGTCGAACTTAAGAAAGGTGCTCGTCCTTCTGCCGTTGCTGTAAAGAACA
TCCTTAAGGCTTACCGTCCAGACCTTTCCAAGGATGCTGCTGCCCGTGTTTCTGCTATTC
TTAAGTCCAAGAAGCCAGTTAAGGCCATCAAGAAGAGAGAACAAAAGGGTGCCCGTAAGG
TCAGAGCTTAAGTAATTGGGAACAACAATTAGAAAAATTGTTTTATCTTGAAAACAAGAA
TAAACGATAAAAATATAAATCAAATTTCAATTTTGTGAATTGTTGAAGTGTCAAATTAAT
TCAAATAATTAATATATTATTTTATATTTAATAAGGAGAATTTGAGGACATGAATTTTTT
AAATCAATTTTAAAAATTTCAGAGTTTTTTATTCTAATAAATGTTAAACGGATACAATTA
TTAAAGTTTTCAGTATAACAGCA
>Locus78v2rpkm0.83_PRE
AACCTTAAGGCCACTACTGTCGAACTTAAGAAAGGTGCTCGTCCTTCTGCCGTTGCTGTA
AAGAACATCCTTAAGGCTTACCGTCCAGACCTTTCCAAGGTATGTATATTGTGAATTTTT
ATTATTTATATTATAATCATTGCATCATGCTAGAACCCATTTGGATTCGTAACATGAGAA
CTGGGCGTATATTTGATGCTAAATAAATACCATGAGAATTTTTTTTTAAATATTTATTTA
TATATATTTGAATTATTCTAAATGGTAAAATTTTTATATTATATTATTAGGATGCTGCTG
CCCGTGTTTCTGCTATTCTTAAGTCCAAGAAGCCAGTTAAGGCCATCAAGAAGAGAGAAC
AAAAGGGTGCCCGTAAGGTCAGAGCTTAAGTAATTGGGAACAACAATTAGAAAAATTGTT
TTATCTTGAAAACAAGAATAAACGATAAAAATATAAATCAAATTTCAATTTTGTGAATTG
TTGAAGTGTCAAATTAATTCAAATAATTAATATATTATTTTATATTTAATAAGGAGAATT
TGAGGACATGAATTTTTTAAATCAATTTTAAAAATTTCAGAGTTTTTTATTCTAATAAAT
GTTAAACGGATACAATTATTAAAGTTTTCAGTATAACAGC
>Locus79v1rpkm2357.36
TTTAACATTAAGTTATTAATATCATTTAAATGTTATTTTAATTTAAATTAGCTGCTAAGG
CTAGTGGTTCCTACCTCCGTGTTCACTTCAAGGTATATATTATAAAAACTTAGAGCATAA
ATAAATATTGATTTTATATTATGAATTGTGTTATTAACTACAAAAATATTATTTAAATTC
ACTTCAAGAACACCAGAGAAGCTGCCAAGACCATCTCCGGAATGAAGCTCTCTAAGGCTG
TTAAGTTCTTAAATGATGTTAAGGAAATGAAACAATGCGTTCCATTCAGAAGATTCTCTA
AGGGTGTTGGTCGTTGTGCTCAAGCTAAGCAACACAACATTTCCCAAGGTAGATGGCCAG
TTAAGAGTGCTGAATTCTTATTAGGTCTTCTTAAGAATGCCGAAAGCAATGCTGAAGTTA
AGGGTCTTAACATGGAAAACCTTGTCATCAAGCACATCCAAGTTAACCAAGCTCCAAAGC
AACGTAGAAGAACTTACAGAGCTCACGGTCGTATTAACGCTTACTTAAGTCACCCATGCC
ACATTGAAATCATTGTTGCTGAAGAACAAGAAGCTGTTGAAAAGGCCGCTGAAAAGACTG
TCTCCTTAAACAAGAGAATGGCTGCCAGAGCTGCCAGAATTGCCGCTTTCTAAATTTGAT
GTGTATACAGATTAAATTTTAATAAAAAAGAATTTAAAATTATATATCCTAATATAAAGT
TAAATGTTTTTCAATTAATATTGTGTAGTTTATGAATAATGGACGAGAAAATTATATAAT
TCAAACATATTAGTTAAGTCAACATGGGAACGAAAGCAAATAAAGATATTTTTTAAGGAT
GGTAGAAAAAGTGGATTATTGTTTATATGAATAGATATTTTATGTACAAATCGGAGAAAA
TGATTGATAAGCTATGTTAATTTAATATAGTGTACAGTAAAATATTTAAATTCCTACTTG
GGGGAAGAAGTTTTAACACTATTAATTACAATTCAAGGAAATGGAAAGAAATTTGCAAGT
GTCAGATTCAATCTGGCACTTATGAAGGAACATCATTCTTGACGGTAACAGCGGAACTTC
TAACCAAAATCATGCCTTTTGCTATTGGCCAGCAATGGACCATGTTCAAAAGGTTTGAAG
CAGCAGCCAAGAGCGTCAATGCTGAAGAAGCAGTAAGACAGGCCAGGAAGGCCAGCGCAA
CCAATAGAGATCATAATTTTGTCCCATGATAAAATTTTGATCTTTGGCTCGGTGTCCCAT
TGGAAGTCAACAACTACAATTATTGTGCATTAGTATAAAAGTGGCTTTCTTACTTTAATT
AATATTACTAGAATACATTCTACCCAATTTTTTTTTTTATTTGTGTTTATTTTTTTATAA
TAGGTATTATAATTTTAATTAAT
>Locus79v2rpkm0.09_PRE
GTATGATTATTCTAGAGTGTACAGTAAAATATTTAAATTCCTACTTGGGGGAAGAAGTTT
TAACACTATTAATTACAATTCAAGGAAATGGAAAGAAATTTGCAAGTGTCAGATTCAATC
TGGCACTTATGAAGGAACATCATTCTTGACGGTAACAGCGGAACTTCTAACCAAAATCAT
GCCTTTTGCTATTGGCCAGCAATGGACCATGTTCAAAAGGTTTGAAGCAGCAGCCAAGAG
CGTCAATGCTGAAGAAGCAGTAAGACAGGCCAGGAAGGCCAGCGCAACCAATAGAGATCA
TAATTTTGTCCCATGATAAAATTTTGATCTTTGGCTCGGTGTCCCATTGGAAG
>Locus80v1rpkm2278.99
AATCTTTAACTTCCTGTACTGTATAATTTATTGTATACCAACAACTTGTATAATTAACAG
CAATGCCACATTCATTCGGTCTTAGAGCTAGAACCCGTCACTTATTCGCCAGAGACTTCC
GTACCTCTGGTCCAATTAAGTTATCTACTTACTTAAAGACTTACCGTGTTGGTGATATTG
TTGATATCAAGGCCAATGGTGCTGTCCAAAAGGGTATGCCACACAAGTTCTACCACGGTA
AGACTGGTGTTATCTACAACGTCACTAAGACCTCTGTTGGTGTCATCATTAACAAGCAAG
TCGGTAACAGATTCATGGAAAAGAGAATCAATGTCCGTATTGAACACATCAAGCACTCTA
AGTGCCGTCTTGATTTCCTTAACCGTGTCAAGAAGAATGCTGAATTAAAGGCTGCTGCTA
AGGCTGCTGGTACTCGTGTCAATGTCTGCCGTCAACCAGAACAACCACGTAACGCCCGTT
TCGTTTCTACTAAGGGTAATGTTCCAACTACCATCGCTCCAGTTCCATACGAAGCTCTTG
TCTAAGCAAAATTGACGAATATTATGTTTGTTGGAAAAGTTCTCTTAAACATTTTTTTAT
TAAAAGTAAAAACATTGTAAAGAGTAAACTAGATCAATAAAATATTTTAAACAATAAAAC
TATAAATTATACGAAAATTAAAAAAATCATATTATACTAATATTTTAAAAATCTCGTATA
TAACATATTTAACTATCATATTTAACTAATTATTTATTACTTAATCATTTTTAAAGCCAT
TTATTATCTTTTTTTATAGATACTATTTAAAATATTTTAAATAAACGAAGAGATATATTT
CAATGAAGTAATTTTATTTATGAAGTAAAATTTTGTATAATCAGTATATTAGAAAATATA
AGAAATTTGGAGTAAAAACAGTATAAAATAAGCCTATTATCACCGAAAATAGTCAAATGT
AATATTAAATATAATTGATGTATAATATGAATGTCAGTATAAATATTGGAAAATATTTAG
CATAGTTTGTCAAAATACAACAATCCATCCATCAATTTTATAGAGAATAGAGATTGTATT
AAAATAGTGGTAAAATTAAGACAATAAATAGGCTTAAATAAACAAAATATAGATTAATAA
AAATTGG
>Locus81v1rpkm2267.54
TTCTTTTTCTTGATAATTGGTCTTAATTTCCGTCAGGAATTGTCATCATGCAGATTTTTG
TAAAGACCCTTACCGGAAAGACTATCACCCTTGAGGTTGAATCTTCCGACAGCATTGTTA
ATGTAAAGAACAAGATCCAAGAAAAGGAAGGTATTCCACCAGATCAACAACGTTTAATCT
TCGCTGGTAAGCAATTAGAAGACAACCGTACTCTTTCCGACTACAACATCCAAAAGGAAT
CCACCCTCCACCTTGTTCTCCGTCTTCGTGGTGGTATCATTGAACCATCTCTTAAGGTTC
TTGCTTCCAAGTACAACTGTGATAAGATGATCTGCCGTAAGTGTTACGCTCGTCTCCCAC
AACGTGCCACTAACTGCCGTAAGTGCCACAGTAACCAACTTCGTCCAAAGAAGAAGCTTA
AATAAGCAATTAAAATTCTGTATAAAAAATCTTTTATTATTAATAATAAAAAGATACCAA
TTATTTATAAATATAAATCAAGAAAACAAAGTAATATTTTTTTAAGTGTTATGTACAAAA
TATTGAAGAATTATAATTATTAAATTTGTTATATTAATTTGGG
>Locus81v2rpkm873.93
AAAGACTATCACCCTTGAGGTTGAATCTTCCGACAGCATTGTTAATGTAAAGAACAAGAT
CCAAGAAAAGGAAGGTATTCCACCAGATCAACAACGTTTAATCTTCGCTGGTAAGCAATT
AGAAGACAACCGTACTCTTTCCGACTACAACATCCAAAAGGAATCCACCCTCCACCTTGT
TCTCCGTCTTCGTGGTGGTATCATTGAACCATCTCTTAAGGTTCTTGCTTCCAAGTACAA
CTGTGATAAGATGATCTGCCGTAAGTGTTACGCTCGTCTCCCACAACGTGCCACTAACTG
CCGTAAGTGCCACAGTAACCAACTTCGTCCAAAGAAGAAGCTTAAATAAGCAATTAAAAT
TCTGTATAAAAAATCTTTTATTATTAATAATAAAAAGATACCAATTATTTATAAATATAA
ATCAAGAAAACAAAGTAATATTTTTTTAAGTGTTATGTACAAAATAGAGAATAATTATAA
TTATTAAATTTGTTATATTAATTTGGGTACATTATAAACAGTAAACTAATCATGTCATTA
ATAAAAGGATCATAAAATCAAGTGTTTGAAATTTAAAGGAAGATTAATACAAATCATGTA
ATAGTATTATTATGGAAATTGGATTGTTTAAATAAATGAAGAAAATAGATATTACTGGAA
TGTTATTATAAGGTCAATGGTTGAAATTATTATACAAAATATGGAAAGTTGTTTAGAATG
GAC
>Locus81v3rpkm612.34
ACTCTTTCTGACTACAACATTCAAAAGGAATCTACTCTTCACCTTGTTCTCCGTCTTCGT
GGTGGTATCATTGAACCATCTCTTAAGGTTCTTGCTTCCAAGTACAACTGTGACAAGATG
ATCTGCCGTAAGTGTTATGCTCGTCTTCCACAACGTGCCACTAACTGCCGTAAGTGCCAC
AGTAACCAACTCCGTCCAAAGAAGAAGCTTAAATAAGCGGTTAAAATTCTGTATAAAAAA
TCTTTTATTATTAATAATAAAAAGATACCAATTATTTATAAATATAAATCAAGAAAACAA
AGTAATATTTTTTTAAGTGTTATGTACAAAATAGAGAATAATTATAATTATTAAATTTGT
TATATTAATTTGGGTACATTATAAACAGTAAACTAATCATGTCATTAATAAAAGGATCAT
AAAATCAAGTGTTTGAAATTTAAAGGAAGATTAATACAAATCATGTAATAGTATTATTAT
GGAAATTGGATTGTTTAAATAAATGAAGAAAATAGATATTACTGGAATGTTATTATAAGG
TCAATGGTTGAAATTATTATACAAAATATGGAAAGTTGTTTAGAATGGACTATGTAAAAT
TTTATAAAGATTAATAAAG
>Locus82v1rpkm2248.54
ATTAATTCTTATCAAGAATATAATAAACTAAAATTTAATTAATTAATTTAATCTTGATAT
AATATTTAAAAACAAATATATTATATATATTATTATATATATAATATATTGTAAAAGTTA
AATTATTTAAAAAGTATTATAAATTGTAGAATAAAAATATTAAAATAATACTAAAAATTC
AAAATTAAAATTTATTCATTTAAAAAGTAGCAAAGATGGGGGGTTTATTTGAATCAATAG
ATTTTGAAGAAATGCATAAATTTATGAATAATACTCAAGATATTGAGTTTATTGAAAGTT
ATAATAGAAAAAAAGACATAATGAAAAAAGTTTACTTGGTAATATTTATAATATATATGG
TAATAGGAATTTTTTCTTTAGGAATGTTTTATCATTTGAGAAATTGGTACATTATTAAAC
AAAGAAATTTTAATTTAACATTTACTAATGGTATATCTGCCTTTTTCAGTGGTGCAATGA
CTTTATTGGTTCAATTCTATGAAAATGTCCCATGTCCAGTTAATTTATATACTTCTGATG
TAGTCAATCCATTCTATAATGCAATATTTTTAAGTAGAAGTTTAAGAATTGTATTGTTAT
ATCATTTCAACATTTTTAAAGTTACTGCTTTAAAAAAGAAAAGTGGTAGATTTAAATTAA
AAGAATCCTACATAGGAGAGAAGGAACCAAATTATTATCTTCCAAAAATTTATAATAAAG
TAGACAAAATTATTTATGGAGTTATACTTATCCCAACGTTGACCGCCTTCATAATAACAT
TGATAATACATATTTTAAATTTTGACAAATGCAAATTTGAAGTCTTTGGAATGTCCCCAA
CTGAACAATTAAAGACTGATAATAGTGCCCACAGTTTATTTACTGTTGCACAATATAGTG
GTTTGATTTTTGCAGGTGCATTTCTTATAGTGTTATTCTTTTTAGCTAAAGTTAAGGATA
GTAGTAAATATGGTGCAAAGTTTGAGTGTATCAGTACTATTATTTTAATTATAGTCATAA
CAGCTTTTAATTTCATGCTTAATTCTAATGTTCAAGCCTCTATTGGAGCTTATAATGGTA
TAAAAGGCAGTTTAATGCAAAAAGGATTAAGAGGAGAAATATTATATAAAACCCTTGAAA
GTATATTTTTAAAACAAAATTATAAATTACCAAAGAAAATATATACAATTATATTTGATT
ATACCAAAGGTGGTAGAGTTTTATTTAGTATAATTTCATGTTATATGTTGTTTTCATCAA
TTATATTGCCTATTATAAAATGTTATAATTCAAAGAAAGAAAAAAATAAATATTTCCATG
AACCAACAAGTTCAATTCAGTATTTCTATAAAGTATTAAATTCACCTCCACTTATTGAAG
AATTAAAATCTATTGCTATTAAAGAATTTTCTGTAGAAAATGTCTTATTTTGGGAAAATT
ATCAAATATTACAAAAAATGGTTTACCGCTATCAGATAGAATTTAAGAAAGCCGAAAGAA
TTGGTAATCCAAGACTTGTTAGTCAGTATGATTTTGAAGGTTATTATCAACAACAATTAC
AAACATTCTCTGTCTCATCAATGGATGAATATTCATACGATCCAAATATGCCAGTCCCAA
GAGAATTAATGACATACTATATTAGCTTTTACCATACCTTCATTGATAGTTTGGGACCAG
CCTCAGTTAATATATCTGGTTCTACTATCAAGCAAATATATGGAGAAATGTGTTCTTATC
CAACTATAGGAATGTTTGATAATGCTAAAAATGAAATTGTTGAAATGATGTACTCTTCTA
TTTTCCCAATTCTTTTAAGACAAAATAGAAAACAAATGAATAATATTACTATACGTTATT
AGAAAGATAAATAGACTTTAGAATTATATGAAAATGCATAAAATATTTAATATTATTATC
ATTTTCTTTTTTTTATATTATTAAATATTAATATAGTTCAATTTGTAAATATTTATAGAA
TAAATAATATATAACTGCAGAATAAAAATGAAATTGACTATATAACCAAATTTTAAATTT
TATTTAAATATACG
>Locus83v1rpkm2248.13
CAAACTCTCTCTTGAAAAATACTTCACAGTATATATAAATATGGATCGTGCTCAAGCTCC
AAAGGACGTTAAGGTTACTAAGATTCTTGGTCGTACCGGTTCTCGTGGTGGTGTTACCCA
AGTTCGTGTCGAATTCCTCGATGACAAGAACCGTTCCATCATCCGTAACGTTAAGGGTCC
AGTCAAGGAAGGTGATATCCTTACTCTTCTCGAATCTGAACGTGAAGCCAGACGTCTTCG
TTAAACACTTGAAATTGTAAAATTTTATAGTGAACTATTGAGTGGAATAATAATGTACTT
ACATAAAAGTTTCACTCAATGTAATATCGAATTATACAAATCAAATAAACATGAGAATTA
CAATTTTTGTGTTGTTTAAAAACCAATTATTTATGAAACACTCTTCTCAATAAATAATAT
TTAAAAATATATTATTAAGGATATAATTAGTTATAATTAAATAATTTGGCATAATTAAAT
GATTCAGATAAAACGCAAAAATCAATAGGAAAGTGATAATTAACTATTGCATTCATATTT
TAAAATAAAATATTATTGTAGAAGCAAGAACAAGAAATTTAGAGTAATTTAATAAATATA
TGGAA
>Locus84v1rpkm2178.44
TTATCATATAATTGTTTTTGACATTTAGTCTTATAAACAGAGGCACAATAGTAAAAAATG
GCTAAGAGTAAGAATCACACTAACCACAACCAAATCCGTAAGCAACACAGAAACGGTATC
AAGCGTGCTCCACACCACAAGTACCCATCTCTCAGAGGTGTTGACCCAAAGTTCCTCCGT
AACCAACGTTTCGCTAAGAAGGGTTCCTTCGCTGCCCGTAAGGCTGCTGCTGCCGCTAAC
TAGATAATTTATGAATAAATTGAAAATAATTTATTATGAAGAAATCTAAATGAAAATAGA
AAATACTCTTGTTAAATAAAGAAGAGCCATTAAAAAAAATTGAAATTGAGAAGCTATTTA
AATTTTTGTGTACAGAATTATTTTAAATGGTGTTAAACATGATTTAGAAAAGATACGTAG
GGTTGTAAGGATGGGGGGTTCCCCTTAGGACCCCTAAAGATAAATATATATATGGATCAT
AAATAATTGGAATTGTTGTTTTTAAGAAGGT
>Locus84v2rpkm5.63_PRE
TAGTCTTATAAACAGAGGCACAATAGTAAAAAATGGCTAAGAGTAAGAATCACACTAACC
ACAACCAAAGTAAGTTGAAAATGCAATAAATTTTAAATATTATTATAAAAATGTAAGAGA
CAAGCAGTTGTTAAATTATATATTAATAATAATAATAGTCCGTAAGCAACACAGAAACGG
TATCAAGCGTGCTCCACACCACAAGTACCCATCTCTCAGAGGTGTTGACCCAAAGTTCCT
CCGTAACCAACGTTTCGCTAAGAAGGGTTCCTTCGCTGCCCGTAAGGCTGCTGCTGCCGC
TAACTAGATAATTTATGAATAAATTGAAAATAATTTATTATGAAGAAATCTAAATGAAAA
TAGAAAATACTCTTGTTAAATAAAGAAGAGCCATTAAAAAAAATTGAAATTGAGAAGCTA
TTTAAATTTTTGTGTACAGAATTATTTTAAATGGTGTTAAACATGATTTAGAAAAGATAC
GTAGGGTTGTAAGGATGGGGGGTTCCCCTTAGGACCCCTAAAGATAAATATATATATGGA
TCATAAATAATTGGAATTGTTGTTTTTAAGAAGGTATTAAAAGGAAAATTTATTATTGAA
ACCCTAAAGACAATAATTATATATCTATAAAAATATATATGATAATTTTAAATAATAGCT
TATTAAGAATGCTTATTTTTATTTCATGAAAAGGTGATGAAAAACGATTTTATGTAAATG
ATTGAATTGTTATTAATGAGAAATACATATAATTAGTATTTGGTTTTTTTAAGAAAAT
>Locus85v1rpkm2172.30
CGATATTTTAATTTTGTTCGATAAAAATGAAGTTCTCTAACGACGTTTCTTCTTCACGCA
GTAAGTCCCGTAAGGCTCACTTCTCTGCTCCATCTTCTATTCGCCGTAAGATCATGAGCG
CTTCCCTCTCCAAGGAATTAAGAGAAAAGCACCATGTTCGTTCCATGCCAATCCGTAAGG
ATGATGAAGTTACCATCGTTCGTGGTGCCTTCAAGGGTCGTGAAGGAAAGGTTGTCACTG
TCTACCGTAAGAAGTGGATTATTCACATTGAACGTGTCACCAAGGAAAAGACCAACGGTG
CTGCCGTCCCAATCCCAATCCACCCATCTAAGGTTATGATCACCAAGTTAAAGATGGATA
AGGACAGAAAGGATCTCTTAGAACGTAAGGCTGCCAACAAGCAATAAATCATTTTTATTA
AGAATTAAATTGTTAAAAATGAAATATATAATAAAAATATCAATTTTCGGGTACTTGAAA
ATTGATTGATGAAAAAAAAACAGTTGATTTAAAATGAAGAATCAGTTTTATGTTAATAGT
GTCAAATTTTATCAAAAACTTATTGTGGATAATTTTTTAAATAGAAGTAGAATTATGTAG
ATATGTAAGAACAAATAAACAAAAGCACATTATGATGTAGTTTAATATTCGAAGGAAAGA
AGAATATTAATATATAATTAAATTAATTCAATTGAAATGATTAAAAAGATTTGTCAGTAT
TCCAATTTTATTTATATTTATTTTTATAATATAATTTTAATAAATTATTAGTTTGCTTTA
AAAATTGTTTTTGTATA
>Locus86v1rpkm2071.96
CAGCTAAATTGGTAAAACTTTAAATCTCTCTTTTGTTTCAGTTAAATTTAATTTGATATT
CATTTTTGTCCAAAATGGTTATGTCAGACTCTGAAGCCGCTTGCGTTTACGCCGCTCTCA
TTCTTCAAGACGAAGGTCTCGATGTTTCTGTTGAATTACTCGAAAAGATCATCAGTGCCT
CTGGTTTAGCCGTCGAAAACATTTACCCAAAGATTTTCGCTAAGGCTCTTGAAGGTAAGG
ACATCAAGGACTTCCTCTTCAACATCGGTTCCGCTGGTGCCGCTCCAGCTGCTGGTGCCG
CCGCTACTGGTGCTGCTGCTGCCGCTGAAGAAGAAGAAAAGGAAGAAGAAAAGGAAGAAG
AAGAATCCGACAGTGATATGGGTTTCGGTTTATTCGACTAAGTTCCTTAAAAATGAATAC
TTTAGAATATAAGAAACACAATTTAAAGTCATACTCAAATTGTGTGAATAAACATTTAAA
TAATATCTCAATAAAACTAAAAAAAAATCAAAAAAGGATG
>Locus87v1rpkm1983.47
TTAAAAAGTTGTGCCCTATTATACAACTATTTAGCTAAAATGTTGATTTTGATTTTATTA
ATATTGTCTAATGTTTTTGTTTAAAAAAATAATTTTTATTAATAATATGGAAATAAATAA
AAGAATGTGAATTGTAAAGTTATGAAATAAATAAAAAATGTAATTAATAAAAGGTGTAAT
AATTATTTATAATATAAATAAAAAATATAAATAAAGGGTGTTATACAACTATTTATAGCA
TAAAACATGGGTGCTTACAAATATATTGAAGAATTATACAAAAGAAAGCAATCCGATGTT
CTCGGATTCCTTGGTAGAATCAGAAGCTGGGAATACAGACAATTAAACGTTATCCACCGT
GCCAGCCGTCCATCTCGTCCAGACAAGGCCCGTCGTCTCGGTTACAAGGCTAAGCAAGGT
TAC
>Locus88v1rpkm1925.79
ATATCAAAAAGAAAAAAGTATAATAAGTATAATAAAAAAAATAAAAACATTAAAAAGAAT
TGCAATAATATAGAAAAATGGTTTTCAATAAATAAAAGAAATCCTTTTTTTTTTTTACTA
TGGAAAAAAATTTTTGAAAAAAAGGTTTTATCTGGATCTACTGGATATGGTTCTTAATTG
CCGCCGCTGCTACTGATGTATGGAAGGAAGAAGTAAAGTTCTTTATTAACTAATTCGAAT
CTATTGGATATGATTCTTGATTCCACCGCTATTGCTGACTGCTAATGTTGTAAGGAAGGA
AGAGGGAAAAGTCTTTATTTGCCTCATGGAAAGTTATTTACTTGATGTCTTTATATAAAA
TCAAAAAGAGAAAAAAATAAGAAGAAAAATAAGAAGAAGAAAAAAAAAACGAAAATTAAT
AAATACTTTTGAGTATCCCATCCTTTTTGGTTTATTTAAAATATAAATGAATATAAGAAA
TAATAATAATTTTTTTTGAAATTTATTATTGCAAAAATAATTATTATTATTTTTTTAGAC
AGTAACAGCACTAATAATAATTTTTTTTAAATCTGTCTAGTTTATTCAAAAAAAATAGTT
TTAAAGAAGTTATTTAAAAATATAAAAATTAGAATGGAAATTTTGATAGATATACTACTA
TAAAATAAGTTATGCGTTAAGGTAATAACCTTAATGCATGGATTAAGGCTCGTTTTAGGA
AATTCCTTTTACGGCGATAATTAATTGCTTTGGCCATCCATTTAAAGTGGAACGAAAATG
ATAAAAAGAAAACTTTTTACCTTCGTTTTGGCCATCTACATCCACCCAACCAAAGTGGGA
TGGATTATCATATAATTTATGAATTTTTAACGACCGATAAAGCAATAAAAAAGGTACCTC
TTTATCGTTCGTTTCGTCCCTACGAAAGGGACGAATCATCACTCCATTTTTAAATTATAT
TAGTATATACAATATATCTAAAGTTTCTATTCATGTATTTTTTAAAAAAATAAATAATAA
CTTTTAAATTATTAAATAAAATATTTTGAATAAAATCAAAAAAAAATCAAATTTTAATAA
TGTTGTGCATTTTTTTATACTTATTTTATTATATTTATCGATGTTTTTCAACTTTTTCAA
ATATATACAATTATTAAATTTTAAATTCAAATTCATTTAAATTTGAAGTTTTTTTTTTTC
ATTAATGGAAATACTTCTTTTCTAATAAATTCAGGATGATTATTAGTTTGAAAAAGGTTC
ATAAAAAAGAAACTTTATTAAATTTTTTTTTATAATTATTGTGTATGATTAATTAATAAT
AAACACGACAAGTTTTAAATAGTCTAATAAAACTAAGATCGGATAATGGATATTTCAATT
TTGATAATACAAGCAAGTTTATGATGGATGTTATTTTATCATCATTATCATATATACACA
AGGTCTTATTTTAATATTAGAAGAAGAAGTTGATTTATTTCCTTTTAATAAGGAAAAAAA
AGTTTATTACTATTCAATGTATTTTTTTTTTACTATTGAATAAAGTATTTTAAATGTTTA
AGCTTGTGTGCATATTGTCTATTTAATTTTTCTATTCTTTTAAAATTAGAAATGAATTCA
GAGGATTAATCATCACCATCATCTGTTTCAGTGAGTTCTATTAATTGATGATCACTTTCA
TCATCTGTTTCAGTGAGTTCTATTAATTGATGATCACTTTCATCATCTGTTTCAGTGAGT
TCTATTAATTGATGATCATTTTCATCTGGTTCAGAGATATTTTCAATAGACTCTTTATAA
TCAAACATTTCCATATAATCAAGTGTTTCAGATAATATTCGTTTCCTTGTATTTTTCTTT
TTTTGATTTTTATTGCTAATCTTATATGTTGATGATAATGATATATATAAATTATCTGCG
TTTGTTAATTTGGCTAATGGATCATCATCAATATCTATATTTAAATTTGTTAAATGTCTA
GGTTTTTCAGTTTCTTCTGGGGTTTCGACTATTTGATTAGAAGAAAGAAAGAAATAGATT
TTTTTAAATTCTCAAGATTTTTAATTTCTTTTTGGAATCTCAATTAATTGAATATGATTA
AGGAATA
>Locus89v1rpkm1875.90
ATTGCCAACGGTTACTCTCCAGTTCTCGATTGTCACACTGCTCACATTGCTTGCAGATTC
GCTGAAATTCAACAAAAGATGGACCGTCGTTCTGGTAAGGTTCTTGAAGAAAACCCAAAG
TTCATCAAGTCTGGTGATGCCGCTATGGTTAAGTTAATTCCATCCAAGCCACTCTGTGTC
GAAACCTTCGTCGAATACCCACCACTCGGTCGTTTCGCCGTTCGTGATATGAGACAAACC
GTCGCTGTCGGTGTTATCAAGGCTGTCGAAAAGGTTGACAAGTCTGCCGCTGGTAAGAAG
AAGTAAATTGCTTAATTGTTAAATTTATCAACTTTAACCCCAACAAAATAATTTGTTTGC
CCATTTTAAATGAAATAAGTAAAAAAATTTTGAATGAAATTTTTTTAATTAGTTTATTTA
AAAGTTAAATAATAGAAAAATGAAATTAATCTACAAACAAAACAAAATATATAATAATAT
ATATGTGTGTCTTTTCCAAAAAAAACTCTATAAAATTAAAATGAGAAAAAATTAAAAACA
TTAAAAAAAACAAAAAATCA
>Locus90v1rpkm1841.44
TTTGTGATACACTTTCAAAGAGTCGGATTGTTTGGGAATGCAGTCCAAAATGGGTGGTAA
ATTTCATCTAAAGCTAAATATTGGCGAAAATTTTTCTTATTAAAAAGTTCGGTTTTTAAT
CAACATGAAATACTTAGCTGCCTACCTTCTTGCCAAGCTCGCTGGTCACGATAAAGTCAA
CAACAAGGAAATTAACCACATCCTTGCTTCCGTTGGTTGTGAAGTTGATGAAGCCCGCAT
CACCGAAGTTCTCGAAGCCATTAACGGTCGTGATGCCAACGAATTAATTGCTGCTGGTTA
CTCCAAGCTCGCTTCCGTTGGTACTGGTGTTGCTGTTGCTGGTGGTGCTGCCGCCACTGG
TGCTGCTGCTGCTGGTGAAGCCGCTGCTGAAGAAAAGAAGGAAGAATCTGAAGAAGAAGA
ATCCGACAGTGACATGG
>Locus91v1rpkm1812.86
TAAGTTTAATCATTTAATCCCTCCTTTCAATTGTTTCAATTTCGATAGTAGAGTGAAACT
GATTCAAAATGCCAAGAGCTCAAAAGTCTAAAAAGGTTGCCCCAGCCCCATTACCATTCA
AGAAGGCTTCTACCAAGGCCCCAAAGAACCCACTTACTGAAAAGACTCCAAAGAACTTTG
GTATTGGTCAAGATGTTCTTCCAAAGAGAGACCTTTCTCGTTTCGTCAAATGGCCAGAAT
ACATCCGTCTTCAACGCCAAAAGGTCGTTCTTCAACAACGTCTTAAGGTTCCACCAGCTA
TTAACCAATTCAACAATGTCTTAGACAAGAACACTGCTACTCAAGTTTTCAAGCTTCTTA
ACAAGTACAGACCAGAAAACAAGAAGGAAAAGAAGGAACGTCTTGCTGCTATCGCCAGCT
CTGCTGCTGAAGGTAACAAGGTTGACCAAGGTAAGAAGCCAGTCGTTGTCAAGTACGGTA
TCAACCACATCACCGCTTTAGTTGAAGCCAAGAAGGCTCAACTTGTTGTTATTGCTGATG
ATGTCGACCCAATCGAAATCGTCCTCTGGCTCCCAGCCCTCTGCAAGAAGATGGGTGTTC
CATACTGTATTGTTAAGGGTAAGGCTAGACTCGGTACCGTTGTCCACAAGAAGACTGCTA
CCGCTCTTGCCATCACTGAAGTTAGCGCTGAAGACAAGGCTCAACTTTCTTCCCTTGTTT
CCACTATCAAGTCTGGTTTCATGGTTAAGGCCGAAGAAGAACACAAGCACTGGGGTGGTG
GTATCATGGGTGCCAAGACTCTTAACATGTTAGCTAAGAGAGAAGCTGCCCGCGCTAAGG
AT
>Locus92v1rpkm1807.66
AAATAATAATTTTTTAATATAATTATAAATCAAAATGGTTAAGGTCGCTGTTCTTGGTGC
TGCTGGTGGTATTGGTCAACCACTTTCTCTTCTCCTCAAGTCTCACCCACAAGTTACCGA
ATTAAACTTATACGATATCGTTAACTCTCCAGGTGTTGCTGCCGATTTATCTCACATCTG
CACTAAGGCTAAGGTTACTGGTTACAAGGGTCAAGAAAACCTTGATGCTGCTCTTGCTGG
TTGTGATATTGTTGTTATCCCAGCTGGTATCCCACGTAAGCCAGGTATGACTCGTGACGA
TCTTTTCAACATCAACGCCGGTATTGTTAAGGGTCTTGCTGAAGGTATTGCCAAGAACTG
CCCAAAGGCTTTCACTTGCATTATCTCTAACCCAGTTAACTCTACTGTCCCAATCTGTGC
TGAAGTCTTCAAGAAGGCCGGTACCTACGATCCAAAGAGACTCTTCGGTGTTACCCTTCT
CGATATTGTTCGTTCCTCTACCTTCGTTTCTGAAGCTAAGGGTATGAACCCAGCTGAAGC
TAAGGTTACCGTTATTGGTGGTCACTCTGGTGTTACCATTGTTCCACTTCTTTCTCAACT
TAAGGGTGTTACCTTCTCTCAAGAAGAAGTTGAAGCTCTTACTCACCGTATTCAATTCGG
TGGTGATGAAGTTGTTAAGGCTAAGGATGGTGCTGGTTCTGCTACTCTTTCCATGGCTTA
CGCCGCTGCTCGTTTCGTCGACTCTCTTATTGAAGGTGCCTTCATGAAGAAGCCAGTCGT
TGAATGTGCTTACGTCGAATCTCCACTTGCTGCCGATGATGGTTGTGCTTACTTCGCCTC
CGCTGTTGAACTTGGTCCAGCTGGTGCTGAAAAGATTCTTCCAATCGGTCCACTCTCTGA
CTACGAACAAGGTCTTTACAAGGCTTGTGTCGAACAACTTAAGGCCAACATTGCCAAGGG
TGTTAACTTCGTTAACCAAGCTTAAATTTTTTGATTCAACAAAATTATATTAAAAGAGTT
ACACATATATGAAATTTGAAATAATTTAAATTGAGTATATAGAAAGAAGCAATATAAAAT
TATTTTAATTGTAAAAAAGTTAAAACAAAAGAAAAAAATAATGGATTAATTTCTTATAGG
AAAACGTAAGAAAATAATTTTTTTGTCTATAAGCG
>Locus93v1rpkm1806.26
TAGCACTGACTTCTTCCTCTACTGTTAACGCTGTTATTGAAGCTGCTCGTGACATTAAGG
CTCCAGTCATCATTCAATTCTCTAACGGTGGTTCTGCTTTCTACGCTGGTAAGGGTATCT
CTAACAAGAACCAAGAAGCTTCTATTCTTGGTGCCGTTGCTGGTGCTCTCCACGTCCGTC
AAGTCGCTAAGGCTTACGGTATTCCAGTTATTCTTCACTCTGACCACTGTGCCAAGAAGC
TCCTTCCATGGTTCGATGGTATGCTTAAGGCTGATGAAGAATACTTCGCTGTTCACGGTG
AACCACTCTTCTCTTCTCACATGTTAGATCTTTCCGAAGAACCAAAGGAAGAAAACATTG
CTATCTGTGTCAGTTACCTTAAGCGTATGGCCAAGATGGGTCAACTCTTAGAAATGGAAA
TCGGTATCACTGGTGGTGAAGAAGATGGTGTTGATAACTCTGGTGTTGACAACAACAAGC
TTTACACTCAACCAGAAGATATCTGGGATGTCTACAAGGCTTTCTCTGAAGTTACTGACA
TGTTCACCATCGCTGCCGCTTTCGGTAACGTTCATGGTGTCTACAAGCCAGGTAATGTCG
TTCTTGCCCCAGAAATTCTCGGTAAGCACCAAGAATACGTCCGCAAGCAACTTAACTGTG
CTGAAGAAAAGCCAGTTAACTTCGTCTTCCACGGTGGTTCTGGTTCTACTGTTGATGAAA
TCAAGACCGCTCTTGCTAACGGTGTTGTTAAGATGAACATTGATACCGATACTCAATGGG
CCTACTGGGTTGGTCTCCGTGACTTCTACGAAGCCAAGAAGGGATACCTCCAAGCTCAAA
TCGGTAACCCAGATGGTGAAGACAAGCCAAACAAGAAGTTCTACGATCCACGTACTTGGG
TTCGTGAATCTGAAAAGACTATGATCAAGCGTGTCCAAGAAGCTTGTGAAACTCTTAACA
ACGTTAATGTCTTATAAAGTACTCCAGATACCGTTAAATCACGCCTGTAAAATGATGTAA
CACTTTACAATGTATAGTGTAATATTATTTGAAAATAAAAAGAAAACCTATCATTAGAAT
TTTTATAATAAATTCTATGCTTTGAAATAATTCAATGAAAATATAAATAATGAGAATAAA
TTTAAAGAAAAATAAAATCTACTAAAAAGATTTTAAAATGTATAAAAATTAATACATTTC
GTACTAGAAAGAAAAAAAGAAACGTTAAAAATTAAATAAAAAATTAAAGCAAA
>Locus93v2rpkm615.82
TATTGTTCCACCAGGTGTTGTTACTGGCGACAACCTTAGAAAGCTTTTCAAGTACGCTAA
GGACCACAAGTTCGCTATCCCAGCCGTTAACTGTACTTCTTCCTCTACTGTTAACGCTGT
TATTGAAGCTGCTCGTGACATTAAGGCTCCAGTCATCATTCAATTCTCTAACGGTGGTTC
TGCTTTCTACGCTGGTAAGGGTATCTCTAACAAGAACCAAGAAGCTTCTATTCTTGGTGC
CGTTGCTGGTGCTCTCCACGTCCGTCAAGTCGCTAAGGCTTACGGTATTCCAGTTATTCT
TCACTCTGACCACTGTGCCAAGAAGCTCCTTCCATGGTTCGATGGTATGCTTAAGGCTGA
TGAAGAATACTTCGCTGTTCACGGT
>Locus94v1rpkm1800.27
GTTCCTAATTTAATCTTTCTTTTTTTAAAGTTACAGTATTTTTATAGTAGTAACGAATAC
AATGGCCGATCAGACTGAAAGAGCTTTCCAAAAGCAAATTGGTATCTTCCAAAACTCCAA
GATCAAGAAGAACAAGGAAAAGAGATGGTTCCGTGAAGTCGGTCTTGGTTTCAAGACTCC
AAAGGAAGCCATTGAAGGTAACTACATTGATAAGAAGTGCCCATTCACTGGTGACGTTTC
CATTCGTGGTCGTATTCTTACTGGTGTTGTTGTCTCCACCAAGATGAAGAGAACTCTTGT
TCTCCGTCGTGAATACCTTCACTTCATTCCAAAGTACAACAGATACGAAAAGCGTCACAA
GAACCTTCCAGCTCACATTTCTCCAGCTTTCATTGGTGTTAACAACGGTGATCTTGTTAC
CGTCGGTCAATGCAGACCACTTTCTAAGACTGTTAGATTCAACGTTCTTAAGGTTAAGAA
GGCTGATAACAAGGCTAAGAAGTTCGAAAAATTCTAAATGTAATTAAATTAAAATTACGT
TTAATAATAAAACCTGAATAAATAAAATATTTATAATTATTGGGCCAAATAAAATTGAAA
TGATAAAAAAAGCTTAAGTGTTTGAAATTGTTGATAAAAATTATTAAAAAGGTAGATATT
CAATTGGATTTATGAAGATAATTTTGTGGAAGTAAATAATTTTATCTTAGTTAAATTTAG
GAAAGGAAAAAAATAAAAGTATAAATATTGGATAGGATGTGGAAGTTATAAGAATAGGGT
TTAGTTAGTACCATTACATTTCATTTTAAAAATGTATTATTGTGAATTTTGAAGATATAA
AATATTAATTATTTG
>Locus94v2rpkm3.80_PRE
GTATTTTTATAGTAGTAACGAATACAATGGCCGATCAGGCAAGAATCTAATGATGAATTG
ATTATTGTTATTTTTTATATTATGTTGTTGATATTTTATGATGTGTTCTTTTAATTATTT
TAAGTTTATATATATGTCTTTATATTATTTATATATAAGCCCTTGGGCTAATTATGAAGT
CAATCCTAAATAAATATAGGCCGAAGCTATGCTAATTATTATATAAGTGATTTATGTATA
TTCGAAAGTACACCAACAATTTATTGATAATATAAATTCAATAAGCTGGAATATTAGACA
AAAACACAATAATATATACGTATAATTTAAATGATGAAAATATTGTTATGATAATTGGAA
TTAATAATACAATATGGATATAATGGATAAAATAATATATTATTTTATGAAAATTACATT
ATAAGATATCAACAACATGATAATATTTTGAATTGAATTAAAACTAATTTATATTATTTC
TTATTATACAGACTGAAAGAGCTTTCCAAAAGCAAATTGGTATCTTCCAAAACTCCAAGA
TCAAGAAGAACAAGGAAAAGAGATGGTTCCGTGAAGTCGGTCTTGGTTTCAAGACTCCAA
AGGAAGCCATTGAAGGTAACTACATTGATAAGAAGTGCCCATTCACTGGTGACGTTTCCA
TTCGTGGTCGTATTCTTACTGGTGTTGTTGTCTCCACCAAGATGAAGAGAACTCTTGTTC
TCCGTCGTGAATACCTTCACTTCATTCCAAAGTACAACAGATACGAAAAGCGTCACAAGA
ACCTTCCAGCTCACATTTCTCCAGCTTTCATTGGTGTTAACAACGGTGATCTTGTTACCG
TCGGTCAATGCAGACCACTTTCTAAGACTGTTAGATTCAACGTTCTTAAGGTTAAGAAGG
CTGATAACAAGGCTAAGAAGTTCGAAAAATTCTAAATGTAATTAAATTAAAATTACGTTT
AATAATAAAACCTGAATAAATAAAATATTTATAATTATTGGGCCAAATAAAATTGAAATG
ATAAAAAAAGCTTAAGTGTTTGAAATTGTTGATAAAAATTATTAAAAAGGTAGATATTCA
ATTGGATTTATGAAGATAATTTTGTGGAAGTAAATAATTTTATCTTAGTTAAATTTAGGA
AAGGAAAAAAATAAAAGTATAAATATTGGATAGGATGTGGAAGTTATAAGAATAGGGTTT
AGTTAGTACCATTACATTTCATTTTAAAAATGTATTATTGTGAATTTTGAAGATATAAAA
TATTAATTATTTG
>Locus95v1rpkm1791.13
CAGAACCATTAGCTGATGACCAAATTGAAGTTAAGGTTACTCACAATGGTTTATGTCACA
GTGATATCCACATGAAGGATAACGATTGGAGTTGTTCTACCTACCCATTCATTCCAGGTC
ACGAAGTTATTGGTAACGTCGTTGCTCTTGGTGCCAATGCCGAAAAGCTCTCTGGTCTCA
AGGTTGGTGACAGAGTTGGTTATGGATGGATTCGTGACAGTTGTGGTTTCTGTGAAGCCT
GTGTTGAAGGTCAAGAAAACCTTTGCCAAAAGGGTTACGAAGGTACTATTGTTGGTCACC
ATGGTGGTTTCCAAAACCGTATTAGAATGCCAGCTAAGTTTGCTTTCAAGATCCCAGAAA
AGCTTGAAAGTCAATACGCTGCTCCATTAATGTGTGCTGGTGCTACTGTTTACAACCCAC
TTCGTATCTTCATTAACAAGCCAAATGTTAAGGTTGCTATTATTGGTATTGGTGGTTTAG
GTCACTTAGCTGTTCAATTCGCCAGTAAGATGGGTTATGAAGTTACTGCTCTTTCTACCT
CATACAACAAAAAGGAAGAAGCTATGGGTTTCGGTTGTCACAACTTCGTCTTATTAAAGG
AAGCTCAAGAAAAGGTTCCAAATTACTTTGATTTAATTATCAACACTTCTCCATATGATA
TGGATTGGAAGATGCTCTTAGGTTTACTTAAGCCAAACGGTAAATTATGTTTAA
>Locus95v2rpkm265.01
GCTGCTCAAAAAGCTAAGGATACTTTACAACCATACGAATACACTCCAGAACCATTAGCT
GATGACCAAATTGAAGTTAAGGTTACTCACAATGGTTTATGTCACAGTGATATCCACATG
AAGGTAAAAATTATTTATATTATAAAAATTTTAAGAATATAAAAAATATTTTTCACAAAA
CATTAAAGTTTTATAGATGATAGAATAACAGAATAATATGAAATATATAAATAAATATGA
ATTATAAAAACAACTAGTAAAGAATAGAAAATTAAAATATTATAAAAATGAAAAATTAAA
AAAATAGGATAACGATTGGAGTTGTTCTACCTACCCATTCATTCCAGGTCACGAAGTTAT
TGGTAACGTCGTTGCTCTTGGTGCCAATGCCGAAAAGCTCTCTGGTCTCAAGGTTGGTGA
CAGAGTTGGTTATGGATGGATTCGTGACAGTTGTGGTTTCTGTGAAGCCTGTGTTGAAGG
TCAAGAAAACCTTTGCCAAAAGGGTTACGAAGGTACTATTGTTGGTCACCATGGTGGTTT
CCAAAACCGTATTAGAATG
>Locus95v3rpkm157.06_PRE
CAGCTAAGTTTGCTTTCAAGATCCCAGAAAAGCTTGAAAGTCAATACGCTGCTCCATTAA
TGTGTGCTGGTGCTACTGTTTACAACCCACTTCGTATCTTCATTAACAAGCCAAATGTTA
AGGTTGCTATTATTGGTATTGGTGGTTTAGGTCACTTAGCTGTTCAATTCGCCAGTAAGA
TGGGTTATGAAGTTACTGCTCTTTCTACCTCATACAACAAAAAGGAAGAAGCTATGGGTT
TCGGTTGTCACAACTTCGTCTTATTAAAGGAAGCTCAAGAAAAGGTTCCAAATTACTTTG
ATTTAATTATCAACACTTCTCCATATGATATGGATTGGAAGATGCTCTTAGGTTTACTTA
AGCCAAACGGTAAATTATTTTCGCTCAAAAGACTATCTGTGGTTCTATTGTCGCTGGTAG
ATCTTACACTAATGAAATGCTTGAATTTGCTGCCGTTAATGGTGTCAAGCCAAAGATTGA
ATTAATGAAATTATCT
>Locus96v1rpkm1777.24
GATGTTATGACTGGTAATGGTTCTTACAGTTCTGAATACTTCTCTGCTGAAAAGGTTCCA
TACCACTCTGTTGAAACTCTTATGGTTGAAGCTCCAGATCACGGTCACGAATCTGTCTCT
GAAACCTTCTCTTTCTGGATTTGGTTAGAAGCTGTTAACGGTAAGATCACTGGTAACTAC
GATGGTGTCGAAGAAGCCTGGAACTACTTAGAAAAGCACATTATTCCAGACAGCAAGAAC
CAACCAGGTAACAGTAAGTACAACCCATCTTCCCCAGCTACTTACGCTGCTGAACACGAT
GATATTGATGGTTACCCATCTAAACTTATCTTCCAAGATGGTCTTGTTGGTGAAGATCCA
ATTGCTAAGGAACTTCAACAAGCCTACGGTAACTGGGATATTTACATTATGCACTGGATT
ATTGATGGTGATAACTGGTACGGTTACGGTCAACAAGGTGATGGTAAGACTAAGCCATCT
TTCATTAACACCTTCCAACGTGGTGCTTCCGAATCTACTTGGAAGACTGTTCCACACCCA
TGTTGGGAAGCCATGAAGTGGGGTGGTCGTAACGGTTTCTTAGATCTTTTCACTTGTTGA
TAACTCCTAC
>Locus97v1rpkm1771.75
ACCTCATACAACAAAAAGGAAGAAGCTATGGGTTTCGGTTGTCACAACTTCGTCTTATTA
AAGGAAGCTCAAGAAAAGGTTCCAAATTACTTTGATTTAATTATCAACACTTCTCCATAT
GATATGGATTGGAAGATGCTCTTAGGTTTACTTAAGCCAAACGGTAAATTATGTTTAATT
GGTATTCCAGCTGTTGAAATTAAGGTTCCAGTTATGCCAATTATTTTCGCTCAAAAGACT
ATCTGTGGTTCTATTGTCGCTGGTAGATCTTACACTAATGAAATGCTTGAATTTGCTGCC
GTTAATGGTGTCAAGCCAAAGATTGAATTAATGAAATTATCTCAATGTAACGAAGCTATT
GAAAAGGTTTTAGCTAACAAGGCTAGATACAGAATTGTTTTAGAATCTGAAGAATAAGGA
GATATAAACCAATTCAAGAAATAATAAATTGTATATATCAAAATATATTTTATCAATAAT
TTGAAACTTGCAGTATAGCTGTACATTAATTATCTAAAAAAGAAAAAATTGATGTTTACT
CATTAAATATATTTATATAAAAAGTACATATAGATTATATTTATTATAAAGTAAACGTAT
TTTGTTACTAAAGGAACATTATAATAAATATGTATATAAAAAATTTTATGCAA
>Locus98v1rpkm1763.62
GTTAATGAAGAAAATAAAATACAAAAAAAAAAAATATTTGAAAAATATAAACAATAAAAT
GTTATTACAATTATAAGGGCACAAGAAAAATTATTATTGTGCATTAAATTAAGATAGAAT
TATAATAAAAATATAATAGTTAAAATGGAAAATAATAATAATGGATTATTAAATATTAAT
GTTTATATATAATAATTAATTTTTAAATTTAAAATGCTCGCTCCAATTCAATCTATTGCT
CGTCCAGTTTCTACTGTTGTTCCAGCTTTAGCTGCTAAGAGAACTTTCTACGCTCCAACT
GAAGTTTACAACAAGAAGCAAGTTATCATTACCAACAAGGTTGGTTTAGATATCATTAAC
GACCCAAAGTTAAACAAGGGTACCGCTTTCACTGCTGATGAAAAGGACCGTCTTGGTATT
CGTGGTTTAGTTCCACCAAGACCACAAACTCTTGAAAGCCAATACCAACGTTGCAAGACC
AACCTCTTCAACATTAAGGACCCACTCCAACAATTCCTTTTCCTTAACGATCTTCAAAAC
CGTAACGAAACTCTTTACTACAAGATGATTCTTGAAAACTTCGTTGAACTTGCTCCAATT
ATTTACACTCCAGTTGTTGGTGAATGCTGTCAAAAGTTCCACAAGATCTTCACCCGTACC
AGAGGTATGTACTTCTCTACTGCTGACCGTGGTCAAATGTCCGCTGTCGCTGCCAACTGG
CCATACGATGATGTTGATGTTATTGTCGTTACTGATGGTTCTCGTATTCTTGGTCTTGGT
GATCTTGGTGCTGGTGGTATGCAAATTCCAATTGGTAAGCTTACTTTATACGTTTGCGGT
GGTGGTATTAACCCACGTAACGTTCTCCCAATTGTTCTTGATGTTGGTACCAACAACAAG
GCTCTCTTAAATGACCCACTCTACCTCGGTATGCAACACCCACGTCTTCAAGGTGAAGAA
TTCCACGCTTTCGTTGACGAATGGGTTTCTGCCATTACTGACCGTTTCCCAAAGGCTGTT
ATTCAATTCGAAGATTTCATGATGCCAAATGCTCTTGATTTACTTCTTAAGTACAAGGAC
CAAATCTGTATGTTCAACGATGATATCCAATCTACTGGTGCTATCACTCTTGCTTCCGTT
CTTGCTACTATGAGAGCTCGTGGTGGTACATTCGCTGATATTAAGAAGGAAACCTTCTTA
TGTCTTGGTGCTGGTTCCTCTGGTGTTGGTGTCTGTGAAACTATTGTTGACTGTATTGTT
GCTGAAGGTGCTACTCGTGAAGAAGCCTACGCTCAATTCTACATGTTCGATCACAAGGGT
CTTTTAGGTAAGGGTCGTGACGATTTATTACCATCTCAACAAGTCTTCATGCGTAAGGAA
TACCCAGGAGGTAAGACCCCAGCTGAATTACTTGAAAAGATTAGACCAACTTGTCTTCTT
GGTCTTTCTACTTGTCCAAAGCTTTTCACTAAGGAAATGCTTAGCTTCGTTTCCTCTTAC
CAAGACAAGCCAGGAGTCTTCCCACTCTCCAACCCAACTTCTTGCTCTGAATGTACTGCT
GAAGAAGCTGTTGAATTCACTAAGGGTAACCTTATCTTCGCTTCTGGTTCTCCATTCGAC
CCAGTTGAATATAACGGTAAGACCATCCAAACTAACCAATGTAACAACTCTTACTCCTTC
CCAGGTATTGGTTTAGGTCTTGTTAGCTCTCGCTCTACTCGTGTTCCATTCGAAACCTTC
CAAGTTTGTGCCCGTGTTCTTGGTTCTTACGCTTCTCAAGAAATGCTCGCCACTGGTAAG
CTCTTCCCAGATCTTAAGGACCTCCGTTCCATCTCTCTTGAAGTCGGTATTGAAGTCGCT
AAGATGGCTGAACGCATGAACCTTGCTACCCAATTCCCACCAAAGGGTATGGACTGGAGA
GAATGGTTAAAGCACAACATGTGGCAACCAGAATACCCACACATTGTTGTCAAGAACCTC
TAAATAAATTGAACAATGTGCAATTTTAATGATGCAATAAATTTTACTTTTAGTTTTTAA
ATTTAAAGAATATTGATTTTTTATATTTAAAAATATAAACTCTTTTCAATTAGAGGAAAA
GTAAATATTTTAGTAATATATATTTAATTGACAAAGCTCTAGTTTTTTTATTTTAAACGA
TAAAAGGGATTAGAGTTTTTATTATTTAAACCAAATATACAATATGAATTTAGAATAAAG
TACAAAAGTAGAAAATTATGATTATTCTTTATTGGAAATAATAAAGCTTAATATTTAATT
ACAAATAAAAATAATATAAATATAAACAAATAATAAATAAATAAAATAATATATTCCCCC
AAATT
>Locus99v1rpkm1752.89
CAAAACTATTATTTCCTCCTTTCAAATACCAATTGTTTGCTGTATATTAGAAGCATAGGG
TAAAATGGTTCAACGTGTTACTTTTCGTAGACGCTTATCATACAACACCAAGTCCAACAA
CAACCGTGTTGTTAAGACTCCAGGAAACAGATTAGTTTTCCACCACATCTCCAAGAACGC
TAAGGTTCCAAGATGTGCCGAATCTGGTGTTCCACTCAGTGGTATCAAGGCTCTCCGCCC
AAGAAAGTACCAAAGTATCTCTAAGACCAAGAAGCACGTTAACAGAGCTTACGGTGGTAA
CCTTTCTGCCAGCTGTGTCAGAAGCCGTATCATCCGTGCTTTCTTAATTGAAGAACAAAA
GATTGTTAAGAAGGTTCTTAAGGCACAAACTTCCACCAAGTCTAAGAAGAATTAAATTAA
TTTGTAGAATGTAATTTTACAAAATATTTAATCTTTGTGCGAGAATAATTAACACACCAA
AAATAAATCAATTTTAATATAATGTTCCTTAATTGATTTAAATAAAGTTTTTATGAAAAA
ATAAAAAATAATCGGATTCTTCGTTATGTATATTTTTTAGAAAAAAGAAGATCAATTTTA
AGTTTTTATTTAAAATGCTATTATATATTGAAACACTCACCCAGATTCGAAAATGTTTTT
AATAAATTTTGCAACGTATTATTAAGTTTAAATGATTTTGTGGGCATTATTAAAATTACA
GATAAGTTTATTTGAATTAAAATATTATAAAGAGGTGAAGATTTTAAAATTAATAAAACA
AGAATACTTGAAGTTTGATAAAAAGTTCATTATAGATGAATATTATTCAATAAAACCGTT
AATTAAAG
>Locus99v2rpkm1.09_PRE
CCAATTGTTTGCTGTATATTAGAAGCATAGGTAATTAGAAATGATGAAAATGAATAATGA
ATTTTAGTTTTGTGAATAATGAATATGTTTTATGATGAATATGAATAAAATAAGCTATAT
TTGTATTAATAAATAATTGATGGATGAATGGTAAAATGGTTCAACGTGTTACTTTTCGTA
GACGCTTATCATACAACACCAAGTCCAACAACAACCGTGTTGTTAAGACTCCAGGAAACA
GATTAGTTTTCCACCACATCTCCAAGAACGCTAAGGTTCCAAGATGTGCCGAATCTGGTG
TTCCACTCAGTGGTATCAAGGCTCTCCGCCCAAGAAAGTACCAAAGTATCTCTAAGACCA
AGAAGCACGTTAACAGAGCTTACGGTGGTAACCTTTCTGCCAGCTGTGTCAGAAGCCGTA
TCATCCGTGCTTTCTTAATTGAAGAACAAAAGATTGTTAAGAAGGTTCTTAAGGCACAAA
CTTCCACCAAGTCTAAGAAGAATTAAATTAATTTGTAGAATGTAATTTTACAAAATATTT
AATCTTTGTGCGAGAATAATTAACACACCAAAAATAAATCAATTTTAATATAATGTTCCT
TAATTGATTTAAATAAAGTTTTTATGAAAAAATAAAAAATAATCGGATTCTTCGTTATGT
ATATTTTTTAGAAAAAAGAAGATCAATTTTAAGTTTTTATTTAAAATGCTATTATATATT
GAAACACTCACCCAGATTCGAAAATGTTTTTAATAAATTTTGCAACGTATTATTAAGTTT
AAATGATTTTGTGGGCATTATTAAAATTACAGATAAGTTTATTTGAATTAAAATATTATA
AAGAGG
>Locus100v1rpkm1733.52
GCTCAAGTTTGGTTCACCGATAATGATGGTGAATGGGGTGTTGAAAACGGTGACTGGTGT
GGTATTCCAAAGGCTGAAAGCTGCTGGTCTCAACCATTAGGTTACCCATGCTGTACTTCT
ACCTCTACTGCTGTTTACACTGATGGTGATGGTGCTTGGGGTATTGAAAACGGCGATTGG
TGTGGTATCAACGGTAATTCCAGCCAAGGTTCTACTCCAAATGTTGGTAATGATGAAAAC
CCAGTTATTGGTTCCCAATATACTCACTCTGGTAACCCATTCAAGGGTCACAAGTTCTTC
ATCAACCCATACTACACTGCTGAAGTTGATGCTGCCATCGCTCAAATGTCTAACTCTTCT
CTTATTGCTAAGGCTAAGAAGATGAAGGAATACTCTAACGCTATTTGGTTAGATACCATT
GAAAACATGAACAATTGGTTAGAAAGAAACCTTAAGACTGCTCTTGCTGAACAAAACCAA
ACTGGTAAGACTGTCTTAACCGTTTTCGTTGTTTACGATTTACCAGGTCGTGATTGTCAC
GCTCTTGCCTCCAATGGTGAACTTCTTGCTAATGACAGTGATGCTGCTCGTTACAAGACT
GAATACATTGATGTCATTGAAGAAAAGTTAAAGACTTACATCTCTCAACCAGTTGTTCTT
ATTGTTGAACCAGATTCTCTTGCTAACATGGTCACTAACCTTGAAAACACTCCAGCTTGT
CGTGACTCTGAAAAGTACTACTTAGATGGTCACGCTTACTTAATCAAGAAGCTCGGTGTT
CTTAAGCACGTTGCTATGTACCTTGATATTGGTCACGCCTTCTGGTTAGGTTGGGATGAT
AACCGTGAAAAGGCTGGTAAGGTTTACGCTAAGGTTATTTCTTCTGGTTCTCCAGGTCAA
GTTCGTGGTTTCGCTTCCAATGTTGC
>Locus101v1rpkm1725.12
ATAAAATGGTAAGATATTAATGAATATTTTAATTTATATTAAATTTTTGATGTATTGGTA
TATTATTATATTATAGTATTCCAAAATAAAATATATTTATAATATAAATGATGGATGGAT
AGAAATGTATGGTAAGAATGTTGACTAATATAATATTATTAAAATAAAATGAATTAAAAT
GGGTAAAGTTCACGGATCATTAGCTCGTGCCGGTAAGGTCAAGGGTCAAACCCCAAAGGT
CGACAAACAACCAAAGAAGAAGTCTAAGACCGGACGTGCCAAGAAGAGAATTCTTTACAC
TCGTCGTTTCGTCAACACTGCTTCTGCTTTCGGAAAGAGAAAGATGAACGCCAACTCTGC
TTAAGTTAATTGAATAAAATATAGTTAATGTAAAGCGACCAAATTATTTTGTATATTAAA
GCAAAAATAATTTAGAGTAAATCAACAAATTAAAATTGAATAAATTGTTGAAATAAAAAC
AAAAAACAATTATATCTTTGTGTGGAAATTATTGTTAAATTTTAAATTTTAATATTGAAA
ATCGAAAATAATAATACCAGAATAACGAAAGTTTTAAAAATCAGTTATTTTTAATTATCA
TAAATAATTAAACAGATTGTTTGAGTAATGAAGTTAAAAATTAAAATAAGTTAATTTTTA
AACAAATGTATCATTGAAGTAATATATAAATAAGTATTATTTTAGTGCTATTATTTTTCA
TTTATAAAATACGACAATTTGTTAAAATAATTTTATTTTTACTTAAAAAATATTTGTAGT
ATTTTTCTAAACATATCAAAAAAAGTTAATAATAAATATATTTTTTATGTTAATAAAAAT
GG
>Locus102v1rpkm1708.51
TTTATTTGTAGTAGGACTTACTTTTTTGCTGCCAATTGCCCCTGATTATCTAGAAATTTT
GTAATCCAAAGACTGCTCCATGAATTCTAAAAATCCTAAAAATAAGAAAATAGGCCGTAA
AAGAGCGTTAAAATAACAAACAATTCAATCATTTCCAATCATTCATTTAATTATAATTTA
TAAAATTAAGCGTAAATGAATTGGTTTTAAAATTATTAAATATATATTATATAATTAGTA
AATAATGGATGCCAAAAGATCTAGTTTTTCTTAATAAATGAATAATTATATCGCTGAAAG
AAATAGATACTGTCCGAGTTATTTACAAAATTAAAGATATTTCTGTAGTAAACTTACAAA
AACACTGAGAACATTTAAGTATAAAAATTTAATACTGAAATAGCTATAATTTGAAATCCA
TGAAATATGTGTTATAGATTTATAATCATAAAAATAGAAAGCCGAGTATCAAGGAAATTC
AAGAAAAATTATCTAATGGAGCGATTTAAGTCCAATATTATCTGTTAAATTAAATATTGC
TTCCGTGACAGTCTTTAAACAACGATAAAGAAGTTTAAGTATAAAATATAATACTGATAT
AGTTAAAAAATCAGTGAAATATGTGTTGTAGATTTATAATCATAAAAATAGAAAGCCGAG
AATCAAGAAAATTCAAGAAAGCTTATTTAATGGAGCGATTTTAGTCCAATATTATCTGTT
AATTAAATATTGCTTCCTCGACAGTCTTTAAACAACGATAAAGATTAAGTATAAAATATA
ATACTGAAATTAAAAAATCCGAGAAATATATGTTGTAGATTTTTAATATAAAAATAGAAA
GCCGAATATTTCTGGGAAAATAAAGAAATAGGAACCGTTTGGATAACCAAAACTAGTCTG
TAATTGTCCTTTAACGAAAATAAAGTACATGCGAATATGAAGGAAGAGAAAGTTAAAATA
AGAATATTATAAAATATATGTAATATATATTATTATATTGTATATGTAGGATGTTTTGTC
TGTTTAATCATAAATTTCTAAAAATTTAAAAGTGGAATTTCGAGTGTATAAAAGACTATA
AAATTATAATTTATATCTAGTCTCCTTTTTTTTAAATTTTATTTATTTATATATATTAAT
ATAGGTGAGTATAATTTAAAAAATTGAAAATAAGAATCTGATGATATTTTTATGTATATA
TTTTTTGCATGTAAAAAATCCTTTCTGTTTCGCTAAAATATCTAAAGAATTAAAACCACT
CTTCATGTATTGGACAAGTAAACCAAACTAAATATTAAATATATTTAATATATTTTTCAT
TGTAGAAAATAGTTAAAGAAAGAAATTCATTTTTAGATAATAAATATGAATAGAATATTT
ATTGAATGGGGTTGGTGGTGGGATAGATTAGGTTCAAATAATAAAATAAAATGAAATAAA
ATAAAATAGAATAGTAAACATTGAATTAATTCAAAGGAATTGTATTATTTAAATATTCAA
TTAAAAAATGAGAGTTAATTTTGAAGAAGAAAAAATAATTTGTACTTAAAAGCTCTTTGA
AATTCTAGAAGTATATAATGGTGCAAAAGTTTTACAATTGAATTTGATTTCTTAGTAAAT
AGGTGAATAAACATTATTTGAGGAAATAAAATTAAATCACAAAGAATGTTAAAAGAATTG
GCGATTTAAAAAATTTAAAAATTTAAAAATTAATAAAATTAATCAAAGAATTTAATTATA
AACTTTATTTTTATAATTAAATTATTGGAAAATCAAATTTTCGAATAAAATTAAAATCAT
TTGAATAAAACTTAATTTTTTTCTAAAAAAAGAAATATTATGGTTAAGTTAATTATTTAA
TGTGTTAAAATTAAATTTTTAATACATTTTATAAATTAAAATAATAAGTAAATAAAAAAA
TGTGGTTCTAAAATCCATTAAATATTTTTTTAAATTATTATTAAAAAAATATAAATTGAG
TCAGTGAAAATAATGACAATGTTATTACATTAAAATAATGAATTGTGATTCAAAATAAGA
TCATTAGGAGTTCGAAATATAGCATGCATTTTAACTAAAATATTATTATTTAACTGAAAT
ATTATAACTCAATACTATTAATAAAAGGTATTCAAGTGATGCCTTGATTACATATTATTA
AATTAATTTATAAAAATAAAGAAAATTCTTAGTAATAATTTTGAGTACAAAATGCTTTAA
GAAAACATTAAACATCTAGAAAATTGTACTTTATTTTTTATTCCTTAAGTTTTTTTTTTT
TTTTTTTTTT
>Locus103v1rpkm1707.26
AAGGTGATGGTAAGACTAAGCCATCTTTCATTAACACCTTCCAACGTGGTGCTTCCGAAT
CTACTTGGAAGACTGTTCCACACCCATGTTGGGAAGCCATGAAGTGGGGTGGTCGTAACG
GTTTCTTAGATCTTTTCACTGTTGATAACTCCTACGCTAAGCAATGGAGATACACTGCTG
CTCCAGATGCTGATGCTCGTGCTATTCAAGCTGCTTACTTCGCCTACATCTGGGCTGAAG
AAGATGGTGTTGACCTTTCTTCTGTTGCTTCTAAGGCTGCCAAGCTTGGTGATTACTTAC
GTTACGCTCAATACGATAAATACTTCAAGAAGATTGGTAACTGTGTTGGTTACGATAGAT
GTTCTGCTGGTTCTGGTAAGAACTCTGCTCACTACCTTATCTCCTGGTACTTCGCCTGGG
GTGGTGGTTTACAAGGTGACTGGGCCTGGAGAATTGGTTCTTCCCACACTCACACTGGTT
ACCAATCCCCATTAGCTGCCTGGATTCTTTCTACTCAAGCTGCCTTCAAGCCAAAGTCTT
CCACTGGTGCTAAGGATTGGGCTACTTCTCTTGACCGTCAATTAGAATTATTCAGATGGT
TACAAACTCCAGAAGGTTGTATTGCTGGTGGTGCCACTAACTCATGGACTGGTGCTTACG
CTCAACCACCAAGTGATATTACCTCCTTCTACGGTATGTGGTACGATTGGCAACCAGTTT
ACCACGACCCACCATCCAACAACTGGACTGGTATGCAAGGTTGGGGTATGGAACGTGTCT
GTTCCTTATACTACCTTTCTGGTGATGAAAGAGCCGGTCTTATTTGTCAAAACTGGGCTA
AGTGGGTTAAGGACACTACTCGTGTTAGCGGTGGTGAAATTGTCCACGCTACTAACCTTG
CTTGGGAAGGTAACCCAGATGAATGGAACAAGAGTAACTTCAACAAGTCTGGTCTTAACA
GATCCCTTCACGGTACCGTCTCTGCTGAAGGTCTTGATCTTGGTTCCATTGCTTCTATCA
TTAAGGGTCTCTTCTGGGTTTCCTTAAAGGATGGTGATCAAGATGGTCTTAACCTTGTTG
TTGATGTTATGGATGCCATTGAAAACTACAAGGATGATCTTGGTTACGCTGCTTTAGAAG
CTCGTAACGATTATGAAAACTTCGGTAAGGAAGTTTACATTCCATCTGGTTGGACTGGTA
AGAACGCTCAAGGTGCCAACATTAAGAGTGGTGTTAAATTCATTGATATTCGTCCAAAGT
ACAAGCAAGATCCAGACTGGCCACAAGTTGAAAACTTCCTTAACGGTGGTAACCCACCAG
AATTCACTTACCACAGATTCTGGGGTCAAACTGAAATTATGGTTGCCAACATTAAGAGTG
GTGTTAAATTCATTGATATTCGTCCAAAGTACAAGCAAGATCCAGACTGGCCACAAGTTG
AAAACTTCCTTAACGGTGGTAACCCACCAGAATTCACTTACCACAGATTCTGGGGTCAAA
CTGAAATTATGGTTGCTAATGGTCTTCTTTCCATTTATGGTGTTACCGGTGGTTCCGGTG
CCGGTAATGGTTCTGGTAACAGCGGCAGTTCTTCTGGTAACTGTCCAGCTTCTATTAAGA
ACCAAGGTTACAAGTGTTGTAAGGCCGGATGCCAAGTCGTTTACCAAGATGCTGATGGTG
ACTGGGGTGTCGAAAACGGTCAATGGTGTGGTTGCGGTGGTGGTGATTCCGGCAGTTCTT
GTCCAAAGGCCATCACCAACCAAGGTTACAAGTGCTGTTCCGGTTGTTCCTACGTTTACT
ACGAAGACCAAGATGGTAAATGGGGTGTTGAAAACAATGACTGGTGTGGTATTCCATCCA
ACTGTTAAGTTGATCATTTAAATGATTTATCTTAACTTATATATATAATATAATTATATA
ATATCAATTAAATTTGATAAGAATTTGTAAAAATAGAAACATAT
>Locus104v1rpkm1669.34
TCAATAATAATTTTACTAAATATTTTAAAAATGTTTAAGAATCTTAGTATTGCTGCTTTA
TTAGTAGCTTCAGCAAGAGCTGCATGCTGGTCTTCCTCCCAAGGTTATCCATGCTGTTCT
TCTTCTTCAGTTGTTGTTGCCTTTTCCGATGCTAGTGGTGAATGGGGTGTTGAAAACGGT
GACTGGTGTGGTATTCCAAAGGAAGAAAAGGTTACCTGCTTTGCCGAAAAGTTAGGTTAC
AGTTGCTGTCCAGATGGTACTACTGTCTCTTACACTGATGGTGATGGTAAATGGGGTGTT
GTCAATGGTGACTGGTGTGGTATTGCTGAAGAACAAAAGCCAACTTGCTGGGCTGAAGCT
TTAGGTTACAAGTGTTGTCAAACTACCAGTAATGTTGAATTCATTGATACTGATGGTAAG
TGGGGTTTCGAAAACGGTGATTGGTGTGGTATTAACGGTAATGTTAAGGTTACTACTACT
ACTGCTAGAAGAACCACCACTACTAGAAGAACTACTACTACCACTAGAACTACTACCACC
AGAAAGGTCAAGCCAACTTACTCTGTTATCTATGAAACTGGTAAGAAGCTTAACTCTGGT
TACGAAAACTGGGGTTGGGATGCTAAAATGTCATTCAAGGACAGTGCTCTCGTTGTAACT
AGTGACAAGGAATCATACGGTGCTGCTTCCATTAAGAAGCTCTCTGGTTACTATGGTAAG
GGTGGTTGTATTCACTTACTTTGCAAAACTGACAACAGAGCTTTCATTAAGATTCAAGGT
GTCCAAGGTGAAGATGAAGAAGATTCCTTCCAAGTTGGTACCATTAATGGTGACTCTGAC
TTCACTGAATACCTCTTCGATGTTGAAGATGAATACAGATTCGACCGTATTATTATTCAA
GATGGTGCTGCTAGTGGTGAACCAATTAATGTTAGATACTTAATTTACTCTACTGGTACT
TGTGAAGATTTCGTTGCTCCAGTTGATACTAGTAAGGTTCCAGTTACTACTACTACCAAG
AAGAACAATGTTAGAGCTGTTTACACTACCATCTTCAAGACTGCTTACAGTATGCCAAGT
GGTTACGACAACTGGGGTTGGGGATGCTCTATTTCTTACTCTGGTGGTGCCATGGTTATT
AACCCAGAAGAAGGTGAATATGGTGCTGTTTCTCTTAAGAGATTATCTGGTTCCTTCAAC
GGCGGTTCCCTCCGTTTTGATATGAAGAACGAAGGTAAGGTTAACGTTATTGTTGAAAAC
TCTGACAGAGATGAAAAGTACAACGTTGACTCTATTTCTCCAAGTGATGAATACCAAACC
TACATCTTAGATATTGATTTCGATTTACCATTCGACCGTATCAACTTCCAAGATGCTAAG
GGTAGTGGTGACCGTATCTGGATTAAGAACCTTGTTCACTCTACTGGTTCTGCTGAAGAT
TTTGTTGACCCAATCAACTAAATTAATTAATAAGAAATAATTAATCACTAAAAATGTAGT
GATAAAATAAAATAAATAAAATAAAAGACATAAATAAATTAGTAATAAACAGTAGAAAAA
TTAAGTACTGTGTAAATAAATTAAAAAAAAAAAAAG
>Locus105v1rpkm1666.95
AGGTGCTTACGAACAACCATCCAGTGATATCACTACCTTCTACGGTATGTGGTACGACTG
GCAACCAGTTTACCACGACCCACCATCCAACAACTGGACTGGTATGCAAGGTTGGGGTAT
GGAACGTGTCTGTTCCTTATACTACGTTTCTGGTGATGAAAGAGCCGGAAAGGTTTGTCA
AGAATGGGCCAAGTGGGTTAAGGACACTACTCGTGTCAGTGGTGGTGAAATTGTTCACGC
TACTAACCTTGACTGGTCTGGTAACCCAGATGAATGGAATTCTTCCAACTTCAACAAGTC
TAACCT
>Locus106v1rpkm1636.71
GCCCGGACAATTTTTATTTATATTATTATAAATATAATTTACAATAATTAACAAAATGGC
TATTACTAAGGTTCACGCTCGTCAAATCTTCGATTCCCGTGGTAACCCAACCGTCGAAGT
TGAAGTTACTACTGACAAGGGTCTCTTCCGTGCTGCCGTTCCATCTGGTGCTTCCACTGG
TGTTCACGAAGCTCTTGAACTCCGTGATGGAATTAAGGCTGATTACGTTGGCAAGGGTGT
CTTAAAGGCTGTTGAAAACGTTAACAAGACCATTGCTCCAGCTCTTGTTGCTGCCAACCT
TGATGTCAAGAACCAAAAGGCTGTCGATGACTTCCTTATCAACCTTGACGGTACTCCAAA
CAAGAGCAAGCTCGGTGCTAACGCCATCCTTGGTGTTTCCCTTGCTGTTGCCCGTGCTGG
TGCTGCTGACAAGCAAGTTCCACTTTACCAACACTTAGGTGAATTAGCCGGTAACAAGGG
TCCATGGATTCTTCCAGTTCCATCCATGAACGTCCTTAACGGTGGTTCCCACGCCGGTAA
CAAGCTCGCCATGCAAGAATTCATGATTCTTCCAACTGGTGCTAGCTCCTTCACTGAAGC
TCTTAAGATGGGTTCTGAAGTTTACCACTCTCTTAAGTCTGTCATCAAGGCTAAGTACGG
TCAAGATGCCTGTAACGTTGGTGACGAAGGTGGTTTCGCTCCAAACATTCAAGATAACAA
GGAAGGTCTTGAACTCTTAAAGGAAGCTATTGAAAAGGCCGGTTACACTGGTAAGGTTAA
GATCGGTATGGATGTTGCCTCCTCTGAATTCTACAAGGACGGTAAGTACGATCTTGACTT
CAAGAATCCAAACTCTGACCCATCCAAGTGGATCTCTGGTGAAGAACTTGGTCAATTCTA
CAAGGAAATCACCTCTGAATACCCAATTGTTTCTATTGAAGATCCATACGACCAAGATGA
TTTCGAATCCTGGACTAAGTTCAACGCTGATATGGACGGTAAGATCCAAATTGTCGGTGA
TGACCTTACTGTCACCAACCCAAAGCGTATTGCTATGGCTATTGAAAAGAAGGCCTGTAA
CGGTCTTTTATTAAAGGTCAACCAAATCGGTACCGTTTCTGAATCTATTCAAGCTGCTCT
TGATGCCTTCAACGACGGTTGGGGTGTTATGGTTTCCCACCGTTCTGGTGAAACTGAAGA
CACTTTCATTGCCGATCTTGTTGTCGGTCTTAAGAGTGGTCAAATTAAGACTGGTGCTCC
ATGCCGTTCCGAAAGAAACGCTAAGTACAACCAACTCTTACGTATTGAAGAAGAACTCGG
TGCTAGCGCTACCTACGCTGGTGAAAACTTCCGTCGTCCATTCTAAATTAATTAATGTAT
ATTAATTAAATAAACAGCAAATTTTACTGTTTATAATATTTTAATTGCCAAAAATTGCAA
AATTTCACTATCAAAATAATTTGGTAGATTAAAAATATAAAAAATAATATAAATAAATAG
AAAATATAACAAGGGAAGAAAAAAGTAATGCATAAATGTAAAAATAAAACAATTAAAAGA
AACAAATAAAATAATAAACAAATAAAAT
>Locus106v2rpkm10.64_PRE
GTCAGAAAAGTTACCACAGGGATAACTGGCTTGTGGCAGCCAAGCGTGCATAGCGACGTT
GCTTTTTGATCCTTCGATGTCGGCAGCTCTTGTTGCTGCCAACCTTGATGTCAAGAACCA
AAAGGCTGTCGATGACTTCCTTATCAACCTTGACGGTACTCCAAACAAGAGCAAGCTCGG
TGCTAACGCCATCCTTGGTGTTTCCCTTGCTGTTGCCCGTGCTGGTGCTGCTGACAAGCA
AGTTCCACTTTACCAACACTTAGGTGAATTAGCCGGTAACAAGGGTCCATGGATTCTTCC
AGTTCCATCCATGAACGTCCTTAACGGTGGTTCCCACGCCGGTAACAAGCTCGCCATGCA
AGAATTCATGATTCTTC
>Locus107v1rpkm1535.65
ATTATATAATAGATTTAGATATTTTTTTTAATTAGTACAATATTTATTAAAAATGAAGGC
TTCTTTTGCTTTAACTGCTATTGCTGCTCTTGCCGCTAAGGCTTCTGCAGGTTGTTTCTC
TGAAAGATTAGGATACCCATGTTGCAGTGGAAACAATGTTGTTTACACTGACAGTGATGG
TCAATGGGGTGTCGAAAATGGTAATTGGTGTGGTATTGGTGGATCTACTAGTCAATCTGC
TGGATGCTGGTCTCAAGCTTTAGGTTACCCATGTTGTACTTCTACTTCTATTCCAGTTTA
CACTGATGGTGATGGTGATTGGGGTGTTGAAAACGGTAACTGGTGTGGTATTCAAAAGGG
TGGAAGTTCCAGTGGTGGTTCCAGCAGTTCCGGTGGTAATGTTACCCCAGGTGAACAATA
CACTATCACTGGTAACCCATTTGCTGGTGTTAAGTTCTTCATTAATCCATACTACACTGC
TGAAGTTGATGGTGCCATCGCTCAAATGTCTGACTCTTCTCTTATTGCCAAGGCTAAGAA
GATGAAGGAATACTCTAACGCTATTTGGTTAGATACCATCAAGAACATGAATGAATGGTT
AGAAAAGAATCTTAAGACTGCTCTTGCTGAACAAAGTGGTAGTACTAAGGTCTTAACCGT
TTTCGTTGTTTACGATTTACCAGGTCGTGATTGTCACGCTCTTGCCTCCAATGGTGAACT
TCTCGCTAACGATAGTGATGCTGCTCGTTACAAGTCTGAATACATTGATGTCATTGAAGA
AAAGTTAAAGACTTACAAGTCTCAACCAGTTGTTCTTATTGTTGAACCAGATTCTCTTGC
TAACATGGTCACTAACCTCGACTCTACTCCAGCTTGTCGTGACTCTGAAAAGTACTACTT
AGATGGTCACGCTTACTTAATCAAGAAGCTCGGTGTTCTTCCACACGTTGCTATGTACCT
TGATATTGGTCACGCCTTCTGGTTAGGTTGGGATGATAACCGTGAAAAGGCTGGTAAGGT
TTACGCTAAGGTTATTTCTTCTGGTTCTCCAGGTCAAGTTCGTGGTTTCGCTTCCAATGT
TGCTAACTACACTCCATGGGAAGACCCAACTCTTTCTCGTGGTCCAGACACTGAATGGAA
TCCATGTCCAGATGAAAAGAGATACATTGAAGCTATGTACAAGGACTTCAAGTCTGCTGG
TATCAAGTCTGTTTACTTCATTGATGATACTTCTCGTAACGGTCACAAGACCGATCGTAC
CCACCCAGGTGAATGGTGTAACCAAACTGGTGTTGGTATTGGTGCCAGACCACAAGCCAA
TCCAGTTTCTGGTATGGATTACCTTGATGCTTTCTACTGGGTTAAGCCACTCGGTGAATC
CGATGGTACTTCTGATACTAGTGCTAAGCGTTACGATGGTTACTGTGGACACGCTACTGC
CATGAAGCCAGCTCCAGAAGCCGGTCAATGGTTCCAAAAGCACTTTGAACAAGGTCTTGA
AAACGCCAACCCACCACTTTAAATTTTATACCCATAATTTTTGGAAAAATAAGTAAAAGA
AACCTTAAAAAATATAAATATATAAAAAAAAAA
>Locus107v2rpkm829.96
ACTCTTTCTCGTGGTCCAGACACTGAATGGAATCCATGTCCAGATGAAAAGAGATACATT
GAAGCTATGTACAAGGACTTCAAGTCTGCTGGTATCAAGTCTGTTTACTTCATTGATGAT
ACTTCTCGTAACGGTCACAAGACCGATCGTACCCACCCAGGTGAATGGTGTAACCAAACT
GGTGTTGGTATTGGTGCCAGACCACAAGCCAACCCAATTTCCGGTATGGATTATCTTGAT
GCTTTCTACTGGGTTAAGCCACTCGGTGAATCCGATGGTACTTCTGATACTAGT
>Locus108v1rpkm1517.42
AGTGAATGGATGTGTTAATGTTTTATGAAAATGAATTATTTTATTAATGAATGTGTTGTT
TTAATGAATAAATGATGAATTTAATAAAAGTATAGATATTATGTAATTTGTGTTTATAAG
TAAAGAATGATGAATGAATGTATATTAATATGTTATTAAATATATATTATATGTTTTTAT
AAAATAATTGTGGTTAGATATTAGCAATGGCCCACTCTCCACGTAATAGCTTTTTGAAAC
CAGGAATCGCTCGTAAGTCCCGTTCTAAGACTTTCGGTCTTCACGCCCTCTACAAGAAGA
ACAAGGCCGCTATCGCTGCTGCCAAGCCAGAAGCTCCAAAGACCATCACCAAGACCGTCG
GTGGTGCTAAGAACGGTAACACCAGAGTTGTTCCAGCTGTTAAGGCTCCACGCTTTTACC
CAGCTGAAGACGCTCCAGTTCCAAAGGTTAACCGTAAGACCGTTGGTACCGCTACCCTCC
GTAAGTCCATTACTCCAGGTACCGTTCTCATCATCTTAGCCGGTAGATTCCGTGGAAAGC
GTGTTGTTTTCTTAAAGCAATTAAGTTCTGGATTACTTCTTGTTACTGGTCCATACAAGG
TTAACGGTGTTCCACTCCGTCGTGTTAACCAAGCTTACGTTGTTGCCACTTCTACTAAGA
TTGAACTTCCAGCTGTCGCTGAAAACATCGATGACGCTTTCTTCCAAAAGAAGGCTGAAA
AGGATGCCGAAAGAGTTGCTGCCCAAAAGGATGTTGATGACAAGATTCTTGCTGTTGTTA
AGAAGACTCCTTTATTAAAGGCTTACCTTAACGCCAAGTTCACTCTCACCAAGGGTCAAA
CTGTTCACTCTCAACATGAGTCTAAGCGAATTAAATTAAATTATTTAATGTATCATATAG
TATTATGAGTAATAAATAAAACGTAAAAAATATTTATTATTAGTCTGAAGGTTTATTTAT
TTTTTAGTTGATTATTGAAATGATCGATGATTGTTATGTTTCAGAATTATTAACAATTCA
AATGAAAGATTATAAAATATCATTAAACTATAATAGAAAAGTAATAATTTAAACTGCAAT
ACAATTTAAAACGAAGTTCTTTATGATTATTCGAATGATTAATACAATTTAGCAATTAAG
TGTTACCATGTATATGAAAGATATGATATTTTGTAATAAAGTTTTATAAATAGAAT
>Locus109v1rpkm1501.73
TTTAAATTCAATTAATAAAACGAAAAAAAGAAAGAAGAAAAGTATTTTTATATATATAAT
TTATATAATAATCATTAAAACAATAAATGAATTTAAACTATAGAAAAAATAAAAATTATT
AAATAAAAAATTCAATTAAAAGTATTATTTAAAAAAAAAAATAAAAAAAATGGAATCTTT
ATCTGCAGAAGAATATATTTTACTAGAGGATATAGATGAAAATAATCCCGATTCAAAAAC
TACTTTTATTACAAAAAAGAAAGAAAGTAAATCAAAAAAGATAATAAAAATAATAATTAT
TATAATTATTATTATTTCTTGTTTAATAATATCATTTTTCGCAGTTAAAACATTCTATAA
CAATGATAAAATAATTGTTGATGAAGAACATGGATTCTCATTTATAAAAGGTGAACCTAG
AATTGATAAATATGGAATTGATTTAAATATCAATATTTTGGAAGGAATGTATAGTAAAGG
TATAGATGATGATATAAATAAATCAATAGAGGATTGGTCACTCTATACTCCACCATGTCC
TAATTTAAGACCAGTAAAACATTCGGAATATATAATGAATCCTAAATGTAAAGATATTAG
TCTTCAATTTCATAATTATGAGAATAAAAAAGTACCTCTTTCACTTTCTCTTAACGATAT
TTCTGATCAAATGAAGAAATATGAAGAATGGAAAAAAAATAATAATACTAATCCATATTA
TGGTAGACAAGACTATAAACATTTATTATCTGAAGAATTTCATCCTTATGACTATGGATA
TGATATAAATAATGCAGAAATTAATGATGATACAGAATATTATAGTCAAGTAGTTAAAAG
TCGTATGGATGAAGTTCCTGATCCAAGAAAAAGAAGATTATTTAGCTTTATTTTATTTAA
TTCAGAATTTGATTTATTAGATTTATATATTTCAGAATATTATGATATTGTTGATTATTT
TGTTATATTTGAATCAAATAGTACATTTTCAAATGAACCAAAACCATTATACTTTACAAA
GACATTATTGGAAACTAATAGATACGATAAATTTAAAGATAAGTTAATTCCACTTCCATT
AGCATTAAAAATTGAAGGTAAAACAGAGAAAAGTATAGCATTTGCAAAGGAACATTTAGC
AAGAAGACTTGTTATAGAAAAGGGATTAGAATCGGTTCAAGCTCGTCATGGTGATCTTTT
TATTCATGGTGATTTAGATGAAATGCCAAAAGCTCATGTAATTTCACGTTTAAAAAAATG
TGGTGGATGGGAACATTTACAATCCGGAATTGGTGGAAGACCAAAATCTTTTAAATATGA
AAATGCAGAATCTTACTTAGTAAACGAAAATATGCATGTTGAAATCGGTACAACTGGTGA
ATATCAAGTTGATTATGTTAATGAAAGATCTTTGGGATTTTTATCTTGGTTTTATGAATA
TTCTTTTAATCTTGTACAAAGTGAGGATATGGCAACAGCTACACATCCAAATATAATCAT
GTTCGATGCTAGACGCGCTTTGGGACAAATACCAGAAAATAAAAATTATAAACGATCAGA
CTATGATCCATTACTTGATCCAAATTTCAATCCATATAAGGGTTATATTTACAATATTAC
TAATACAGATAAATGGATAGGAAAGGGTTTTATTGCAGAATTACTTAGATTTGATACATC
TGATTTTAATAAATTAATGGAACGAAAGAGACCTGTATTATGGAATGGTGGTTGGCATAT
GAGTAGTTTCTTACCAACAATTGATCAATTTTACAATAAAGTTAAATCATACTCACATTA
CGATTTATTCTCTGGAGATGAAGAAAGTGACAAGAAACAGATTATTTATAGAATCAAACA
ACATGAATATATTTTTGGAAGTGAAAAAAAATATTATGATAGAATACCATCAATACCATC
ATCTTATACTAAAGGTTATGATTATAATTTAGACTATTCCTATTGGAAAGAGAATACAAA
CAATTTTGATGAAAATGGTAAATTTAATGAATACCTCAGAAGCTTGGATAATGAAGTTCC
AATTCAAGTCTTAAAAAACCCTATATGCTATTCATATATGCTTGATCGTGATTTTGGTTT
TGAAAAAAAATTATGGTGGCAAGTAGTTCCAAAAGAAGACTGGAATAAAGTTCGTTTAGA
AGAATTAGATTCTGACAGCTTAAATGAAATCACCCCAGCTATATTATCAGACGAATATAA
AACTGAAATGTTTAAAGAAATGGCAAAAGAAAATAAGGAAAGCAAGTAGAATGTTATAAT
AAAAATGTTTTTTATTGATAATATTTTTATATAATTGATAATATAATCTATCCCTATATA
TTTAGTTAATAGATAATTTCTAAAATATAAATAAAATAGTATAATATTTAATACTAATTT
CCTTTACAGAATATGATATTACTATTCTTCATTATAATCAACAATATTAAATGAAAATTA
ATAGTATTGATTATAATATTTTAAAAAAAATCGTACAAATAAAATT
>Locus110v1rpkm1473.68
CTAGAAATAAAAGGTATATAATGATGTTGATTATGTGGAATAAGTTTTTTATGTGTATTT
AATTGTTATTTTTAATTTTTAATTTAAGTGGAAAAGTTATTATTTTAAAGAAGTACTGGT
AATATTTAATGGATGTATATAGTTTATTGTAATCAAAATGATTACAAAATAAATGTTAAA
TGACAAAAATAATAGGTGTAAATAAACAATAACCATAATAACTGAAAGAAAATATTAAAT
ATTCATCCATCTTTAATATATTCAAATAAAAAAATATATAAGAAGATTTAAAACTATAAA
TGTGAAGATACAATACAAAAGATGGCTGACGTCCGGTCAAAAAATCCTTTCGAACTTTTG
GGTGAAGAAGAAACTACCCAAAACACCACTAAGCTCACCAGAAATGAAAAGAAGGTTCTC
AAGAACGAAGTCGTCGACAACAGTCGTGCTACTCCAAGAGAAAACAGATTAAGAAACGAA
TACCCAAAGCGTGGTGGTTTCGCTGGTAAATCTTCCAGACCAGCTAGATCTGCTGAAGGT
GGTGACAACCGTCGTGGTGGTGACCGTCGTCGTGGTGGTCGTGGTGAATACAAGGGACGT
GGTCGTGAATTCGATCGTCACAGTGGTTCTGCCAGAAGAGACAGTCAAAAGAAGGATGTT
GCTGGTAAGGGTTCTTGGGGTAAGAATACCGAAAACTTAGAAGAAACCGCTGAAGTTGAA
CAAAACGAAGTTGAAGAAGAAGTTAAGGAAACTAAGCCAGAAGAAAAATTAATGACTTTA
GAAGACTACCTTGCTAGTCAAGCTAAGAAGACTGTTGCCAACGAAAACACCATCAGATCT
GCTAACGAAGGTGTTGATGAATCTAAGTGGGGTGAAACTGTTGAATTATCCAAGGATGAA
GAAGCTTACTTCGCCGGTAAGGGTAACGAAAAGGTTCACAAGGTTAAGAAGCAAAAGGAA
AAGACTTTTGTTTACGAAATCGAACAAAGATTCAACGACAGTCGTCGTGGTGGTCGCGGT
GGTCGCCAAAACAGAAACAACAACAAGCGTCCAGCCAACAACAAGGTTAACGTCGACGAT
ACTAATGACTTCCCATCCTTAAAGTAAATTTGAAATAAATATTGACATTGTGATGAATTT
TAAGAATTTAGCAATCAATAAAATAAATAAATAAATATATAAAAAATAATATATAAATAC
GTTGATGTAATTAATATATGTTTTTTATGTGAACTTGTATTATAAAGTAATATGGGTTTT
ATATTTAATTTCTTTTTATTATTAAAATATCTTCTTTAGTTTATTATCATATGTTAATAT
CAATTATTCATTATAAATATTACATAAATGTTCATTTTGATATATATATAAATAACAAAA
ATTACATATTTTAGAATTTCAATAATAAATTAAAA
>Locus111v1rpkm1452.66
AAAAAAAAAAGATACCCAAAGAAAAAGAAAAAAAAATGACTGCAATTGATACTTATTCAA
ATACAGCAAATTTCTTTATCACTAAATTAAATGATAAAGAAGAAGAACTTGAAATAAATT
ATAAGAGCCCAAAAAATTATTTATTAAAGGATTTTAATAATAAAAATAACACTTTTATTG
TAAAATCTGATTCGACAAATACACTTTGCAATTGTAAGGAAGATATTCTTCAGCCCACAG
GAATAGTATGGTCAGTAACAAATGAACAAGGTTATCGTAAAAGAAATGGAGAAAAGACAA
ATTTACATGAAAGATGCGAAGATTTTCATTGGCCACAAAGAAATGATAATGCATTTAAAC
GAATTCATCCAATAAATGGGAAATCCATTAATATGTATATTCTTGCTGATGGACATGGTG
GTCATGAAGCTCCACAAATATTTCTTGCAAGAGCTTGTGCCGCATGTTTTAAAGTTATGG
AAAGTAAAAATTGGAATTTATCAATGCCTGATCATCAAGAGGAATTAAGAAGTATTCTTA
CTGATACTTATATTTCATTAGATAGACAATTCTGTGAAGAAAAGGTAGCAGAATATGAAG
AATACAACAGAAATGGAAAACAAGGTAAAAAGCCAGTAGATGATGGTTGTACCCTTATTG
TCAATATAGTATATGATGGTTATTTAATAAATGTTAATACTGGTGATTCAAGAACAGTTT
TAGGAAGTAAAAAGGAAAAGTCACACTTTTTACATAAAAAGACGTTTGAATTTGTTCCAA
CTTTTTCTTCTTTAGACCAAAGTCCTGATCATCCAGAAAAAGCATATAACGTTTCGCATA
ACGGAGGTATATTCTTATCTTCAGGAGGAATTCCTCGTAAAAGACCAAACATTGAACCTT
TTGAAAAGAGAGGTATGGTTACATATCCTGAACTTGTAGGAACTCGTATCTATCGTCCAT
CTAATAAACGAATTGAGGAATTAGGTATTAATCATTTGATGACACTTAATATGGGAGGTT
CTATGGGAGATCTTCTCTTCAAAATTGAACCAGCTGTAATTTCATGTCGTCCAGACGTTT
CAATTTTAAAAATTGATCGTTCAGTTGATAATATTCTTTTAATCGCTACTGATGGTATCT
GGGATCACCTTAATTGGCAAGAACCAGAAAAGCAAAACGAAAAGATTATGAGTTACATTA
GTAAGCAAATGGGTGAAAATGTTGAAATTAATGAAGAACTCTTAAATAAGATTTCCTCTA
AGTTAGTTAAACGTGAAAATAACCTTGAACTTTACGAACCACGTCAACGTTACGATGACT
GTACAGCTTTCTTAGTTTATCTTCCAGCCGGTTCTGAAGAACAAAACTTAGAAGCCTCTA
GCTAAATTTTGGGGAGCAAGCTATGAAAACAC
>Locus112v1rpkm1417.99
TGAATCTAAAATATTATTAATTCCTTCTCTTATATAATTATTCTTGTAAGGAATATATAA
AATGTCCGCTGCCGCAAGACCAGTTATCAGTGTATTTTCTCAATCTGGTGAAGGTGCTTC
CACCGTAACCCTCCCAGCTGTTTTCAAGGCTCCAATCCGTCCAGATATTGTTAACTCTGT
TCACACTAACATGGCCAAGAACAAGCGTCAACCATACTGTGTTTCCCCACAAGCTGGTCA
CCAAACCAGTGCTGAATCATGGGGTACTGGACGTGCTGTTGCTCGTATTCCACGTGTTTC
TGGTGGTGGTACACACCGTGCCGGACAAGCTGCTTTTGGTAATATGTGTCGTGGTGGTCG
TATGTTCGCTCCAACCAAGACCTGGAGAAAATGGCAAGTTAAGACTAACCAAAACCAAAA
GAGATACGCTACCGTTTCCGCTGTTGCTGCTACTGGTATCCCATCTCTTGTTTTCGCTCG
TGGTCACAAGATCGACAACATTGAAGAAATCCCACTTGTTGTTGCCAACGATGTTGAATC
CTACACTAAGACTAAGGAAGCTATCTCTCTCTTAAAGTCTATCAATGCCTACGCTGAAGT
TGAACGTTGCATTGCCTCCAAGAAGCTTCGTGCTGGTAAGGGTAAGATGAGAGGAAGAAG
ATACACTCAACGTCGTGGTCCACTCGTTATCTTCAATGAAGACAACGGTATCACTAAGGC
TTTCAGAAACATTCCAGGTGTTGAAACCGTTAGCGTTAACGCTCTTAACCTTTTACAATT
AGCTCCAGGTGGTCACTTAGGTCGTTTCGTTATCTGGACTCAAGCTGCTTTCGAAAAGCT
CGACTACGTTTTCGGTACTTTCAAGAAGGCTTCTCAAGCTAAGAAGGACTACAAGCTCCC
ACAAACTCTTCTTACTAACGCTGATCTCCCACGTATCATCAACTCTGATGAAATCCAAAG
TGTTGTTAAGGTCGCTAATGAAAAGCACACCAAGCGTCCATTCACTCAAAGAAAGAACCC
ACTTAAGAACGTTGGTGTTATGGTTAGATTCAACCCATACGCTCAAACTGTTAGACGTGC
TGCTATCTTAAACGAAGAAGCTCGTGCCAATGGTAAGGCTAAGGCTGCTGCTAAGGCCAA
GAAGGTCCAAAACAAGGAATGGATCGCCGCTCTTAAGAACTAGATTTATATTTATTAATT
AAATTTAGTAAGGCATATGCTCATTATGATGCCCCTACCAAAAGTAGCATTAAAACTTAA
GAAGAGAAAATACAAAAGAAACACTTAATAAAAACTAATATAATATAAAAATATATGAAG
TGTTAAAAATTTTTGTGTTAGAGATTATTTATAAATTATAGAATAAAAGTAGTTGTAAAT
AAAGTTTTGTAAATATTAATTATATAG
>Locus112v2rpkm2.75_PRE
TAAAATGGTAATTATTTTTTATATATTTATTATTAATAGATGGACATCCATTTAGATTAT
ATTATAATTATAAATTTATTGATTAATATGATGATTTACTTGTATGGTCCGTGTTGTTGA
GTGGGAAGTAAGACACCCAAATGCAATGATATCACCTTTTTCCTACACTTCTGAAATCAA
TAAATTTAAATTAAAAAGTATTTATATTATAAATTTATAGATAAATGTATTAATAATTTT
ATTTTCAATTTTAATATAATTAGTCCGCTGCCGCAAGACCAGTTATCAGTGTATTTTCTC
AATCTGGTGAAGGTGCTTCCACCGTAACCCTCCCAGCTGTTTTCAAGGCTCCAATCCGTC
CAGATATTGTTAACTCTGTTCACACTAACATGGCCAAGAACAAGCGTCAACCATACTGTG
TTTCCCCACAAGCTGGTCACCAAACCAGTGCTGAATCATGGGGTACTGGACGTGCTGTTG
CTCGTATTCCACGTGTTTCTGGTGGTGGTACACACCGTGCCGGACAAGCTGCTTTTGGTA
ATATGTGTCGTGGTGGTCGTATGTTCGCTCCAACCAAGACCTGGAGAAAATGGCAAGTTA
AGACTAACCAAAACCAAAAGAGATACGCTACCGTTTCCGCTGTTGCTGCTACTGGTATCC
CATCTCTTGTTTTCGCT
>Locus113v1rpkm1389.70
CGTTGGTCTGGTAAAATATTTCAAGTTTTATTCTTTAAGGTTGTTATTTTATGATGAATT
AATATGTCTTTTTTTTCTATTTAATCATTTATATTTTATGATTTTATTATAAGTGGTGGT
GGCCTTTAATATTATATATGTTATGAATTATGGTGTTCCATTGAAAATTAATTCTAAACA
TAATAGTCATTATCGTAATTATAAATGGATGAGTTCAAATAAGCTTGATGGATGAAAATG
TATAATTTTTTTTATTCAAACAATTATGAATTATTATCAACAAGTAATCAATGAATAAGG
ATAAAATAAGATGCAAATTTTCGTCAAAACCCTTACTGGAAAGACTATAACCCTTGAGGT
TGAGTCTTCCGACAGTATTGTCAATGTTAAGAACAAGATTCAAGAAAAGGAAGGTATTCC
ACCAGACCAACAACGTTTAATCTTCGCCGGTAAACAATTAGAAGACAACAGAACTCTTTC
TGACTACAACATTCAAAAGGAATCTACTCTTCACCTTGTTCTCCGTCTTCGTGGTGGTAT
CATTGAACCATCTCTTAAGGTTCTTGCTTCCAAGTACAACTGTGACAAGATGATCTGCCG
TAAGTGTTATGCTCGTCTTCCACAACGTGCCACTAACTGCCGTT
>Locus114v1rpkm1387.77
GCACCTTATGAGAAATCAAAGTTTTTGGGTTCCGGGGGGAGTATGGTCGCAAGGCTGAAA
CTTAAAGGAATTGACGGAAGGGCACCACCAGGAGTGGAGCCTGCGGCTTAATTTGACTCA
ACACGGGGAAACTTACCAGGTCCAGACATAGTAAGGATTGACAGATTGAGAGCTCTTTCT
TGATCTTTTGGATGGTGGTGCATGGCCGTTCTTAGTTGGTGGAGTGATTTGTCTGCTTAA
TTGCGATAACGAACGAGACCTCGGCCCTTAAATAGCCCGGTCCGCATTTGCGGGCCGCTG
GCTTCTTAAGGGGACTATCGGCTCAAGCCGATGGAAGTGCGCGGCAATAACAGGTCTGTG
ATGCCCTTAGATGTTCTGGGCCGCACGCGCGCTACACTGACAGGGCCAGCGAGTACATCA
CCTTAACCGAGAGGTTTGGGTAATCTTGTTAAACCCTGTCGTGCTGGGGATAGAGCATTG
CAATTATTGCTCTTCAACGAGGAATGCCTAGTAGGCACGAGTCATCAGCTCGTGCCGATT
ACGTCCCTGCCCTTTGTACACACCGCCCGTCGCTACTACCGATTGAATGGCTCAGTGAGG
CCTTGGGATTGGCTTAGGAGGGTTGGCAACGACCCCCCAGAGCCGAAAACTTGGTCAAAC
TCGGTCATTTAGAGGAAGTAAAAGTCGTAACAAGG
>Locus115v1rpkm1317.14
AACAAATAAAATGGAAAGCTTAGCTTTATCCAACGTCAGTGTTCTTGCTAACACTGTTTC
TATTAATGCTGTTGCTGCCACCAAGGTCGCTGGTGTCAGAATGGCCAAGCCAACCCGTGC
TCTTCACACCCCAGCTATGAAGACTACTCTTAAGTCTGCCAAGAAGGTCCCAGCTATGCA
AGCTAAGACCTACGCTACTCAAGCTCCAGTCATCACTAACGATGCTGCTGCCAAGAGTGA
AATCGATGTCGAAGGTTGGATTAAGAAGCACTACACCCCATACGAAGGTGATGATTCTTT
CCTTGTTGGTCCAACTGAAAAGACCAAGAAGCTTTTCGCCAAGGCTGAAGAATACTTAGC
CAAGGAACGTGCCAACGGTGGTTTATACGATGTTGATCCACACACTCCATCTACCATTAC
CTCTCACAAGCCAGGTTACCTTGACAAAGATAACGAAGTTATCTACGGTTACCAAACTGA
TGTTCCACTTAAGAGAGCTATCAAGCCATTCGGTGGTGTTAACATGGTCAAGAACGCTCT
TGCCGCTGTTAACGTTCCAATGGACAAGGAAGTTGAACACATTTTCTCTGACTACCGTAA
GACCCACAACACCGCTGTCTTCGATCTTTACTCCAAGGAAATGAGAACTGGTCGTTCCAA
CGCTATTATGACTGGTTTACCAGATGGTTACGGTCGTGGTCGTATCATTGGTGATTACCG
TCGTGTTGCTCTTTACGGTACTGACCGTCTTATTGCCCAAAAGGAAAAGGACAGAGTTGA
ACTCCAAAAGGGTTTAATGGACGAACCAACCATGAAGAAGATTGGTGAAGTTGCTGACCA
AATCAAGGCTCTTAAGCAACTTACTCAAATGGCCAAGTCCTACGGTATTGATATCTCTAA
GCCAGCTAAGAACGCTAGAGAAGCTACTCAATTCGTTTACTTCGGTTACTTAGGTTCTAT
CAAGGAACAAGATGGTGCTGCTATGTCTCTTGGTCGTGTTGATGCCTTCCTTGATTGTTT
CTTCGAAAACGATTTAAAGAACGGTGTTATCACTGAAGCTGAAGCTCAAGAAATCATTGA
TAACCTTATCCTTAAGTTACGTTTCGCTCGTCACTTACGTACTCCAAAATACAACGATTT
ATTCGCTGGTGATCCAACCTGGGTTACTATGTCTCTTGGTGGTATGGGTAGCGATGGTCG
TACCTTAGTTACTAAGACCTCTTACCGTGTTCTTAACACTCTCTACAACTTAGGTCCAGC
TCCAGAACCAAACATTACTGTCCTCTGGAACAAGGCTCTTCCAAAGAACTTCAAGGACTT
CGCCACTAAGGTTTCTATTGATACCTCTTCCATTCAATACGAATCTGATGCTCTTATGTC
CGCTAGATTCGGTGATGACTACGGTATTGCCTGCTGTGTTTCTGCCATGAGACTCGGTAA
GGATATGCAATTCTTCGGTGCTCGTTGTAACCTTGCCAAGCTTATGCTCTACGTCCTCAA
CCATGGTAAGGATGAAAGAACCGGTAAGCAAGTCGGTCCAGACTTCGGTCCAGTTCCAGA
AGGTCCAATTCCATTCGACTGGATGTGGGAAACCTACGACAAGGCTATGGACTGGATTGC
CAAGCTCTACGTCAACACCATGAACGTTATCCACTTCTGTCACGACCAATACTGTTACGA
AGCCCTTCAAATGGCTCTTCACGATACCGATGTCCGTCGTCTTATGGCCTTCGGTGTTGC
TGGTCTCTCTGTTGTTGCTGATTCCTTCTCTGCTATTAAGTACGCTAAGGTCACTCCAAT
CCGTGATGCTAAGACCGGTTTAACTGTTGACTTCAAGATTGAAGGTGAATTCCCAAAATT
CGGTAACGATGATGACCGTGTTGATTTCTTCGCCAGAACTGTTACTGACAAGCTTATCAA
CAAGCTCAGAAAGACCCCAACTTACCGTGGTGCCAAGCACACTCTTTCCGTTCTTACCAT
TACCTCTAACGTCGTTTACGGTAAGAAGACCGGTTCTACTCCAGATGGTCGTAAGGCTGG
TCAAGCTTTCGCTCCAGGTTGTAACCCAATGCACGGTCGTGAATTCTCTGGTGCTGTTGC
TTCTCTTTCTTCTGTCGCTAAGGTTAACTACGACTCTTGTATGGATGGTATCTCTAACAC
CTTCTCTATTGTTCCAAACACCATTGGTAAGACTTTACAAGAACGTCAAGGTAACCTTTC
CGGTTTATTAGATGGTTACTTCACCAAGGGTGCTCACCACATTAACGTCAACGTCCTCAA
GCGTGAAACTCTTGAAGATGCTATGGCTCACCCAGAAAACTATCCAAACCTTACCATCCG
TGTTTCTGGTTACGCTGTTAACTTCGTTAAGTTAACTCCAGCTCAACAAAAGGAAGTTAT
TGCCCGTACCTTCCACGAAAAGATGTAAATTGCCTTTAAAAGTAATTTATTAAACTAAAA
TTTTTAAGTCAAAATAGGTTTTTAAAAAAATCAGTGACCAATTTTTTAAATTCTTACGTT
GAATTAAAAATTTGCATATTTATAAACCATCCCTCCCAAAATTATTTATAAAATAGTAAA
AGATTTTGTTTTTATATTTAAAAGTAAAATTTTTAAAAAGATTTTTTTTATATAAACTAG
TAAAAAAAATTTAATGCAAATATAAAAAGTAAATAAATAAATAAATAAATTAATCAAATA
ATAAAAAGAAAATAAATACGTAATAAAATAAAAGCAATATTGAAAAATTAATTATAAACT
AATAATAATACTATTTATACTAAAC
>Locus116v1rpkm1310.18
TATACATTAAATTCATTCAAGATGAAACTTATTAACTTTGGTGGTGTTGAAGAAACCGTT
TACGAAAGAGCTGATTTCCCACAAGAAAAGCTTAACGAAATCTTCAAGGATGATGTTTTC
ACCGTCATCGGTTATGGTACTCAAGGTCGTAACCAATCCCGTAACTTAAGAGACAAGGGT
TTCAAGGTTATCATTGGTCTTCGTAAGGGTCCATCTTGGGATCTTGCCAAGGAAGACGGT
TGGGTTGAAGGTGAATCTCTTTTCGAAATCACCGAAGCCTGTCAAAAGGGTACCATCATC
ATGTACCTTCTCTCTGATGCTGGTCAAAAGGCCGCTTGGAGCACTATCAAGGAATTAGTT
CACGGAAAGACCCTTTACTTCTCCCACGGTTTCTCCATTGTCTTCAAGGAAAAGACTGGT
GTTGTCCCACCAGAAGACTGTGATGTTATCATGGTTGCTCCAAAGGGTTCCGGTACCACC
GTTCGTACTCTTTTCTTAGAAGGTCGTGGTATCAACTCCTCTGTTGCTGTCTTCCAAGAT
TACTCTGGTAAGGCCGAAGAAAGAGCTTACGCCGCCGGTATTGCTATTGGTTCTGGTTAC
CTTTACCCAACTACCTTCGAAAGAGAAACCTACTCTGACCTTACTGGTGAACGTGGTACT
CTTATGGGTTGTATCCAAGGTTGCTTCAGAGCTCAATTCGAAGTTTTAATTGCCAACGGT
CACACTCCATCTGAAGCTTTCAACGAAACTGTTGAAGAAGCTACTCAATCTCTTTACCCA
CTCGTCGGTAAGAATGGTATGGACTGGATGTACGACAACTGTTCCACTACTGCCCGTCGT
GGTGCCCTCGACTGGATGGACAAGTTCTACGCTGCTACTAAGCCAGTCTTCGAACAATTA
TACGAATCTGTTAGAAACGGTACTGAAGCTGAAAACACTTTAGTTGCCAACTCTAAGCCA
GACTACCGTGAAAACCTTGCCAAGGAACTCAAGGAACTCCGTGAATCCCAAATGTGGCAA
ACTGCTATCACTGTCCGTTCCCTCCGTCCAGAAAACCAAAAGGTTGAAAAGAACTAAATT
TAATCACTATTTTAATAGAAAATTAATTACAGTAATTTTGTAAAACAAATAGTAGTTTTT
AACTCAAATAAATGAGTTTTATCTTAATTTAAACACCCCATAAAAGTAGAGAAAATTAGA
CAATAGTTTAAATAACTAAACTATATGTTTAAGTAATTTAAAGAATGTATAAATTTATAT
AAAGCGAAAGAATCAAAAAAATAAATAAAAAAGCCG
>Locus117v1rpkm1306.78
CAAATAACATATTAAATATATTGATTATATTTTAATATATTTTGTTTGCTGGAACAAACT
TTAAATTTTATTAATAAAACAATATAATTTTAAAATTTTAAAATGCCATCTATTAGATCT
GCTATTGCTCTTCTTGGTGCTTCTGCCGTTATGGCCGCTCCAATGAAGCGTTCTGGTGCC
TCTCAAAAGTTCGCTGAACGTGCTATGGACCACTACAACATCATTACTGGTAATGGTTCA
TACCAATCTGAATACTTCTCACCAGAAAACGTTCCATACCACTCTATTGAAACTCTTATG
GTTGAAGCTCCAGATCACGGTCACGAATCCGTCTCTGAAACCTACTCCTTCTGGGTTTGG
TTAGAAGCTGTTAACGGTAAGCTTACTGGTGATTACTCTGGTGTTGAAACTGCCTGGAGC
TACTTAGAAAAGCACTTAATTCCAGACAGCAAGAACCAACCAGGTATGAGCAAGTACAAC
ACTTCCTCACCAGCTACCTATGCTCCAGAAAGTGATGATATTGAAGACTACCCAGCCAAG
CTCGAATTCGTCAACGGTGTTGTTGGTGAAGATCCAATTGCCAAGGAACTTTCCCAAGCC
TACGGTAACTGGGATATCTACGCCATGCACTGGATTATTGATGGTGATAACTGGTACGGT
TACGGTCAACAAGGTGATGGTAAGTCTAAGCCATCCTTCATTAACACCTTCCAACGTGGT
GCTTCAGAATCTGCCTGGAAGACTGTTCCACACCCATGTTGGGAAACCATGAAGTGGGGT
GGTAAGAACGGTTTCTTAGATCTTTTCACCTTAGATAACTCCTACGCTAAGCAATGGAGA
TACACTGCTGCTCCAGATGCCGATGCTCGTGCCATTCAAGCCGCTTACTTCGGTTGGTTA
TGGGCTCAAGAAGATGGTCAAGATCTTTCTTCTGTTGCTTCTAAGGCTGCCAAGCTTGGT
GATTACTTACGTTACGCTCAATACGATAAATATTTCAAGAAGATCGGTAACTGTGTTGAT
TACCAAAGATGTTCTGCTGGTCGTGGTAAGAACTCTGCTCACTACCTTATCTCCTGGTAC
TTCGCCTGGGGTGGAGGTTTACAAGGTGACTGGGCCTGGAGAATTGGTTCCTCCCACACT
CACACTGGTTACCAATCTCCATTAGCTGCCTGGATTCTTTCCACTCAACCTGCCTTCAAG
CCAAAGTCTTCTAATGGTGCTAAGGATTGGGCTACTTCCATGGACCGTCAATTAGAATTA
TTCAGATGGTTACAAACTCCAGAAGGTTGTATTGCTGGTGGTGCCACTAACTCATGGCAA
GGTCAATACGCTCAACCATCCAGTGACATTACTACCTTCTATGGTATGTGGTACGACTGG
CAACCAGTTTACCACGACCCACCATCCAACAACTGGACTGGTATGCAAGGTTGGGGTATG
GAACGTGTCTGTTCCATGTACTACCTTTCTGGTGATGAAAGAGCCGGACTTGTCTGTCAA
AACTGGGCCAAGTGGGTTAAGGACAATGTTCAAATTAGTGGTAACGAAGTTATTCACGCC
ACTAACTTAGCCTGGTCTGGTAATCCAGATGAATGGAAGTCCTCCAACTTCAACAAGAGC
AACCTTAACAGATCCCTCCACGGTACTGTTTCTGCCACTGGTATTGATCTTGGTACTCTT
GCCTCTATCATGAAGGCCTTAATGTGGGTTTCTATGAAGGACGGTGATGATGAAGGTCTT
TCTCTTGCTGTTAACGTTATGGAAGTCCTTGAAAACTACAAGGATGATCTTGGTTACGCT
ACCTACGAAGAACGTCTTGACTACGCCAACTTCGGTCAAGAAACTTACATTCCATCTGGC
TGGAGTGGTAAGAACGCTCAAGGTGCCAACATTAAGAGCGGTGCTACTTTCATTGACATT
CGTCCAAAGTACAAGGAAGATCCAGATTGGGCTCAAGTCGAAGACTTCCTCAACGGAGGT
AACCCACCAGCCTTCACTTACCACAGATTCTGGGGTCAAACCGAAATTATGGTTGCCAAT
GGTCTTATTGCCATTTACGACTTAGGTAGCTACTCCAACGGTGGTAGCAGCAGTGGTAAC
AACAACAGCAACACTGGTAGCAGTGGTAAGTGCTCAGCTTCTATCATGAGCCAAGGTTAC
AAGTGCTGTTCCAAGAACTGCCAAGTTGTTTACACTGATGCTGATGGTGACTGGGGTGTT
GAAAACGGTCAATGGTGTGGTTGTGGTGGAGCCTCTACTCCAGCTGCTAAATGTAACGCT
AATGTCATTGCCCAAGGTTACAAGTGCTGTTCATCCTGCAGTGATGTCTGGTACACTGAT
GCCGATGGTGACTGGGGTGTTGAAAACGGTAACTGGTGTGGTATGCCATCCAACTGTTAA
ATGGTTTGATTATTTAATATCTGTTAAATATTAAACAATAAACTTAATGTTAAGAACAAT
AGTGTTTTTAAGAAAAAAGGTTATTTAATAAAATGAAATTAAAAATAAATTAAATAAAAT
AAAAATTATAAATGTAGTTGTTCTGATAAATTCAGTATTAAAAGTAAAACAAAATAAAAA
CAAAAC
>Locus117v2rpkm475.72
TGGTGCTAAGGATTGGGCTACTTCCATGGACCGTCAATTAGAATTATTCAGATGGTTACA
AACTCCAGAAGGTTGTATTGCTGGTGGTGCCACTAACTCATGGCAAGGTCAATACGCTCA
ACCATCCAGTGACATTACTACCTTCTATGGTATGTGGTACGACTGGCAACCAGTTTACCA
CGACCCACCATCCAACAACTGGACTGGTATGCAAGGTTGGGGTATGGAACGTGTCTGTTC
CATGTACTACCTTTCTGGTAACGAAAAGGCTGGTCTTGTCTGTAAGAACTGGGCTCAATG
GGTTAAGGACACTACTCGTGTTAACGGTGGTGAAGTTATCCACGCTACTAACTTAGGTTG
GGATGGTAATCCAGATGAATGGAAGGCCTCTAACTTCAATAAGTCTGGTCTTAACAAATC
TCTTCACGGTACTGTTACTTCTGAAGGTCTTGATCTTGGTTCCATTGCCTCTATTATGAA
GGGATTAATGTGGGTTTCTATGAAGGATGGTGATGAAGAAGGTCTTTCTCTTGCTGTTTC
TGTCATGGATGCCATTGAAAACTACAAGGATGATCTTGGTTACGCTGCTGAAGAACAACG
TCTTGACTACGAAAAGTTCGGTGGAGAAGTTTACATTCCATCTGGCTGGACTGGTAAGAA
TGCTCAAGGTGCTAACCTTCAAAACGGTGTCACTTTCATTGACATTCGTCCAAAGTACAA
GGAAGATCCAGACTGGTACCAAGTTGAAGACTTCCTTAATGGCGGTAACCCACCAACCTT
CACTTACCACAGATTCTGGGGTCAAACCGAAATTATGGTTGCCAATGGTCTTATCTCTAT
TTACGATTTAGGTAAATACGGTAAGGGTAACACTGGTGGTAACACTGGTGGTAACACTAC
CAAGCCAGGTAAGTGTTCTGCTGCTATTACTAGACAAGGTTACAAGTGCTGTTCTAAGAA
TTGCCAAGTTGTTTACACTGATGGTGATGGTGACTGGGGTGTTGAAAACGGTCAATGGTG
TGGTTGCGGTGGTGCCGCTGAAGTTTGTCCATCTTCTATTACCTCACAAGGTTATCCATG
CTGTTCATCTTGTGGTACCGTCTACTACCAAGATGCTGATGGTGACTGGGGTGTTGAAAA
CGGTGACTGGTGTGGTATGCCAACTGAATGCTAAATGATTTGATTATATAATATATGCTA
CATATTAAATAATTAATTCTTTTAGAATTTTCTTAAATAAACTTATTTTAATAATATGTT
AAAATAATAGAAAATAAAATAAAAAGAAAAAAAAATAAAATTGTAAATCTTTAAAATTTA
TTTTTTATTTTTAATTTTGAAAATTATTTAGTTTTTCTAAATAAAAAGAAAAATAAAATA
ATATCTTAAAAAAAAAGGTTTTAGTAAGTTAAAAAAAATTAGATAACATTATGTAGGTAT
TAAATATATAATGAAAAATTAAAATGAAAAAAGAAATCAAAAAAGATTGATGTAAAATAA
AAAAAGATAATATTAATGATTATTATTAAAAATAAAAAAAAAGACAA
>Locus117v3rpkm448.65
AAAAAAAAAATTCTTTTTTTATAAAAACATGCCATCTATTAGATCTGCTATTGCTCTTCT
TGGTGCTTCTGCCGTTATGGCCGCTCCAATGAAGCGTTCTGGTGCCTCTCAAAAGTTCGC
TGAACGTGCTATGGACCACTACAACATCATTACTGGTAATGGTTCATACCAATCTGAATA
CTTCTCACCAGAAAACGTTCCATACCACTCTATTGAAACTCTTATGGTTGAAGCTCCAGA
TCACGGTCACGAATCCGTCTCTGAAACCTACTCCTTCTGGGTTTGGTTAGAAGCTGTTAA
CGGTAAGCTTACTGGTGATTACTCTGGTGTTGAAACTGCCTGGAGCTACTTAGAAAAGCA
CTTAATTCCAGACAGCAAGAACCAACCAGGTATGAGCAAGTACAACACTTCCTCACCAGC
TACCTATGCTCCAGAAAGTGATGATATTGAAGACTACCCAGCCAAGCTCGAATTCGTCAA
CGGTGTTGTTGGTGAAGATCCAATTGCCAAGGAACTTTCCCAAGCCTACGGTAACTGGGA
TATCTACGCCATGCACTGGATTATTGATGGTGATAACTGGTACGGTTACGGTCAACAAGG
TGATGGTAAGTCTAAGCCATCCTTCATTAACACCTTCCAACGTGGTGCTTCAGAATCTGC
CTGGAAGACTGTTCCACACCCATGTTGGGAAACCATGAAGTGGGGTGGTAAGAACGGTTT
CTTAGATCTTTTCACCTTAGATAACTCCTACGCTAAGCAATGGAGATACACTGCTGCTCC
AGATGCCGATGCTCGTGCCATTCAAGCCGCTTACTTCGGTTGGTTATGGGCTGATGAAGA
TGGACAAGATCTTTCATCTGTTGCCAAGAAAGCCTCTAAGCTTGGTGATTACTTACGTTA
CGCTCACTACGATAAATACTTCAAGAAGATCGGTAACTGTGTTGGTTACGACAGATGTTC
TGCTGGTTCTGGTAAGAACTCAGCTCACTACCTTATCTCCTGGTACTTCGCCTGGGGTGG
AGGTTTACAAGGTGACTGGTCTTGGAGAATTGGTTCTTCCCACACTCACAGTGGTTACCA
ATCCCCATTAGCTGCCTGGATTCTTTCTACTCAATCTGCTTTCAAGCCAAAGTCTGCTAC
TGGTGCTAAGGATTGGGCTACTTCCATGGACCGTCAATTAGAATTATTCAGATGGTTACA
AACTCCAGAAGGTTGTATTGCTGGTGGTGCCACTAACTCATGGCAAGGTCACTACGCTCA
ACCAAGCAGCGACATTACTTCCTTCTACGGTATGTGGTACGACTGGCAACCAGTTTACCA
CGACCCACCATCCAACAACTGGACTGGTATGCAAGGTTGGGGTATGGAACGTGTCTGTTC
CATGTACTACCTTTCTGGTGATGAAAGAGCCGGACTTGTCTGTCAAAACTGGGCCAAGTG
GGTTAAGGACAATGTTCAAATTAGTGGTAACGAAGTTATTCACGCCACTAACTTAGCCTG
GTCTGGTAATCCAGATGAATGGAAGTCCTCCAACTTCAACAAGAGCAACCTTAACAGATC
CCTCCACGGTACTGTTTCTGCCACTGGTATTGATCTTGGTACTCTTGCCTCTATCATGAA
GGCCTTAATGTGGGTTTCTATGAAGGACGGTGATGATGAAGGTCTTTCTCTTGCTGTTAA
CGTTATGGAAGTCCTTGAAAACTACAAGGATGATCTTGGTTACGCTACCTACGAAGAACG
TCTTGACTACGCCAACTTCGGTCAAGAAACTTACATTCCATCTGGCTGGAGTGGTAAGAA
CGCTCAAGGTGCCAACATTAAGAGCGGTGCTACTTTCATTGACATTCGTCCAAAGTACAA
GGAAGATCCAGATTGGGCTCAAGTCGAAGACTTCCTCAACGGAGGTAACCCACCAGCCTT
CACTTACCACAGATTCTGGGGTCAAACCGAAATTATGGTTGCCAATGGTCTTATTGCCAT
TTACGACTTAGGTAGCTACTCCAACGGTGGTAGCAGCAGTGGTAACAACAACAGCAACAC
TGGTAGCAGTGGTAAGTGCTCAGCTTCTATCATGAGCCAAGGTTACAAGTGCTGTTCCAA
GAACTGCCAAGTTGTTTACACTGATGCTGATGGTGACTGGGGTGTTGAAAACGGTCAATG
GTGTGGTTGTGGTGGAGCCTCTACTCCAGCTGCTAAATGTAACGCTAATGTCATTGCCCA
AGGTTACAAGTGCTGTTCATCCTGCAGTGATGTCTGGTACACTGATGCCGATGGTGACTG
GGGTGTTGAAAACGGTAACTGGTGTGGTATGCCATCCAACTGTTAAATGGTG
>Locus117v4rpkm85.96_PRE
TACGACTGGCAACCAGTTTACCACGACCCACCATCCAACAACTGGACTGGTATGCAAGGT
TGGGGTATGGAACGTGTCTGTTCCATGTACTACCTTTCTGGTAACGAAAAGGCTGGTCTT
GTCTGTAAGAACTGGGCTCAATGGGTTAAGGACACTACTCGTGTTAACGGTGGTGAAGTT
ATCCACGCTACTAACTTAGGTTGGGATGGTAATCCAGATGAATGGAAGGCCTCTAACTTC
AATAAGTCTGGTCTTAACAAATCTCTTCACGGTACTGTTACTTCTGAAGGTCTTGATCTT
GGTTCCATTGCCTCTATTATGAAGGGATTAATGTGGGTTTCTATGAAGGATGGTGATGAA
GAAGGTCTTTCTCTTGCTGTTTCTGTCATGGATGCCATTGAAAACTACAAGGATGATCTT
GGTTACGCTGCTGAAGAACAACGTCTTGACTACGAAAAGTTCGGTGGAGAAGTTTACATT
CCATCTGGCTGGACTGGTAAGAATGCTCAAGGTGCTAACCTTCAAAACGGTGTCACTTTC
ATTGACATTCGTCCAAAGTACAAGGAAGATCCAGACTGGTACCAAGTTGAAGACTTCCTT
AATGGCGGTAACCCACCAACCTTCACTTACCACAGATTCTGGGGTCAAACCGAAATTATG
GTTGCCAATGGTCTTATCTCTATTTACGATTTAGGTAAATACGGTAAGGGTAACACTGGT
GGTAACACTGGTGGTAACACTACCAAGCCAGGTAAGTGTTCTGCTGCTATTACTAGACAA
GGTTACAAGTGCTGTTCTAAGAATTGCCAAGTTGTTTACACTGATGGTGATGGTGACTGG
GGTGTTGAAAACGGTCAATGGTGTGGTTGCGGTGGTGCCGCTGAAGTTTGTCCATCTTCT
ATTACCTCACAAGGTTATCCATGCTGTTCATCTTGTGGTACCGTCTACTACCAAGATGCT
GATGGTGACTGGGGTGTTGAAAACGGTGACTGGTGTGGTATGCCAACTGAATGCTAAGTG
ATTTAATTGATAAACTCTAATTTTTTTTAATTTAAAGCAAATTATTTAATTATTATAGTT
TTAATTTTAAATGATCTTGATAGAAAAATTGATATCATATCATTTATAGTTTTAAATTAT
AAATAGTTATAAAGCATTTTAAAATTAAAAGAGATTAAAAAGTTTTCATAATAGAAAATC
AAAAAAAAATTAAATGTATTAAAATATAAAAAAAAAGTTTTAACTAAAATAAAAAAAAG
>Locus118v1rpkm1301.63
GATCTAACTTCTCTGCTACCGGTAACTTCGGTTTCGGTATCCAAGAACACATTGATTTAG
GTATTAAGTACGATCCAAGTATCGGTATTTACGGTATGGACTTCTACGTTGTTATGGGTA
GACCAGGTTTCAGAGTTGCCAGAAGAAAGCAACAATCTGCTAAGGTTGGTTTCCCACACC
GTAACACTAAGGAAGAAACCATCAACTGGTTCAAGAAGAGATTCGATGGTATTGTCTTAA
ACAAATAGACGAATTAATATCAATAAAATCTGTTCACTATATTCAATTTTTAAAAGCAAA
AAATACAGAAAAATAAGTTATGAATTTGAGTGTTTGTTTAAATGAAAAAGAAATCTAAGA
TATTTTGTAGTGTTAGAATTTAGAATGGGTTAAAATGAATATGTAATTAAGTTTGATTTT
TTGTATTTAAGAAAGGTG
>Locus119v1rpkm1299.93
TTTATTGATAACAATAAAAATAGTTTTCTCTGGCAGAAAATTAAAAAAAAAAATAAAGAA
ACAAATTAATTTTTTTTTTATTTTGTAAAAAAAATAGATAAAATAATAATAGTAATATAT
ATATTTATATTTATATAAACTTATTAAAATAAATAAATTAATTGTAAATAAATAAAATTA
TTCCTATAATTAAAAATTAAAAAAAAAATAATTCAAAAATGAAATTCGCTGTCGTTTTAA
CTGCAATTGCTGCTGTCGCAGCCAAGGCTTCTGCTGCCTCTTGTTTCTCCCAAAAGCTTG
GTTATCCATGCTGTAATGGTAATATAGTCGTTTACACTGATAGCGATGGTAAGTGGGGTG
TTGAAAATGGTCAATGGTGTGGTATGCCAAATGGTCAAGCCGCTACTTCTTGCTGGGCCA
ATGCCTTAAATTACCCATGTTGTAAGACCACCACTGAAGTTGTTTTAACTGATAATGATG
GTAAGTGGGGTATTGAAAATAATGAATGGTGTGGTATTAACTCCAGCTCCAGCTCTGGTA
ACAACAACAACAACAACCAACAACAACAACAACCACAAGAACCAACTTACAGTTTCGGTT
ACGCTTTAAAGAACACTCCAGTTCCATCATCTGGTTGTGGTAAGAACTTAAGTCTTCCAA
AGACTGGTTCCTTTGAATTCAAATGGGGTAACAACAAGCGTACTGTCCGTATTGATATCC
CAGATAACTATGATAAGAGCAAGCCATACCGTTTAGTCTTCGGTATGCACTGTATGGGCG
GTTGGGCCGGAGGTGTCCAACAAGAAGGTTACTATGGTTTAAAGCCATTAGATACTGGTA
AGACTACCATTTTCGTTGCTCCAGAAGGTAACGGTCAACAACTCCCATGGGGTGAAGCTG
ATTACTACATGTTCGATGAACTTCTTGCCAAGTTAAAGGGTGATCTCTGTATTGATGAAT
CCCGTGTCTTCTCTACTGGTTTCAGTTACGGTTCTATGTTCTCTAACGGTCTTTCCTGGA
ACCACCAAAAGGTTCTCCGTGGTGTTGCCGTTTACGAAACTGCTGAACGTAACATCTGGC
TTCCAAAGCACACTGGTGAACCAATTGGTTGGATGGGTGTTCTTGGTTTCGATGATGGTC
TCTGTACTCCAGAAATGGGTCGTCACGCTCGTGATATCATCTTAGAACACAACTCCGAAA
ACGGTGCTGCCGTTAAGGAAAGAGCTGAAGAAGCTACTCCAGGAGGTCCACACAAGTGTT
ACGATTACAAGACTGTTGACCAACGTTTCCCAGTTCGTTGGTGTACTCAATCTGGTGGTC
ACCTTTGGGATCACAAGGACCCAGGTCAATACCAATCTTGGGTTCCACAAGCTACTTGGG
AATTCATTAACAAGTTCTAGATTATTTTTTTTACAATTTGTTTTTACTATAAATAATATA
AAAACCATAAAATCTTTTTATATTAAAAACTTTTCTTAATAATTTTTTTGCCAATGAAAT
AAATTATTAAAATAAAAAAAAAAAAAAAAAAAAATAAAAAATTAAAAAAAAAAAGTATAC
ATATCGCTGTATTACTTTATAAATATAAAATTATCTGTACAGGTTTAAATATAAAAATTA
AACAAACAAACG
>Locus120v1rpkm1299.27
AACAACAAGAAGTCGTTCAACTTGGTCCAAAGGTCAAGGAAGGAGAAATTGTCTTCGGTG
TCTGTCACATCTACGCCGGTTTCAACGATACCTTCATTCACGTTACTGATTTAACTGGTA
GAGAAACCCTTGTCAGAGTTACTGGTGGATGAAGGTTTTACAAATACAATATTATTGTTG
ATTTGTCTATCAGTTAATGTGGAAAATTCAGAACAATGTTATGTGGCATAAATTTTCAGA
TTGTGGTTGAATTGTTTTAATTATCTAAATCAAAAAAAAAAGAAAGCAGTACTTTTTTTT
AAATGAAAAGATTAGAAATTAAACAATTATAAAAAAATGATAAAGTCACATCGGATTAGT
GCTGAAAACACATACTCTGATAGACTTAATTTTTTAAAAAGAATTGAAATTGATAATCTT
TCTGTGTAAATTTAAATTTTAAAAAAAAATAGGTGGTATGAAGGTTAAGGCTGATCGTGA
TGAATCTTCTCCATACGCTGCTATGTTAGCTTGCCAAGATGTTGTTGCCCGTTGCCAAGA
ACTCGGTATTAACGCCGTCCACATTAAGCTCAGAGCTACTGGTGGTGTTGGTACCAAGAC
CCCAGGTCCAGGTGGTCAAGCTGCCATCAGAGCCTTAGCTAGAGCTGGTATGAAGATCGG
TAGAATTGAAGATGTTACTCCAATTCCAACTGACTCTACCAGAAGAAAGGGTGGTCGTCG
TGGTCGTCGTAACTAGATTAATTACATTATTATGTATAAAAACATATATGTGTTTATTAT
ATATGTTTCGATTCAGAAAACTTAAATAAAAGTTGAATTAAATATAAAAGAT
>Locus121v1rpkm1252.71
GTTAATTTAGCAAAAATTTTTGTTCCCTCTTGCCTAATAATTATAATTTATTAACATGTC
CACTCAAGAAACCGCTCTTGTTTACGCTGCTTTAATTTGCCAAGACTCTGACGTCGAAAT
TACTGCTCAAAACCTTACCAACCTTGTTAAGGCTGCCAATGTCGAAGTCAACGAAGTTTA
CTCCAACATCTTCGCTAAGGCCTTAAACGGTGCTGATGTTGCCGGTTTCATTGAAAAGCT
CGCTGTTGCTGCTCCAGTTGCTGGTTCTGGTGCTGCTGCCGGTGCTGCTGCTGCTGAAGC
TGCTCCAGCTGAAGAAGCTAAGCAAGAATCTGAAGAAGAAGAATCCGACAGTGACATGGG
TTTCGGTCTTTTCGATTAGATTGTTTAATTAATTTAAAATCTAATAGAAAAATATTTTTT
TCAATAAAATATTATAATCATCAAAAAATAAGAATAACTGTGTAAAATATTGTTTTATTT
TTTTTTATTTAAATGGTG
>Locus121v2rpkm0.73_PRE
ATGTCGAAGTCAACGAAGTTTACTCCAACATCTTCGCTAAGGCCTTAAACGGTGCTGATG
TTGCCGGTTTCATTGAAAAGCTCGCTGTTGGTAAATATCATATAAGATATATCCTCAAAA
ATATAATTGAATATAATTAAACTTGAGAAAATATAAAAATATATACTAATAATTAATATT
ATTTTTATTAAAAAATAGCTGCTCCAGTTGCTGGTTCTGGTGCTGCTGCCGGTGCTGCTG
CTGCTGAAGCTGCTCCAGCTGAAGAAGCTAAGCAAGAATCTGAAGAAGAAGAATCCGACA
GTGACATGGGTTTCGGTCTTTTCGATTAGATTGTTTAATTAATTTAAAATCTAATAGAAA
AATATTTTTTTCAATAAAATATTATAATCATCAAAAAATAAGAATAACTGTGTAAAATAT
TGTTTTATTTTTTTTTATTTAAAT
>Locus122v1rpkm1236.54
GTATTATATAAATAATTTGTATTATAAATAGCCAAAACAAGTTAAAGAAATCAAGGATTT
CCTTATCATTGCCAGACGCAAGGACGCTCAATGTATGATATATATGATATAATATTCAAT
TATTTATATAAAAGTATTCAGTAATAAAGTATTAATATAATTTCGAAATTAATTATATAC
GCTAATATCTGTCAAGATTAAGAAGAACAACAGACAAACCAAGTTCAAGGTTAGATGTTC
TAAGTATCTTTACACCCTTGTTGTCAACGACCAATCTAAGGTCAAGAAGCTTAAGCAAAG
TTTACCACCAGAACTTAAGGTCCAAACCATCTAAAATATTTAAAAAAATATTTTTGAAAC
TGGATAAACGTGCATTTAATAGCTTTTTATAGACAACTTGTTGACTATAATTAGTCTTGT
AGCTTACTCGCTTATGCT
>Locus123v1rpkm1215.33
GTCGTGGTGAATCCGTTTGGGATTACTTCACCCATCTTTACCCAAAGAACGTCGAATCTG
GTGACAGAACTAACCCAGATTCCACTAACGGTAATGTTGCTTGTGATTCATACCACAAGT
TCGACGAAGATGTTAAAATGATGAAAATCATGAAGGCTAACCACTACCGTTTCTCCATCT
CTTGGTCTCGTCTTTTCCCAGATGGTGAAGCCAAGAAGGTTAATGGTAAGTGGAACGTTA
ACGAAAAGGGTACCCAATACTACAACATGGTCATTGATACTCTTCTTGAAAACGAAATTA
CTCCACTTGCTACTCTTTACCACTGGGATCTTCCATACGCCCTTCACGAAAAGTACGGTG
GTTGGTTAGATTACCGTTCCCAAGATGATTTCGCCAAGTATGCTGAATACTGTTTCGAAA
CCTTCGGTGACCGTGTTAAGGGATGGATCACCATTAACGAACCATGGGTTAACTGTGTTT
CTGGTTACCGTCTTGGTCCAGGTAAGGCTCCATACAGATGTACTGGTGAAGCTCCACGTA
AGCTCCAAAACGACACTACTGGACTTGATTTAGAAGGAGGTTGTTCCTACGAAATTGGTC
CATCTCAATACTACAAGGGAGCTGAAGTTCTTCCAGCTAACCGTGCTCCACAAAGATTAG
AAGATGTCTGGTGTTCTCACAACATTCTTATTGCTCACGCCAAGGCTGTCAATGTCTACC
GTAAGAAGTTCCAAAAGAAGCAAAAGGGTCTTATTGGTATTACCATTGATGGTGAAGCTC
AAATCCCATGGCAAGACGCTAACACCACTCCAGAAGAATTAGAAAACAACAAGAAGTACG
CCAACTTAGCAGCTGAATTCCGTATTGGTTGGTACTCTGACCCACCAATGGTTGGTGATT
ACCCAGCTTCCGTCAAGCAAAGAATGGGTAAGGATATGCCAGTCTTCACTCCAGAAGAAA
AGAAGCTCTTAAAGGGATCATCTTCTGACTTCTTAGGTTGGAACACCTACACTGCTCACT
GGGCTGAACAAGTTAAGAACGAAGATGGTACTTACGTCCAACCACCAACTGATGACGAAG
CTAGCTTCGAAACTTCCAAGCAAGATATGTGGGATGATAACTGCCGTGGTCGTGGTGAAG
GATGGACCTGCATTCCACCAACTCTTGGTTCCCAAGCTGGTTCTTCCTGGAACACCAAGT
ACGGTCCAACTATCCGTGTTGGTCTTAACTGGTTCGCTGACCGTTACAAGGGTTTAATTA
AGAACGGTATTATCATTACCGAAAACGGTTGTGCCCAACCAAACTACAAGGTTAGCCGTG
CTAACGATTTAGCTACCAAGGAATACTTCGAATCTATTGGTCAACCAGAATACGCTGACA
CCTACGATGAATCCATCATTGAAGATGAAAGCAACATTGAAGGATCCATTATTAACGATG
AATACCGTATTGACTGGTACGCTCAATACCTTGAAAACCTTCGTCTTGCCTATGCCGAAG
ATGGTGTTGATGTCCGTGGTTACATGGCCTGGTCTTTAGTTGATAATTTCGAATGGGAAA
ACGGTTACGAAACTCGTTTCGGTATGACCTACATTGACTTCTACAACGATGACGAACGTA
CTCGTATTCCAAAGAAGTCTCTTGAATTCCTTGGTCAATGGTACCTTGAAAACGTTGAAC
AAGCTTAAATTTTTTGAATTATTTTATAATTTAATTTTAAATATAAAATTATTCAAAATG
CTAATAAAGTTTGAAAATGAATAAAAATTATAGATATAAAATATATCCTTTTTAAAAAGG
AAATATATACAAATAAAATATAATATAAAAAGCTTTGTGTTTAAAATAAAAAAGAAATAA
ACAATAAAATTTATAAATAGTATTATTATATAATATCTACATAATATTAATAAAATTAAT
TAAAAAA
>Locus124v1rpkm1187.92
CGTGCTAAGTACAAGTTCCCAGGTCGTCAAAAGATCATTGTTTCCAACAAGTGGGGTTTC
ACTAAGTTAACTAAGGAAGAATACCTCCAAATGATGGAAGAAAAGAAGATCCACACTGAT
GGTTCCTACATTAAGTTCGACAATGGTAAGGGTAAATTATCTGAATACTTCAAGCGTCAA
GAACGTCTTCGTGCTTAAATGAAATGTAAATTTTAGAACGACGATATCAATAAAATAAAA
AATTTTAAAAAAAAATCTGTTAATATTTTTATAATGGTTAGTAAGTGTATGAATAAGAAT
ATTTAATATTATTTTGGTATTTGATAATTATTATTTATTTATAAAATAATAATAATAAAA
TAATGAGTAGTTTATATTTTAAAATTAAAGAATATAA
>Locus125v1rpkm1184.29
GCTCTTTGAATTTTTATTGTGGTTAGATTTCAATATTAAGATTCAGTGAATCAACATGGT
CAGAATCTCCGTCTTAGCTGATTGCCTTAAGTCCATTGTCAACGCCGAAAAGGTTGGTAA
GAGACAAGTTATGGTCCGCCCATCCTCCAAGGTTATTGTCAAGTTCCTTTCAGTTATGCA
AAAGCATGGTTACATTGGTGAATTTGAAATCATTGATGACCACCGTTCTGGTAAGATTGT
TATCCAACTTAACGGTCGTCTTAACAAGTGTGGTGTTATCTCCCCAAGATTCAACGTTAA
GTTAAATGATTTCGAAAAATGGATTAACGATCTTCTCCCATCCCGTCAATTCGGTTACAT
CGTTCTTACCACTTCTGCTGGTATCATGGATCATGAAGAAGCCAGAAGAAAGAAGACTGG
TGGTAAGATCCTT
>Locus125v2rpkm27.50_PRE
ATTTTTATTGTGGTTAGATTTCAATATTAAGGTATGAATATGTTATTTTAAGTTAATTTG
GTGGTTATTGTCGTCCACCATTTAACAGTAGAAATTGGTTGATTTAACCATATCTATCAT
TTAAGTAAATGATAAATGATGGATTGGACAATAATCCCAATAATATAATATATTTAATAA
AGATGAGAGTGTTAAATTTATATTTAAAGAAGTAATATAATATAAAGGCTTATTGACTCG
TATCTTATGTTTTATATATTATTACAATATAAATATAAAGTTACGACACTCGTATGGCCG
TCACTTGTTTACTAACATTATATTTTTACTATAAAATAAAACAAAAATAGATTCAGTGAA
TCAACATGGTCAGAATCTCCGTCTTAGCTGATTGCCTTAAGTCCATTGTCAACGCCGAAA
AGGTTGGTAAGAGACAAGTTATGGTCCGCCCATCCTCCAAGGTTATTGTCAAGTTCCTTT
CAGTTATGCAAAAGCATGGTTACATTGGTGAATTTGAAATCATTGATGACCACCGTTCTG
GTAAGATTGTTATCCAACTTAACGGTCGTCTTAACAAGTGTGGTGTTATCTCCCCAAGAT
TCAACGTTAAGTTAAATGATTTCGAAAAATGGATTAACGATCTTCTCCCATCCCGTCAAT
TCGGTTACATCGTTCTTACCACTTCTGCTGGTATCATGGATCATGAAGAAGCCAGAAGAA
AGAAGACTGGTGGTAAGATCCG
>Locus125v3rpkm1.47_PRE
GATGGATTGGACAATAATCCCAATAATATAATATATTTAATAAAGATGAGAGTGTTAAAT
TTATATTTAAAGAAGTAATATAATATAAAGGCTTATTGACTCGTATCTTATGTTTTATAT
ATTATTACAATATAAATATAAAGTTACGACACTCGTATGGCCGTCACTTGTTTACTAACA
TTATATTTTTACTATAAAATAAAACAAAAATAGATTCAGTGAATCAACATGGTCAGAATC
TCCGTCTTAGCTGATTGCCTTAAGTCCATTGTCAACGCCGAAAAGGTTGGTAAGAGACAA
GTTATGGTCCGCCCATCCTCCAAGGTTATTGTCAAGTTCCTTTCAGTTATGCAAAAGCAT
GGTATGTATAATCAAATAATTAACAATATACTTAATTTTCGAAGTAATAACTGGATGGAG
TTCTTAATAATTGTGGACTTTGTTTTTTAATGCTTCGATAAAATAATTTTTTAAAGTTTA
CTTGTAGTAAAGTTTATATAAATGAACTTTATTCTCATTCATTAAATCACATAAATAACA
TAATTAAATTAAACATGATTACTAAATTATTTTTAATCATTAAATAATAGGTTACATTGG
TGAATTTGAAATCATTGATGACCACCGTTCTGGTAAGATTGTTATCCAACTTAACGGTCG
TCTTAACAAGTGTGGTGTTATCTCCCCAAGATTCAACGTTAAGTT
>Locus126v1rpkm1158.43
AGAAAAAAAAACACAATTTAGAATCACTAAATAAAATTTCAAAATGAAATTAACCAAATT
AGTTTCTACTTTAATTTTTGCTACTTTGACAGTTGCACACACTGATTTCATTAAAGATGG
AAATCGTGCTGAACTCTTTGAAATTATGGATCATGAAGTTCCAGAATTTAGAATTACCCT
TCCACCAAATGAATATCAAACTTTTAAAACAGAAATAAATTCCGGTGGTGGTTTCTTCAA
GCGTCAATGGAATTGGGGAAACAATGGTGGTAATAACAACTGGGGTAATGGCGGTTTCGG
TGGTAATAATTGGGGTAATAATGGAGGCAACAACGGAGGCTTTGGAGGTTTCGGAGGCTT
CGGAGGCTTCGGTGGAGGAGGCTTCGGCGGTGGTGGTTTTGGTTTTGGCCAAAAAGAAAA
TTACAAAACCAAAAATGCTACTATGGTTGTCAATATTAATGGTGGTCAAAAGTCATTTGA
TAAAGTAACTTTTGGTATTGGTGGTAGTTCCTCTCGTAACTATGCAAGACAAGCCTTTAA
CCTTAAGATTCGTGGTAAGAATGATTTATATGGTAGACAACAATTCAGAATTCGTTCTGA
AGCTCGTGAAGCTACCTATTTAAGATCAAAACTTGCCTGTGATTTACATAACCGTTTAGG
TCTTACTTCCATTTCTGCTAATTACATTACTTTATACGTCAACAACGAATACTGGGGATT
TTATGTTCTTATGGATGCTCCAAAACCATCTTGGGCTGAACTTGAATTTGGAGATAAGGA
TACTACTCATCTTTTCAAATGTAAATCTGGTGGTCTTACTCTTACTTCTAGCACTAGTAA
TTGTGAAAATGAAAATGATGAAGCTACCGATCGTTCTGAATGGAATAGCTTCATTTCAAA
CTTAGATAGAGCTAACTCTGCTTCTGAAGCTGATAGATTCTTTGATGTTGATCAATTCCT
TTATGAAATGGCTTATGAATATTTATCTGGTTCATGGGATCATTATCTTAACACAGGTCA
CAACTTTGCTGTATACAAGAAGCCAGACAATTACGGTGGTAAATGGACTATGGTTCACTA
TGATTTTGATGGTGATTTCGGTCAAGATGTTTGTGCTGTCGAATTTGCAGGATCTATTAA
TTCTAATAAGGATTACCCATCATGGTCTTTCGAAGATTGGTCTACTAAAAAGAGTCATCT
TCTTGATATCTGTATTAAGAAGGATAGAACTCGTTTCAACAAGGTAATGCAAAAATTTGT
TGAAGAAGCTTTCAACCCAGATCTTCTTTTCCCACATATTGATGATTTAAAGGATATGAT
TAGACCATACATTAAGAAAGATAAGACTCCAGGTAGTAATGGAAAGAAGCCAGGTATGCT
CAATGAAAGATTAACTTTCGATTACAGTATGGAACAATGGGAAGCCAATAGTGAATTCAC
TAACATTGGTCCAAGCTCCTCTAGTTCTGCTTACGGTTTAAAGTTCTGGATTCTTCTTCG
TTACAGAAAGGTTTGTAAGGACTTCAACTTAAACTGTAATAAGGAATACCTTGACCTTAA
CTACTATTACGATATTGATAGAAGTGTTGAAGGTCCAATTAACACTCAATTTATGATGTT
TGGTGGTCAACAAACAAACAATACTCCAAAAACCACTCAATCACAACCACCAAAACCAGC
TACTACTAGAACTACTACTAGAAGAACTACTACTACCACCACCAGAAAACCAGTTAGTAC
TTCCAGTAATGACTGTGCTGCCGCTTCTCAAGGTTATCCATGCTGCAAAAACCAAAATGC
TGAAGTTTACTACCAAGATGAAACTGGTGATTGGGGTATTGAAAATGGTGAATGGTGTGG
TATCACTAAGGCTCAACAACAATGTTGGTCTGAAAAATTAGGATTCCCATGTTGTAGCAA
ATGTGGACAAGTTGTTTACACCGATGAAGATGGTAACTGGAGTGTTGAAAACAATGATTG
GTGTGGTCTTGCCAAAAACTGTTAGGCAAATTTCTTAGTTTTTTATAAATAAAATTTATT
TTTTTATATCTGTAATATATTTAACAATTAAAAAAAAATATCTATCAAAACCCTATTTTC
TTTAAATATAAAGAATTTTCTTGTAATATTAAATTATAAAGAAAACCCAAAGTTTGAATA
TAAATGCGGTAATAAAAAAAATTAAAAAAAAATATACATAATAATAACAATGTAAAAAAG
AAAAAAAAATATGTATATATATTAAATTATTTATTTCATTATTTATATAATGCATATAAT
TAATGATTTGTTATTTTTTTAACATAAAAATGTATAAAAAATGTATTGATTACATTATTT
TTTCTTTTAAAATATTTGTAAAATATGTAAATCCTCAAAAATAAAAAAATAATAAATAAA
AAATAAAGCAATTTTTTTTAAAAATAAAAAAA
>Locus127v1rpkm1117.96
ATAACCCCAATACTTATAACAATAAGTATTTTATTTATGTTCTTCAATAAATTAAATTAA
GATCAATTAATTTATTCTTCATCAGCAGCTTGGTCAACGTTGTAGTAACGGATTTCGTAA
GCGGCCTTGGAAGAGGCAACAACACGGAGCCAATCACGGAGGGAAGACTTCTTAAGGAAC
TTCTTGGTTAAGTACTTAATGTATCTCTTGGAGAATTGAACATCTGGTTGAACGGTGACC
TTAATTTCATTACCAGAGCGGGAAACGGCAATCTTCTTACCGAAGTTGTTAGTACGACCT
TCAACCTTAATTCTGGTGACGAGGTAGTTTTCTAAGTCGGCAACATTTAAGATACCATCG
TTAGCTGGACCGGTACAGTCGATAGTGTAGACGTTTTCCTTCTTAACAACCTTAGCTGGA
GCCATTTCAAATAATTATTG
>Locus127v2rpkm29.93_PRE
CTTTATTTTTTTTTTATTTTTATAATGGATGAATTCAAATAATTTGAATTTAAAAAATCA
ATAAATAAAAATAAATTATTTGAAAATTATAGAAGGTTGTTAAGAAGGAAAACGTCTACA
CTATCGACTGTACCGGTCCAGCTAACGATGGTATCTTAAATGTTGCCGACTTAGAAAACT
ACCTCGTCACCAGAATTAAGGTTGAAGGTCGTACTAACAACTTCGGTAAGAAGATTGCCG
TTTCCCGCTCTGGTAATGAAATTAAGGTCACCGTTCAACCAGATGTTCAATTCTCCAAGA
GATACATTAAGTACTTAACCAAGAAGTTCCTTAAGAAGTCTTCCCTCCGTGATTGGCTCC
GTGTTGTTGCCTCTTCCAAGGCCGCTTACGAAATCCGTTACTACAACGTTGACCAAGCTG
CTGATGAAGAATAAATTAATTGATCTTAATTTAATTTATTGAAGAACATAAATAAAATAC
TTATTGTTATAAGTATTGGGGTTATTTAAATAAAAAGAATTTTTAAAATTCAAATATTTT
AGAAGTTTAATAGAGGCGTGTTATCAATATAAATTTAAAGTGTTAATCGGAATATCGTTT
TTTCAATTGTTTTTTCATAGAATCTGT
>Locus128v1rpkm1100.16
GAAATTAAATTAATATTTGTGCAAGTCACAATACAAAACATTCAATTAATAAAAAAAATC
TTTTAAAAAATTATTTTTAATTAATTTTAATTTTTTTTAAAAAAAAAACAATTATCATCA
TGAAGGCCTCTATTGCTACTGCTGCTGCTGTTGCTCTTGCCGCTAAGGCTTCTGCTGCCT
GCTGGTCTCAAAGTTTAGGTTACCCATGTTGTTCCTCTGCTAGTGCTAAGGTTGAATACA
CTGATGCCGATGGTAAGTGGGGTATTGAAAACGGTAACTGGTGTGGTATTCCAGCTGCTA
CTAGTTCCGCTTCTTGCTGGGCTAAGCCATTAGGTTACAACTGTTGTACTTCAACTACTC
AAGCTGTCTACACTGATAGCGATGGTAAGTGGGGTGTTGAAAACGGTGACTGGTGTGGTA
TTGTTGCTGGTTCCTCTCCATCTACTGGTGGTAACACTAGCTACGATGACTCCAACCCAA
GCATCGGTTCCCAATACACTCACAGTGGTAACCCATTCAAGGGTCACAAGTTCTTCATCA
ACCCATACTACACTGCTGAAGTTGATGCTGCTATTGCTCAAATGAGTGACTCCTCTCTTA
TTGCTAAGGCTGAAAAGATGAAGGAATACTCTAACGCTATCTGGTTAGATAACATTGAAA
ACATGCAAAACTGGTTAGAAAGAAACCTTAAGTCTGCTCTTGCTGAACAAAACGCTACTG
GTCAAACCGTTTTAACTGTCTTCGTTGTTTACGATTTACCAGGTCGTGATTGTCACGCTC
TTGCTTCCAATGGTGAACTTCTTGCTAATGATGCTGATGCCGCTCGTTACAAGAGTGAAT
ACATTGACGTCATTGAAGAAAAGTTAAAGACTTACATTTCTCAACCAGTTGTTCTTATTA
TTGAACCAGATTCCCTTGCTAACATGGTTACCAACATTTCTACCACTCCAGCTTGTGCTG
CTTCTGAAAAGTACTACTACGATGGTCATGCTTACTTAATTAAGAAGCTCGGTATTCTTC
CACACATTGCTATGTACCTTGATATTGGTCACGCTTTCTGGTTAGGTTGGGATGATAACC
GTTTAGGTGCCGGTAAGGTTTACTCTAAGGTTATTTCCTCTGGTTCTCCAGGTCAAGTTC
GTGGTTTCGCTTCCAACGTTGCTAACTACACTCCATGGGAAGACCCAGAACTTTCTCGTG
GTCCAGACACTGAATGGAACTCTTGCCCAGATGAAAAGAGATACATTGAAGCCATGTACA
AGGACTTCAAGTCTGCTGGTATCAAGTCTGTCTACTTCATTGAAGATACTTCTCGTAATG
GTGTTAAGAACGACCGTTTCCACCCAGG
>Locus129v1rpkm1070.18
GCTCTTTCCCAATTAAGAAGGAATGTATGGATGCTCTTGAAAAGTACGATACAAAAGGAT
GCTCTTATGATGACATATACGTTGATTTCGATCGTTCTTGTAAGACTTTAAATTCTAAAA
AGTGCCAAAAAAATCTTTAATCTTAAATTAACTGAAATTCCTGAATGCCAAAGTTCAAAC
AAGGAAACTCTTGAAATTATGGAAGACTACCTTAGTATACAAAGAATTTCTGTTAAGTTT
ATGTGTTCAAGGGATGAAAATAATAATATTTGTCCAATTAGTATCTTTGAAGAAGATAGA
GCTGAAAACTTGAGTGAAGAAGATCAAATTAAGCTTGTTAATAAGCTTATCAATGACAAT
TGTAAATCTAAAAAGTGTACTAATGCCATTACAGAATATATTGATGAAATAGAAAAAATT
GAAAAGAAGTTAAGAAATTCTATGAAAAGTAAAATGAATGAAAATGTTATGAATGAAATT
CAATCAAAGGTTAAAAGACAATTTACCTCAGCTGATGTTGATCTCGGAATGGAAGAAGTT
GTTACAAAGTTC
>Locus130v1rpkm1030.91
TTTACTTCATTGATGATACTTCTCGTAACGGTCACAAGACCGATCGTACCCACCCAGGTG
AATGGTGTAACCAAACTGGTGTTGGTATTGGTGCCAGACCACAAGCCAACCCAATTTCCG
GTATGGATTATCTTGATGCTTTCTACTGGGTTAAGCCACTCGGTGAATCCGATGGTACTT
CTGATACTAGTGCTAAGCGTTACGATGGTTACTGTGGACACGCTACTGCCATGAAGCCAG
CTCCAGAAGCCGGTCAATGGTTCCAAAAGCACTTTGAACAAGGTCTTGAAAACGCCAACC
CACCACTTTAAATAATTAATTATACTATATATATAGAGATATTAAAGAAATAAAATAAAA
TAAAATAATATAAATAAAATAAATATAAAATGATATAATTGTAATATTAAAATTAAAAAG
AAAAAAAATAAAATAATTATAGAATTAAAAAAAAATTAAATAATAAATAAAATAATGATA
TATTAATATTGTAACAGGAGGATTATAAAAATATTTATGGAGAT
>Locus131v1rpkm1015.58
TTCTCCGGAATTGAAAAGATTAAGTTCGAAGGTAAGGATTCTAAGAATCCAATGGCTTAC
CACTACTATGATGCCGAAAAGGAAATCATGGGTAAGAAAATGAAGGATTGGTTACGTTTC
GCTATGGCCTGGTGGCACACTCTTTGTGCCGATGGTGGTGACCAATTCGGTACTGGTACT
AAGACTTTCCCATGGAACGAAGGTAAGGATGCCATTGAAATTGCCAAGCAAAAGGTTGAT
GCTGGTTTCGAAATCATGCAAAAGCTTGGTATTCCATACTACTGTTTCCACGATGTTGAT
CTTGTTTCTGAAGGTAACTCTATTGAAGAATACGAAGCCAACCTTAAGGCTGTTGTTGCC
TACCTTAAGGAAAAGCAAAATGCCACCGGTATTAAGCTTCTCTGGAGTACTGCCAATGTT
TTCGGTAACAAGCGTTACATGAACGGTGCCTCCACCAACCCAGATTTCGATGTTGTTGCT
CGTGCTATTGTTCAAATTAAGAACGCCATCGATGCTGGTATTGAACTTGGTGCTGAAAAC
TACGTCTTCTGGGGTGGTCGTGAAGGTTACATGAGTCTTCTTAACACTGACCAAAAGCGT
GAAAAGGAACACATGGCCACTATGCTCACCATGGCTCGTGATTACGCTCGTTCTAAGGGT
TTCAAGGGTACTTTCCTTATTGAACCAAAGCCAATGGAACCAACCAAGCACCAATACGAT
GTTGACACTGAAACCGTTATTGGTTTCCTTAAGACCCACAACTTAGACAAGGACTTCAAG
GTCAACATTGAAGTTAACCACGCTACTCTTGCTGGTCACACTTTCGAACACGAACTCGCT
GTTGCTGTCGACAACGGTATGCTCGGTTCTATTGATGCTAACCGTGGTGACTACCAAAAC
GGTTGGGATACTGATCAATTCCCAATTGACCAATACGAACTCGTCCAAGCTTGGATGGAA
ATCATCCGTAACGGTGGTCTCGGTACTGGTGGTACTAACTTCGATGCTAAGACTCGTCGT
AACTCCACTGATCTTGAAGATATCTTCATTGCCCACATTGCTGGTATGGATGCTATGGCC
CGTGCTCTTGAAAACGCTGCCAAGCTTCTTGAAGAATCTCCAATTAAGAAGATGAAGGCT
GAACGTTACGCCTCCTTCGACAGTGGTATGGGTAAGGACTTCGAAGATGGTAAGCTTACT
CTTGAACAAGTTTACGAATACGGTAAGAAGAACGGTGAACCAAAGCAAACCTCTGGTAAG
CAAGAACTTTACGAAGCCATTGTTGCTATGTACCAATAAATTAGTTAAATTGATAAAAAT
AATAAGTAATAATTATTACTTATCTTGACTTGTTTTTTCAAGTTTAGAAACTATCTTTAC
AGTACTAATTAAATATAGTACAAAAATATAAATAAGTATAAAAAGTCTTTAAAACACAAA
AATTTTGATTTAGGGAAAATAAAATAAATATAAAATAATTAGAAAAATCTATTAAGACAA
TATTATTATTTTCGTTTCTATTTATAAAGAAAGTAAATAATAAGTAATAAAAACAAAAAG
AAATAAAAATAATGAAATAAAAATATTTTTATTTTCATTTTTTCCCTTTTTTGTAATAAA
ATGT
>Locus132v1rpkm1011.19
GCTAGCATCCAAAAGAAACCTTTAATTACTGATACCTACACTGCAGACCCATCTGCTCAC
GTTTTCAACGGTAAAATTTACATTTACCCATCTCATGACCGTGATATTGAAACTATTGAT
AACGATAACGGTGATCAATATGATATGAGAGATTACCACGTCTATGAAATGGACGATGAA
AACACTCTTCCACGCGATTGTGGTAAGGTTTTAGATATTGAAGAAATCCCATGGGTTTCT
AAGCAACTCTGGGCTCCAGATTGTGCTGAAAAGGATGGTAAATACTACTTCTACTACCCA
GCCCGTGATAAGGATGATTTCTTCCACATTGGTGTTGCTATTGGTGACAGTCCAAGAGGT
CCATTCAAGCCAGAACCAAACTACATCGAAGGTACTTACAGTATTGACCCATGTATCTTC
CCAGATACTGACAAGAACTACTACCTTACTTTCGGTGGTATTTGGGGTGGTCAACTTGAC
AAGTACCGTAACAACAAGTACGACGAAAACAACAACGAACCAACTGGTGAAACTCCAGCT
GTCTGTGCTAAGATCGCTAAGATGAACCCAGACATGAAAACTCTCGCTGAAGAACCACGC
GATATTGTTATTGTTGATGAAAATGGTAAGCCACTTGAAGGTAAGGACCACGACAGACGT
TACTTCGAAGGTCCATGGCTCTTCAAGAAGGACGATACCTACTACTTCACTTACTCTACT
GGTGATACCCACTTCTTAATCTGGTCTACTTCCAAGAATGTTTACGGTCCATACACTTAC
GGTGGTAAGATCTTAACTCCAGTTCTTGGTTGGACTACTCACCACTCTATCCTTGAATTC
AAGGGTAAGTGGTACTTATTCTACCACGATTGTGAACTTTCCAACGGTGTTAACCACAAG
CGTAACGTTAAGTTCCGTGAACTTAAGTTCGATGACAAGGGTGGAATTATCTGTATGGAT
GGTACTCTTGGTGCTTAAATAAATTTTTAATTTTCGAAGCTTAATTTTGATTTGTAAATT
TTATAAAAAGTTTTAAGGTTTTTTCTTTTGAAATTTACAAAAAACTTTATAAATTTAGCT
ATCTTTTTAAAATCTTTTTTTTATACAATTTTAGTAGAAAAAAAGTACGAAGCATATGTA
AAAATTTAAAAAATATAAAAAGAATAAAAAATGTAATATATCTTATCGAAATAGTAAATA
ATATATATAAAATATATATTATAAACAATTAAAACTAAAGCAAACATATTAAATAATCAA
ATTGCAATTATTAATAAAAAATAAAATAAATAATTATAAAACAAACAAA
>Locus133v1rpkm980.63
GGTGAAGATCCAATTGCTAAGGAACTTCAACAAGCCTACGGTAACTGGGATATCTACGCC
ATGCACTGGATTATTGATGGTGATAACTGGTACGGTTACGGTCAACAAGGTGATGGTAAG
TCTAAGCCATCCTTCATTAATACTTTCCAACGTGGTCCATCTGAATCTACTTGGAAGACT
GTTCCACACCCATGCTGGGAAACCATGAAATGGGGTGGTCGTAACGGTTTCTTAGATCTT
TTCACTGGTGATAACTCTTACGCTAAGCAATGGAGATACACTGCTGCTCCAGATGCCGAT
GCTCGTGCCATTCAAGCCGCTTACTTCGGTTGGTTATGGGCTCAAGAAGATGGTCAAGAT
CTTTCTTCTGTTGCTTCTAAGGCTGCCAAGCTTGGTGATTACTTACGTTACGCTCAATAC
GATAAATATTTCAAGAAGATCGGTAACTGT
>Locus134v1rpkm964.08
TTTGTTCGTAAGCAGTAGAGTAAAGTCTCTTGCTAACGGCAGAAACTGCAACCTTAGCAC
TAGATGAAACTTGATTTGAAATCATTTTTAAAAAAAGTTAACATTTATTAAAAATGATTT
CAAATCAAGTTTCATCTAGTGCTAAGGTTGCAGTTTCTGCCGTTAGCAAGAGACTTTACT
CTACTGCTTACGAACAAACCTTAAAGAACCTTCTTATCAACAAGAACACCAAGGTTATCA
CCCAAGGTTTCACCGGTAAACAAGGTACTTTCCACGCCAAGAACGCTCTTGCCTACGGTA
CTAAGATGGTCGGTGGTGTTTCCCCAAAGAAGGCCGGTACCACTCACTTAGGTCTCCCAG
TTTTCAAGTCTGTTCAAGATGCTTGTGACAACCTCCACCCAGATGCCTCTGTCATCTACG
TCCCACCACCAGGTGCTGCTTCTGCTATCCTCGAAGCTATTGAAGCCGAAGTTCCATTAG
TTGTCTGTATTACCGAAGGTATCCCACAACAAGATATGGTCAGAGTTGTTGATGCTCTTA
ACTCTCAAAACAAGACTAGACTTGTTGGTCCAAACTGTCCAGGTGTTATCAAGGCCGAAG
AATGTAAGATCGGTATTATGCCAGGTCACATCCACACCAAGGGTAGAATCGGTATTGTTT
CTCGTTCTGGTACTCTTACCTACGAAGCCGTCAACCAAACTACCAAGGCTGGTTTAGGTC
AAACCTACTCCTTCGGTATTGGTGGTGATCCATTCAACGGTACTAACTTCATTGATGCTC
TTAAGATCTTCCTTGAAGATGACAAGACTGAAGGTATTGTCCTTATTGGTGAAATTGGTG
GTTCTGCTGAAGAAGAAGCCTCTGAATTCCTTAAGCAATACAACCTTACCCGTAAGGTTC
CAAAGCCAGTTGTTTCCTTCATTGCTGGTCGTACTGCTCCACCAGG
>Locus135v1rpkm963.38
TTATTATTAAATAATTTTAGAGATCTTTAATTTTTTATAAATTAAATACAAAATGATTGC
TAACGTTACTCGTTCAACTTCTAAGGCTGCCCCAGCTTTAGCTTCCATTGCCCAAACCGC
CCAAAAGCGTTTCCTCTCTGTTCATGAATACTGCTCCATGAACCTTCTTCACGAATACAA
CGTCAACGCCCCAAAGGGTATTGTTGCCAAGACCGCTGAAGAAGCTTTCCAAGCTGCCAA
GAAGCTCAACACTGAAGATTTAGTTATCAAGGCCCAAGTTCTTGCTGGTGGTCGTGGTAA
GGGTCACTTCGATTCTGGTCTCCAAGGTGGTGTCAAGCTCTGCTACACTCCAGAACAAGT
TAAGGAATACGCCTCTAAGATGTTAGGTCACAAGCTCATCACCAAGCAAACTGGTGCTGC
TGGTAGAGAATGTAACGCTGTTTACGTTGTCGAACGTCAATACGCTCGTCGTGAATACTA
CTTCGCTATCCTCTTAGATCGTGCCACTCGTGGTCCAGTTCTTGTTGCTTCCTCTGAAGG
TGGTGTTGAAATTGAAGAAGTTGCCAAGACTAACCCAGATGCTATCATCACTGTTCCATT
CAGCATTAAGACTGGTCTTACTAAGGAAATTGCCCTTGATACCGCTAAGAAGATGGGTTT
CACTGAAAAGTGTGTTCCACAAGCTGCTGACACTTTCTTAAAGCTCTACAAGATCTTCAT
TGAAAAGGATGCCACTATGGTTGAAATCAACCCAATGGCTGAAAACAACAACGGTGAAGT
TGTCTGTATGGATGCTAAGTTCGGTTTCGATGATAACGCTTCCTACAAGCAAAAGGGTAT
CTTCTCCCTCCGTGATACCACTCAAGAAGATCCAAGAGAAGTTGCTGCTGCCAAGTGGAA
CCTTAACTACGTCGGTATGGAAGGTAACATTGGTTGTCTTGTCAACGGTGCCGGTCTTGC
TATGGCTACTATGGATATCATCAAGCTTAACGGTGGTATTCCAGCTAACTTCCTTGATGT
CGGTGGTTCTGCTACTGCTAAGCAAGTTAAGGAAGCCTTCAAGATCATTTCTTCCGATAG
CGCTGTTTCCGCTATCCTTGTTAACATTTTCGGTGGTATCATGAGATGTGATATCGTCGC
TGAAGGTGTTATCCAAGCCGTTAAGGAACTCGGTCTTGAAATCCCACTTGTTGTCCGTCT
CCAAGGTACTAAGGTCGAAGAAGCCAGAGAACTTATCAAGAACTCCGGTCTCTCCTTATA
CGCTATTGACGATCTTGACAAGGCCGCTAAGAAGGTTGTCCAACTCGCTAACGTTGTTGG
TTTAGCTAAGGAAAACGGTATTAAGATCAAGATTGAAAACTAGATTATTTATTAGCCACT
CCTAATTTATAATATTCTTTTTTTTTTTTGTAATTTTGAAGAAAAAAGAAAAAAAAG
>Locus136v1rpkm946.31
TTTAAAAAAATAATAATTGTATATATTTAAATAAACCTTTAATAATTTATAAACTATTTA
TTTTTCACTGGTTGAAAATAATTTATATATTACAAAACAAATATTAAAGAATAATATACA
AATAAAAAATAAAATAATTAAATAAAAATGAAATTTATTGAGCTTATTTCAATTGCTTTA
GCAACTACTAGCGTTTATGCTCAAAGTTTTTGTAGTTCTGCTTCACACTCTGGTCAAAGT
GTAAAGGAAACTAGTAACAAGGTCGGATCCATTGGTGGTGTTGGTTACGAATTATGGGCT
GATAGTGGTAATAACAGTGCTACTTTCTATTCTGATGGTTCTTTCTCTTGTTCTTTTAAT
AATGCTAAGGATTATTTATGTCGTTCTGGTCTTTCTTTTGATAGTACTAAGACCCACTCT
CAAATTGGTCACATATACGCTGACTTCAAACTTGTAAAACAAAACATTCGTAATGTAGAT
TATTCATATGTTGGTATTTATGGTTGGACTAGAAACCCACTTGTTGAATTCTACGTTGTT
GATAACTGGCTTAGTCAATATCGTCCAGGTGATTGGGTTGGTAATAAGAAACACGGTGAT
TTCACTATTGATGGTGCTAAATATACAGTTTATGAAAACACTCGTTATGGTCCAAGTATT
GATGGTAATACTCAATTTAAACAATACTTCAGTATTCGTCAACAAGCTCGTGATTGTGGT
ACTATTGATATTACTGCCCATTTCCAACAATGGGAAAAACTTGGTATGACCATGGGTAAA
ATGCACGAAGCAAAGGTTTTAGGTGAAGCCGGTAGTAATGGATCTGGTACTAGTGGTACT
GCTGATTTCCCATATGCCAAGGTTTACATTGGTAATGGTAATGGTAACACTAATACTAAC
ACTAACAATAACAACAACAATAATAATAACAACAACAATAATCAATGGGGCAATAATCCA
TGGGGTAACAACCAATGGGGTAATAACCAATGGGGTAACACTGGTAACACTAACACCAAC
ACTAACACCGGTAACGGTAAATTCGAACTTCTTAAGGACTATGCTAAAGACTTTAGAATT
GGTGTTGCTGCTAACACAATGAGATTCAATAATCAAGCTTACAATGAAGCCTTAAAGGCT
TTCAACTACATGGTTGCTGAAAATGGTTGTAAGTTATCTGGTATTCAACAAAGACAAGGT
AACTACGATTTTAGTGATTGTGATAATCACTATAAGAAGGCTAAGGAATTAGGTATGGCT
TTCCGTGGTCATGCTCTTATCTGGCACGCATACATGCCATCTTGGTTTGAAAATGCTAAT
GCTTCAACCTTAAAGAATGCCATTGTTGAACATGTTACCAAGGTTCTTCAACACTACGAA
GGTAAAATTGATACTTGGGATGTTGTCAATGAAGCTATTGATGACAGTTCAAATGGTAAC
GGTTGGAAGATGCGTAACTCCTTCCTTTATCAAAAGGTTCCAAACTTTGTTGATCTTGCT
TTTGAAACTGCCCGTAAGGTTTCTCCAAATACTAAGCTCTTCTACAACGATTACAATACT
GAAGGTATTTACGGAAAAACTGAATCCGTTTTCCAATTCGTTAAGGACATGAAATCTCGT
GGTATTCCAATTGATGGTGTTGGTATTCAATATCACGTTTCTGTTGACAGTCAACCACAA
TACAACAAGATTGATGATTTAATTTCTCGTTACTGTGGTCTTGGTCTTGAAGTTCACATT
ACTGAACTTGATGTTAAGTGTGGTAGCCAATGTTCTTCATCTAATGTTGAATCCAAGCAA
GCTACTGTCTTTACTAATGCTTTAAAGGCTTGTCTTAACAATTCTTGTTGTACTGGTTAT
CTTGTTTGGGGTGTTGGTGATAGCGATAGTTGGTTAGGTGCTAACGAAAAGGGTTTACTT
TTCAACAGTAACTACCAACCAAAATCTCAATACACAGCTGTTCTTAATGTCTTAAAGGAA
ACCAAGCCAAAGGCTACTACCACTACCAAAACTTCTCAACCAACCACTTCTGCCGGAAAG
TGTTCTTCTAAGATTACTAGCCAAGGTTACAAGTGCTGTGCTAGCAATTGTGACGTGGTT
TACGTTGATAATGATGGTAACTGGGGTGTTGAAAACGATGAATGGTGTGGATGTGGAACT
GAAGCTAACGTTTGTGTTGGTCCAAAGGGTTACAAATGCTGTAAGACTACCTCCCAAGTT
TATGAAGTTGATTCTGACGGTAAATGGGGTATTGAAAACAATGATTGGTGTTTCATTAAA
AATTAATGACATATAAACCCTTGATTATTTTATTTTTTTTTATTTATCGCATTATGACAA
ATTTAAAGTACGTATTTTTATAAATGTTATACCTTATTTTAATTTTTTTTACCTATCTTT
AAAAATTTATCAATTTGGTATAAACAACCATTATATACAATTATAATTTTTTATATTTAT
TATTAAATATATAGAATATATTAGTTTAGTATGTAATATATATTTTTTAATATATGAAAT
AAAAATTAAAACTTAATTTATACAAAAAAAAAGTTAAATATTATGTATATATAAATTATT
TATATTTTTTAGCTAGCTGTAAATATAATCAACACAATTTCTAAATCAACTTATATTTGT
TTTGTAAAAAAAAAATTAAAAAAAAAAAAAAAA
>Locus137v1rpkm923.42
GGTGATTACTCTGGTGTTGAAACTGCCTGGAGCTACTTAGAAAAGCACTTAATTCCAGAC
AGCAAGAACCAACCAGGTAACAGCAAGTACAATCCATCTTCTCCAGCTACTTATGCTCCA
GAAGATGATGATATTGAAAACTACCCAGCTAAGCTTGTTTTCCAAGACGGTATTGTTGGT
GAAGATCCAATTGCTAAGGAACTTCAACAAGCCTACGGTAACTGGGATATCTACGCCATG
CACTGGATTATTGATGGTGATAACTGGTACGGTTACGGTCAACAAGGTGATG
>Locus138v1rpkm894.80
TTTTTATTAAAAAATTCTAAAACTATAAAATAAACGATTTTTTCCTTTTTTATTTTTAAT
CTTTACAAGTTTTTTTATATTATTAAAGACTTTTGATTTTTAGATTTTTAAAACAAAAAA
ACATTTAATCAAGATGGGAGAACAATGGAGAGCTAATGTTTCTTACGGTCCAGCCGGTAC
CAGAGTTGAATACGAAGGTACTGTCTATGAACTTATTCAACCACACACTTCTCAAATTGG
TTGGGAACCAACTATGACTCCAGCTCTTTGGAGAGTTGCTCGTCACCAAGATGGAGGTCA
CTCTGAACACCACTCTTCTGGTCATCACTCTGAACACCATTCCTCTGGTCATCACTCTGA
ACACCATTCTTCTGGTCATCACTCTGAACATCACGAACAACAACAACAACAACAACAACA
ACAACCACAATTCCAACAACCACCACAACAACAATTCCAACAACAACAACAATTCCAACA
ACAAAATGTTTCTAACACTCCACCATACCAATGGGTTTCCTTCAACGGTACTTTCCCACA
AAATGTTGTCAGTGAAAGTAACAAGCTCGGTAAGACTTTTGTTGTTGCTCGTGCTGAAGT
CAGAGGTGGAAAGCACCCAGGTTACGCTGATATGAGAAACAAGAACTGTTACACTTCTTA
CGGTGGTGAAGAAGTTGAATCCAAGAACTACGAAGTTTTAGTTTGTGAACCAGGTAGATA
CTCTTGGGTTAACTGCAACAACCCAGCTAATATTAACGGTAACCCAATTCAAGGTGGTCA
CGAAAGCGACAATACTCCACTTTACGTTGTCAAGGTTGAACGTGATGGTGTTCCATACTT
TGGTAAGACTTCTCCAAAGTCTAGCGCTGCTTACTACGGTTTCGACCGTAAGGAACGTAA
GGAAAACAACTTCCAAGTTTTAGTTTTCCATTAAATGAATTTGTTTCGTTGAAGAAAAAA
GAAAAAAAATAATTTCATAAGAAACCAAGCTTTTCGTATAAAAAAAATTATTTTATATTT
GGACTATGA
>Locus139v1rpkm884.91
AATTCATTTTTTTTTTAGACTTTTTATATTTTTAAAGTAAAGAAAAACATTCACCATGGG
TCGTATGCACGCTCCAGGAAAGGGTATTGCCTCCTCTGCCCTCCCATACAAACGTACTCC
ACCATCATGGCTCAAGACCTCCTCTGAAGAAGTTGTTGAACAAATCTGCAAGCTCGCTAA
GAAGGGTTCCACCCCATCCCAAATTGGTGTCATCCTCAGAGATTCTCAAGGTATTGCCCA
AGTTAAGGCTGTTACTGGTAACAAGATTCTCCGTATCTTAAAGTCCAATGGTCTTGCTCC
AGAACTTCCAGAAGATCTTTACTTCCTTATCAAGAAGGCTGTTGCTGTTCGTAAGCACTT
AGAACGTAACAGAAAAGATTCCGAAGCTAAGTTCAGACTTATTCTCATCGAATCCAGAAT
CCACCGTCTTGCTCGTTACTACAAGACCGCTGGTCAACTTCCACCAAACTGGAAATACGA
ATCTTCCACTGCCTCTGCCCTTGTTGCTTAAGTTAATTTCAGCTAAAACATTGTATATAT
TTTTATTTGTAAATCTATAAATAAAAATATCAGAGAAAATATATATCTAAAATTTGAAGT
TTGTTAAAATTAAATTTGAGGAATACTCTTTCTTTGTTGGAAAATTATAATTATTAAAAT
TTCTCATTAGAAACTGGAAAATATAATTGTTTATAAGAGTGGTTATTTCGGGAATATTTA
TTGTTTAAAGGGAATGATTTTATTCAAAACGCAAGTTATGGAGAATGAATGGAGTAAATT
ATTAATTTTAAAAATTTAAAGCAAAAATTAAAATCGT
>Locus140v1rpkm864.77
TTCACTGGTTTGAAAAAAAAAAACAAAAAATAAAATATAAAAAGATATTTTATTTGAAAA
GAAAACAACTTTTATAATAATATTAAAATGTATTACACTAAAGTAGTTCAATTATTAGTT
ACTGTTGGTTTTGTTAGTGCCCAATGGGACTGGGGTAACCAATGGAACTGGGGTAACCAA
TGGGGAAACAATGGAGGTAACCAAATGGATCCATGGGGTGGAAACAATGGAGGTAACAAT
AACAATAACAATGGTGGTTATGACGATGATACCTACGTTGAAAGAGAAAAGGTTACTCCA
ACTCAATTCTTTGATGAAAATGGTGCTTACTTTGGTCCAGACTGTGATAGCACCAATTAT
TCTGGTGCTTACTACACTGGTGATTACACCAGTCCATTCAAAACTTACTTAGGTAAGACT
GATGAAGAAATTCAAAAGAAGCTTGATGAACTTTGGAATCACTATTTCAAGGGTGATAAC
AACAGTAAGGTATTTTATGACCAAGGTAACGAAGGTTACATTTTAGATGTAAACAATAAT
GATGTTCGTTCTGAAGGTATGTCTTACGGTATGATGATCGCTGTTCAAACTGATCACCAA
AAAGAATTCGACAAACTTTGGAACTGGGCTAAGAACCATATGTGGCACAAGAGTGGTAGT
TGGGATGGTTATTTCGCCTGGAAGCGTGGATCAAACGGTTCTGGTGGTGATGATAACTGT
GCTCCAGATGGTGAAATGTACTTCATGATGTCATTACTTTTTGCCGCTAACCGTTGGAAT
GACAAGAAATACATGGACGATGCCCAATACATTCTTAAGAGAATGTGGGATAACAGTCAA
CACAGTCTCTTCAACCCAGCTTACAATGTTATTACTTTCCAACCACAAGGTAATGAAAAC
AATTTCTCTGATCCATCCTACGATTTACCAGCTTTCGTAGATCTCTTCTCTCGTTGGTCT
ACTACTAACCAAAATAAATGGAAGGCTGCTGCTTCTGCCACTCGTGATCACTTATACAAA
TCTTCCAACCCACAATCTGGTTTATTCTCTGACTACAATAACTTTGATGGTACTCCACAC
TCTGTTAGTTACAACAGTAACGCTCAAAAGTACATGTACGATGCTATGCGTTGTGCTATG
AACTTTGGTATGGATTACTATTTATTCGGTACTGATGCTAAGCGTCAAACTGAAATGGCC
AAACGTATCATCAACCACTTTGAAAAGGATGGTTACCAACACGCTCGTTTCAACTGGGAT
GGTACTGGTGGATCTGAACAATACACTTTAGGTGAAACTGGTGCTAACGCTGTTGCCACT
TATGCTTTAATGGGAATTGCTGGTTACGAAGACATTATTAAGAAGAACTTAAAGATGGCT
TGGGATGGTAAACCAATGACTGGTCAATACCGTTACTACGATGGTTTAGTTCACTACTTA
TCTATGCTTCATCTTCTTGGTAGTTTCAAGATCTGGAAGCCAGCTCCATCTGTCCAACAA
AAGGAAATTTCTCAAACTACTGTTAATGGTGTTACCTACAAGAACGGTGATGTTATTGAT
TTATTCGAAAACTGTAAGCTCTACAAGGCTACTATTAACGCTGGAAGCAGCAGTCAAGGT
ACTACTCCATCTAACCCAAGTACTGGAAAATGTTCTTCTAAGATCACTTCCCAAGGTTAC
CAATGCTGTTCTGATAACTGTGAAGTTATTTACACTGATGCTGATGGTAACTGGGGTGTT
GAAAACGGTGAATGGTGTGGATGTGCTAAGGCTACTTCCTGCATTGGTGCTCAAGGATAC
CCATGTTGTCAAAGCTCTACCGAAGTCTATTTTGAAGATAGTGATGGTAAGTGGAGTGTT
GAAAACAATGATTGGTGTATCATTAGAAACTAAATAAATTATTAAAATCTATCTACTCAC
AAATTGTAAAATAATTAAAAAATAACTAAAAAATAAAAATAACTAACAAACAAAAAAAAT
GTAAACATAAAATGTAAATTTTTTAAAATATAAATTACTCTGGTGAT
>Locus141v1rpkm861.74
GCCAACGGTTACTCTCCAGTTCTCGATTGTCACACTGCTCACATTGCTTGCAGATTCGCT
GAAATCCAACAAAAGATGGACCGTCGTTCCGGTAAGGTTCTTGAAGAAAACCCAAAGTTC
ATCAAGTCTGGTGATGCTGCTATGGTTAAGTTAATTCCATCCAAGCCACTCTGTGTCGAA
ACCTTCGTTGAATACCCACCACTCGGTCGTTTCGCTGTCCGTGATATGAGACAAACCGTC
GCTGTCGGTGTCATCAAGGCCGTCGAAAAGGTTGACAAGTCTGCCGCTGGTAAGAAGAAG
TAAATTGCTTAAACAATTATTTAGCGAATAAATGAGCGTAGAACACATTTTTTAAATATT
TATTCAAACAATTTCAAATAATTGATCCATTTGAATTTATGTTTTTAATTTATGCACATA
AAAATATAATGAAATTTTCATATAATTTTAAAAATGTAATTAGAATTGCTATTAAATATA
AAATTAAGAAAAAATAATGGAAAATGAAATGTAAAAAATAAATAAAAAATAATTAAAAAT
TAAAAAAAAA
>Locus142v1rpkm849.41
ATATACTATGAAAGAAAATGTATATAAATGAAATGTAAAATGAAAAATGTATTATTTAAT
GTAAAACAAAAAGTGTATTACTGTAAAAAGATGGATCTGCTAATAGAAAAAGCTGCTAAA
AGACGAAAAAATATAATTTATTTTAGGACTTACTTTTTTGCTGCCAATTGCCCCTGATTA
TCTAGAAATTTTGTAATCCAAAGACTGCTCCATGAATTCTAAAAATCCTAAAAATAAGAA
AATAGGCCGTAAAAGAGCGTTAAAATAACAAACAATTCAATCATTTCCAATCATTCATTT
AATTATAATTTAT
>Locus143v1rpkm842.22
CACCAAAAAAAAATTTGGTATTAAAGAATTTAGAATAGATATTTATTAAATTAAGTTTAA
AATAAATAAAAATGAAGACTCTCTCTGTTTTCACTACTTTATTAGCTGTTACTGCTGCTA
AGAAGTGTATCGTTAAGGACACTTCTGCTCCAGCTGCTGATGATGTTGCTCTCAACTCTG
AAGTCGAAGATGTTGCTGGTGCTGATGATGTTGCCGTTCCATCTGACGAAGAAGTTGTTG
AAGTTACCGGTTCTCTTGATGATGTTGAAGATTCTAGTTTTGAATCTGCTGAAGAAACTC
CAAAGAAGAAGCTTCCAGCTGACTTCAAGTGGGGTGCTGCTACTGCTGCCTACCAAGTTG
AAGGTGCCTGGAACGAAGATGGTCGTGGTGAATCTGTTTGGGATCACTTCACCCACCTTT
ACCCAAAGAACGTTGAATCTGGTGACAGAACCAACCCAGATTCCACCAACGGTAATGTTG
CTTGTGATTCATACCACAAGTTCGATGAAGATGTTAAGATGATGAAGATCATGAAGGC
>Locus144v1rpkm827.29
AAAAAAAAATTTTTTTTCTTTTTTAAATTCTTAGATAATTTTCATTTTTTTTATTTACTA
AATAAAAAAAAGAATTATAACAAAAACTCACAAAACACCTTAAAAAGCCATTTTAAAAAA
TTAATATAAATAAATATGTCTTGGCAAGCTTACGTCGACCAAAACCTTCTTGGTACTGGA
AAAATTGCTCAAGCTGCTATTCATGGTCATGATGGTAACGTCTGGGCTACTTCTGCCGGT
TTCAGCGTTAACGCCACTGAATTCCAAGCCTTATTCAAGGCTTTCAAGGACCCATCTGGT
ATCCGTACTAGCGGTTTACATATTAACGGTAAGAAATACATTGCCTTAAGAGCTGATGAA
AGAAGTATTTACGCTAAGGCTGGTAACGATGGTTGTGCTTGTGTTAAGACCAACCAATCA
GTTCTTATTGGTACCTACGTTGAACCAACTCAACCAGGTGAAGCTACTAAGATTGTTGAA
TCTTTAGCTGATTACCTCATTAGTGTCAACTACTAGGTTAATAAATATGTAGCTCATTTA
AATCCAAGAAGAAAAATAAGCTTAAAAGGATCATAAAAAATCTAAAAAACTAAAAAAAAA
AAGAGGAAAATTCTTGTATAAAAGGGAACATCCAATAATTTTATGAAAAGCAAAAAAAAT
ATTATATATAATAATT
>Locus145v1rpkm819.24
GGATGTTTTCATTAATCAAGAACGAAAGTTAGGGGATCGAAGACGATCAGATACCGTCGT
AGTCTTAACCATAAGTTATGCCTTATTATACATCTTCAGTAGAATGGGTCTTGCCGACTC
TGATAAGAGTGTCTGGATGTTAGTTGCCAACTTTATCAAGTCAACTGGTCTTACCACTGT
TACTGGTTACATGTGGGCTATTGTTCCAGAAGTTATTTCTTATGCTGAATATACTACTGG
TCGTCGTATTGCCGGTATTATCAATGCTCTTACTGGTATTTTCTTCAAGGCCGGTTTTGC
TCTTGGTGGTGCTATTCCAGGATGGCTCCTTTACTTCTTCCACTACGATGCAGACCTTGA
AGCTAATGATGGTGGTAGTGGTTACACTACTAATTCAAAGGCTTGGTTCTCTGCTATGAT
TCTTTACGCTGTTGTTGGTTTCTTACTTCTTGTATTCTGTTTCGTTAAGTCTAAGGAACG
TGTTGTTATGGAAGACAAGGAAACTGAAAATGTTAAGGTTAGTGATTTATGGATTGAATT
TATTCGTAACGGACCATTACGTGTTATTGCTTTCTACTTCGTTACTGCTTTCTGTTGTAT
GAATATCCACAATACTTCCGTTGGTTGGTTCTATAAGATGAAGCACCAAGCCGATTCTAC
TAAGGAATGTATTCGTTGGAATGTTGCTATTATTCCAGCTATTTTAATGATTGTTATGAT
GATTATCATTTCCTTCTATTCATTAACTGATGAAAAG
>Locus146v1rpkm816.24
CTCAAAAATGAAAAGAAAAAAGTATCGAGCGTATTAAGATTGATTAAAAAAGGTTTCTAA
AATAATATATAATAGTATTGTTTTTATTTATTAAATATTTGATATTATAATAGTAAAAAT
GATATCAAATAAAGAAAAAACACTTCATCAACACCTCCATACCTTCATAGAAAGAAAAAT
AAAAGAAATTAGCATGACCATTTAGATTTAAAATTAACAGCTGCAGAATTAGTTACTTCT
AATACAAAATATTATAACGGGTGTTTTGAGGCCATTTTACTAATTTACATCCTGTGACTT
TAAATACCAATATTGTGTCATTATTATAATTTCAAGAACAAAGAAGAACAAAGCTTACTT
CTATCTCAAGTAATAACAAGTAACAAGAATAAAAAATCTAAAAATTTGATAATGTGTAAA
ATGACTACACAATTACAAAATATCTGATGAATAAATTGAAAGAGAATATCTATAAAGTAT
TTGTTATCTTTGTATGAATGATGAAGACTACTATATCAAATTTTGGATTGTCTCCTTTTC
AGGTCAAGATCTTAAATGAAGAAACGATCAAAGAAAAAGTATTAATGTTATAGTGAACTG
AACCATTTTTAATTATTTGTATTAAATATTTATAAATTTTAATAGTACTATTATTATAAA
CATTTTTAAAAAAAATAAATATATATTTCTTAATTTTGATTTTAGTAGGTTTTATGGTAA
CCATAAAATCAATTAAAAATTATATTAATTTTTTTTAGCATTTAATTAACAGCTATTGAA
ATAGTTACTTCTATATTAATTTATAACCCTCAATCTTACTACGATTATTTATACTTTTTC
ACATCCTGTAATTAAATGTTTTTTTTTCCCTTTCCTTTATAAGTAATTTATTTTTAGCAA
TTTAAATGATGTTGAAG
>Locus147v1rpkm793.14
AATTAGAACTTTTTTTAATCCTATATATTTTTTTAACTTTTAAAACAAAAATAAATTATT
CAAAATGAGAGAATGTATTTCTGTCCATATTGGTCAAGCTGGTGTTCAAATTGGTAATGC
CTGCTGGGAACTTTACTGTCTTGAACACGGTATTCAACCAGATGGTCAAATGCCATCCGA
CAAGACCATTGGTGGAGGTGATGATTCCTTCAACACTTTCTTCAGTGAAACTGGTTCTGG
TAAGCACGTTCCACGTACCGTTTTCGTTGATCTTGAACCAACTGTTATCGATGAAGTTAG
AACCGGTACTTACAGACAATTATTCCACCCAGAACAATTAATTACTGGTAAGGAAGATGC
TGCTAACAACTACGCTCGTGGTCATTACACCATCGGTAAGGAAATTGTCGATCTTGTTTT
AGATAGAATTAGAAAGCTTGCCGATAACTGTACCGGTCTTCAAGGTTTCCTTGTCTTCCA
CTCCTTCGGTGGTGGTACAGGTTCCGGTTTCGGTGCCCTTCTTCTTGAACGTCTTTCCGT
TGATTACGGTAAGAAGTCTAAGTTAGAATTCTCTGTTTACCCAGCTCCACAAATCTCAAC
TTCCGTTGTTGAACCATACAACTCCATTCTTACTACCCACACTACCTTAGAACACTCTGA
CTGTGCTTTCATGGTTGATAACGAAGCTATTTACGATATCTGTCGTAGAAACCTTGATAT
TGAACGTCCAACTTACACTAATCTTAACAGATTAATTGCTCAAGTTGTTTCTTCCATTAC
TGCTTCTCTTCGTTTCGATGGTTCTCTTAACGTCGATCTTACTGAATTCCAAACTAACTT
AGTTCCATACCCACGTATTCACTTCCCACTTGTTACCTATGCCCCAGTTATCTCTGCTGA
AAAGGCCTACCACGAACAATTAACTGTTTCTGATATTACCTACTCTTGTTTCGAACCAGC
TAACCAAATGGTTAAGTGTGATCCAAGACACGGTAAGTACATGGCTTGCTGTCTCTTATA
CCGTGGTGATGTCGTTTCAAAGGATGTCAACGCTGCTATTGCTACCATTAAGACCAAGAG
AACTATTCAATTCGTTGACTGGTGTCCAACTGGTTTCAAGGTTGGTATTAACTACCAACC
ACCAACTGTTGTTCCAGGTGGTGATCTTGCTAAGGTCCAACGTGCTGTTTGTATGTTATC
TAACACTACTGCCATTGCTGAAGCTTGGGCTCGTCTTGACCACAAGTTCGATTTAATGTA
CGCCAAGCGTGCCTTCGTCCACTGGTACGTCGGTGAAGGTATGGAAGAAGGTGAATTCTC
TGAAGCTCGTGAAGATTTAGCTGCTCTTGAAAAGGATTACGAAGAAGTCGGTACTGACTC
TGTTGAAGGTGAAGAAGAAGAAGCTGAAGAATATTAAGCAGTTTAATATTTAGAAGAAGT
ATTGAAAAATTAAATAGTTTCAATAGATATTTCTTAATAAAAATTATTAAATTTAACGAT
AATAATTTAAAAAAAAGACCTTAGAAAAGGAATTTAAATTAAAATTAAAAATTAAAAAAA
ATAAAGGGTTTCATTGTGTGTAATAAAATAAAAAAATAATAAAA
>Locus148v1rpkm777.45
TGTAGTAATATTATTGAATTAAAAGAGAGTTTTGATGTTTAAAATATACCTCAAAATAAT
TATAAATGGAAGTATAGATGTTAAGAAGATATATATTATTTGTAGAAAAAATAATCAAAT
GCTATAATAAAGTCTTCCCCATATCCATAAATCGACATGGCCCAAAAAAAGCAACAAAAA
TTAGGTTTCTACGAAGATTTCCTTCTCGCTGGTGTTTCTGCCACCATCTCTAAGACTGCT
GCCGCCCCACTTGAACGTGTCAAGCTTCTCGTTCAAAACCAAGGTGAAATGCTCAAGACC
GGTCGTCTTGCTACCCCATACAAGGGTATTGGTGACTGTTTCATCAGAGTTGCCAAGGAT
GAAGGTATTGCTTCCTTCTGGAGAGGTAATGGTGCCAACATCATCAGATACTTCCCAACT
CAAGCTCTTAACATTGCTTTCAAGGAAAGAATTAAGAGTACCTTCGCTGTTGACAAGGAA
AAGGAAGGTTACGCTAAGTGGTTAATTGCCAACATCGCCTCTGGTGGTTGTGGTGGTGCC
CTCTCCCAAGTCTTCGTCTACTCTCTCGATTACGCTCGTACTCGTCTTGCTTCTGATGCT
AAGTCCTCCACCAACGGTGGTGAACGTCAATACAAGGGTTTAATTGATGTTTACAAGAAG
ACCTACAAGGCCGATGGTATTGCCGGTCTTTACCGTGGTTTCACTTTATCTTGTGTTGGT
ATTATGGTTTACCGTGGTCTTTACTTCGGTCTTTACGATTCCATGAAGCCACTCCTCAAG
AACCTTGGTATGGAAGGTTCCTTCGCTGCTTCCTTCATTCTCGGTTGGGGTGTTACCACC
GTTGCTGGTGTTGCTTCTTACCCAATTGATACCATCAGAAGAAGAATGATGATGACTTCT
GGTGAAGCCGTCAAGTACAAGGGTTCCGTTGACTGTGCCAAGCAAATCATGCAAAAGGAA
GGTGTTACCGCCTTCTTCAAGGGTTGCGGTGCTAACATTCTTCGTGGTGTTGCCGGTGCT
GGTGTCCTTTCTGGATTCGATAAGATTAAGGAAGTTTACATCAACTGGAGAACTAAGAAC
TAAGCAAAAGTTTAAGTTCAAATATCAAGATTCTTTAAAAAATAGAGAAAAAATAAATAT
TTTTTTATTTTTTAAGCAATCGAATAATAAACTTTATATATATATAATAGATCAATGATG
TTTTTTTAAAAAAAATGAATTGTGAAAGAGAAGGGCGT
>Locus149v1rpkm756.05
GTGAAATCAAATTGGAAAATACGTTTTATTAAGAAAAAAATATTTTTGATGAATATATCA
ATATTATGGAGAAAAATGAAAATACAGAAATTACAAGAAGATTGTAAAGATGTCGTACAA
TAGAAAAATAATAGAAAAAGATCTATTACTATCAATGATTCTCTTTATGACTTAAGGAAA
TTGCTGTAATGTAGAAAAAAGAATGAAAGGAAAAGTAAAATTGGAAAGTATCTGAATTGA
TTCTATTTAAAAGATGTTCTTTGAAAAAGATAAAAGTTCG
>Locus150v1rpkm752.25
TTTAAAAAAATATTGCTAAAAATGAAGACTTCTATTGCTTTAACTGCTGTTGCTGCTCTT
GCCGCTAAGGCTTCTGCTGCTTGCTGGTCCCAAAAATTAGGTTACCCATGCTGTTCTTCC
AGCTCTGCTCAAGTTTGGTTCACCGATAATGATGGTGAATGGGGTGTTGAAAACGGTGAC
TGGTGTGGTATTCCAAAGGCTGAAAGCTGCTGGTCTCAACCATTAGGTTACCCATGCTGT
ACTTCTACCTCTACTGCTGTTTACACTGATGGTGATGGTGCTTGGGGTATTGAAAACGGC
G
>Locus151v1rpkm751.66
TTAAAATGGCTCACGATCAAGTTTGGTTCTCTCACCCACGTCGTTACGGAAAGGGTTCCC
GTTGCTGCCGTGTCACCGAAAATCGTGCTGGTGTTATCCGTAAGTACGGTTTAAATCTTT
GCAGACAAGCCTTCCGTGAATACGCCGAAGACATTGGTTTCCACAAGTACCGTTAATTTC
ATATTAATGTATTA
>Locus152v1rpkm747.26
CAGGCCTATTGGCTAAGATCAAGTGTAGTATCTGTTCTTTTCAGTGTGACAACTGAAACG
AGGTTTTTTAAGCCTCATTGTTGTCTTACTTATTTTTAAGACCAGTTGAAACATTCTTAG
CATGCTAAGGGTTTCAACACAGGTGTTCCTAGTATTGCACTATCTCTAGGTTACGCCGAG
AAACCTTTTTAAAGGTTTATTATAAAATATATTTAATTTAAAAATTACTTTAAAATGAAT
AATAAGTTTATTTGGAAAGAAATTGTTAAATTAATAGTAAAAGTAATTTAAATTTTCATA
ATTTTTAAATAATATAATAGAGAAATCCTTTAGGGCAGTTAATTATTATTTAATATATTT
TAGTATTATCACTATATATAAATTATAATAGTAATTATTTAATATACGGGATAATATATA
AATATTACTTAATTCATTATATTAAATATTTTGATATTATTTAAATTAGCAAAGAAAACT
ATCCAATGAAATACCAGGAATGGATAACCTTACAATATACAAAGTTAAATTATTCAACTT
TTTATTTTTTTTCTTTAAAAAAAAAACAAAAAAACAACAAATACAATATATTTAAATAAT
AGTATACATTAAGAAATGGCAGATAATAAAGTTAAACAAGTTTTAATTGTTGGTGCTGGA
AGTATTGGTCGTGTTTATGGTTATCATCTTTTCAAAGGTGGTGCAAAAGTTCATTACTAT
GTACGTGAGCATCATAAACAAAATCTTACTAATTATCCATTACGTATGCATGAATTAACT
TCCTCTATGCGCTGGTTTAATAAATCAACAACAAAGAAGTTTTCAGAATATACTGTAACT
ACTGATACTGAAGTTGCAAGTGGTAATGCTCCAAACTTACCGGATCATTTAGATTATGCT
ATTTTTGCTGTCCCAGCTTACCTTTTAGGTCAGGGTGATTGGCTTAAGACTTTAGTAAAC
TTTTTAAATAATAAATACTCAAATCAAGTTTATTATAATAGCCCAGTTCCAGATGAAACT
TGTATGCAACGCTTTATGGATTTAGGTGTTGATAAAACCAAATTAATCTCTGGTCAAATT
GGTTGTAATAGTTTCTTTGCACCTTTAGTAAATCAAAAATTTGATCCTAGAGGCGTTGAA
AATGCTAAAAAGGAAGACCAGGAAGATAATCCAAATAAGGTTGTTATATATAATAAATCT
GCTGCTGAATCTTTTGGTGAATTATCAAAAGAAGCTAAAGAAGCAACAGATGCTTTAGTT
TCTATCTTGAATAAAGGAGGACTTAAATCAAAAAACGTTGGAGGTAACACTGAATATGGT
TATTTCTGTACTGCCGCTACTCCAATATTTATGGGTTTAACAATGCATAACTGGAAATTA
GCTCAAACTGCTAGTGATTATAAAAATATGTCTTTAGTTCATGCTTCTGTTTGTGAAGTA
ATTAAAGTCATTAAGAAAAAAACCAATAACAAATGTGGTTTTGCAGTTAAATCATTAGCT
TATCTTCCAACATTCATGTTAGTTATTCTCTATTATATTAACTACCTTAATTCAGCTTAC
CTATGCTCATATGATATTGAAGCCTTCGGTAATGCTCATTTTAATACTAAATTAGGGGGT
CAAACTGATCATTTAATTGAACTTATAACCCATGAGGCTCAACAATATAGTGTTGATATA
ACCCATTTTAAAAAATTAATTGAAGATTATAAACTTTCTCAAAAGAAAATCTAAATTAAT
AATATAATTAAAATGCTTATTATCATATATAATTTTATGAATATTTTTTATCATCAATAA
TATCAATTTATAGTTTAAAAACTCATATATTAAAATTAAAATATAAAATATAATATCTAT
TATTTGAAATATATTAACATCAATATCCATATCCATATTTATTAATAATATAAATGTAAA
GTTATAAAATGAATCATATGAAATAAAAAAAAATATATATATGGAAGCTTTATAAATAAA
GTAAAATAAAATGATTTTTAAAAA
>Locus152v2rpkm0.13_PRE
TTGGCTAAGATCAAGTGTAGTATCTGTTCTTTTCAGTGTGACAACTGAAACGAGGTTTTT
TAAGCCTCATTGTTGTCTTACTTATTTTTAAGACCAGTTGAAACATTCTTAGCATGCTAA
GGGTTTCAACACAGGTGTTCCTAGTATTGCACTATCTCTAGGTTACGCCGAGAAACCTTT
TTAAAGGTTTATTATAAAATATATTTAATTTAAAAATTACTTTAAAATGAATAATAAGTT
TATTTGGAAAGAAATTGTTAAATTAATAGTAAAAGTAATTTAAATTTTCATAATTTTTAA
ATAATATAATAGAGAAATCCTTTAGGGCAGTTAATTATTATTTAATATATTTTAGTATTA
TCACTATATATAAATTATAATACAAAGAAAACTATCCAATGAAATACCAGG
>Locus153v1rpkm733.09
GTAATAAAATTACTTAATATTTTAAGAATAAAATAATTTAAGTAGTATATAAAATAATTA
AAAAAAATTTAAAAATTTAAACTAATAGTTTTACATTTAAGTTAATTTAAGAAAAAAAAT
GAGTACAGTAAAGGACGAAGCCAATGGCTTTTTCAAGCTTTCATGGTTAACCAGAATTGG
TTATGGTGCTGGTGATATGGCACAAAACTTTATTTACCAAAATGTTAGTGGTTTCATTGC
ATTCTACTACACTAATGTATATATTATTGGTAATGATTCAAAGAAGGCAACAGCTGTATC
AGGTGCACTTATGCTTGTTGTTCGTTTACTTGATGTTATTTGGGATCCATTTGTTGGTGC
CTTTGTTGATAAGCACAACCCACGTTGGGGTAAGTACCGTTCCTATTTAGTTACAGCTGG
TTTCCCATTATGTGTTCTTGCTATTCTTTGTTACTGGGATATTTTCAAGGGTAGTATTAC
TTACGCCGCTATTACCTACACTTTATTACAAATGTGTTACACTCTTACTAACGTTCCATA
CGGTGCCTTAAATGCTTCAATGACTAGAGATACTCAAGAAATTACAGTTCTTACCTCTAT
TCGTATGACTATGGCTAACATTGGTGGTTTATTTGTCTGGACTGGTTTCCCAATTGTTGC
TGGTCTCTTCTCCAAACAAGCTATTGATTGGAATGTTGTTTTATTCAACTTTATTGGTGC
TCTTCCAGGTTTTGTCATCATGCCATTTGTTCCATACATTAAGAAGTTCACTGGTAAGAA
GGGATTATTCTATTCCTTTGGTGTTATTGGTATTATCGGTTATGCCTTATTATACATCTT
CAGTAGAATGGGTCTTGCCGACTCTGATAAGAGTGTCTGGATGTTAGTTGCCAACTTTAT
CAAGTCAACTGGTCTTACCACTGTTACTGGTTACATGTGGGCGGT
>Locus154v1rpkm726.08
AACTATCAAGTACGCTTTAGACAATGGAGCTAAGTCTGTTGTTCTTATTTCCCACCTTGG
TCGTCCAAACGGTTCTCCAAACCAAAAGTACACTCTTAAGCCAGTCGCTGCTGAAGTTGA
AGCTCTTCTCGGTAAGCCAGTTACTTTCTTAAACGAATGTGTTGGTGCTGAAGTTGAAGC
TGCTTGTGCTAACCCAGCTGAAGGTTCCGTTATCCTTCTTGAAAACGCTCGTTTCCACAT
TGAAGAAGAAGGTAAGTCCAAGGACAAGGACGGTAACAAAATCACCGCTTCTGCTGATGA
TGTTGCTAAGTTCAGAGCCTCCCTTACCAAGCTCGGTGATGTCTTCATCAACGATGCTTT
CGGTACTGCTCACCGTGCTCACTCTACCATGGTCGGTATTGATCTTCCAGTCAAGGCTGC
CGGTATGTTAATGAAGAAGGAATTAGAATTCTTCGGTAAGGCTTTAGAATCCCCAGAAAG
ACCATTCCTTGCTATTCTTGGTGGTGCTAAGGTTTCTGACAAGATCCAATTAATTAACAA
CCTTATTGACAAGGTTAACGCTCTTATCATTGGTGGTGGTATGGCTTTCACTTTCAAGAA
GGTCTTAGACAATGTTGCCATTGGTAACTCTCTCTACGATGAAGCTGGTGCTGCTATTGT
TAAGGACATCATGGAAAAGGCCAAGAAGAACAATGTTGCCATTTACCTTCCATGCGATTA
CTACATTGCCGACAAGTTCGCCAAGGATGCTCAAAAGGAATGTGTCGATGATGCTGAAGG
TATCAAGGACGGTTGGATGGGTCTTGATGTTGGACCAAAGTCTAGCGAAACTTTCAAGAA
GGTTATCCTTTCTGCCAAGACTATTGTCTGGAACGGTCCACCAGGTGTCTTCGAATTCGA
CAGCTTCGCTGATGGTACCAAGGCTATGTTAGATGCCGTTGTTGAAGCTACTAAGAACGG
TGCTATGAGTATTGTTGGTGGTGGTGATACCGCTACTGTTGCCAAGAAGTTCGGTGCTGA
AGACAAGATCAGTCACATCTCTACTGGTGGTGGTGCTTCCCTTGAACTTTTAGAAGGTAA
GGACCTTCCAGGTGTTGTTGCTCTCTCTGACAAGCAATAAATGATTTTTAACCAAGAAGA
ACCAAATATATCATGAATGTATAAATAAATTATTATACAAAAATTTCTATTAATTTTTAT
AGAAAAATTATAGGAATAAAAATTTTAATTGTAAAGGAAATCAAAATTTGTTTCCTAAAA
GAATTAAACAATATAA
>Locus155v1rpkm723.39
GGATCAGGTAGGGATACCCGCTGAACTTAAGCATATCAATAAGCGGAGGAAAAGAAACCA
ACAGGGATTGCCCCAGTAACGGCGAGTGAAGCGGCAAGAGCTCAAATTTGAAAGCTGGCT
CCTTCGGGGTCCGCATTGTAATTTGCAGAGGATGCTTCGGGAGCGGTCCCCATCTAAGTG
CCCTGGAACGGGACGTCATAGAGGGTGAGAATCCCGTATGGGATGGGGTGTCCGCGCCCG
TGTGAAGCTCCTTCGACGAGTCGAGTTGTTTGGGAATGCAGCTCTAAATGGGTGGTAAAT
TTCATCTAAAGCTAAATATTGGCCGGAGACCGATAGCGCACAAGTAGAGTGATCGAAAGA
TGAAAAGCACTTTGAAAAGAGAGTTAAAAAGCACGTGAAATTGTTGAAAGGGAAGCGCTT
GCGACCAGACTCGCTCGCGGGGTTCAGCCGGCATTCGTGCCGGTGTATTTCCCCGCGGGC
GGGCCAGCGTCGGTTTGGGCGGTCGGTCAAAGGCCCTCGGAAGGTAACGCCCCTAGGGGC
GTCTTATAGCCGAGGGTGCAATGCGACCTGCCTAGACCGAGGAACGCGCTTCGGCTCGGA
CGCTGGCATAATGGTCGTAAGCGACCCGTCTTGTAACACGGACCAAGGAGTCTAACATCT
ACGCGAGTGTTCGGGTGTCAAACCCGTGCGCGAAGTGAAAGCGAACGGAGGTGGGAACCC
TCACGGGTGCACCATCGACCGATCCTGAAGTCTTCGGATGGATTTGAGTAAGAGCGTAGC
TGTTGGGACCCGAAAGATGGTGAACTATGCCTGAATAGGGCGAAGCCAGAGGAAACTCTG
GTGGAGGCTCGTAGCGGTTCTGACGTGCAAATCGATCGTCGAATTTGGGTATAGGGGCGA
AAGACTAATCGAACCATCTGGTAGCTGGTTCCTGCCGAAGTTTCCCTCAGGATAGCAGTA
ACGCGAATTCAGTTTTATGAGGTAAAGCGAATGATTAGAGGCCTTGGGGTTGAAACAACC
TTAACCTATTCTCAAACTTTAAATATGTAAGAAGCCCTTGTTGCTTAATTGAACGTGGGC
ATTAGAATGATGCGTTACTAGTGGGCCATTTTTGGTAAGCAGAACTGGCGATGCGGGATG
AACCGAACGCGAGGTTAAGGTGCCGGAATACACGCTCATCAGACACCACAAAAGGTGTTA
GTTCATCTAGACAGCCCGACGGTGGCCATGGAAGTCGGAATCCGCTAAGGAGTGTGTAAC
AACTCACGGGCCGAATGAACTAGCCCTGAAAATGGATGGCGCTTAAGCGTGTTACCCATA
CCTCGCCGTCAGGGTAGAAACGATGCCCTGACGAGTAGGCAGGCGTGGGGGTCCGTGACG
AAGCCTTGGGAGTGATCCCGGGTCGAACAGCCTCTAGTGCAGATCTTGGTGGTAGTAGCA
AATATTCAAATGAGAACTTTGAAGACTGAAGTGGAGAAAGGTTCCATGTGAACAGCAGTT
GGACATGGGTAAGTCGATCCTAAGGCATAGGGAAGTTCCGTTTTAAAGGCGCCCTCGTGC
GCCGTTTGCCGAAAGGGAAGCCGGTTAACATTCCGGCACCTAGATGTGGATTCTCCACGG
CAACGTAACTGAACGCGGAGACGTCGGCGGGGGTCCTGGGAAGAGTTCTCTTTTCTTCTT
GACAGCCTATCACCCTGAAATCGGTTTGTCCGGAGCTAGGGTTCTATGGCTGGCAGAGCG
CCGCACTTTTGCGGCGTCCGGTGCGCCCCCGACGACCCTTGAAAATCCGCGGGAAGGAAT
AGTTTTCACGCTAGGTCGTACTCATAACCGCAGCAGGTCTCCAAGGTGAACAGCCTCTAG
TTGATAGAACAATGTAGATAAGGGAAGTCGGCAAAATGGATCCGTAACTTCGGGATAAGG
ATTGGCTCTAAGGGTCGGGCTCGCTGGGCCTTGGGGGGAACCTCCTGGAGCAGTAGGGCA
CTAGCCGGGCAACCGGCCGGCGCCCCGCAGCACCGGGTTGGGGACGCCCTTGGCAGGCTT
CGGCCGTCCGGCGGGCAATTAACAACCAACTTAGAACTGGTACGGACAAGGGGAATCTGA
CTGTCTAATTAAAACATAGCATTGCGATGGCCAGAAAGTGGTGTTGACGCAATGTGATTT
CTGCCCAGTGCT
>Locus156v1rpkm706.77
AATTTTTTATACAGAGGGCTAATTTTGTAAATTTATAAAACAAAGTTAAAATTTTAAACA
TGGTTGAGTTCAAGAAGATTGTCGAAGTTGGTCGTGTTGTCATGATCACTTACGGTCCAG
ATGCCGGTAAATTAGCCGTCATTGTTGACATTATTGACCACGCCAGAGCTTTAATTGATG
GTCCAACCACCAACGTTGCTCGTCAAGCTATGTCTTTCAAGCGTCTTAACCTTACCGCCG
TCAAGGTTGCCAACCTCCCACGTGGTGCTTCTTCCCCAGTTGTTGCCAAGCGTCTTGCTG
ACCAAAAGATTAGTGAAGTTTTCGCTAAGACTACTTACGCTAAGAAGCTTGCCGCCAGAG
CCGCCAGAGCTAACCTTACTGACTTCGGTCGTTTCAAGCTTATGATCGCCAAGAAGCAAC
GCCGCAATGTTATTAACCGTGAATTTGCTAAGCTTAAGAAGCAAAACTAGATTAATAAGA
AAATTGCCCTTAAAATAAATTTACAATAAAATAATATTGGTAAAATAAAAAAAAAA
>Locus156v2rpkm1.48_PRE
TGCCAAGCGTCTTGCTGACCAAAAGATTAGTGAAGTTTTCGCTAAGACTACTTACGCTAA
GAAGCTTGCCGCCAGAGCCGCCAGAGCTAACCTTACTGACTTCGGTCGTTTCAAGCTTAT
GATCGCCAAGAAGCAACGCCGCAATGTTATTAACCGTGAATTTGCTAAGCTTAAGAAGCA
AAACTAGATTAATAAGAAAATTGCCCTTAAAATAAATTTACAATAAAATAATATTGGTAA
AATAATTATGTTTAAAGTTATTACATTTTAAGTGTTTTGATAATATATATTCAGTTATTC
AAAATATAATACAGGAATAATTAATGGATGAAATAATATTATAAAGTTAAACAAAAATCA
ATATTGGTTTAAATATTTTTATTTATTAATTTTATTATAACAATTAAAATGAACAATTTT
TCCATTTGAAGTTTTAAAGAATTTTTCTTCAAGTATTTCATTATCACATAGAGAGCATTT
TGTATTATTATCAATAATTAAAGG
>Locus156v3rpkm0.45_PRE
GTAATATATAATCTAACTTATTGTATTATATTACATTATATATATGTAGTTCAAGAAGAT
TGTCGAAGTTGGTCGTGTTGTCATGATCACTTACGGTCCAGATGCCGGTAAATTAGCCGT
CATTGTTGACATTATTGACCACGCCAGAGCTTTAATTGATGGTCCAACCACCAACGTTGC
TCGTCAAGCTATGTCTTTCAAGCGTCTTAACCTTACCGCCGTCAAGGTTGCCAACCTCCC
ACGTGGTGCTTCTTCCCCAGTTGTTGCCAAGCGTCTTGCTGACCAAAAGATTAGTGAAGT
TTTCGCTAAGACTACTTACGCTAAGAAGCTTGCCGCCAGAGCCGCCAGAGCTAACCTTAC
TGACTTCGGTCGTTTCAAGCTTATGATCGCCAAGAAGCAACGCCGCAATGTTATTAACCG
TGAATTTGCTAAGCTTAAGAAGCAAAACTAGATTAATAAGAAAATTGCCCTTAAAATAAA
TTTACAATAAAATAATATTGGTAAAATAAAAAAAA
>Locus157v1rpkm700.76
ATGCTGTGAAAATGGTGTTTTAAACATAAATAATAAAGATGGGATATATAGAAATGTGTT
TGGCGAATAAATTTAGTTATAGACTCCTTCTATTTTGAAGTAATTTAAGAAAAAAATTAA
GGAGAATATGAAAAGGATAATATCACTGTAGAAGGGGTACTATAATGAACTTAGTAATTT
TAGTAAAGGAAGAAATCCTCAAGTTATAAATATTTATTACAGTTTAATTGACATTGTATC
AGTAATATTGAATAAAATAGATCAAAGATTTCATTATTTTTTTTCAATTATGTGGCATTT
TTCAGTAATAGGGAATAAAATATTTTCAATATTTCATATTTTTTTTGCAATTAATTGACG
TTTCTATCAATAATAGAGA
>Locus158v1rpkm667.15
AAGACATTTTTGATTTTATTTAAATAAAATAAAATATTATAAAGTAAAAAAAAAAAAATA
ATAATTGTTGACAAGTGTATATATTATAATTTCGATATGTATTTAAACAATAACAGTACT
TTTTTAAATAGTACTGAGAATGTTGAAGATCTTCATAAAAATGAAATTGATAATGGAGAT
TGCAAACTATTAGATAGTTGGGCATTGATTGTACAAGCTTGTATGGGAATGATTGCTGTT
AGCATATTAATAGTGAAAAGGCAGAAAGAAAATCCAAAAAGACCTTTTAAAACATGGGCT
TTAGATACAATGAAGCAAATAACTGGTCAATTAATGATTCATTCTTTCAACATAATTTTG
TCATATATAAGAATATTTAATTCATCAGCTAAAGAATCAAACCCTTGTATATGGTATTTT
TTAAATCTTTTCTTAGATACAACCATAGGAATTTTTATATTGAAATTCTATCTCTGTATT
GTAAATAAAATCTTCATTAATGTATTAAAAATCTCACATTGTGAATTAGGATATTATGGT
GATGATCCCGAGAAACCATTGATAAGTGCATGGATAAAACAAACAATCATATTTATTATA
TGTCTTTGTTTAATGAAAATATCTGTTGTTGTTATTATCACTGAGTTCCCTATATTCATA
ATATTTGGTCATTTTGTTATTGATATGATATCAAAAAATGTAAAGGTTCAAGTTATATTT
GATATGCTTATACTACCTCTAACGATGAATGCAATACAATTTTGGTTTATAGACAAAATC
ATCAAGGCTGATGAATCAACAAAGTGTCATTTTGAACTTTTGGATGGAATATCAGAATTA
GATGATAATGAATTTTCTGATATAAATAGACTATTAAAATAACTACCATTATTATTGTAT
ATAAA
>Locus159v1rpkm657.61
CCCGGACAGTTTAAATAAATAAATTTAAATAATATTAAAAAATGTTCTCAGATCTTACTT
CCACAGCTGGTCTTAAGGCCCTTAACGAATTCTTAGCTGACAAGTCTTACATTGTTGGTG
CTGAAGCTAGTCAAGCTGATGTTTCCGTTTACGAAGCTATTGCCGCTGAATTCCCAAACT
TCGCTAGATGGTTCGGTCACATTGCTTCCTACAAGGATGAATTCGCTACTTTACCAGGTG
AAAAGAAGCCAGCTTCTTCTTACGGTCCAGGTGCTGCTGCTCCAGCTGCTGCTGAAGAAG
ATGACGATGACGATGATGACGATCTCTTCGGTTCTGACAGTGAAACCGATGAAGAAGCTG
AAAAGCTTAAGGCTCAACGTCTTGCTGAATACAGAAAGAAGAAGGAAGCCAAGCCACAAG
AAGCTGCTAAGTCTTTAGTTATTCTTGATGTCAAGCCATGGGATGATGAAACCCCATTAG
ATGAAATGGAAAAGGGTGTCCGTGCTATTGCTATGGACGGTCTTCTCTGGGGTTCTTCTA
AGCTTGTCGATATCGGTTACGGTATCAAGAAGCTTCAAATTACCTGTGTTATTGAAGATG
CTAAGGTTGGTACTGATGATCTTACCGACAGCATTATGGAAATGGAAGATTTCGTTCAAT
CTGTTGATATTGCTTCCTTCAACAAGCTCTAAGCAGTTTATAGTAGATTTGAAAACTAAA
AATGAGTAATAATAAATAGTTAATTACTCAAAAAAAAATAAAAATTAAAGTGATATACAA
AGTAAATAACT
>Locus159v2rpkm1.74_PRE
TTTAAATAATATTAAAAAATGTTCTCAGATCTTACTTCCACAGCTGGTCTTAAGGCCCTT
AACGAATTCTTAGCTGACAAGTCTTACATTGTTGGGTATGATTTTTTTTTATAAAAAGTT
ATTAAATATAAATTGAAATACAATGAAGTTGAAAAATAAAGAAAATAAAAAAAAAAGAAA
TATTTATTGATTATGAATTAAGAATTAAAATAAATTTAGAACCTAATTAATGTATTTTAA
ATCGATGTAATAATAAAGTGTTTGAGAGATAAAAGAAAAAAAATAATAGTCAAAAACTTT
TATTTTAAACATTAAAAGTAAAAAAAAAAGTATTATAAATTAACATAGTGATATTTAATA
TAATTCAATAGTGCTGAAGCTAGTCAAGCTGATGTTTCCGTTTACGAAGCTATTGCCGCT
GAATTCCCAAACTTCGCTAGATGGTTCGGTCACATTGCTTCCTACAAGGATGAATTCGCT
ACTTTACCAGGTGAAAAGAAGCCAGCTTCTTCTTACGGTCCAGGTGCTGCTGCTCCAGCT
GCTGCTGAAGAAGATGACGATGACGATGATGACGATCTCTTCGGTTCTGACAGTGAAACC
GATGAAGAAGCTGAAAAGCTTAAGGC
>Locus160v1rpkm654.07
TAACCAAGCTACTCAACAATGTACTGGTAATGGTAGTTACCCATGTTGTAACACTTGCAG
TGTTACTTACACTGACAGTGATGGTAAGTGGGGTTTCGAAAACGGTAACTGGTGTGGTAT
TAAGAACTCCTGCAACAGTCAACAACAAAACAACTCTCAATGTACTGGTAATGGTAGTTA
CCCATGTTGTAACACTTGCAGTGTTACTTACACTGACAGTGATGGTAAGTGGGGTTTCGA
AAACGGTAACTGGTGTGGTATTAAGAACTCCTGCAACAGTCAACAACAAAACAACTCTCA
ATGTACTGGTAATGGTAGTTACCCATGTTGTAACACTTGCAGTGTTACTTACACTGACAG
TGATGGTAAGTGGGGTTTCGAAAACGGTAACTGGTGTGGTATTAAGAACTCCTGCAACAG
TCAACAACAAACCACTCAAAGAACCACTCAAAGAACTACTACTCAACAATCTCAACCAAC
TAGCTCTGTTGGTGCTAGTGGTGTTCCAGCTAACCCACCAGATTTCTCTGGTCAAACTGG
TAAGACTACTCGTTACTGGGATTGTTGTCTTGCTTCTTGCTCATGGCAAGAAAACACCAA
GAATGCCAAGGGTCCAGTTAGATCTTGTAAGATGGATGGTATAACCCAATTCACTGATCT
TTCTAACCTCTGGAAGATTAAGAGTAACTGTGATGGTGGTAGTGTTGCTATGTGTAACGA
TCAACAACCATGGGCTATTAATGACAAGGTTTCTTACGGTTTCGTCGCTTCCCATGAAGC
TTGCTGTACTTGTCAAAAGATTAAGTTCACTTCTGGTCCAGTTGCCGGTAAGCAAATGGT
TGTTCAAACTACTAACACTGGTGGTGATCTTTCTCAAAACCACTTCGATATTCAAATGCC
AGGTGGTGGTTTCGGTATTTTCGATGGTTGTACTCCACAATGGGGTAACACTAGCGGATG
GGGTGAACGTTACGGTGGTATCAAGTCTATTTCTGACTGTAACAACCTTCCAGCTGCTTT
ACAAAGTGGTTGTAAGTGGAGATTCGAATGGTTCATGAACGCCGATAACCCATCAGTCGT
CTTCGAACGTGTCCAATGTCCACCAGAACTTACTGCTATTACTGGTTGTACTCCAAACGA
TGATGCTCAACAAAAGAAGGCTTGGTAAATAATTTAAATCCAGTATGGACGTAAAATAAT
TAAAAATCATGTTGAAAATATGGTGTAAAGTTTAAAAAATAAATATTGTATGAAGCTTTT
AACCATTTAAAAAAAAAATATTTGTTTAAATAAAAAATTATTTGTAATAAAAATTATATA
TTATTAATAAATATTTAATAATGTACTAAATATAACATTTGTCTAATAATAAGTAAAAAG
ATTGAATTAGTTTAAAGCAAAAAAAAAAAAAAAAAAAAAAAAATTAATAAAATAGTAATA
TTTAAA
>Locus161v1rpkm653.17
CTAAGGTTATTTCCTCTGGTTCTCCAGGTCAAGTTCGTGGTTTCGCTTCCAATGTTGCTA
ACTACACTCCATGGGAAGACCCAACTCTTTCTCGTGGTCCAGACACTGAATGGAACTCTT
GCCCAGATGAAAAGAGATACATTGAAGCCATGTACAAGGACTTCAAGTCTGCTGGTATCA
AGTCTGTCTACTTCATTGAAGATACTTCTCGTAATGGTGTTAAGAACGACCGTTTCCACC
CAGGAGAATGGTGTAACCAAATGGGATCTGGTATTGGTGCCCGTCCACAAGCCAACCCAA
TTGCCGGTATGGATTACCTTGATGCTTTCTACTG
>Locus162v1rpkm651.60
TTTTTTAAAAAAAATATAATATTAAAGTTTATCAAAAAGTAACATATGTTATACACATAT
ATTCACGCTTTTACTGTAGTCTCCTGTGATTATCTCTGCGTTCAACTCTGGAAATCATTA
TCAAATTTTTAAACTTTTTTAATAAAACCCACTTGTTGAAAGTTTACTGTTGAAAGCCTT
AACTAATACTTTATCGATTTTGATTAATTCTCTAATAATAAAAATAAACCTATTAAAAAT
ATAATATTTTATTTAAAATAACAATAAAAACAAAAAATATAAAAATTATATTACTTTAAC
ACTCTTACAACTTAATTTTATAATAAAAAGTTTAAAATAAAAACAAAATGATTCAATCAG
CTAATCTTTTAAAGTCTACTGTTCAATTAAAGAACGCATCTTCAAATATTTGCAGAAGAT
TTATTAGTCAATTACCAAAAAGCTTAAACGAAAATACTCAAAATTTAAACAGTAGACCAT
TTGCCACTGTAACACTTGACCCAATTTCATTTAATTCATCAGTTAAAAATGCTAAGGTTA
GTCAACTTCCAAAAAATGAAAAGCCAACCTTCTTTAAAAATCATATTCAACCACCAGAAT
TACCAGCTACCTTTAGACTTAAAACTGGACAAACATTTAAAGCTACCTCTTTTGGTGCAC
CATTAAAAGAAAGTATTTCTGGTGAAGTAGTTTTTACTACCTCATTGGTTGGTTATCCAG
AATCAATGAGTGACCCATCATACAGAGGACAAATTCTTGTATTTACTCAACCATTAATTG
GTAATTATGGTGTTCCAGCTATGGATAAGGATGAATTTGGTTTATTTAAGCATTTTGAAA
GTGATAAAATTCATGTTAAGGGTATTATTGTTACTGATTATGCTAAAAAGTATTCCCATT
GGAATGCTGTAGAAAGTTTAGGTGAATGGTGTGCTAGAAATAATATTCCAGCTTTGAGTG
GTGTAGATACTAGAGCTATTGTTACCTTATTAAGAGAACAAGGTTCTACCTTAGGAGAGA
TAATCATTGGAGACGCAAAACCAGCAAAAGAATTAGAAGATCCAAATAAAAGAAATTTAG
TAGCAGAAGTATCTGTAAAATCAAAAAAGATTTATAATAAAGGAGGAGATGTTAAAATTG
CATTAATTGATTGTGGTGCCAAACAAAATATTATTAGATGTTTAGCTAAGCGTGGAGCTG
AAGTACATCTTGTTCCATGGAATCATGATGTAACTAAGGATTCCACTCATTATGATGGTA
TCTTTATTTCTAATGGACCAGGTAATCCAAGTTATTGTGATGAAACTGTTATGAACCTTA
GAAAACTTTTAATTCGTGAATCTTCAAAAGCAGTTCCAACTCCAATATTTGGTATTTGTA
TGGGTAATCTTCTTTTAGGTGCTGCTGCTGGATTTGAAACATATAAACTTCCATATGGTA
ACAGAGGTCACAACCAACCAGCTATAAACTTATTAACTAATCAATGTGTTATCACATCTC
AAAACCATGGATTCGCAATTAAGGATGGTGAAAAGGATATGGTTGAAGGTTGGGAAAAGT
ACTTTGTTAATGCTAATGATGGTTCTAATGAAGGTATTCGCCACAAAACTTTACCATTTG
CTTCTGTTCAATATCACCCAGAAGCAAAAGCTGGACCACAAGATACAGAATACTTATTCC
AAGACTATCTTGACATAGTTCGTGAATCCAAAAAAGAATACCTCAGACAAAAATCAAAAG
TTTCAAAGAAAATTTCTCAACAAATTCAAGTTGGTGCCGATGTTAATATTTCAAACCAAA
AGCAAATATCTGAATCTGCCTGAATACCATAATTGTATGAAGAAAATTG
>Locus163v1rpkm642.75
CATATATACATTTTCGTCCCAAAAGATGTCTGAAATTATTACTCTTCGTGCTACCCTTGA
TGGTCACTCCGGATGGGTTACTGCTGTCTCTACCTCTCAAGTCCAACAAGACACTTTCCT
TACTGCCTCTCGTGATAAGACTATCATTGTCTGGCAATTAACTGGTGACGAAAGATACGC
TGTTGCCAAGAGATCTCTTCA
>Locus164v1rpkm641.33
CTAAGGTTGAATACACTGACGCTGATGGTAAGTGGGGTATTGAAAACGGTAACTGGTGTG
GTATTCCAGCCGCTACTAACTCTGCTTCTTGCTGGGCTAAGGCTTTAGGTTACAACTGTT
GTACTTCCACTACTCAAGCTATTTACACTGATAGTGATGGTAAGTGGGGTGTTGAAAACG
GTGACTGGTGTGGTATTGTTACTGGTGGAAGTAGCAGTAACAACTCTTCATCTAACAACG
GCAGTTACGATGATTCTAACCCAAGCATTGGTTCCCAATACACTCACAGTGGTAACCCAT
TCAAGGGTCACAAATTCTTCATCAACCCATACTACACTGCTGAAGTTGATGCTGCTATTG
CTCAAATGAGTAACTCTTCCCTTATTGCTAAGGCTGAAAAGATGAAGGAATACTCTAACG
CTATCTGGTTAGATAACATTGAAAACATGCAAAACTGGTTAGAAAGAAACCTTAAGTCTG
CTCTTGCTGAACAAAACGCCACTGGTCAAACTGTCTTAACTGTCTTTGTTGTTTACGATT
TACCAGGTCGTGATTGTCACGCTCTTGCTTCCAATGGTGAACTTCTTGCCAACGATGCTG
ATGCCGCTCGTTACAAGTCTGAATACATTGATGTCATTGAAGAAAAGTTAAAGACTTACA
TTTCTCAACCAGTTGTCCTTATTATTGAACCAGATTCCCTTGCTAACATGGTTACCAACA
TTGAATCTACTCCAGCTTGTGCTAAGTCTGAAAAGTACTACTACGATGGTCACGCTTACT
TAATTAAGAAGTTCGGTGTTCTTCCACACGTTTCTATGTACCTTGATATTGGTCACGCTT
TCTGGTTAGGTTGGGATGACAACCGTGAAAAGGCCGGTAAGGTTTACTCTAAGGTTATTT
CCTCTGGTTCTCCAGGTCAAGTTCGTGGTTTCGCTTCCAACGTTGCTAACTACACTCCAT
GGGAAGACCCAGAACTTTCTCGTGGTCCAGAAACTGAATGGAACTCTTGCCCAGATGAAA
AGAGATACATTGAAGCCATGTACAAGGACTTCAAGTCTGCTGGTATCAAGTCTGTCTACT
TCATTGAAGATACTTCTCGTAATGGTGTTAAGAACGACCGTTTCCACCCAGG
>Locus165v1rpkm630.62
CTCTAAACGAACACTATATAAAGATGGGTAAAGGTGAGCGTTAATGAAAGAGATGATGAA
TTTTAAAATAAAAGTGTAAAAAAAATTCAATAAAGAAAATGAAAACGTGTAATCAAATTA
AATAAAGTAAATTAGTGGATGAGTGTAAAAAAAGAAATAATATTGTTTTTTGTAATGATT
AGTGATTTTTGTGTGTAGTAGGTTATACTAAAAAGCTATTTTTATGAGAAGTCTTAAAGC
TGTTCATTTCTAAATATGGGTAAAGGAAAGCCAAGTGGTTTAAGATGCGCTCGTAAGTTA
CGTATTCACCGTCGTGAAGAAAGATGGGCTGATAAGCAATACAAGAAAAGAGCTTTAGGT
ACCGCTTTCAAGTACCTTCCATTCGGAGGTTCTTCTCATGCTAAGGGTATTGTCCTTGAA
AAGATTGGTGTTGAAGCTAAGCAACCAAACTCTGCTATTCGTAAGTGTGTTCGTGTTCAA
>Locus166v1rpkm599.31
GAAGTTAAGAAATTCTATGAAAAGTAAAATGAATGAAAATGTTATGAATGAAATTCAATC
AAAGGTTAAAAGACAATTTACCTCAGCTGATGTTGATCTCGGAATGGAAGAAGTTGTTAC
AAAGTTCAAAGATTATGTTAAATCTGAAAAATGTACTTCACAATTTGGCGGTATTGTAGA
AACTACTGAACCAAGTAATGAACCAGAAGCTGAAAAAACCAAGAAAACT
>Locus167v1rpkm592.12
TTCTTAGGTTGGAACACCTACACTGCTCACTGGGCTGAACAAGCCAAGGATGAAGATGGT
AAACTCATTGAACCACCAACTGAAGAAGAAGCCAGCTACGAAAACTCCAAGAAGGATATG
TGGGATGATAACTGTAGAGGCCGTGCTCCAGGATGGGTTTGTATTCCACCAACTCTTGGT
TCACAAGCCGGTTCATCATGGAACACCAAGTATGGTCCAACTATTCGTGTTGGTCTTAAC
TGGTTATACAACCGTTACAAGAGCATTCTTAAGAACGGTATCATTATTACCGAAAATGGT
TGTGCTCAACCAAACTACAAGGTTAGTCGTGCCAATGATCAAGTTACCATTGACTACTTC
AAGTCCATTGGTAAGGAAGAATATGCTGATGCTTACGATGAATCTATTATTGAAGATGAA
AGCAACATTGAAGGAACCATTCTCCACGATACTTACAGAATTGACTGGTACAAGCAATAC
CTTGAAAACCTTCGTCTTGCCTATGTCGAAGATGGTGTTGATGTTCGTGGTTACATGGCC
TGGTCTTTAATTGATAACTTTGAATGGGAAAACGGTTACGAAACTCGTTTCGGTATGACC
TACATTGACTTCTACAATGACAAGGAACTTACTCGTATTCCAAAGGATTCTCTTACATAC
CTTGCTGAATGGTTCACTGAAAACGTCGAACAAGAATAAATGACTTCATTCTTAAATAAT
ATTATAAAATAATATTGAATATTATTAAATAATCAAACAAAAAAATATAGAAAAAAAATT
AAAAAAAAATTCCAAAATTCCAAAAATTATAATAATAAATAATATCAAAAAAATTACTAT
CAATCAAAATTCGAAATG
>Locus168v1rpkm587.88
GATTGTTTCACCCAAAAAAATTTTTTTTTTTTCTTTACACAATTAGCAAATTATAATTTA
ATAAATTTGTTAACCAATTCATAAAAAAAATGGCTGCTGAAAAGAAAATTCTTCTTATTG
GTTCCGGTTTCGTTGCTGGTCCATGTCTTAACTACCTTTTAAGAAGACCAGAAAACAAGA
TCACTGTTGCTTGCAGAACCATCTCCAAGTCTCAAGCTCTCTGCAATGGTCACCCAAACG
CTACCCCAATCACTCTTGATGTTTCCAACGAAGCTCAATTAGATGCTGAAGTTGCTAAGC
ACGATATTGTTATTAACTTAATTCCATACATTTACCACCCAATTGTTATTAAGTCCTGTA
TCAAGAACAAGAAGCACTGCTGTACTACCAGTTACGTCTCCCCAGTTATGGCTGAAATGG
ATGAAGCTGCTAAGGAAGCTGGTGTTACTTGTATGAATGAAATCGGTATTGACCCAGGAG
TTGATCACCTTTACGCTCTTAAGGTTATTAACGAAGTTCACGAAAGAAAGGGTAAGATTA
TCTCTTTCACTTCATGGTGTGGTGGTCTCCCAGTTCCAGAAGATTCTAACAACCCATTAG
GTTACAAGTTCTCCTGGTCCGCCAGAGGTGTCCTTTTAGCTCTTAGAAACAACGCTAGAT
ACTTAAAGGACGGTAAGATTGTTGAAATCGAAAATGTTAACGGTGCTTTAATGAAGAGCG
CTAAGCCAGTTATCATTTACCCAGGTTACGCTTTCGTCGGTTATCCAAACCGTGATTCTC
TTTCTTACCTTGAAAGATACCACATCCCAGAAGCCAAGAACTGTATGAGAGGTACTCTTC
GTTACCAAGGTTTCCCAGAATTCGCTCAAGCTCTTGCTGAAGTTGGTTTCTTAGATGACA
CTCCAAAGGACTACCTTGCTAAGGATGCTGCTCCAATTACCTGGAACGTTGCTCTTGCTA
AGATCTTAGGTATTGAAGCTACTGATGCTGCTTCCTTAAAGCAAGCTGTTACTCAAAAGT
GCAACTTATCTGGTGAAAACAAGGACGCTATCCTCTACGGTTTCAACTGGCTCGGTCTCT
TCTCTGAAAACCCAGTTGTCCAAAACGGTAACGCTCTTGACTGTTTATGTGCTACCTTAG
AACAAAAGTTACAATACGGTCCAAACGAACGTGATTTATGTGTCCTTCAACACAAGTTCG
AAGTTGAAGAAGCTGATGGTTCCCGCAACAATGTTAGCTCCACTGGTTTCTGGACTGGTG
TTGTTGGTGGTGACAGTGCTATGGCCACTACTGTCGGTCTTCCATGTGGTATTGCTGTCC
AATTAATTTTAGATGGTGTTATCACTCGTCGTGGTGTTATTGCTCCAATGGAAAAGGATG
TCTACGAACCAATTAGAAAGACTCTTGCTGATGAAGGTATCTTCATGGTTGAAGAAAAGT
GGTAAATTCCTTAAACGAAAAAAATAATATATATCGAAGCAAAACATTTTTTTTAATGAA
AAATAACAAAATTAACCAAAAAGAAGAAATAATAAGGAATATTGAAATAGAACTATTTTG
ATATTTTTTAATTCAAAATTAAATTTTGAAATTTAATTTTTTATTTTCAATTGAAGAAGA
ATATAAATTAAAATAATTTAATTGTATTTAAAAAATATTATCTAATCAAATGAGATGGAT
AATTTATAGAAGAAAAAAAAGTAAAAAAACGAAAAATCAATGTTTGTGTAAAAAGAATTT
AAATTAAAAAAGCCTTTAAAATAAAAAATTA
>Locus169v1rpkm587.60
AGATGCAGTTTACAAGGCAGTTGGAGTTAAGCCAGCCTTCATGAGACCACCATATGGTTC
TGGTAATGGTAACCAAAATGTTATGAATACTCTTAAGAACTTTGGTATTAATGCTGCTTG
TAACTGGCATGTTGATCCAATGGATTGGGATAACGGAGGTAACATTAACTATGCTAAGCA
AGTTCTTGGTAAGCTTAATGGTGAAGGAGTTATTACCTTAAACCACTTACAATACAATGG
AGCTACTGCTCAAGGTATTCTTGATTTATCTAAGGCTGAAATTGAATTAATGTTATCTAA
GGGTTACAAGCCAGTTACTATGGAAGAATGTCTTGGTATGAGTGCTTACAAATAAATAAG
ATAATGACATATATATTTTTATATATTAATTTGTTTTCAGTAAATGCAATAAATACTATT
ATATAAATAAAATAAATACAAAAAATAATAACCAATTTAAAAATAGTTATAATTTAAAAG
TATATTTATAAAATTATAATATATTGTATTAAAATTAATATAAATTGGTATATAAAAATT
GATTATATAAAAAATTTCTATTATATATATAAACATAAATTAAAAGTATAAAAAATAAGT
AAAAGTAAAATAAATATTCAATAAAAAATATATAAAAT
>Locus170v1rpkm584.48
TATAAATTCCATTATTTTCTTTTTCTTTGAACAATAATAAAACAAAAAGTTTGTTTATAT
TGAATAATTAAAAATGGCCAACCCAAAGGTTTACTTCGATGTTACTGCTAACGACCAACC
ACTTGGTCGTATTGTCATGGAACTCTACGCTAATGTCTGTCCAAAGACTGCTGAAAACTT
CCGTGCTTTATGTACTGGTGAAAAGGGTTACGGTTACAAGGGTTGTACCTTCCACCGTAT
CATTCCAAACTTCATGATTCAAGGTGGTGACTTCACTAACCACAACGGTACTGGTGGTAG
ATCTATCTACGGTGCTAGATTCGCTGATGAAAACTTCTCCCTTAAGCACACTGGTCTTGG
TACTCTTTCCATGGCTAACGCTGGTCCAAACACCAACGGTTCCCAATTCTTCATCTGTAC
CGTTAAGACTTCCTGGTTAGATGGTAAGCACGTCGTCTTCGGTAAGGCTGTTGAAGGTTT
AGAAGTCGTTAAGGCTATTGAATCCTTCGGTACTGACTCTGGTAGTCCAAAGGCCAGAAT
CGTCATTGCTGACTGTGGTCAATTATAAGCAAATTAATAATGAAAGACATTAATTATTAA
TATAAATATTTTTTTATAATTGATAAAAAAAATACTAATTTAATAATTTCAAAATAATGT
TAAAAACGCGAAAGTAAAATGAACTTTTTATTTCATAGAAAATAAATTCAATGAAATAAA
ATGGTAAGAAGTATTAAAAGTAAAGCGATAATACTTGTCAATATATAAAATATATTGATA
ACAATGCATTTATAAAGTAAAACTAAAAAAAAA
>Locus171v1rpkm580.00
AATTAGTCAAAAAAAAAAAAAAAAATAAATAAATCTTTATTAACTTTTTATAAATATCAA
TAGTTAATAAATTAAAAAAAAAAAAATGAAATCCTTCTCTGTTTTAGCTATTTTAGCAAC
TGCTTTATCCACCATTTCACAAACTTTTGCTGCACCAGACCCAAATTTCCATATTTACTT
GGCTTTTGGTCAATCTAATATGGAAGGTCAAGGTCCAATTGAAGGTCAAGATAGAACTGT
TGATAAGCGTTTCCAAATGATTTCAACTGTTAGTGGATGTAATGGTCGTCAAGTTGGTAA
TTGGTATGATGCTATCCCACCACTTGCTAACTGTGATGGTAAGTTAGGTCCAGTTGATTA
CTTTGGTCGTACCTTAGTTAAAAAGTTACCACAACAAATTAAGGTTGGTGTTGCTGTTGT
TGCTATCGCTGGTTGTGATATTCAACTTTTCGAAAAGAACAACTACAAGAGTTACAACTT
ACAATCCTACATGCAAGGTAGAGTTAACGCCTATGGTGGTAATCCATACGGTCGTTTAAT
TGAAATGGGTAAGAAGGCTCAACAAGTTGGTGTTATCAAGGGTATTCTCCTTCACCAAGG
TGAAACCAACACTGGTCAACAAAACTGGCCAAACCGTGTTAAGGCTATCTACCAAGATAT
GCTTAAGGATTTAGGTTTAAAGGCTGAAGAAGTTCCACTTCTTGCTGGTGAAGTTGTTAC
TAGTGCTCAAGGTGGTCAATGTGGTAGTATGAACAATATTATTGCCCAACTTCCAAAGAC
TATTCCAACTGCCCACGTTATCTCTGCTCAAGGTTTAGGTCAACAAGGTGATGGTCTTCA
CTTCTCTTCTGCTGCTTACCGTACTTTTGGTGAACGTTACGCTACTGAAATGTTAAAGAT
TCTTGGTGATGTTAAGGTTGTCGACACTAACCCAACCACTACTGTTAAGAAGACTACTAC
TACTACTAAGGCCTCTAACCCAACTCAAGGTTCCTGCTGGTCTTCTAGTTTAGGTTTCCC
ATGCTGTTCCGGTAAGGTCGTTGTTGAATACACTGATGCTAGTGGTCGTTGGGGTATCCA
AAACAACAACTGGTGTGGTATTGTTAACTCTAACACTTCTACCTGCTGGGCTAAGGCTCT
TGGTTACAATTGTTGTTCTACCAACACTTGTAGAAATGCTGTTTACAACGACACTGATGG
TCAATGGGATATTGAAAACAACCAATGGTGTGGTATTTCTACTGCTAATACCCTTTGTTA
AAACACCCG
>Locus172v1rpkm579.08
TAAAATCTATAATAAATTAATAGGGTTAGTATATTAAAAAAGAATATGAAATTATTTTGG
ACCAATAAATTTTCGGAATACTAAAAATTTAAAATTAAGTCAAAATAAATTGGTAAGACG
ACCTCCCATTAAAAAAATTTTGTTTTTTATCTATGTGATGAAAGAAAAAAAAAATTAAAA
ATGAAAGTTTTTAATTTTGGATTTCTTTTGTTTTGCAGGCTTTTTATTTTATAAAAAGCT
TAAATTTTCTAGTGATATACTACGATAAATTTGTTTGGGTAACTATTTTAATAATAGCGA
ACGTAAGTTTTTAAATCCCTTATACAAGTTATTGTAGAACTTGTGAAAACTCATAGTGGT
ACATTAAGTACGTATCTATGGTAAGTTAGTAACATGTGTATTAATAGGAAATAGTCCTAC
AACATCTGGATAAATTTTCTTGTAAAATACTAAATAACTGTACTGCTTTTAATTAAGCAA
TGAGAGTTAATATTAGAATTTACATTATAAATTTTTTTTTATAAAAGTTTCATAATTCGC
CGAGAATTAATGAAAATATTTTATAATAAAAAATTTAGGAAAACTTTTTGAAAGATGCGG
CAGCTTAATGGAAATTATAATAATTATTAAATATAATTAATAGTAAATAATTATTGCAAT
GAAATTTTTGATTGTAATAATTGTTTACATGGTTAATTTTATTTTTATAATTATTATTTT
TGATATTAATATTTTGATATCATGTAATTTTATCTTATAAATAAACGTTTTTTTTTTTTT
TTTAAAAAAAAAAAAAAAAAAAAAAGTAAAATTTTT
>Locus173v1rpkm576.39
CGGAAAATAAAATATAATTTTTTATTTTATAAACAAATAGAATAGATTTTTATTTGTTAG
GTAGAGAAATAAAAAAATAGTGAAAATAAAAAAAATTAATAAAAAATAAAAAAATTAAGT
TTAATTTTGAAAATTAAATAAAAAAAACAAAATAAAAATGAAATTTATTACTATTTCTTC
AATTTTATCTTTAGCTACTTCTTTAGTTGCTGGACAAAGCTTCTGTTCAGGTTCTAGCCA
CTCTGGACAAAGTGTTAAGGTTACCTCCAACAAGGTTGGTTCTATTGGAAGTGTTGGTTA
TGAATTATGGGCTGACAGTGGTAACAACAGTGCTACTTTCTATTCTGATGGTTCATTCTC
TTGTACTTTCCAAAATGCTAAGGATTATTTATGTCGTACTGGTCTTTCATTCGATAGTAC
TAAGACCCACGATCAACTTGGTCACATGTACGCTGATTTCAAGCTTGTTAAGCAAAACAT
TCAAAACGTTGATTACTCCTATGTTGGTATTTACGGTTGGAGTAGAAACCCACTTGTAGA
ATATTACATTGTTGATAACTGGCTCAGTCAATGGCGTCCAGGAGATTGGGTTGGTAACAA
GAAGCATGGTGATTTCGTTATTGATGGTGCTACTTACACTGTTTACGAAAACACTCGTTA
CGGTCCATCTATTGATGGTGATACTCAATTCAAGCAATTCTTCAGTATTCGTCAACAAGC
TCGTGACTGTGGTACTATTGATATTACTGCTCACTTCCAACAATGGGAAAAGCTTGGTAT
GAAGCTTGGTAAGATGCACGAAGCTAAGGTTTTAGGTGAAGCTGGTAGTACTGGTTCTGG
TACTAGTGGTACTGCTGATTTCCCATACGCTAAGGTTTA
>Locus174v1rpkm573.47
GGACACTTAAATTTTATAACATTATAAAATTATAAATATTTATTAATAAAATGGCTCGTA
AATTCTTTGTCGGAGGTAACTGGAAGATGAACGGTAACACCGCTCTCATCAAGTCCCTTG
TTGCTGAAACTCTTAACACTGCTAAGTTAGACGAAACTGTTGAAGTTGTTATTGCTCCAC
CAGCTGTCTACTTAGAAAAGACTCGTGCCACCGCTAACAAGAACATCGGTGTTGCTGCTC
AAAACGTTTACTACAAGAAGAGTGGTGCTTACACTGGTGAAATCAGTCCAGAAATCCTTA
AGGATGTCAACGTTGACTGGGTTATTCTTGGTCACTCTGAACGTCGTGAATACTTCAAGG
AATCCAACGAATTCGTTGGTGAAAAGACTGCCTTCGCTCTTGAAAACGGTCTTAAGGTCA
TCCCATGTGTTGGTGAAAAGCTTGAACACCGTGAAGCTGGTAAGACCATGGACATCATCT
TCGCTCAATTAAAGGCTATTGCCGATAACGTCAAGGACTGGACTAACATCGTCATTGCCT
ACGAACCAGTTTGGGCTATTGGTACCGGTAAGGTTGCTACCCCACAACAAGCTCAAGAAG
TTCACGAACAAATCCGTAAGTGGTTAGCTGACAACGTTTCTGCTGAAGTTGCCGAAAACA
CTCGTATCATTTACGGTGGTTCCGTTAACGCTAGCAACGCTGGTGAACTCTCCAAGGAAA
AGGATATTGATGGTTTCCTTGTTGGTGGTGCTTCCCTTAAGCCAGACTTCGTTAACATCA
TTAACGCTCGCTTATAAAGCCAGGATCAAAGTGCTTCAAGTGCTTTAAATAATGAATCAA
AACCAACAAACTCTGAACCAGTTATAGGTTCCTCTAGTTTATCATGCTGTACTATTTGTT
AAAAAATTTAACATCTACAAAGTGTGCTAAATTTGAAGTAGTAATAAATAAGTATTACTA
AAATCATTACATAAGAAGAAAAATAAAAACAAAACAACAAAAGAATAGATACAAATAAAA
AATAAGAATGTAACAAATAACAAAAATAACAAATATTAAAAAAAGAAATGCAAAGCAAAT
AAA
>Locus174v2rpkm0.55_PRE
GGAGGTAACTGGAAGATGAACGGTAACACCGCTCTCATCAAGTCCCTTGTTGCTGAAACT
CTTAACACTGCTAAGTTAGACGAAACTGTTGGTAAGATTTGAAAAAAATAATATTAAAAT
AATTTTTAAAATAATATAAATTATTTGAAAAATAGTTTAGATGAGTTATTAATACAGTTT
ATGCGTATGAATAATTTGCATTTAACAGAAGTTGTTATTGCTCCACCAGCTGTCTACTTA
GAAAAGACTCGTGCCACCGCTAACAAGAACATCGGTGTTGCTGCTCAAAACGTTTACTAC
AAGAAGAGTGGTGCTTACACTGGTGAAATCAGTCCAGAAATCCTTAAGGATGTCAACGTT
GACTGGGTTATTCTTGGTCACTCTGAACGTCGTGAATACTTCAAGGAATCCAACGAATTC
GTTGGTGAAAAGACTGCCTTCGCTCTTGAAAACGGTCTTAAGGTCATCCCATGTGTTGGT
GAAAAGCTTGAACACCGTGAAGCTGGTAAGACCATGGACATCATCTTCGCTCAATTAAAG
GCTATTGCCGATAACGTCAAGGACTGGACTAACATCGTCATTGCCTACGAACCAGTTTGG
GCTATTGGTACCGGTAAGGTTGCTACCCCACA
>Locus175v1rpkm563.34
AAAAAGTTACAAAAGTCATTTAGAAATTTTATTTTAATAAATTTTTAAAGTTTAATACTT
TTTAAAAAACAAAACATGTCTACTAAGGGAAAGGTTCTTTTAGCTTACTCTGGTGGTTTA
GATACCTCCTGTATTCTTGCCTGGCTCATTGAACAAGGTTACGAAGTTCAATGTTACATG
GCCAACATTGGTCAAATCGAAGATTTCGATGCTGCCAAGGAAAAGGCTTTAAAGATCGGT
GCTACTGCTGTCTACATTGAAGATATCCGTCGTGACTTCGTCAACACCACCATTTTACCA
GCTATTCAAGCTAACTGTATCTACGAAGGTGTCTACCTTCTCGGTACTTCCTTAGCTCGT
CCAGTTATCGCTGCTAAGCAAATGGAAATTGCCAAGAGAGAAGGTTGTCAATTCGTTTCT
CACGGTTGTACCGGTAAGGGTAACGACCAAGTCAGATTCGAATTAGCTTTCTACGCTCTT
GACCCAAAGATTCAAGTTATTGCCCCATGGAGAATTCCAGAATTCTACAACAGATTCCAA
GGTCGTAGTGACTTACTCGCTTACGCCGCTGAAAAGAACATTCCAGTTCAACAAACCGCT
GCTAAGCCATGGAGTACTGATGAAAACCTTTACCACATTTCCTTCGAAGCTGGTATCCTT
GAAGATCCAAACGTTACTCCACCACCAAACATGTGGAAGCTTACTGTTAACCCAGAAGAA
GCTCCAAACACTCCAGAACACATTGCCATCACTTTCAAGGCTGGTATCCCAGTTAAGGTT
GAAAACTTAGATGATGGTCATGTTGAAACTGATCCACTTGACCTCTTCATCTACTTAAAC
ACTCTTGGTAGAAAGCACGGTGTTGGTAGAATCGATATTGTCGAAAACCGTTTCATTGGT
ATCAAGTCTCGTGGTTGCTACGAAACTCCAGGTGGTACCATCCTCCGTGCTTGCCACGTC
GATCTTGAAGGTATCTGTATGGACCGTGAAGCTCGTCGTTTAAGAGATTCTCTTGGTGTC
AGATTATCTGAAATCCTTTACAATGGTTACTGGTTCACTGCTGAACGTGAAATCATCCAA
GCTGCCGTTAACGAATCCCAAAAGTACATTGACGGTACCGTCAAGTGCAAGCTCTACAAG
GGTTCCGTTACCATGGAAGGTCGTACCTCTCCAAACAGTCTTTACGACCAAGATCTTTCC
AGTATGGATATTGCTGGTGGTTTCCACCCACTTGATTCTGAAGGTTTCATTAAGATTCAA
TCTATCAGATTAAAGGCTTACACTGACATGAAGAACAGACTTTCTAACTAAATTTAAAAG
TTCAGTGGTATAAAAAATGAATGCCCAATGCATAAAATTTGTTTTTTAAAAAATTAGTAA
TTTAAATAAAAAAAATATTAAAATAAAAATGGAAAAAAAACCAATGAAAAGAAATTAAAA
CGAAATTGCAAATAAATCAAATGAATTAAACAACGAAAAAGCAAATATTTAATAATATTA
GAA
>Locus176v1rpkm559.55
AATCTTGTTTTATATAATTTTTATATAAAATAAATTTTTAAAACGAAAATTAAATCCTTT
TAATTTATTTTAAAAAGAAAAAAGAAAGAACAAAATGACTGGTCGTGGAAAAGGTGGAAA
AGGTTTAGGAAAAGGTGGAGCTAAGCGTCACAGAAAGATTCTTCGTGATAACATTCAAGG
TATTACTAAGCCAGCTATTCGTCGTCTTGCCCGTCGTGGTGGTGTCAAGCGTATTTCTGG
TCTTATTTACGAAGAAACTCGTGGTGTTCTTAAGGTCTTCCTCGAAAATGTTATTCGTGA
TGCCGTTACCTACACTGAACATGCTAAGAGAAAGACTGTTACTTCTTTAGATGTTGTCTA
CGCTCTTAAGCGTCAAGGTCGTACTCTTTACGGTTTCGGTGGTTAAGTTTGCTAACTGCT
CAAAGACTATATTGTATAATACAAAAATATATAAAATATTATTTTTTTAAAGAAAATATC
GTCTAAAATTTCTTTAAAAAGCCAACATTTTTTTTAAAATGTTTATATAAACGGTATTTT
TAAATACCAAATTCTAATAAAGGAATGTCTTTTACAAAGACAGTATTAAATAAAAATTCT
TAAAAAAAAAGTTTT
>Locus176v2rpkm2.41_PRE
CCGCCTTTTCCACGACCAGACATTTTAATTTTTTTTTTTTTTTTTTTAATTTAAAATTAA
ATCCTTTTAATTTATTTTAAAAAGAAAAAAGAAAGAACAAAATGACTGGTCGTGGAAAAG
GTGGAAAAGGTTTAGGAAAAGGTGGAGCTAAGCGTCACAGAAAGATTCTTCGTGATAACA
TTCAAGTAAATATATGAAATAATTATAGTATTTAAATATAAAGATAAATAAACAGGATGT
AATTATTAATACATAATTATAAAATTTAATTAAAATTAATAGGGTATTACTAAGCCAGCT
ATTCGTCGTCTTGCCCGTCGTGGTGGTGTCAAGCGTATTTCTGGTCTTATTTACGAAGAA
ACTCGTGGTGTTCTTAAGGTCTTCCTCGAAAATGTTATTCGTGATGCCGTTACCTACACT
GAACATGCTAAGAGAAAGACTGTTACTTCTTTAGATGTTGTCTACGCTCTTAAGCGTCAA
GGTCGTACTCTTTACGGTTTCGGTGGTTAAGTTTGCTAACTGCTCAAAGACTATATTGTA
TAATACAAAAATATATAAAATATTATTTTTTTAAAGAAAATATCGTCTAAAATTTCTTTA
AAAAGCCAACATTTTTTTTAAAATGTTTATATAAACGGTATTTTTAAATACCAAATTCTA
ATAAAGGAATGTCTTTTACAAAGACAGTATTAAATAAAAATTCTTAAAAAAAAA
>Locus177v1rpkm554.07
AACAACGTTTAATTTTTGCTGGTAAACAATTAGAAGATGGACGTACTCTTTCTGACTACA
ATATTCAAAAAGAATCCACTCTTCACTTAGTCTTACGTCTTCGTGGTGGTATGCAAATTT
TCGTAAAGACTTTAACTGGTAAAACTATTACTTTAGAAGTTGAATCTTCTGACACTATTG
AAAATGTCAAGTCAAAGATTCAAGATAAGGAAGGTATTCCACCAGATCAACAACGTTTAA
TTTTTGCTGGTAAACAATTAGAAGATGGACGTACTCTTTCTGACTACAATATTCAAAAAG
AATCCACTCTTCACTTAGTCTTACGTCTTCGTGGTGGTATGCAAATTTTCGTAAAGACTT
TAACTGGTAAAACTATTACTTTAGAAGTTGAATCTTCTGACACTATTGAAAACGTCAAGT
CAAAGATTCAAGATAAGGAAGGTATTCCACCAGATCAACAACGTTTAATTTTTGCTGGTA
AACAATTAGAAGATGGACGTACTCTTTCTGACTACAATATTCAAAAAGAATCTACTCTTC
ACTTAGTCTTACGTCTTCGTGGTGGTATGCAAATTTTTGTTAAAACTTTAACTGGTAAAA
CTATTACTTTAGAAGTTGAATCTTCTGACACTATTGAAAACGTCAAGTCAAAGATTC
>Locus178v1rpkm551.33
GTATTTTTTTATCATCAATTTATAAAATATTATTAATTTTATATTTTAACAATCAATTAA
ATTAATCAAAAATGAAATTCGTTAACGCTTTATTACTTTCTGCTATTGCCTTCCTTGGTA
TCAACGCTAAGTGTGTTGAAGAAAAGAATGAAGAATTTTTCCTTCTTCCACTTACTAGCA
AGTCTAAGGCTGAAGAACGTTGTATTGAAAATGGTGGTAAATTAGCTGAAGTTAACAGTC
AAAACAAGGAAAATGCCGCTTCTGCTGTTGCTGCTTGTTCCGATTCTGAAGGTAATAGTG
CCAATGTATGGATTAAGTCATGGAACACTGATAACTACAACAACATTGGTATTTACATGA
GTGTTAACAAGGAAAGCAAGGTTTTCGGTGTTTTCCCATACCTTGGTCTTTTCAAGAAGG
ATGAAGGTGTCTTCCAAATTAATGAAGAAGCTCCAGCTGAAGAAGCTACCGAAACTGCTG
TTGCTGAAGAACCAGCTGAAACTAAAACTCAAGTAGTTGAAGAAGAAGTTCAAACTGAAG
CTCCAGAAGAAGTTCAAACTGAAGAAGCTGATATTGAAGAAGCTCCAGTCTTCGTTGATG
ATGGTGTTGGTATTAAGTACGAAGTTTTATGTCAAGCCATCTAAATGAAATAAATTTTCA
TTAATAGCACAAATCAGATATATATTTATTTGAAATATTTTTTATTGTAAATAATAAAAA
AAAAATTGTAGAGAAAAGTTTTGGAAAGAAAAAAAAACATAAAAAAGTAAATAATATCTG
ATTTTGTAAATAAC
>Locus179v1rpkm550.09
TTTTTCTTTCTTTTTTCACGCAAAGATTTATTTTTTGTTTTTTTTAATTGAAAGTTAAAG
AGAAATTTTTTTTAAAATTTTAAGTAAGTGAGGACGCTTCTTTTTCAAATTTGGGAAATA
AGCTAATTTACTTTTTTGAAAAAAATTTTTTGTAATTTAAATTGCGGAAGAAACATATAA
AATTAAATTGATAAATTCATCATGCAGATTTTTGTTAAAACTCTTACAGGTAAGACCATT
ACCTTAGAAGTTGAATCATCTGATACTATTGAAAATGTCAAGGCTAAGATTCAAGATAAG
GAAGGTATTCCACCAGATCAACAACGTTTAATCTTCGCTGGTAAGCAATTAGAAGATGGA
CGTACTCTTTCTGATTACAACATTCAAAAGGAATCCACTCTCCATCTTGTTCTTCGTTTA
CGTGGTGGTGGTAAGAAGAGAAAGAAGAAGACTTACACTACTCCAAAGAAGATTAAGCAC
AAGAGAAAGAAGGTTAAGTTAGCCATTCTTAAGTACTATAAGGTTGATGATGATGGTAAA
ATTACTCGTTTAAGACGTGAATGTCCAAACTGTGGTGCTGGTGTTTTCCTTGCTAACCAC
CAAGATCGTCAATACTGTGGTAAGTGTGGAGTTACCTACATTTTCAAGGGAAAGAACTAA
ATTTAGTTTGAAACTAAAGAAAATGTTTAATCACTTTTCTAATTCTCTTAGTTGTAAACA
CTTCTATCAATTAAGTAGAAATAAAAAATAAAATATCTCAAAAAATAAATAAATAATTAT
AAAATTTTTTTTTTTTTTATAAAATATTATTTAAAA
>Locus179v2rpkm0.30_PRE
CTCGTTTAAGACGTGAATGTCCAAACTGTGGTGCTGGTGTTTTCCTTGCTAACCACCAAG
ATCGTCAATACTGTGGTAAGTGTGGAGTTACCTACATTTTCAAGGGAAAGAACTAAATTT
AGTTTGAAACTAAAGAAAATGTTTAATCACTTTTCTAATTCTCTTAGTTGTAAACACTTC
TATCAATTAAGTAGAAATAAAAAATAAAATATCTCAAAAAATATATAAATAATTATAAAA
TTATTTGGTGTTTTATAAAATATTATTTAAAATAT
>Locus180v1rpkm549.20
AAAAAATATAAATAGAGTAAAATTTCATCATTTATCCAATTTTTCTTTTCCTACTCACAT
TATATTTATCTCCTTTTCTATTATTTGATAGAAAAATAATTAATCAGCATGCCTTTAGCC
GTCGATCTTTTAAACCCATCTGCTGCTTCTGAAAAGCGCCAACACAAGCTTAAGAGACTT
GTCCAATCCCCAAACTCTTACTTCATGGATGTTAAGTGTGCTGATTGTTTACAAATTTCC
ACTGTCTTCAGTCACGCCCAAACTGTTGTTCTTTGCAACGGTTGTGGTACTATTCTTTGC
CAACCAACTGGTGGTAAGGCCAGATTAACTGAAGGTTGTTCTTTCAGAGTTAAGCCAAAC
TAAGCAATACAGAAGGAATAAAAAGTTTATTTTATTTGATTAACATTCAATAAAGTTAAT
CCAATCATTCATAAAAATTAAAATTAATATTTTAATTTTAACATTAATTCTTTATAAAAA
TAATCAAATTAAATATTCAAAATTAATTCAAATCATATTAATCAAAATGTATTTGATAAA
AATCCATTTTTATTAAAAAGGAACACCTTCTAAAATTTTCATCTAATATTTTGAATGATT
TAATTTTTTGAAATTTAATCAAGAAAATATAAATGATGAAGAAAAAGAAAAGGAGAATTT
TTTAAATGGAATTTATTTATGGTAAATTTATAATATCTTTTAATTTACCACAAAGTTCTA
TATTAGCAAAATATAAAGCCAAGATGGAAAATAGTGTATTAAAAGATATTAATAATAAAG
TTGATCATAAAAAATAAATATTGAATTTGGATTTTGTCATACTCCATATTTATTTTAATT
TGAATTTTTAGATACCTTTAACATTTATACCATTATCTATTATCACTAATATATATATTA
TAGTTTTAGCTCCTTTCGCTTTACAATAGAC
>Locus181v1rpkm541.79
TTCAAGCAATTCTTCAGTATTCGTCAACAAGCTCGTGACTGTGGTACTATTGATATCACT
GCTCACTTCCAACAATGGGAAAAGCTTGGTATGAAGCTTGGTAAGATGCATGAAGCTAAG
GTTTTAGGAGAAGCTGGTAGTAATGGATCAGGTACTACTGGTACAGCTGATTTCCCATAC
GCTAAGGTTTACATTGAAGGAGCTAACAATAATTCTAACACTAACACTGGTAATAACAAC
AACAATACTGGATCTTGCTCAGCTAAGATTACTAGCCAAGGTTACAAGTGCTGTTCTTCT
AGCTGTGTCCCATCTTATACCGATGGTGATGGTGATTGGGCTATTGAAAATGGTGAATGG
TGTGGATGTGGTAATGGTTCTGCTCAACAACCATCTACTGGTTCCTGCTCTGCCAATATT
CTTGCTCAAGGTTACAAGTGCTGTTCTGCTGGTTGTCAAGTCATTTACACTGATAATGAT
GGTACCTGGGGTGCTGAAAATGGTGAATGGTGTGGATGTGGTGGTAGTT
>Locus182v1rpkm541.33
GCTCAAGTTTGGTTCACCGATAATGATGGTGAATGGGGTGTTGAAAACGGTGACTGGTGT
GGTATTCCAAAGGCTGAAAGCTGCTGGTCTCAACCATTAGGTTACCCATGCTGTACTTCT
ACCTCTACTGCTGTTTACACCGATAACGATGGTGCTTGGGGTATTGAAAACGGCGATTGG
TGCGGTATTGTTTCTGGTAGTGGTTCTACCACTGGTAACACTGGAAGTACTGGTGACCTT
ACTATTGGTGCTCAATACACTCACTCTGGTAACCCATTCAAGGGTCACAAGTTCTTCATC
AACCCATACTACACTGCTGAAGTTGATGCTGCCATCGCTCAAATGTCTAACTCTTCCCTT
ATTGCTAAGGCTAAGAAGATGAAGGAATACTCTAACGCTATTTGGTTAGATACCATTAAC
AACATGAATGAATGGTTAGAAAAGAATCTTAAGTACGCTCTTGCTGAACAAAATGAAACT
GGTAAGACTGTCTTAACCGTTTTCGT
>Locus183v1rpkm527.61
TATAAAGGAAAAGATAAGCCGAAAATTTTAAAATCTTTACTACATTTTTTTTACTTTAAT
TATTATAGTAAATTAATTATTCAAAATGGCTGCCAAGATCAAGGTTGAAAACCCAGTTGT
TGAAATGGATGGTGATGAAATGACCAGAATCATCTGGAAGATGATTAAGGAACAATTAAT
CTTCCCATACGTTGATTTAAACATCCAATACTATGATCTTAGTATCCAAAAGCGTGATGA
AACTAACGATCAAATTACTATTGATTCCGCTGAAGCTACTAAGAAGTGTGGTGTTGCCAT
TAAGTGTGCCACCATTACTCCAGATGAAGCCCGTGTTAAGGAATTCAACCTTAAGAAGAT
GTGGAAGTCTCCAAACGGTACCATTCGTAACATTCTCGGTGGTACTGTCTTCAGAGCTCC
AATTGTTCTTAAGAGAGTCCCACGTCTTGTTCCAGGTTGGACTAAGCCAATTACTATTGG
TCGTCATGCTTTCGGTGACCAATACCGTGCTACTGATTTCGTTACTCCAGGTCCAGGTAA
ATTCCAAATTGTCTTTACCCCAGAAGATGGTAGTGAACCAATTACCTACGATGTCTTCAA
TTACAAGGGTACTGGTGTTGGTATGGGTATGTACAACACTGATGAATCTATCAGAGGTTT
CGCTCAATCTTGCTTCCAAATGGCTCTTTCTAAGAAGCAACCACTCTACCTTTCCACTAA
GAACACTATCTTAAAGGCTTACGATGGTAGATTCAAGGATATCTTCCAAGAAATCTACGA
AAAGGAATACAAGGCCGAATTCGAAAAGCTCGGTATCTGGTACGAACACAGACTTATTGA
TGATATGGTTGCTCAAACTATCAAGTCTGAAGGTGGTTTCGTTTGGGCTACTAAGAACTA
CGATGGTGATGTTCAATCTGATATTCTTGCCCAAGGTTTCGGTTCTCTTGGTCTTATGAC
TTCCATCTTAGTTACTCCAGATGGTAAGACTGTCGAAAGTGAAGCCGCTCACGGTACCGT
TACCAGACACTACCGTAGATACCAACAAGGTGAAGAAACCAGTACTAACCCAATTGCCAG
TATCTTCGCCTGGTCTCGTGGTTTAGCTCATCGTGCTAAGTTAGATGGTAATGAAGAACT
CAAGAAGTTCTGTGATGATGTTGAACAAGCATGTATTAGCGTTATTGATGATGATGGTGT
TATGACCAAGGATTTAGCTCTTGCCATTCACGGTAAGGACCTTAAGCGTGAACACTACGT
CAACACCGAAGAATTCATGGATGCTATCGCCAAGAAGTTAGCTTCCATCCGTGCTTAAAT
TTGTTAATAATTTATTATTATCGTTATGGTACATATAAATTGTGTTACCATTATATAAAT
TAAATATAAAGATTATAAAACTATTAAAAAAGTTTTAAATTAAAAAAATTAAAAAAAAAA
AAAAAAAAAAAAGGAAATAAACAAAAAAAGAAG
>Locus184v1rpkm514.59
TCCAACTGAAAAAACTAAGAAACTCTTCGCCAAGGCTGAAGAATATTTAGCTAAAGAACG
TGAAAATGGTGGTTTATACGATGTTGATCCACACACTCCATCTACCATCACTTCCCACAA
GCCAGGTTACCTCGACAAAGATAACGAAGTTATTTATGGTTATCAAACTGATGTTCCACT
TAAGAGAGCTATTAAACCATTCGGTGGTGTTAACATGGTAAAGAATGCTCTTGCTGCTGT
TAACGTTCCAATGGACAAGGAAGTCGAACACATTTTCTCTGATTACCGTAAAACTCATAA
CACTGCTGTCTTCGATCTTTACTCTAAGGAAATGAGATCTGGTCGTTCTAATGCTATCAT
GACTGGTTTACCAGATGGTTATGGTCGTGGTCGTATTATTGGTGATTACCGTCGTGTTGC
CCTTTACGGTACTGACCGTCTTATCGCTCAAAAAGAAAAGGATAGAGCTGAACTCCAAAA
AGGTTTAATGGATGAACCAACAATGAAACTTATTGGAGAAGTTGCTGACCAAATTAAGGC
TCTTAAACAACTTACTCAAATGGCCAAGTCCTACGGTATTGATATTTCTAAGCCAGCCAA
GAATGCTAAAGAAGCCACACAATTTGTTTACTTTGGTTACTTAGGTTCTATTAAGGAACA
AGATGGTGCTGCTATGTCTCTTGGTCGTGTTGACGCCTTCCTTGATTGCTTCTTCGAAAA
TGATTTAAAGAACGGTGTTATCACAGAAGCTGAAGCTCAAGAAATCATTGATAATCTTAT
CTTAAAGTTACGTTTTGCTCGTCATTTACGTACCCCAGAGTATAATGACTTATTCGCCGG
TGACCCAACCTGGGTAACTATGTCTCTTGGTGGTATGGGTAGCGATGGTCGTACTTTAGT
TACCAAAACTTCCTTCCGTGTTCTTAACACTCTTTACAACTTAGGTCCAGCTCCAGAACC
AAACATTACTGTCCTATGGAATAAGGCTCTTCCAAAGAATTTCAAGGATTTCGCTACCAA
GGTTTCCATTGATACCTCTTCCATTCAATACGAATCAGATGCTCTTATGTCTGCTAGATT
CGGTGATGACTATGGTATTGCTTGTTGTGTCTCTGCTATGAGAATTGGTAAGGATATGCA
ATTCTTTGGTGCTCGTTGTAATCTTGCTAAGCTTATGCTTTACGTCCTTAATCATGGTAA
GGATGAAAGAACTGGTAAACAAGTTGGTCCAGATTTTGGTCCAGTTCCAGAAGGTCCAAT
TCCATTCGATTGGATGTGGGAAACTTACGATAAGGCTATGGATTGGATTGCAAAGCTTTA
CGTTAACACCATGAATGTAATCCACTTCTGTCACGATCAATACTGTTACGAATCTCTCCA
AATGGCCCTTCACGACACTGATGTTCGTCGTCTTATGGCTTTCGGTGTTGCTGGTCTTTC
TGTTGTTGCTGATTCTTTCTCTGCTATTAAGTATGCAAAGGTTACTCCAATTCGTGATGC
TAAAACTGGCTTAACCGTTGATTTCAAAATTGAAGGTGATTTCCCAAAATTTGGTAATGA
TGATGATCGCGTTGACTTCTTTGCCAGAACTGTTACAGATAAGCTTATTAACAAACTTAG
AAAGACGCCAACTTACCGTGGCGCCACTCACACTCTTTCTATTCTTACTATTACTTCAAA
TGTTGTTTACGGTAAGAAGACTGGCTCCACCCCAGATGGCCGTAAAGCTGGTCAAGCCTT
TGCTCCAGGTTGTAACCCAATGCACGGTCGTGAATTCTCTGGTGCTGTTGCTTCTCTTTC
TTCAGTTGCCAAGGTAAACTACGATTCTTGTATGGATGGTATCTCTAATACCTTCTCTAT
TGTTCCAAATACCATTGGTAAAACTTTACAAGAACGTCAAGGTAATCTTTCTGGTTTATT
AGATGGTTACTTCACAAAGGGTGCTCACCATCTTAACGTTAATGTCCTCAAGCGTGAAAC
TCTTGAGGATGCTATGGCACATCCAGAAAATTATCCAAATCTTACTATTCGTGTTTCTGG
TTATGCTGTTAACTTTGTCAAGTTAACCCCAGCTCAACAAAAGGAAGTTATTGCTCGTAC
CTTCCATGAAAAGATGCAA
>Locus185v1rpkm497.10
TTTATTATTAAAAAATTTAAGTAGAAATTTTATTATTAAATAAAATAAAATAATAAAATT
TATATATAAAAATATTAGATAAAGATTATCTTTTTATTTTTATATATCCAAGAAAAAAAA
AAAAGCATAAAAAGAAAAAAGCTTTTTAAATACTTAAAATAAGAAGAAAAAAAAAATTTA
TTTATATATATAATAAACCAAAATATACTAAAAAAAAATTTAACGTCTGGTCACGTATAA
AAATTGTATTATAAATTAAAAATCAAAATGAGATCTACTCAGGCCTTAGGTCTTACTGCT
TTATTAGTTGCTAAAGTTTTAGCTTCATGCCAAGAAGGTTACGAATGCTGTTCTTCTTGT
AATGTTATTTACACTGACGACGATGGTAATTGGGGTGTTGAAAACGATCAATGGTGTGGT
ATTGATGAAGAAAAGTGTAGCGGTTCTGGTGCTACTGAAAAATGTTTCAGTAGTAAATTA
GGTTACCCATGTTGTACTTCTACTACTGACGTTATTACCGAAGATGAAGATGGTAAGTGG
GGTTTAGAAAATGGTGATTGGTGCGGTATTCAAGAAACTTCTGCTGCTGAAGAAGACGAT
TGTGGTGAATATGGATGCTGTGCTCATTGTAATGCCATCTACGAAGATGAAGATGGTTTA
TGGGGTGTTTCTAATGGTGAATGGTGTAAAATTAAGAAGAACTGTAGTGCTTCTGCTACC
ACTACTAAATCTAACAACACTAAGACCACTAAGCCAACTTCTCAAGGTGTTACTAGAACT
ACCCTTGAAAATGGTGGTGTCCTTGAATCTGGTGTTTTCACTACTTTACCACCATCTCAC
ACTCAACCACCATACCCACATGCTGAAAACACTGGTCTCGCTTCTTGTGGTGCCAAGTGG
ACTTTAGTTGATAACGTTTGTGTAGCTATGTATTGTGAAGACGATTTATCTTCTGAAAAC
TGTGATGAATGTGGTGGTGTTGCTGGTGAAAACGGTTGTGTTGCTGTTGACTCCTCCTTA
TGTAAGTCTGGTATTTGGGAAGAAGTTCACGATGCTCAAGATCAACCATGGAAGTTTTCC
AGATCTACTCACTTCGGTTTAACTTACGGTGGTGCTTGTGGTTTCGGTTTATATGGTTTA
TGTACTACTAAGTACAATGAAACTGGTGAACTCTGTATGAGATTCTGTGACAAATACCCA
GATCTTTGTGCTGATCCACCAAACATTTCTTTAAGAGGTAACTTCTGTGCTCCAAACGGT
AACTACTACACTCAATTCTGGTCTTCTCTTCCAGGAGATTATGATAACTACCTTTCCTGT
GGTGAATGTTATGAAGTTGAAAGAACTCAACCAGATGGTTCATCTTACCCAGAAGGTGAA
GGTACTGATAACATTCTTTTACAAGTTGTTGATTCCTGTCCATGTACTGCTAATGCTAAG
TGGTGCTGTGGTTCTGGTGTTGATCACTGTAATGAAATTGACTTCAAATATGGTTGTCCA
ATCCCAGAAGGTAGCTGGCACGTTGATTTATCTGATATTGCTATGTCTCGTTTACAAACT
AACGATCCATACGGTGGAATGGTTGATGGTGTTATTCCAATTCGTTACAAGCGTGTTCCA
TGTCCAGTCAAGGGTAACATTCACGTCTGGTTACGTCCAGGTGCCGGTCAATGGTACTTT
GCTCTTACCGTTGTCAATGTTGCTAACATGGGTTCTCTTGTTGCCGTAGAAGTCCAACAA
TCTGATGGTCAATGGGTTCCATTAGTTCGTGATCCAAACTACTCTACTACTAGACCACAA
GAACGTTACGGTTCATGGACTGTCAAGCAAGGTACTGGTCCATTCACCACTCCAATGAAC
ATGCGTTTCACTGATTCTGCTTTCAACACTCTTACTGCTGAAGGTGCTATCCAAAGTTTC
GGTGATGTCGATGATGATATGTACGATTTCTACTACATTGATACTGGTGTTCAATTCCCA
ATGCCATAGATTTAATTTATCATATAATATTTTTATATCTTAATTATATAAATAAATTAA
ATAGAAAGATAAATGAAATAATAAAAAAAAAAAAAAAAAAAAAAAAATTATTTATTTTGT
TAAATAAAAAATAAAAAAAGGAAAGTAAAAAACGATAGATACGTTTTTACTTTTCTAT
>Locus185v2rpkm2.17_PRE
AAAGAATAATAATCAATATACTATCTTTTATATATAATACACTATTATTAAAAGTAATAT
ATTAATAAAAAAAAAGTTATGAAAAAAAAATATATTTTTAAAATGGTCAAAATATTGTTT
ATTTTCAAATATAATGGAAAATCAAAAATATTATTATAAATATAACAAAATATTAACATA
AATATAACATTTTAATAATTATAGATTTAACGTCTGGTCACGTATAAAAATTGTATTATA
AATTAAAAATCAAAATGAGATCTACTCAGGCCTTAGGTCTTACTGCTTTATTAGTTGCTA
AAGTTTTAGCTTCATGCCAAGAAGGTTACGAATGCTGTTCTTCTTGTAATGTTATTTACA
CTGACGACGATGGTAATTGGGGTGTTGAAAACGATCAATGGTGTGGTATTGATGAAGAAA
AGTGTAGCGGTTCTGGTGCTACTGAAAAATGTTTCAGTAGTAAATTAGGTTACCCATGTT
GTACTTCTACTACTGACGTTATTACCGAAGATGAAGATGGTAAGTGGGGTTTAGAAAATG
GTGATTGGTGCGGTATTCAAGAAACTTCTGCTGCTGAAGAAGACGATTGTGGTGAATATG
GATGCTGTGCTCATTGTAATGCCATCTACGAAGATGAAGATGGTTTATGGGGTGTTTCTA
ATGGTGAATGGTGTAAAATTAAGAAGAACTGTAGTGCTTCTGCTACCACTACTAAATCTA
ACAACACTAAGAC
>Locus186v1rpkm493.99
TTTTTAATACTTTAGAAAAAAAAAAAGTATTTTAAAAATATTATTAAAACTACTTTAAAG
AAGTTAATTTAAAAGTAATAACATTTTTAAAAAAAACAGTAAAATGGATAAGATTAAGGA
AAAACTTAACTCTCTTCGTGACGAAGCTGAAAAGGCTAGAGCTCGTGCTGATGATGCTGA
AGCCCAAGCTGCCAGCTACAAGGAAGAATTATCTAAGAAGGATCAAGAAATCTTTGCTTT
AAACAACAAGATCTCCAACTTAGAAATGGATATTAGCAGAGCTGACAAGAGAAATGAAGA
ATTATCCGTTGCTAAGGCTGAAAGCGATGGGGATAGAACTCGTTTAGAAGAATTACAAAG
AAAGTTACAAATGGTTGAAGAACAATTAGAAGAAAAGGAAAGACTATTAAATGACACTAC
TCAAAAGTTAAGAAACTTTGAACTTCAAACCGAACAACTTGATCGTCAATGTTCTCGTTT
AGAAAGCGAAAGAACTGAATTAGAAAACAAATTAAATGAAATGACTGAAAAGTACAACAA
CACTAAGAGTGAATTAGAAAGCACCTTACAAGGTCTCGAAGATTTATAAGCATAAAGAAC
TTAATATCATTTTGAATATCTTTAGAGTGTAAAATATATTTATATGACCCTATTGTATTA
TATAAATATTTTTAATAATATATAAAAACAATGCCTCATTAATAATGGAATATATAATTT
TTATTAGAGAAAATTATATTTAAGAAAAAAAAAATATGTAAAAAGAATTTAAAAAAAAAA
GTTAAAGCAAAAAAATATAATAAAAAATAA
>Locus187v1rpkm490.56
GCCGCTGAATTCCGTATTGGTTGGTACTCTGATCCACCAATGACTGGTGACTACCCAGAA
TCCGTCAAGCAAAGAATGGGTAAGGATATGCCAGTCTTCACAGCTGAAGAAAAGAAGCTC
TTAAAGGGATCATCATCCGACTTCTTAGGTTGGAACACCTACACTGCTCACTGGGCTGAA
CAAGCCAAGGATGAAGATGGTAAACTCATTGAACCACCAACTGAAGAAGAAGCCAGCTAC
GAAAACTCCAAGAAGGATATGTGGGATGATAACTGTAGAGG
>Locus188v1rpkm470.17
ATTAAATAATATTAAATTATAAAATTTATAATTAAAAAATTTGTATTTATATTGAACAAT
TAATAAAAAAAGAAATAAGAATATTAATTTAATGGCTCCAGATAAATCAGTTAAAGCTAA
GTCCGGTGGTAAGGGAAAGAAGAAGTGGTCTAGTGGAAAGGTTAAGGACAAGTCTAACAA
CGCTGTTACTTTCGATAAGGAAACCTATGACAGACTTTTCAAGGAAGTTCCAACTTACAA
GTTAATTACTCCATCACAATTAGTCGATCGTCTTAAGATTAATGGTTCATTAGCTCGTGC
TGCTCTTAAGGAACTTGAACAAAAGGGTTTAATTCGTTTAATTTCATCTCACAAATCTCA
ACTTATTTACACTAGAGCTACT
>Locus189v1rpkm469.39
CATTTTTTATATGAAATGGCCATTGATTATTTAACAGGTGCCTATGACCATATTCAAAAT
ACTCATAATTACTATATGTACAAACAACCTAATGGTAAATGGATTTATTTATCTCATGAT
TTTGATCATGATTTCGGACAAGTAAGTATGTTTTTCAATGCTCCAATTACAATTACAGCC
GCTTATGGAAATATTCATCTTATAGAAGTACTAATTTTCAATGATTCAGCTAGATTTGAA
AAAATATTAAGTGAAGTTATTAGTAAAGTTTTTAATCCATCAACACTTTATTCTCATATT
GATGAAATTAAAGAGTACATTAAACCATATGTTATATTAGATAAAACACCAGATGCTAAT
GGTAATTATCCTGGTCATTTTAATACAGGTGGTATTGATGGAAACTTTTCTTTAGAACAA
TGGGATGCTTATTCTGAATTTACTAATGGCTATTCAGATATGGAATCCTATGGATTAAAG
TATTGGATTCTTATGAGATATAGATATACTTGTGATTACTATTCATTAGAATGTGATTCA
ACTTATTTAGATGAGAATTATGAATATCCAGTTGTTGAAGAACTTAATGTTAATTATAAC
TATGATTTTGGATTTGATGGTTGGTATTCTACTTATTATTCATATGAAATGCCAACTGAA
ACATCAATTGATTATAATTATACTGAAGTTGTATTTGAAACACCAACTGAATCACCAAGT
GAAGCTTCGAATGAAACTATTGTCGAAACATCAACTGAATCACCAACTGAGACTTATTCT
GATTCATTTATTGAAACTCAAACTAATTCTTCAACTGAACCAACTCCAACTTCAATTGAT
GTAGAATATATTTCTGATGATGAAGCTCTTGAAGTTGAAGAAGAAGTAACAGCTATTGAT
GAAAGTGATTCTGAAGAAGAAGAGGATTTAGTTACAATTACTGCAACCGCCAACAAATGA
AATTAAAACTATTACTAAAACTGTCACAATGATTCGCAGTACTATCA
>Locus190v1rpkm467.77
ACGTTTGTTTAATGTTTACTAGTCCGTTTGGTAATACCAAAAGTTAATAGATAGATAGAT
GGATGAATAATAATAAAATTACATAATATATATACATATTGTATATATCGTTGTCTTTTA
ACTTTAAACTTATGTATATTATAATAATGACAATAAAGCTGTTGTTTTAATACTCTTTAA
ATATTAAATATGAATTATTATAATTAATCTATATTTTTTTAAATATAATATATTTCATTG
ACCCAAAAAAGAAGAAATAACGGACGTAACAAGCACGGTCGCGGACACGTTAAATTTGTT
CGTTGTGCCAACTGCTCCAGAGCTGTTCCAAAGGATAAGGCCATCAAGAGATTCTTAATC
AGAAACATGGTCGAAGCCGCCGCTGTTCGTGATATTGCTGAAAACTCCGTCTACGACAAT
GTTGTTCTTCAACTCAACATAATAAATTTAAAATATATTATAAATGTATGAATGTATGAT
ATATTAATTATTTTTTTATAATATAAATTAATATTTAAACTATAAAAATAAAGATGTTGT
TCTTCCAAAGCTCTACATTAAGATGCACTACTGTATCTCTTGTGGTATCCACAGT
>Locus191v1rpkm461.91
ATTATCAATCCCTCTTTACGTTTAATAATTGATCAACATGACCGAAGAAGTTAAAAACCA
AGAAGTCGGAGAAGTCGAAGTCGAAAACACTATGGCTGGTACCAGAACCAACCAAAGTCG
TTCTGAAAAGAAGGCTCGTAAGGCTATGGCTAAGATGGGTTTAATTCCAATTAACGGTAT
TAACCGTGTTGTTCTTAGACGTTCCCAAAACATCTTATTCGTTGTTTCTCAACCAGATGT
TTACAAGAGTTCTGCTGCTGATACTTACATTGTCTTTGGTGAAGCTAAGATCGAAGATAT
TAACGCTAAGGCTGCTGCTATTGCTGCTCAACAACGTAGAGCCCAAGAAGCTGCTGAAGC
TGCCGCTAAGAAGAGTGAAGAAGAAGTTCCAGAAGCTGCTACTACTACCGAAGAAGATGA
CAACGAAGCTGTTGACGAAACTGGTCTTGAAGCTAAGGACATTGAATTAGTTATGCAACA
AGCCAATGTTACTCGTAGCAAGGCTGTTAAGGCTTTAAAGAACAACAACAACGATATTGT
TAACGCTATTATGGAACTTACTATGTAAATTAACTTATAAGCAAATAATAATAAAAATAA
AAAATTCAAAAAGTAAAAAAAATAAATCAAT
>Locus191v2rpkm0.92_PRE
CAAAGTCGTTCTGAAAAGAAGGCTCGTAAGGCTATGGCTAAGATGGGTTTAATTCCAATT
AACGGTATTAACCGTGTTGTTCTTAGACGTTCCCAAAACGTATGTTTTAAATGACAATGA
TTAAAAATATGAAATTCAATAGTTGAGATTAAATTGAAAAAAATAAAAAATTTGGAAAAT
ATTTTTAAATGAATTATTTGTAATCAATAATTGTATAGATCTTATTCGTTGTTTCTCAAC
CAGATGTTTACAAGAGTTCTGCTGCTGATACTTACATTGTCTTTGGTGAAGCTAAGATCG
AAGATATTAACGCTAAGGCTGCTGCTATTGCTGCTCAACAACGTAGAGCCCAAGAAGCTG
CTGAAGCTGCCGCTAAGAAGAGTGAAGAAGAAGTTCCAGAAGCTGCTACTACTACCGAAG
AAGATGACAACGAAGCTGTTGACGAAACTGGTCTTGAAGCTAAGGACATTGAATTAGTTA
TGCAACAAGCCAATGTTACTCGTAGCAAGGCTGTTAAGGCTTTAAAGAACAACAACAACG
ATATTGTTAACGCTATTATGGAACTTACTATGTAAATTAACTTATAAGCAAATAATAATA
AAAATAAAAAATTCAAAAAGTAAAAAAAATAAATCAATAAAATTTTTGTTTAATATTTTT
TATTAATTTTTTAAATAAAAATAATTAAACAGTATTAAATATAATTATTTTATGTGAAAA
TCGGACATGTTTGGAGTAAATTCACTTTTTTTTATTAAGT
>Locus192v1rpkm460.50
CCTTTTTTTTTTCATTTATTTATTTTTAATATAAAAACGAAATAAAGACAAAATGGTTAA
CTTTACTATTGATGAAGTTCACGATCTTATGAAAAAGAAGCGTAACATTCGTAACATGAG
TGTTATTGCTCACGTCGATCACGGTAAGTCCACCATTTCCGATTCCTTAGTTTCTAAGGC
CGGTATTATTGCTTCTGAAAAGGCTGGTGACCAACGTTATATGGATACCCGTCCAGATGA
ACAAATGCGTGGTATTACTATTAAGTCTACTGCCATTTCTATGTTCTTTGAAATGGAAGA
AGAAAACCTTCACCTTGTCAAGGAAGAAACCGATGGTAAGGAATTCTTAATTAACCTTAT
CGATTCCCCAGGACACGTCGATTTCTCTTCTGAAGTTACTGCTGCCCTTCGTGTCACTGA
TGGTGCTCTCGTTGTCGTCGATTGTATTGAAGGTGTCTCTGTCCAAACTGAAACTGTTTT
ACGTCAAGCCCTTACTGAATACATTAAGCCAGTCGTTATCGTTAACAAGGTCGACCGTGC
TCTTCTTGAATTACAACAAACTAAGGAAGATCTTTACCAATCCTTATGTAGAACTATTGA
AAACCTTAACATTACCATTTCTACTTACCAATCTAAGGCTCTTGGTGATGTCCAAATTGT
TCCAACTGAAGGTACTATTGCTTTCGGTTCCGGTCTTCAAGCCTGGGCTTTCACTCTTCT
TGATATCTCTCGTCTTTACGCCAAGAAGTTCGGTATTCCAGTCGACAAGATGATGAAGAG
ACTTTGGGGTGACCACTACTTCAACCACCGTACTAAGAAGTGGACTACCAAGTCTGATGA
TGGTAAGGGTGGACAACTCGAACGTGCTTTCTGTATGTTCGCTCTTGACCCAATCTACCG
TCTCTTCGATACCATCATGAAGGGTGACAAGAAGCAAATCATGACTCTTGTTGACAAGCT
CGGTATTCAACTTAAGTCTGATGAAGCTGGTCTTGAAGGTAAGCACCTCTTAAAGACTGT
TATGAGAAAATTCCTTCCAGCCGCCGATGCTTTATTGGAAATGATGGTCATTCACTTACC
ATCTCCAGTCGTCGCTCAAAAGTACAGAGTTGACAACTTATACGAAGGTCCAGGTGATGA
TGCTTGTGCCACCGCTATCCGTAACTGTGATCCAAACGGTCCACTTATGGTTTACGTCTC
TAAGATGGTTCCAACTTCTGATAAGGGTCGTTTCTACGCCTTCGGTCGTGTCTTCTCTGG
TACCATCCGTGCCGGTCTTAAGGTCCGTATCCAAGGTCCAAACTACGTTCCAGGTAAGAA
GGATGATCTCTTCGTTAAGAACGTTCAACGTACTGTTCTTATGATGGGTCGTACTGTCGA
ACCAATTGAAGATGTTCCATGTGGTAACCTTGTCGGTCTTGTCGGTCTTGACCAATACCT
TCTCAAGTCTGGTACTCTTTCTACTGATGAAAACGCCTACAACCTTAGAGTCATGAAGTT
CTCTGTCTCTCCAGTCGTCCAAGTTTCCGTTCGTCCAAAGAACCCATCTGACTTACCAAA
GCTTGTCGAAGGTCTTAAGCGTCTTTCTAAGTCTGATCCATGTGTCCAAGTTACTACCAA
CGATGCTGGTGAACACATTGTTGCTGGTGCTGGTGAACTTCACTTAGAAATTTGTCTTAA
GGATCTTGAAGAAGATCACGCTCAAATTCCAATTATTAAGATGGACCCAATCGTTACCTA
CCGTGAAACCGTTACCACTGAATCCGACCGTGTCTGTCTTTCTAAGTCTCCAAACAAGCA
CAACCGTATCTTCATGAAGGCTCTTCCACTTGCTGAAGAACTCAGTAACGATATTGAAGC
CGCCACTGAAGGTAAGTGCTCCCCACGTGATGATGTTAAGGTTCGTGCTCGTTACCTTGC
TGAAACTTACGAATGGGATGTTATGGAAGCTCGTAAGATCTGGGCCTTCGCTCCAAACTC
CAGCGGTCCAAACGTTCTTGTCGATTGTACCAAGGCTGTCCAATACCTTAATGAAATTAA
GGATTCTTGTATTGCCGGTTTCGAATGGGCCTCTAAGGAAGGTGTTCTCTGTGATGAAAA
CATGCGTGGTGTCCGTTTCAACATTTTAGATGTTACCCTTCACGCTGATTCCATTCACCG
TGGTGGTGGTCAAATTATCCCAACCCTCCGTCGTGTCTGTTACGCCTCCCAACTTACTGC
TAAGCCAACTCTTCAAGAACCAATCTTCCTTTGTGAAATTACTTGTCCAGCTTCCGCTAT
GGGTGGTGTCTACACTGTCCTTAACCAACGTCGTGGTCGTGTCACTGATGATGAAGTTCG
TCCAGGTACTGATATGCACGTCATTAAGGGTTACCTCCCAATTGCTGAATCCTTCGGTTT
CACTGAATCCCTTCGTGCTGAAACTGGTGGTCAAGCCTTCCCTAACTGTCTCTTCGATCA
CTGGGAAGTCATGGAAGGTGAAATCGATTCTCCAAACGCCAACAAGTTACAAGAAATCGT
TCGCTCCATCCGTAAGAGAAAGGGTCTTGCTGAAGAAGTTCCATCTCTTGATAAGTTCTT
CGATAAGCTTTAAGCGCCTTAACAAATACATTAAAGTTTACCATTTATTATCTAGAATAA
TTAAAGGGAC
>Locus192v2rpkm228.81
GTTGGAATTTATAAAATTATAATAGATTATAATATTTATATGAAATATTATAGTATAGAA
TTATATAATGAATTAATATTTCGATTAAATTTATTATTTAATTAAAGTATAATGTTGAGT
AAATTCTAATAAATATATTATTTATAATTATTTGTTACAGAACGAAATAAAGACAAAATG
GTTAACTTTACTATTGATGAAGTTCACGATCTTATGAAAAAGAAGCGTAACATTCGTAAC
ATGAGTGTTATTGCTCACGTCGATCACGGTAAGTCCACCATTTCCGATTCCTTAGTTTCT
AAGGCCGGTATTATTGCTTCTGAAAAGGCTGGTGACCAACGTTATATGGATACCCGTCCA
GATGAACAAATGCGTGGTATTACTATTAAGTCTACTGCCATTTCTATGTTCTTTGAAATG
GAAGAAGAAAACCTTCACCTTGTCAAGGAAGAAACCGATGGTAAGGAATTCTTAATTAAC
CTTATCGATTCCCCAGGACACGTCGATTTCTCTTCTGAAGTTACTGCTGCCCTTCGTGTC
ACTGATGGTGCTCTCGTTGTCGTCGATTGTATTGAAGGTGTCTCTGTCCAAACTGAAACT
GTTTTACGTCAAGCCCTTACTGAATACATTAAGCCAGTCGTTATCGTTAACAAGGTCGAC
CGTGCTCTTCTTGAATTACAACAAACTAAGGAAGATCTTTACCAATCCTTATGTAGAACT
ATTGAAAACCTTAACATTACCATTTCTACTTACCAATCTAAGGCTCTTGGTGATGTCCAA
ATTGTTCCAACTGAAGGTACTATTGCTTTCGGTTCCGGTCTTCAAGCCTGGGCTTTCACT
CTTCTTGATATCTCTCGTCTTTACGCCAAGAAGTTCGGTATTCCAGTCGACAAGATGATG
AAGAGACTTTGGGGTGACCACTACTTCAACCACCGTACTAAGAAGTGGACTACCAAGTCT
GATGATGGTAAGGGTGGACAACTCGAACGTGCTTTCTGTATGTTCGCTCTTGACCCAATC
TACCGTCTCTTCGATACCATCATGAAGGGTGACAAGAAGCAAATCATGACTCTTGTTGAC
AAGCTCGGTATTCAACTTAAGTCTGATGAAGCTGGTCTTGAAGGTAAGCACCTCTTAAAG
ACTGTTATGAGAAAATTCCTTCCAGCCGCCGATGCTTTATTGGAAATGATGGTCATTCAC
TTACCATCTCCAGTCGTCGCTCAAAAGTACAGAGTTGACAACTTATACGAAGGTCCAGGT
GATGATGCTTGTGCCACCGCTATCCGTAACTGTGATCCAAACGGTCCACTTATGGTTTAC
GTCTCTAAGATGGTTCCAACTTCTGATAAGGGTCGTTTCTACGCCTTCGGTCGTGTCTTC
TCTGGTACCATCCGTGCCGGTCTTAAGGTCCGTATCCAAGGTCCAAACTACGTTCCAGGT
AAGAAGGATGATCTCTTCGTTAAGAACGTTCAACGTACTGTTCTTATGATGGGTCGTACT
GTCGAACCAATTGAAGATGTTCCATGTGGTAACCTTGTCGGTCTTGTCGGTCTTGACCAA
TACCTTCTCAAGTCTGGTACTCTTTCTACTGATGAAAACGCCTACAACCTTAGAGTCATG
AAGTTCTCTGTCTCTCCAGTCGTCCAAGTTTCCGTTCGTCCAAAGAACCCATCTGACTTA
CCAAAGCTTGTCGAAGGTCTTAAGCGTCTTTCTAAGTCTGATCCATGTGTCCAAGTTACT
ACCAACGATGCTGGTGAACACATTGTTGCTGGTGCTGGTGAACTTCACTTAGAAATTTGT
CTTAAGGATCTTGAAGAAGATCACGCTCAAATTCCAATTATTAAGATGGACCCAATCGTT
ACCTACCGTGAAACCGTTACCACTGAATCCGACCGTGTCTGTCTTTCTAAGTCTCCAAAC
AAGCACAACCGTATCTTCATGAAGGCTCTTCCACTTGCTGAAGAACTCAGTAACGATATT
GAAGCCGCCACTGAAGGTAAGTGCTTCCCACGTGATGATGTTAAGGTTCGTGCTCGTTAC
CTTGCTGAAACTTACGAATGGGATGTTATGGAAGCTCGTAAGATCTGGGCCTTCGCTCCA
AACTCCAGCGGTCCAAACGTTCTTGTCGATTGTACCAAGGCTGTCCAATACCTTAATGAA
ATTAAGGATTCTTGTATTGCCGGTTTCGAATGGGCCTCTAAGGAAGGTGTTCTCTGTGAT
GAAAACATGCGTGGTGTCCGTTTCAACATTTTAGATGTTACCCTTCACGCTGATTCCATT
CACCGTGGTGGTGGTCAAATTATCCCAACCCTCCGTCGTGTCTGTTACGCCTCCCAACTT
ACTGCTAAGCCAACTCTTCAAGAACCAATCTTCCTTTGTGAAATTACTTGTCCAGCTTCC
GCTATGGGTGGTGTCTACACTGTCCTTAACCAACGTCGTGGTCGTGTCACTGATGATGAA
GTTCGTCCAGGTACTGATATGCACGTCATTAAGGGTTACCTCCCAATTGCTGAATCCTTC
GGTTTCACTGAATCCCTTCGTGCTGAAACTGGTGGTCAAGCCTTCCCTAACTGTCTCTTC
GATCACTGGGAAGTCATGGAAGGTGAAATCGATTCTCCAAACGCCAACAAGTTACAAGAA
ATCGTTCGCTCCATCCGTAAGAGAAAGGGTCTTGCTGAAGAAGTTCCATCTCTTGATAAG
TTCTTCGATAAGCTTTAAGCGCCTTAACAAATACATTAAAGTTTACCATTTATTATCTAG
AATAATTAAAGGGACAAAACAAAGAATTCTTTTTATTTAAATTTCTTAGATGTAAAAGTA
GTACTTATTTGTTTCTTTATTTATAGAAAATGAATTATTATAAATTAAGCAGAATTTTAT
GCTTTTAAAAACAAAAATCCTACTAATATAATTATAATAACGAGTTTCATAAATTATTTA
AATCAAAATTAAGCAAAAACAAATTAAACGAAAAAAAGAAGTTGTGTGAAAAAAAAAGTG
AACAAATGTAAAA
>Locus193v1rpkm459.56
TACCTTTTGATAAGGCTTTATTCTATATTATAATTTAATTTAAAAAAAATTATATATTAT
TATTTTTGCTTATTAGTTATAAATAATAATTATTTATATTTAAATAATTTAATAAATTTT
AATTAATATAAAAATATATAAAAATGAAGTCTCTTACTATTTTCACTACTTTATTAGCTG
TTACTGCTGCTAAGAAGTGTATTGTCAAGGCTCCAGCTGATGACGTTACTGATGTTAACG
CTCCAGCTGCCGATGGTAACATTGCTTCTGATGATGAAGCTGCAAATGTTGATGAACCAA
TTGCCGATGACATTGACTCCGCCGATGAAAAGTCTGATGCTGAAGCTCCAAAGGGTAAAC
TCCCAGCTAGTTTCAAGTGGGGTGCTGCTACCGCTGCTTACCAAGTTGAAGGTGCTTGGG
ATACCGATGGTCGTGGTGAATCCGTTTGGGATTACTTCACCCATCTTTACCCAAAGAACG
TCGAATCTGGTGACAGAACTAACCCAGATTCCACTAACGGTAATGTTGCTTGTGATTCAT
ACCACAAGTTCGACGAAGATGTTAAAATGATGAAAATCATGAAGGCTAACCACTACCGTT
TCTCCATCTCATGGTCTCGTCTTTTCCCAGATGGTGTTGCTAAGAAGGTTAACGGTAAAT
GGAATGTTAACGAAAAGGGTGCCGAATACTACGATATGATGATCGATACTCTTATTGAAA
ACGACATTACTCCATTAGCTACTCTTTACCACTGGGATCTTCCATATGCTCTTCACGAAA
AGTACGGTGGTTGGTTAGATTACCGTTCACAAGATGATTTCGCCAAATACGCCGAATTCT
GTTTCGAACGTTTTGGTGACCGTGTTAAGGGATGGATCACCATTAACGAACCATGGGTTA
ACTGTGTTGGTGGTTACAAGAATGGACCAGGTAAAGCTCCATACAGATGTACTGGTGAAG
CACCACGTAAGCTCCAAAACGACACTAC
>Locus193v2rpkm93.88
CATAATTCATTCATAGAAATATTATAAAATTATTATCAAAAAAAAAAAATAAAATAAAAT
AATAAATAAAATAAAATAGATATTAATCTAAGTTTATTTTAAGATATTTAAAATTATATT
AAATTATAATTAATAAATTATTTATTATTTAATATAATACATAATATATAAAATATATAA
TTTAATATAATATACATAAAATTTACAAAGATGAAGTCTCTTACTATTTTCACTACTTTA
TTAGCTGTTACTGCTGCTAAGAAGTGTATTGTCAAGGCTCCAGCTGATGATGTTACCACT
GATGTTAACGCTCCAGCTGCCGATGGTAACATTGCTTCTGATGATGAAGCTGCTAATGTT
GATGAACCAATTGCCGATGACATTGACTCCGCCGATGAAAAGTCTGATGCTGAAGCTCCA
AAGGGTAAACTCCCAGCTAGTTTCAAGTGGGGTGCTGCTACCGCTGCTTACCAAGTTGAA
GGTGCTTGGGATACCGATGGTCGTGGTGAATCCGTTTGGGATTACTTCACCCATCTTTAC
CCAAAGAACGTCGAATCTGGTGACAGAACTAA
>Locus194v1rpkm453.73
AAAAAAAAAAAAAACTAAAACAAAACAAAAACAAAAAACAAAAAACAAAAATTATATTTA
AAAATGTTAATTAAAAATTTATTCATTTTATTATGTTGTTGCGTTTACAGTACTTTGGCT
ATATCTACTTTCATTGATAAAGGGAAAAGAGCAGAATTATTTGAACTTACAGATAATGCA
ATGCCAAATTTAAAAATATATATGCCTGATGAGGAATTTATTAAATTGAAAGAAAGTTCA
TATATGAAGGTTAACTATGAATTAACTGCTTCTTCTGCTATTAATATGATTAAAGCTACT
TTATATAATGTAATTTTTGGTTTAAAAAAAAGTAAATTTCAAAGAATATTACCCTGGCTA
TAATTTTGATGAAATTCTTCCAGAATTAAAAATAGGAGAAGATGGTTTTCCTACTTTTGA
TGCAATAGAAGTAATAAATGGATTCGACTTTAATTTAGAAAATATTAGTATAGTTAGTAT
GGAAGATTTTTATGAAGTATATTATGAAATTTTAGAAAGTAATGAAGATTTCAATATGAT
AAGAATTTCAGAAGTACTTGATGGTTTAAAAATGTCAGACAATCATAATGATATGGAATT
ACTTGAAATAATACAAAATGCAAGTATCCCATCTGATATTAGATCTATTATTAGTATTAA
TGAAGAAGAAGAAGAAGAAGTTATGAAATCATTCAAAACTAAAAATGCTACTATGATTTT
CGAAATTAATGGAGAACAAAATTCATTTGATAAAGTAACTTTTAAATTAGGTGGTGCATA
CTCTCGATTCTTCCAAAAACCAGGTTTTAATTTAAAAATCAGAGGTAATAAGGATCTTCA
TGGACGTAGTCAATTTAAACTTCGCGCTGATTTAAATGATCCAACTATTATGAGAACAAA
ATTAATTTCAGATATTCATAATCGTTTAGGATTAAAATCAGTTTCATCTACTTATGTACA
ACTTTACATTAATGATGAATTCATGGGATTATATACATTTAATGATGATTATAAATTATC
ATGGATTGAAGAAGTTTATGGTGAAAAGAATGCAAAAAA
>Locus195v1rpkm447.91
CACTACTTATTTTTATAACATCGTTGTCTAAAAAAAATTATTTATTAATTTTTTTTTATT
AAGTAAAATATATTTTTGAAATATAATTTTTATTTAATAAAAAACTTAATAATAAAACAA
AAGCTATATATATAATATCATAGAATATTATAAACTCTTTTAATATTTTTAATATTACAC
CCATTTTATTAATTTTTTAATAAAATAATAATATAATCAAAATGTCCGGTTTACAAATGT
TCCAAAACCTCTCTCTTTACGGTGGTTTAGCTGAAATCGATACCGTCGAAAAGCTTAACG
AAGCTATGGACAAGTTAACTGTTGCCCAAGAACAATTCAGAGAATTCAACCAAGAACAAG
TTGACAAAATTTTCAAGGCTGTTGCTTTAGCTGCCACTCAAAACCGTGTTGCTTTCGCTA
AGTACGCCTACGAAGAAACCCAAAAGGGTGTTTTCGAAGATAAGGTTATCAAGAACGAAT
TCGCTGCTGATTACATTTACCACAAGTACTGCAACGACAAGACTGCCGGTATCATTGAAT
ACGATGAAGCCAATGGTCTTATGGAAATTGCTGAACCAGTTGGTCCAGTTGTTGGTATTG
CTCCAGTTACTAACCCAACTTCCACTATCATTTACAAGTCTTTAATTGCTTTAAAGACTC
GTAACTGTATTATCTTCTCTCCACACCCAGGAGCTCACAAGGCCTCTGTCTTCGTTGTCA
AGGTCTTACACCAAGCTGCTGTTAAGGCTGGTGCTCCAGAAAACTGTATCCAAATCATCT
TCCCAAAGATGGATTTAACTACTGAATTATTACACCACCAAAAGACCCGTTTCATTTGGG
CTACTGGTGGTCCAGGTTTAGTCCACGCCTCTTACACTTCTGGTAAGCCAGCTCTTGGTG
GTGGTCCAGGTAATGCTCCAGCTCTTATTGATGAAACTTGCGATATGAACGAAGCTGTTG
GTTCTATTGTTGTTTCCAAGACTTTCGATTGTGGTATGATTTGTGCTACTGAAAACTCTG
TTGTCGTTGTCGAATCTGTTTACGAAAACTTTGTTGCTACTATGAAGAAGCGTGGTGCTT
ACTTCATGAACCCAGAAGAAACCAAGAAGGTTTCTAACCTTCTCTTTGGTGAAGGTATGA
GATTAAATGCTAAGGCTGTCGGTCAAACTGCTCTTAAGTTAGCTGAAATGGCTGGTATTG
AAGTCCCAGAAAACACCGTTGTTCTTTGTGGTGAAGCTTCTGAAGTTAAATTCGAAGAAC
CAATGGCCCACGAAAAGTTAACTACTATCCTTGGTATCTACAAGGCTAAGGACTTTGACG
ATGGTGTCAGATTATGTAAGGAATTAGTTACCTTCGGTGGTAAGGGTCACACTGCCGTTC
TTTACACTAACCAAAACAACAGAGACCGTATTGAAAAGTACCAAAATGAAGTTCCAGCCT
TCCACATCTTAGTTGATATGCCATCTTCCCTTGGTTGTATTGGTGACATGTACAACTTCC
GTTTAGCTCCAGCTCTTACTATTACCTGTGGTACTATGGGTGGTGGTTCCTCCTCTGATA
ACATTGGTCCAAAGCACTTACTTAACATCAAGCGTGTTGGTATGAGACGTGAAAACATGC
TTTGGTTCAAGATTCCAAAGTCTGTTTACTTCAAGCGTTCCATTCTTTCTGAAGCTTTAT
CTGACTTACGTGATACTCACAAGCGTGCTATCATTATTACCGATAGAACTATGACTATGT
TAGGTCAAACTGACAAGATCATCAAGGCCTGTGAAGCTCACGGTATGTCTTGCACCGTTT
ACGATAAGGTTGTTCCAGATCCAACTATCAAGTGTATTATGGAAGGTGTTACTGAAATGA
ACGCTTTCAAGCCAGATTTAGCTATTGCTCTTGGTGGTGGTTCTGCTATGGATGCTGCTA
AGATGATGCGTTTATTCTACGAATACCCAGACCAAGACTTACAAGATATCGCCACTCGTT
TCGTTGATATCCGTAAGCGTGTTGTTGGTTGTCCAAAGCTCGGTAAGCTTATTAAGACTC
TTGTCTGTATCCCAACTACCTCTGGTACTGGTGCCGAAGTTACTCCATTCGCTGTCGTTA
CTTCTGAAGAAGGTCGTAAGTACCCATTAGTCGACTACGAACTTACCCCAGATATGGCTA
TTGTCGATGCTGAATTCGCTGTTGGTATGCCAAAGCGTTTAACTTCATGGACTGGTATTG
ATGCTCTTACTCACGCTGTTGAATCTTACGTTTCTATCATGGCTACTGACTTCACTAAGC
CATACTCTCTCCGTGCTATTAGCCTTATCTTCGAATCTCTTAACCTTGCTTACAACAACG
GTAAGGATATTGAAGCTCGTGAAAAGATGCACAATGCTTCTGCTATTGCTGGTATGGCCT
TTGCCAACGCTTTCCTTGGTTGCTGTCACTCTGTTGCTCACCAACTTGGTTCCGTCTACC
ACATTCCACATGGTCTTGCTAACGCTTTAATGCTTTCTCACATCATTAAGTACAACGCTA
CTGATTCTCCAACTAAGATGGGTACCTTCCCACAATACAAGTACCCACAAGCTATGCGTC
AATACGCTGAAATTGCTGAACTCTTATTACCACCAACTCAAGTTGTCAAGATGACTGATG
TTGAAAAGGTTCAATACTTAATTGACCGTGTTGAACAATTAAAGGCTGATGTTGGTATTC
CAAAGTCTATTAAGGAAACTGGTATGGTTACTGAAGAAGAATTCTTCAACAAGGTTGACC
AAGTTGCTATCATGGCCTTCGATGACCAATGTACTGGTGCTAACCCACGTTACCCATTAG
TTTCTGAATTAAAGCAATTAATGATTGATGCCTGGAATGGTGTTGTTCCAAAGCTCTAAA
TTAAATGAATTATTTTCGTATGAGAATAAAGGAAATATTAAATAATTGAATATATTTAAT
ATGATAACAAAAAAAGAAGAGTAAAAGGTTCTTGCATATCCAATAAATAAATGTTGGACA
AATTTTATAAAATATAACATAAAAAGAAAAAAAAAACATTAAAAAATAACAAAAACTCAA
ACTTAATTAATTAATAATCAAAAAAGAAAACCAAAGGTTCTTGTTCAAATAATTGCGAAT
TAGGCCATAAAATTATCATTTATATTCAGTTTTTAATTTTTCCTACATTCATGCAATTTA
AATTATATACCAACAATTAATCTATTTATTTAATTAAAATTTTATAAGTATTTATAAAAT
CACTTTTCATTATTATTAGTTAATAATAGCATATTGATTATTAGCTAAGTTTTACTATCA
ATAGAGAATCTTTTGCATTTAAATAATAATATTAAAAAGAAACATAATTAGATAATAATT
TTAATATATTTAATATTATTATTTTAAATTAATAGAACAAAATTTTTTTATCGTGGTTAT
AAGAAAGTATGTTCCATAGCATAAAGAATTTTAAGGACATTTAAAAATTTCAACGATGTT
AAAAATATTAAATCATTTATTTTTTTTTATTAAAAGAACGATCTTTTTTATAATGAAATA
GAAAAATTTTAAAACTTGTATTTAAAATAATAATCTATTTTTT
>Locus196v1rpkm445.85
AATAGAAGTCTTCATTTTAAATAATATTTTTTTAAAAAATAGTGATTCTAGCACTATTAA
ATAATTAATTATTATTCTAAGTTTTTTTCTCTGGAAGAAAAAAAAATAAAAATTAAATTC
TCTAGTGCTAGAATCACTATTTTTTAAAAAAATATTATTTAAAATGAAGACTTCTATTGC
TTTAACTGCTGTTGCTGCTCTTGCCGCTAAGGCTTCTGCTGCTTGCTGGTCCCAAAAATT
A
>Locus197v1rpkm441.87
ATAATTTAAAAAAAAAAAAAATGACTGAAATCACTCACCCAAACATTAAGGACGGATGGT
TCACTGAAACCCAAGCTTTATGGCCAGGACAAGCCATGACCTTAAAGGTTAAGAAGGTTG
TTCACCATGAAAAGTCAAAGTACCAAGATGTTTTAATTTTCGAATCTACCGATTACGGTA
TGGTTATGGCCTTAGATGGTGTTATTCAAACCACTGAACGTGATGAATTTGCTTACCAAG
AAATGATTGCTCACCTTCCATTAAACTGTCACCCATGCCCAAAGAATGTTCTTGTTATTG
GTGGTGGTGATGGTGGTGTCCTCAGAGAAGTTGTTAAGCACGAATGTGTTGAATCTGTTA
CTCTCTGTGATATTGATGAAGCTGTCATTAGACTTTCTAAGCAATACCTTCCACACTTAG
CTTGTGGTTTTGAACATCCAAAGGTTGATGTTTTCGTTGGTGATGGTTTCCAATTCTTAA
AGGACAAGGTCAACAGTTTTGATGTCATTATTACTGACTCTTCTGATCCAGTTGGTCCAG
CTGAAAGTCTTTACCAAGAAGAATACTTCAAGTTAATGTACAACGCCTTAAGAGAAGGTG
GTGTTATCAGTACTCAAGGTGAATGCATGTGGCTTCACATTGGTCTTATCAAGGACGTTA
TTAAGAACTGTAAGAGAATCTACCCAGTTGTTAACTACGCTTACACTTGTATTCCAACTT
ACCCAAGTGGTCAAATTGGTCACATTCTTTGCTCTAAGAACCCAGAAACTAACTTCGCCA
AGCCACTCCGTAAGTGGTCCGAAGACTTTGAAAAGAACAACTTAAAGTACTACAACGCTG
CTATCCACGAAGCCAGTATGATTTACCCACAATTCTTAAAGAACGCTCTTGCTGATTGTT
AAATTTGATTAACAATAAGAATAATGAACAAACTAAATTGAAAAAAAACCTTGATCAAGA
GAAAAAAAGAAGTGATAGAATTATCAATGCAATATTTTTTTGATGATAATTACATTGATA
ATTTAATAATAAAATAAAAACTAAACAAAAAAGTAAAATAAGTAAAGAA
>Locus198v1rpkm432.53
TGTGGTACTATTGATATTACAGCTCACTTCCAACAATGGGAAAAGCTTGGTATGAAGCTT
GGTAAGATGCATGAAGCTAAGGTTTTAGGAGAAGCTGGTAGTAATGGATCAGGTACTACT
GGTACAGCTGATTTCCCATATGCTAAGGTTTACATTGGTCAAGGTAACAGTAATGCTAGT
GCTGGTAACACTAATACTAATACTAACACCAACACTAACACCAACCAAGGTGCTACTACT
TACCCAAAGGGTACTGGATTCCAATTCTACACTCAATGTAAGAACAGAAACCACTGGGCT
TTAACTTACGATGATGGACCAACTCAATATGCTGACAGTATCTTAGATCTCTTAAAGAAA
TACGATATTAAGGCTACTTTCTTCCTTGTTGGTAACATGTATATTCCATCTTCAAGCTCT
GAATGGACTAGAATTGTTAAGAGAATGTACAATGAAGGTCACGTTGTTGCTTCTCACACT
TACAGTCACAACGATTTAACTGGTATGTCTTCTCAACAAATTATTAACGATATGCA
>Locus198v2rpkm389.19
TCAACAACCATCTACTGGTTCCTGCTCTGCCAATATTCTTGCTCAAGGTTACAAGTGCTG
TTCTGCTGGTTGTCAAGTCATTTACACTGATAATGATGGTACCTGGGGTGCTGAAAATGG
TGAATGGTGTGGATGTGGTGGAAGCTCTTCCCAATCATCTGGAAGCTGTTCAGCTAACAT
TCTTGCTCAAGGTTACAAGTGCTGTTCTGCCGGTTGTCAAGTAGTTTACACCGATAATGA
CGGTACTTGGGGTGTTGAAAATAATGAATGGTGTGGTTGTAACGCTAACCAAGCTACTAC
TAGAACTACTACCAGAACTACTGTTAAAACTACTACTACTAGTAAGCCAACTAACACTAA
CTTCTGTAACGCTTCTGGTCACTCTGGTGACAGTGTAAAGGTTACTAGCAACAAGGTTGG
TTCTATTAATGGTGTCGGTTATGAATTATGGGCTGACAGTGGTAACAACAGTGCTACTTT
CTATGCTGATGGTTCATTATCTTGCTCATTCCAAAATGCCAAGGATTACTTATGTCGTTC
AGGTCTTTCCTTCGACAGTACTAAGACTCATGACCAAATTGGTCACATGTACGCTGACTT
CAAGCTTGTTAAGCAAAACATTAGAAATGTTGATTACTCTTACGTTGGTATTTACGGTTG
GACCAGAAACCCACTTGTTGA
>Locus198v3rpkm350.11
TCCTTCGACAGTACTAAGACTCATGACCAAATTGGTCACATGTACGCTGACTTCAAGCTT
GTTAAGCAAAACATTCAAAATGTTGATTACTCTTACGTTGGTGTTTACGGTTGGAGTCGT
GATCCACTTGTTGAATACTACGTTGTTGATAACTGGCTCAGTCAATACCGTCCAGGTGAT
TGGGTTGGTAACAAGAAGCATGGTGATTTCACTATTGATGGTGCTCAATACACTGTTTAC
GAAAACACTCGTTACGGTCCATCTATTGATGGTGATACTCAATTCAAGCAATACTTCAGT
ATTCGTAAGGAAGCTCGTGACTGTGGTACTATTGATATTACAGCTCACTTCCAACAATGG
GAAAAGCTTGGTATGAAGCTTGGTAAGATGCATGAAGCTAAGGTTTTAG
>Locus198v4rpkm338.39
AATGGGAAAAGCTTGGTATGAAGCTTGGTAAGATGCATGAAGCTAAGGTTTTAGGAGAAG
CTGGTAGTAATGGTGCTGGTACTAGCGGTACAGCTGATTTCCCATATGCTAAGGTTTACA
TTGGTCAAGGTAACGGTAATACAAATACTGGCAACACCAACACCAATACTAATACTAACA
ATGGAAATAACTACAATAACAATAATGTTCCTCAAAATAATAATCAAAATAATAATTGGG
GATTTGGATGGAGTGATTTTGATTGGGGTTGGATGTTTGGAGGAAACAACAACAACAACA
ACAACAACAACAACAACAATAATAGCAACAACAATAGCAACATCAACAACAACAACACCA
ATAGCAATAACAATAACAATTCTAATCAAAATACAGGAAATGCTTCTGGTTCATGCCCAG
CTACCTTTACTTCTCTAGGTTATTCATGTTGTAAAAGTGAAAATTGTATGGTTTATTATC
AAGATGAATCTGGTGATTGGGGTGTTGAAAATGGTGAATGGTGTGGATGTGTTAAAGGAT
CATCCAGTAACTCTTCTACATGTTCAAAGAGTATTACTTCTCAAGGTTATTCATGCTGTT
CTAGTGATTGTGTTACTATATATAGTGATGTATCTGGTAATTGGGGTGTTGAAAATGGTG
ATTGGTGTGGTTGTATTAATAAGCCAAACACTAAATGCTCATCTAAAATTCTTGCTTTAG
GTTACAGTTGTTGTGCTGATCCAAATTGTGAAGTTTATTTCCAAGATGAATCTGGTGATT
GGGGTTATGAAAGTGACTGGTGCGGTTGTGGAGAAGATAAGTCAGAATCAAAAACAACCA
CCACTAAAAAAGCTACTACAACTAATAAAGCTACTACAACTACTAAAGCATCACAACCAA
CTTCAAACACTAACTTCTGTAGCGCTTCTGGTCACTCTGGTGACAGCGTAAAGGTTACTA
GCAACAAGGTTGGTTCTATTAATGGTGTCGGTTATGAATTATGGGCTGACAGTGGTAACA
ACAGTGCTACTTTCTATGCTGATGGTTCATTATCTTGTTCATTCCAAAATGCCAAGGATT
ACTTATGTCGTTCAGGTCTTTCCTTCGACAGTACTAAGACTCATGACCAAATTGGTCACA
TGTACGCTGACTTCAAGCTTGTTAAGCAAAACATTAGAAATGTTGATTACTCTTACGTTG
GTATTTACGGTTGGACCAGAAACCCACTTGTTGAATTCTACGTTGTTGATAACTGGCTCA
GTCAATACCGTCCAGGTGATTGGGTTGGTAACAAGAAGCATGGTGATTTCACTATTGATG
GTGCTCAATACACTGTTTACGAAAACACTCGTTACGGTCCATCTATTGATGGTGATACTC
AATTCAAGCAATACTTCAGTATTCGTAAGGAAGCTCGTGACTGTGGTACTATTGATATTA
CAGCTCACTTCCAACAATGGGAAAAGCTTGGTATGAAGCTTGGTAAGATGCATGAAGCTA
AGGTTTTAGGAGAAGCTGGTAGTAATGGATCAGGTACTACTGGTACAGCTGATTTCCCAT
ACGCTAAGGTTTACATTGGTCAAGGTAACAGTAATGCTAGTGCTGGTAACACCAACACTA
ATACCAACACTAACACCAACACTAACGTTAGCACTGGTAACAACAACCAAAGTGCTACTA
CTTACCCAAAGGGTACTGGATTCCAATTCTACACTCAATGTAAGAACAGAAACCACTGGG
CTTTAACTTACGATGATGGACCAACTCAATATGCTGACAGTATCTTAGATCTCTTAAAGA
AATACGATATTAAGGCTACTTTCTTCCTTGTTGGTAACATGTATATTCCATCTTCAAGCT
CTGAATGGACTAGAATTGTTAAGAGAATGTACAATGAAGGTCACGTTGTTGCTTCTCACA
CTTACAGTCACAACGATTTAACTACTTTATCTTCTCAACAAATTACTGCTGATATGCAAA
AACTTGAAGATGCAGTTTACAAGGCAGTTGGAGTTAAGCCAGCCTTCATGAGACCACCAT
ATGGTTCTGGTAATGGTAACCAAAATGTTATGAATACTCTT
>Locus198v5rpkm61.26
CTTCCAACAATGGGAAAAGCTTGGTATGAAGCTTGGTAAGATGCATGAAGCTAAGGTTTT
AGGAGAAGCTGGTAGTAATGGTGCTGGTACTAGCGGTACAGCTGATTTCCCATATGCTAA
GGTTTACATTGGTCAAGGTAACAGTAATGCTAGTGCTGGTAACACTAATACTAACACTAA
CACCAATACTAACACCAACAACAATAACAACAACAATAATGTTAATAATGGTTGGGGATG
GAATTTTGATTGGTTTAATTGGGGTAACCAAGGTAATCAAAACAATAACCAAAATAATAA
TCAAGGTAATAACCAAAGTAATCAAAGTAATAGTTCTAGCAGTGGCAGTGCCGAATATTG
TTCTGCTACAAGTCACTCAGGACAAAGTGTAAAGGTTACTAGTAATAAGGTTGGTGATAT
CAACGGTATTGGTTATGAATTATGGGCTGATAGTGGTAACAACAGTGCTACTTTCTATGA
TGATGGTTCATTCTCTTGTTCATTCCAAAATGCTAAGGATTACTTATGTCGTTCAGGTCT
TTCCTTCGACAGTACTAAGACTCACGACCAAATTGGTCATATTTATGCTGATTTCAAGCT
TATTAAGAAGAATATCCAAAACGTTGATTACTCTTACGTTGGTATTTACGGTTGGACCAG
AAACCCACTTGTTGAATTCTACGTTGTTGATAACTGGCTCAGTCAATACCGTCCAGGTGA
TTGGGTTGGTAACAAGAAGCATGGTGATTTCACTATTGATGGTGCTCAATACACTGTTTA
CGAAAACACTCGTTACGGTCCATCTATTGATGGTGATACTCAATTCAAGCAATTCTTTAG
TATTCGTAAGGAAGCTCGTGACTGTGGTAGAATTGATATTACTGCTCACTTTGAACAATG
GGAAAAGCTTGGTATGAAGCTTGGTAAGATGCATGAAGCTAAGGTTTTAGGAGAAGCTGG
TAGTAATGGATCAGGTACTACTGGTACAGCTGATTTCCCATACGCCAAGGTATTCATTGG
TTCTGGTAATGATGCTGTCGATGAACCAGTTGTTGATGAACCAGTTGTTGACGAACCAGT
ATCAAAAATATGTCCTACTTCAATTACTAATCAAGGTTATAAGTGTTGTTCTGCTGAAAA
GTGTGAAGTTGTATACACTGATGAATCCGGTGATTGGGGTGTTGAAGATGGTGACTGGTG
TGGTTGTACTGTCGAAGCACAAACTCCAAACAATAATTCTTCATGTCCACCATCAGTCTT
AGCTTTAGGATATCCATGTTGTTCTAAAACTAATTGTGTTGCTGTTTACACTGATGAAAC
TGGTGATTGGGATGTTGAAAACAATGATTGGTGTTGGTGTAGAGGCAATAATGTTGCTAC
TACTACAAAGAAAACAACAACAACTATTAAGAAAACTACTACTACTAAGAAAACCACTAC
AGTTACAAAGACTTCATCTGCTACTAAAACAAACTTCTGTAGTGCTTCTAGTCACTCTGG
TGACAGCGTAAAGGTTACTAGTAACAAGGTTGGTTCTATTAATGGTGTCGGTTATGAATT
ATGGGCTGACAGTGGTAACAACAGTGCTACTTTCTATGCTGATGGTTCATTATCTTGCTC
ATTCCAAAATGCCAAGGATTACTTATGTCGTTCAGGTCTTTCCTTCGACAGTACTAAGAC
TCATGACCAAATTGGTCACATGTACGCTGACTTCAAGCTTGTTAAGCAAAACATTAGAAA
TGTTGATTACTCTTACGTTGGTATTTACGGTTGGACCAGAAACCCACTTGTTGAATTCTA
CGTTGTTGATAACTGGCTCAGTCA
>Locus198v6rpkm44.83
AAAAACTATTATATATAACTTTTTGATTTTTTTTCACTGGTTGGAAAAATAAATAAATTA
TTTTTGTAATATATATTGTAATTTATTGTAAATAGTTTAATTTTTTTTTATTTTTTAAAA
AAATAATATAAAATATATTTTATAAAAATGAAATATTCAAAATTTATTTATTCGCTGTCA
TTAGCAACAGCTTCTCTTGTAAGCGCACAAAGTTTTTGTAGTTCAGCAAAGCATTCTGGT
ACAAGTGTAACCGAATACAGTAACAAAGTTGGTTCCATTAGTGGAATTGGTTACGAATTA
TGGGCTGATAGTGGTAGTAACAGTGCTACTTTCTATTCTGACGGTTCATTCTCTTGTTCT
TTCAGAAGTGCTAAGGACTATTTATGTCGTTCCGGTCTTTCCTTCGACAGTACTAAGACT
CACGACCAAATTGGTCATATTTATGCTGATTTCAAGCTTGTAAAACAAAACATTCAAAAT
GTTGATTACTCTTACGTTGGTATTTACGGTTGGACCAGAAACCCACTTGTTGAATTTTAC
GTTGTTGATAACTGGCTCAGTCAATGGCGTCCAGGTGATTGGGTTGGTAACAAGAAGCAT
GGTGATTTCACTATTGATGGTGCTCAATACACTGTTTATGAAAACACTCGTTATGGTCCA
TCTATTGATGGTGATACTCAATTCAAGCAATACTTCAGTATTCGTAAGGAAGCTCGTGAC
TGTGGTACTATTGATATTACAGCTCACTTCCAACAATGGGAAAAGCTTGGTATGAAGCTT
GGTAAGATGCATG
>Locus198v7rpkm43.10_PRE
TTTTAAGCTTGTTAAGCAAAACATTCAAAATGTTGACTATTCCTATGTTGGTATTTACGG
TTGGACCAGAAGTCCATTAGTTGAATTCTATGTTGTTGATAACTGGCTCAGTCAATACCG
TCCAGGTGATTGGGTTGGTAACAAGAAGCATGGTGACTACACTATTGATGGTGCTCAATA
TACTGTTTTTGAAAATGATCGTTTTGGACCATCTATTGATGGTGATACTCAATTCAAGCA
ATTCTTCAGTATTCGTCAACAAGCTCGTGACTGTGGTACTATTGATATTACAGCTCACTT
CCAACAATGGGAAAAGCTTGGTATGAAGCTTGGTAAGATGCATGAAGCTAAGGTTTTAGG
AGAAGCTGGTAGTAATGGTGCTGGTACTAGCGGTACAGCTGATTTCCCATATGCTAAGGT
TTACATTGGTCAAGGTAATGGTGGTGGCAATAGTAATAATGTTGGTAATAATGGAGGAAA
CGATGTTGCAGGAAACAATTTTGGTGATATAGCCCAAAATAATAATAATAACAATGGATG
GGATTTCGGTAATTGGAATTTCGGTAATAATAATGGATGGGACTTTGGTGGCAATAACAA
CAATAATAACAATGGATGGGACTTTGGTGGTAATAATAACAATAATAACAATGGATGGGA
CTTTGGTGGTAATAATAACAATAACAACAACGGATGGGATTTCGGTAATTGGAATTTCGG
TAATAATAATAACAACAACAATAACAACAACAATAACGGATGGGATTTCGGTAATTGGAA
TTTCGGTAATAATAACAACAACAACAATAACAACAATAATAACGGATGGGATTTCGGTAA
TTGGAATTTCGGTAATAATGATAATAGTAACAACAACAACAATAACAATAACGGATGGGA
TTTCGGTAATTGGAACAATAACGCAGATAACAACAATAATAATAGCAATAATAATGTTGG
TTCAAATGAATCCTGTTCTTCAAAAATTACTAAGCAAGGATATAAATGTTGTTCAAAGGG
ATGTGAAATTTATTATGTTGATGCTGATGGCGATTGGGGTTTTGAAAGTGGTGATTGGTG
TGGATGTGGAAACAGAGTTACATCATCAGTTTCTGGAAGTTGCCCATCAAAAATTACTAG
TCAAGGATACAAATGCTGTAAGGATAATTGTATTATATATTATACTGATGCAGATGGTGA
TTGGGGTGTTGAAAATAATGAATGGTGTGGATGTGGTGGAGGTTCTCCAACAAGTAACAA
CAATTCTAACAACAATTCTAACAACAATTCTAACAACAATTCTAACAATAATTCCAACAA
TAATTCCAACAACAATTTTAACAACAACTCCAATAACAATTCAAACAACTCTAATAACAA
TTCCAATAATAATTCTAATTCAAACAATAATTCTGGAAATACAAATTTCTGTAGTGGAGC
TAGTCATAGTGGACAAAGTGTAAAAGAAACTAGTAATAAGGTTGGTTCTATTGGTGGAAT
TGGTTATGAATTATGGGCTGATAGTGGTAATAATAGTGCTACTTTCTATTCCGATGGTTC
ATTCTCTTGTTCATTCCAAAATGCTAAGGATTATTTATGTCGTTCAGGTCTTTCCTTCGA
CAGTACTAAGACTCATGACCAAATTGGTCACATGTACGCTGATTTCAAGCTTGTTAAGCA
AAACATTCAAAATGTTGACTATTCCTATGTTGGTATTTACGGTTGGACCAGAAATCCACT
TGTTGAATTCTACGTTGTTGATAACTGGCTCAGTCAATACCGTCCAGGTGATTGGGTTGG
TAACAAGAAGCATGGTGATTTCACTATTGATGGTGCTAAGTACACTGTTTACGAAAACAC
TCGTTACGGT
>Locus198v8rpkm24.77_PRE
TGTAAAGGTTACTAGCAACAAGGTTGGTTCTATTAATGGTGTCGGTTATGAATTATGGGC
TGACAGTGGTAACAACAGTGCTACTTTCTATGCTGATGGTTCATTATCTTGCTCATTCCA
AAATGCTAAGGATTATTTATGTCGTTCCGGTCTTTCCTTCGACAGTACTAAGACTCACGA
CCAAATTGGTCATATTTATGCTGATTTCAAGCTTGTAAAACAAAACATTCAAAATGTTGA
TTACTCTTACGTTGGTATTTACGGTTGGACCAGAAACCCACTTGTTGAATTTTACGTTGT
TGATAACTGGCTCAGTCAATGGCGTCCAGGTGATTGGGTTGGTAACAAGAAGCATGGTGA
TTTCACTATTGATGGTGCTCAATACACTGTTTACGAAAATAATCGTTACGGTCCATCTAT
TGATGGTGATACTCAATTCAAGCAATACTTCAGTATTCGTAAGGAAGCTCGTGACTGTGG
TACTATTGATATTACAGCTCACTTCCAACAATGGGAAAAGCTTGGTATGAAGCTTGGTAA
GATGCATGAAGCTAAGGTTTTAGGAGAAGCTGGTAGTAATGGATCAGGTACTACTGGTAC
AGCTGATTTCCCATATGCTAAGGTTTACATTGGTCAAGGTAACGGTGGTGGCAATAGTAA
TAATGTTGGTAATAATGAAGGTCACGTTGTTGCAGGAAACAATTTTGGTGATATAGCCCA
AAATAATAATAATAACAATGGATGGGATTTCGGTAATTGGAATTTCGGTAATAATAATGG
ATGGGACTTTGGTGGCAATAACAACAATAATAACAATGGATGGGACTTTGGTGGTAATAA
TAACAATAATAACAATGGATGGGACTTTGGTGGTAATAATAACAATAACAACAACGGATG
GGATTTCGGTAATTGGAATTTCGGTAATAATAATAACAACAACAATAACAACAACAATAA
CGGATGGGATTTCGGTAATTGGAATTTCGGTAATAATACCAACACTAACACTAGCAACAA
TAATAACGGATGGGATTTCGGTAATTGGAATTTCGGTAATAATGATAATAGTAACAACAA
CAACAATAACAATAACGGATGGGATTTCGGTAATTGGAACAATAACGCAGATAACAACAA
TAATAATAGCAATAATAATGTTGGTTCAAATGAATCCTGTTCTTCAAAAATTACTAAGCA
AGGATATAAATGTTGTTCAAAGGGATGTGAAATTTATTATGTTGATGCTGATGGCGATTG
GGGTTTTGAAAGTGGTG
>Locus198v9rpkm2.57_PRE
TATTAGTTATAATTTTGTAATTATTAGACAAGGTTATTTATTATATCTATAAATTATAAA
CTTTGTAATTAATTAATTTTGAAGAAATATTTTTATCAAAAATGAAATCTTTAAAAATAA
TACAGTTGATATTAGGTGCAGTAGCACCATATGTTAGTGCCCAAAGTTTTTGTAGTGGAG
CTAGTCATAGTGGACAAAGTGTAAAAGAAACTAGTAATAAGGTTGGTTCCATTAGTGGAA
TTGGTTATGAATTATGGGCTGATAGTGGTAATAATAGTGCTACTTTCTATTCCGATGGTT
CATTCTCTTGTTCATTCCAAAATGCTAAGGATTATTTATGTCGTTCAGGTCTTTCCTTCG
ACAGTACTAAGACTCATGACCAAATTGGTCACATGTACGCTGATTTCAAGCTTGTTAAGC
AAAACATTCAAAATGTTGACTATTCCTATGTTGGTATTTACGGTTGGACCAGAAATCCAn
TAGTTGAATTCTATGTTGTTGATAACTGGCTCAGTCAATACCGTCCAGGTGATTGGGTTG
GTAACAAGAAGCATGGTGACTACACTATTGATGGTGCTCAATATACTGTTTTTGAAAATG
ATCGTTTTGGACCATCTATTGATGGTGATACTCAATTCAAGCAATACTTCAGTATTCGTC
AACAAGCTCGTGACTGTGGTACTATTGATATTACAGCTCACTTCCAACAATGGGAAAAGC
TTGGTATGAAGCTTGGTAAGATGCATGAAGCTAAGGTTTTAGGAGAAGCTGGTAGTAATG
GTGCTGGTACTAGCGGTACAGCTGATTTCCCATATGCTAAGGTTTACATTGGTCAAGGTA
ATGGTGGTGGCAATAGTAATAATGTTGGTAATAATGGAGGAAACGATGTTGCAGGAAACA
ATTTTGGTGATATAGCCCAAAATAATAATAATAACAATGGATGGGATTTCGGTAATTGGA
ATTTCGGTAATAATAATGGATGGGACTTTGGTGGCAATAACAACAATAATAACAATGGAT
GGGACTTTGGTGGTAATAATAACAATAATAACAATGGATGGGACTTTGGTGGTAATAATA
ACAATAACAACAACGGATGGGATTTCGGTAATTGGAATTTCGGTAATAATAATAACAACA
ACAATAACAACAACAATAACGGATGGGATTTCGGTAATTGGAATTTCGGTAATAATAACA
ACAACAACAATAACAACAATAATAACGGATGGGATTTCGGTAATTGGAATTTCGGTAATA
ATGATAATAGTAACAACAACAACAATAACAATAACGGATGGGATTTCGGTAATTGGAACA
ATAACGCAGATAACAACAATAATAATAGCAATAATAATGTTGGTTCAAATGAATCCTGTT
CTTCAAAAATTACTAAGCAAGGATATAAATGTTGTTCAAAGGGATGTGAAATTTATTATG
TTGATGCTGATGGCGATTGGGGTTTTGAAAGTGGTGATTGGTGTGGATGTGGAAACAGAG
TTACATCATCAGTTTCTGGAAGTTGCCCATCAAAAATTACTAGTCAAGGATACAAATGCT
GTAAGGATAATTGTATTATATATTATACTGATGCAGATGGTGATTGGGGTGTTGAAAATA
ATGAATGGTGTGGATGTGGTGGAGGTTCTCCAACAAGTAACAACAATTCTAACAACAATT
CTAACAACAATTCTAACAACAATTCTAACAATAATTCCAACAATAATTCCAACAACAATT
TTAACAACAACTCCAATAACAATTCAAACAACTCTAATAACAATTCCAATAATAATTCTA
ATTCAAACAATAATTCTGGAAATACAAATTTCTGTAGTGGAGCTAGTCATAGTGGACAAA
GTGTAAAAGAAACTAGTAATAAGGTTGGTTCTATTGGTGGAATTGGTTATGAATTATGGG
CTGATAGTGGTAATAATAGTGCTACTTTCTATTCCGATGGTTCATTCTCTTGTTCATTCC
AAAAT
>Locus199v1rpkm430.75
GTTCCTTTAAGATTAAATTGATTAATAGTCCAAAATGACTTTCGAAAAGCAAATTGTCAT
TGATGCCAAGGGTCACCTTTTAGGTCGTTTAGCTTCTATTGTTGCTAAGGAACTCCTTAA
GGGTCAAAAGATCGTTGTTGTCCGTTGTGAAGAACTCGCTATTAGCGGTCCATTCTTCAG
AAACAAGTTAAGATTCCAACGTTACTTCCACAAGGCTACCGTCTTCAACCCAGCTCGTGG
TCCATTCCACTTCCGTGCTCCATCCCGCATGTTCTACCATGTTGTTCGTGGTATGGTTCC
ACACAAGACCGCCCGTGGTACTGCTGCCATGGACCGTCTTAAGGTCTTCGATGGTATTCC
AGCTCCATACGACAAGATTAAGAGAAACGTTGTTCCAGAAGCTCTCCGTGTCCTCCGTCT
TAAGCCAGGACGTAAGTACACCGCTCTTAAGAGAGTCAGCAGTGAATTCGGTTGGAAGTA
CCAAGATGTCGTTGAAAAGCTTGAAGCTAAGCGTAAGGTCAAGGCCCAAGCTTACTACGA
AAAGAAGAAGGCCGTCCTTAACCTTAAGGCTAAGGCTGCCCAAAACGCTGAAGCTTCCTT
AAAGGCTGTCAACGAAACTATTGCTAACAGTGGTTACTAAGTGACTTGATTTTTAATTTT
AGTAAGTTAAATTTATTAAAATGAAGAATTTTTTTGAAAGTCTTGTACAATATAATATTA
TATTATGTAAAAGAGTATAATATTAAATAAAAAAATATATAAAAATAAAAAAAA
>Locus199v2rpkm4.26_PRE
AGATTAAATTGATTAATAGTCCAAAATGACTTTCGAAAAGGTGAAACATAGTTAAAATAT
TTATTTTTGAAATGCGATAACCTAATGAATAATAATATATTCTTATGGAATATATAGTAA
GAATATTAATTTATATTGATAATTAATTAAATGATTAGTTTTTTTTACATATAGTAGTAG
TTATAAAAAATATAGGGAAATACGACAAGTTTATTTATCTTTAGTTAGAATTAATAGATG
AATATATTTTGGTTTTTTTATAATCATGATTAATTATCATAAAAAGTAAATTAATATTCT
TTATTCCATATAGATAATATCCTTGGCTTTTTTAGTGTCGTAGAAAAAGTCAAGAGGGTT
TTAGTACAAAAGACTAAAAACTTTAAAATTTAAAATATATAATTATTTTAAATAAAAATG
GTATATTAACCTTTAAATTTTTATATAAATTTTTAGCAAATTGTCATTGATGCCAAGGGT
CACCTTTTAGGTCGTTTAGCTTCTATTGTTGCTAAGGAACTCCTTAAGGGTCAAAAGATC
GTTGTTGTCCGTTGTGAAGAACTCGCTATTAGCGGTCCATTCTTCAGAAACAAGTTAAGA
TTCCAACGTTACTTCCACAAGGCTACCGTCTTCAACCCAGCTCGTGGTCCATTCCACTTC
CGTGCTCCATCCCGCATGTTCTACCATGTTGTTCGTGGTATGGTTCCACACAAGACCGCC
CGTGGTACTGCTGCCATGGACCGTCTTAAGGTCTTCGATGGTATTCCAGCTCCATACGAC
AAGATTAAGAGAAACGTTGTTCCAGAAGCTCTCCGTGTCCTCCGTCTTAAGCCAGGACGT
AAGTACACCGCTCTTAAGAGAGTCAGCAGTGAATTCGGTTGGAAGTACCAAGATGTCGTT
GAAAAGCTTGAAGCTAAGCGTAAGGTCAAGGCCCAAGCTTACTACGAAAAGAAGAAGGCC
GTCCTTAACCTTAAGGCTAAGGCTGCCCAAAACGCTGAAGCTTCCTTAAAGGCTGTCAAC
GAAACTATTGCTAACAGTGGTTACTAAGTGACTTGATTTTTAATTTTAGTAAGTTAAATT
TATTAAAATGAAGAATTTTTTTGAAAGTCTTGTACAATATAATATTATATTATGTAAAAG
AGTATAATATTAAATAAAAAAATATATAAAAATAAAAAAAA
>Locus200v1rpkm427.64
TTTTAAATTAAAAAAAAAAAAAAAATTAAAATGTCTCAAAAAGTTTATGTTGGTATTTTA
GGTGCTACTGGTACCGTTGGTCAACGTTTCATTGCCTTATTAGAAAACCACCCAATTTTC
GAAATTAAGGCTATTGGTGCTTCTGCCAGATCTGCTGGTAAAATTTACTCTGAATGCACT
GAAAGAACCTGGAAAATGACCACTGACATTCCAGAAAACATCAAGGGTATGACTATTGTT
CCATGTGAACCAGAACACTTCAAGGGTTGCAGACTCATTTTCTCTGGTTTAGATGCTTCT
GTTGCTGGTGAAATTGAAACTAACTTTGCTAACGCTGGTTACGCTGTTTTCTCTAACGCC
AAGAACCACAGAATGAACCCACTCGTTCCATTATTAGTTCCACTCTGTAACACTGAACAC
TTTGATGTTATCAAGTACCAACAAGAAAAGTATGGTTACAAGACCGGTATGATTGTTACC
AACGCCAACTGTGCCTCTACTGGTTTAGTTGTTGTTTTAAAGGCTCTCCAAAACGCCTTC
GGTCCAATCAACAAGGTTATGGTCCACACTTTACAAGCTATTAGTGGTGCTGGTTACCCA
GGTGTTGCTTCCTTAGATATCATTGATAATGTTGTTCCATTCATTGGTGGTGAAGAAGAA
AAGGTTGAATCTGAAGCCTTAAAGATGCTCGGTACCATTAACCAAGAAACTCACGAATTC
CAACACTTAACTAACATGAAGATCTCTGCTCACTGTAACAGAGTTCCAGTTGTTGATGGT
CACGTCACCAACTTATCTATTGAATTCGAAAAGGATGCCCCAAGTGTTGAAGAAGTTATC
AAGGTCTTAAAGGAATACACTTGTGAAGCTCAATCCTTAAAGTGCCCATCTGCTCCAAAG
GAATGTATTATTGTTAAGGACTCTCCAGACAGACCACAACCAAGACTTGACCGTGACAGA
TACGGTGGTATGGCTGTTACTGTTGGTCGTGTCAGAGAATGCCCACTCTTTGACATTAAG
CTCTCCTTATTAATCCACAACACTATTTTAGGTGCTGCTGGTAGCAGTATCTTAAATGCT
GAAGTTGCTGTTGCTAAGGGTATTTTCTAAATGAAGGAAAATGCACAAAACTAAACATTC
CTTGAATAAAAAAAATCAACATTTTAATATCTATTTATAATAAACCAACCATTAAGTATA
ATAATTTAAAACATTTCCAAAAAAAAAAAAATGAAAACATTATATAAAAATCAAACGAAC
AACTATGGAAAC
>Locus201v1rpkm423.16
CACTTTAATCAACAACAAGTCCTGGGCTCAAATTGTTATGGGTACTGGTGCTCAACAACA
AAAGTTACAACAAAACAACTTACAAAGCAAGAAAGCTCAACCAAAGAACCAAAAGAAACA
ACAAACTCAAACCCAAAAAAACAAACACTCAACAATTAAAACAAGTCAAGCAATTCCTTG
ACAAACCAAAGAATTCCGTTAAACAAAACAAGAAGTTTGTTTCTACTACCCAATACCCAC
GTTCTATTTCATCTGCTCAACTTAAGGCTTTACAACAAGAATACCAAGAATTATGTAATT
TGTTTAATGCTAACAATTACTTTGGAAAGTCCGTCTACAGTCAAAAGAAAGCTTGGATTC
AAACAAGAGGATCAAATGTAATTAGTGTTGCTTCTTGTTACTCTTTAAGACACAAGCCAG
TTCAAAACTTAATTCGTCCACAACAAAAGAGAGCTATGAACAATGGATTAAAATTCACTC
CAAAGCAAAACAAGAATATGATGAAAAAGAACCAAAAGAACCTTAAGAACAATAAGAGTC
AACAACCAAAGTTTGGTGAAAATAAACAGTCAAACTGGAGTACCGAAAAGGCTTGGGGCA
AAAACCAACCAAAGCAAATCCGTGAACCACCAAAGGAACAAGCTATTCAACAACAACAAT
TAAAGCAACAACAACAACAAATTGAAAAGATTCAACAACGTCACAGAAAGCAAATGGAAT
TACTCCAAAAGGCTCAATTAAAACAACAAGAACTTCTTCTTAAGAAACAAACTGAACAAA
GAAAGAAGTTACTTCAATACCAAAAGCAACAAAAGATGAGACTTCAATCTCAAACTAACC
AACGTTCCGCTCCAGTAAGACAAGCTCCAGCTCAAGCTCCAGTCAAGGTACTTCGTTCAG
TTAACCAAAAGGCTAATGTTAAACAAGCTAAGCCATTAAGAAATAGACTTGAAGCTGTTC
GTAAGCAAAACCAATTAGTTGGAAAGGAAACTTTCACTTACACTCTTAACCAATTAGTTG
ATGCTATGAACTACTACCCAAAGAAATCTTACAGTACTGAAAGTGCTTGGAAGTACAACA
AATTCATTGGCGGATTCTTCTCATCTGCCTCATACTTCGCTCAAAAGAATGCTCCATTTG
TTCCAAGCAGTCGTCCAAGAGTTAATGTAACTAATGGTTTACAAGTTTACACCTACAATG
AAAAACCAACTACTAAGAATTTCATTACCCCATACAAGTCCTCCTTACAAGGAGTCCGTA
CTGAAGGTAATGGTAGATATTTCGAACACTGGCATATTGGTAGTATTTGGACCCACTATT
ACTCAAAGCCAGTTGCTAGAAGAGCATAAATATAATTGTAAGTTTTTTTTTAATTAATTA
ATTTTTTAAGTTTTATTTTAAATTTTTTTTTAGTATTATTTAAAAAATAAATAATATTTT
ATTATAATTATTTATTTTGTAAAATTATAATAAAAAAAAAAATAAATAAAGTTTAAATTT
TAA
>Locus202v1rpkm421.80
AAAAAAAAGAAATATATATATATATATATATTTTATAGAATAAAATAAATAATTATTTTA
TTTTAAGAAGAAGAAGAAAAAAAAAGAAATCTTAAAAATAAAAAAAAAAAGTTTTATTCA
TCGTAAAACTAATATTTATTTTAATTTTGTAATATATTATTTATAATAATATTATCAGTT
ATTTATTTTTTTTGATAAAAAATAAAAAAAAAAATTGATAAATTACTTTTTTGTAAATAT
ATTTTTTAAAACGTCTTATTCGTATAATCAATCAACAATAATCAATATAATTTATTTATT
AAAAAAAAAAAAATGAGATTATCTTTTGCTTCTATTGGTTTAATTTTAGCTGTTGTCTTT
AAGACTTCTGCTGCTGCTGATGTTCCTCTTGTTTATCCAAAAGAAAACATGGGTGAATCT
TGCAAGGCTCCAACCCTTCCAAATCCATCTCAATGTCCAAATGTTCAAAAATTACCAGAT
CCATTTGAATGGTCTAATGGAAGTGGTCGTGTCAAGACTTTAGCTGAATGGGAATGTAGA
CGTAATGAAATTAAAGCTGAAATTGAAAATTACGAACTTGGTAAGAAACCAGCTCCACCA
ACCAATATTAAGGCTTCTTACTCTGGTGGTACCTTAACTGTTACTGTTAATGACAATGGT
GGTTCTCTTACTCTTACCTCTAAAATTTCTGTTCCAAGTGGTAATGGACCTTTCCCAATT
ATCATTGGTATGAACAGTAACACTGGTTCTCTTAGTGCTAGTCAATTTAATGGTTTTATT
CAAGTTCCATTTAACCATGATCAATGTGCTCAATACTCTATGAGTGGTCAAAAGAATACT
AACTCTCCATTCTACAAATTATATCCAAACCTTAAACAAGCTGGTGATTACATTGCTTGG
TCTTGGGGTATTTCTCGTCTTATCGATGGTCTTGAACAAGTTAAAAATCAAATTCATGCT
GATATGGAACATATTGGTGTCACTGGTTGTTCTTACGCCGGTAAAATGGCTCTCTTTGGT
GGTGCTTTCGATGAACGTATTGCTTTAACTATTCCACAAGAATCTGGTGGTGGTGGTATT
AACTCCTGGAGAGTTTCTGATACCATTGGTAATGTTGAAAAGATTGATAATACTAATTAC
TCTTGGTTTATGCAAGCTTTAAAGAACAACTTTGGCAGTGGAAAATCTACTAGATTACCA
TACGATCACCATGAATTAATTGCTATGGTCGCTCCACGTGCCTTCTTTACCATGGGTAAC
CCAGATTATGAATGGTTAGGTGATAAATCTGGTTACACCTCTGCTATGGCTGCTTTAGAA
GTATGGAAGGCTATGGGTGTTGAAGACAGATTTGGTTTCAACTTTGTTGGTAATCACATG
CACTGTTCTGCTGCTAATTCTCAAGTTAGTGATGTTAACAAGTTCATTGATAGATTCCTT
CGTGGTAAGAATACTAACACTTCTAACATGTTAAGTAGTAGTGTTACCAACGATTACAAT
AGTTGGATTGCTACTTGGAAGGGTCACAAGATTGATACTTCTGCTGGTATTGCTCAACAA
CCAACTACTACTACTACTGCCTCTGTTCCAAAGCCAACTTCTGGCTCTTGCTGGGCTTCT
AGTTTAGGTTATCCATGTTGTAAGTCTACTAAGGTTGTCATTGATACTGATGCTAGTGGT
CGTTGGGGTATTGAAAACAATGACTGGTGCGGTATCGTTGATTCTTCCTGCTGGGCTAGT
AAGCTTGGATTTAAATGTTGTACCTCTCAATGTCCACAAGAAGTTTACGTTGATACTGAT
GGTAGTTGGGGTGTTGAAAACAACAACTGGTGCGGTATCGTTGATTCTTCCTGCTGGGCT
AGTAAGCTTGGATTTAAATGTTGTACCTCTCAATGTCCACAAGAAGTTTACGTTGATACT
GATGGTAGTTGGGGTGTTGAAAACAACAACTGGTGTGGTATCACCAAAAAGTGTTAAATT
ATCAATGATATTTAAACTTTTTAATATTTACAAAAAAAAAAAAAAATACTAAATTAAAAA
TTATCTATTATTAGTTTTTTTTTATTTTTAATACTAAAGAACTTTTAGTTTTTTTTTTTT
CTTTTGCCCTTTTTTTATCTATCTTTATTTGTAATGATAAAAAAAATATGAAAAAAAGGG
TAACTCATGAATAAATAATACAAATATTTACAATATAATATTATTTAAATTAGAAGAATA
ATTTTTATACTGTATTATTTATCTAGAT
>Locus203v1rpkm420.23
CTTACAATCAAAAAATTATTTAAAAAAAATGGCTTCCATCGGGTAAGAATTATAAATTTG
AGTTTGGTGAAAAAAGAAGTTTGAGAAAAATGGTGTTATTCGAAGAAATAGTTTAAAAGT
CAATTATAGGATAAAAATTAACAAAGAATATTATTTTATTTTTTTTTAAAAAAAAATTAT
GTAAATAAAAATGAAGTGAAAGAGTAATCATAACTAATAATAAAAATATTCTATTAATTA
TCATTTAAAAATCATTTAAAAATTATGTTAAATTAAAATTAATAGTACTATTTACTCCTA
CCCAAACAACCCAAGAGTTGCTAAGGCTCTTATTGCTGCTGAATACAGTGGTGTTAAGGT
CGATGTTAAGACTGATATTGAAATGGGTAAGTTCAACAAGTCTGAAGATTACCTTAGCAA
GTTCCCATTCGGTAAGGTTCCAGCCTTCGAAGGAAAGGACTGTACCCTTTACGAAAGTAA
CGCTATTGCTTACTACATTGCCAGTCTTAACGAAGAAACTGGTTTATTAGGTGCTAACCC
AGTTAAGGCTGCCCAAATTCAACAATACATCTTCATGTCCGATAACGAAATCATCCCACC
AATGTACAGTTGGATTGGTCCAATCAAGGGTTACGTTCCATACAACAAGAACAACGTTAA
CAAGGCCCAAGAAGATATCAAGAAGGTTATGGGTATCTTAAACACTGTTCTTTCCAAGAA
GACTTACTTAGTTGGTGAACGTATCACTCTTGCTGATATTACTGTTTTCTGTTCCCTTAC
TCTTCTTTACCAAGAACTCTTTGACTTAGCTTTCAGATCTGCTTACCCAAATGTTAACCG
TTGGTTCCTTACTTTAGCTAACCAAAAGCAATTCAAGAATGTTATTGGTGAAATTAAGCT
CTGTGAAGTTCAAGCTCAATACGTTCCACCAAAGAAGGAAAAGAAGGAAAAGAAGGAAAA
GAAGAAGGAAGCTCCAAAGCCAGCTGCTGCTCCAGCTCCAGCTGCTGAAGAAAAGCCAAA
GGAAAAGAAGAAGAACCCAATGGATTTACTTCCAAAGTCCTCCTTCAACCTTGAAGACTG
GAAGAGATTCTACTCTAACAATGACACCAAGCCAAACGCTGTTGATTACTTCTGGAAGAA
CTACGATGCCGAAGGTTACTCCATGTGGAGAGTTGACTACAAGTACAACGATGAACTTAC
TCAAACCTTCATGTCTTGTAACCTTATCGGTGGTTTCTTCCAAAGAATGGAACTCCTCCG
TAAGTACGCTTTCGGTACCTTAATTGTTACTGGTGAAAACAACAACAACCAAATTTCTGG
TTACTTCATCATCCGTGGTAGCGAAATCCCAGAAATCCTTATTGATGTTCCAGATTACCC
ATCCTTCACCTTCACTAAGGTTGACTCTAACGATGCTAAGGTTAAGGCTGAATACGAAGA
TTACATTGCCTGGGAAGGTCCAACCTTCAGCAACACCACTGTTGTTGACGGTAAGGTCTT
CAAGTAAGCAACAAAATTAAGTATTCTTGTTTGTTAAAAATAATTTGAATAAACAGGAAT
AATAATACCGAATATAAAAATTTTATAAAACCTTTTATGCAATTAATTTTTAAAAAAAAA
TAAAAAAAAATAAATATACAATTAATAAAAAAATATATATAAAAA
>Locus204v1rpkm416.69
ATTGAATCTTCAAAAAAAAAAAAAAAAAGAATACTTTAATTAGAATTAATTTTTTAAATA
AAATTCAAACTATACCAATTTTAATTAATAAAAAACTAATTTCATAAAATGGAAAGTTTA
ACTCAAGTTAATCATGCTATTGCCAAATCAGTTTCAGTTAATGCTGTTGCTGCTACTAAA
GTTGCTGGTGTCAGAATGAATAAGTCTTCCCGTGCTATTCACACGACTCCAATGACTACT
AGTGGTCTTAAGACAAATAAAAAGTCTTCCCTCCCATCTATTCAAACAAAGACCTATGCT
ACTCAAGCTTCAAGTATTACTAATGATGCCGCTGCTAAAAGTGAAATTGATGTTGAAGGT
TGGATTAAGAAACATTACACTCCATACGAAGGGGATGGTTCTTTCCTTGCTGGTCCAACT
GAAAAAA
>Locus205v1rpkm408.24
ATATAACTAAAAGTTATTAAATATAAACAAATAAAAACTTTTAAAACAAATAACTAAATA
ATAAAAAATGGCTTCTTCAGGAGTTGGTGTTAAGGACGAATGTATCAACGCTTTCCAAGA
CTTAAAGCTTGGTCGTAAGTTAAAGTACATCATCTACAAGATTTCTGACAACCTTAAGGA
AGTTGTCGTCGAAAAGACTGGTGATGAAAGTGAATACGACGATTTCGTTGCTAACCTTCC
AGAAAACGAATGTCGTTACGCTGTTTACGATTTCAACTACACCAATGATGAAGGAGGTAA
GAGAACTAAGATTGTTTTCTACACCTGGTCTCCAGATACCGCTAGAATTAAGATGAAGAT
GGTTTACGCCGCTACTAAGGAAGCCATCAAGAAGAAGCTCGATGGTATCTACGTTGAAAT
TCAATGCACTGACTTAGCTGAAGCCTCATACGAAACTGTTTTTGAAAAGGTTAACAGAAA
GTAAATTTAATAAATTACTTTTTCTTTCCAAAAATAGAATTTTTTTTAAAAAAAAAAATA
ACGAAATACATTATCTTTTTATTATCAATTAATACATAACTATTAAGCGAGAACGAAAAA
AAA
>Locus206v1rpkm405.86
AAAAATTTTTTTTCTTCACACAATTTTTTATATTAATAAAGTAAATAGTAAAAATGTCTC
AAGCTCCAGCTCAAGAAGGTCCAACCTTTAAACTTGTTCTTGTTGGTGATGGTGGTACAG
GTAAGACTACTTTCGTTAAGCGTCACTTAACTGGTGAATTCGAAAAGAAATACGTTGCCA
CTCTTGGTGTTGAAGTTCACCCACTTACTTTCCACACTAACTTTGGTCCAATTACTTTCT
CTGCTTGGGATACCGCTGGTCAAGAAAAGTTCGGTGGACTTCGTGATGGTTACTATATCC
AAGGTCAATGTGCCATTATTATGTTCGATGTTACTTCTAGAATTACTTACAAGAATGTTC
CAAACTGGCATCGTGATTTAGTCAGAGTTTGTGAAAACATTCCAATTGTTCTTTGTGGTA
ACAAAGTTGATATTAAGGAACGTAAGGTTAAGGCTAAAGCCATTACTTTCCACAGAAAGA
AGAACCTTCAATACTACGATATTAGTGCCAAATCTAACTATAATTTCGAAAAGCCATTCT
TATGGTTAGCTCGTAAATTAGTTGGTAATCCAAATCTTGACTTCGTTGCTGCTCCAGCTC
TTGCTCCACCAGAAGTCCAAGTTGATCCAACTTTAATGGATCAATACAACAAAGAACTTG
AAAACGCCGCTTCTCTTCCACTTCCAGCTGAAGAAGATGACGATTTACTTTAAACTATTC
AACACTATTTAAAATCTATATTTATTTATAGTATTCATTATTTTAGATGCATTAATTAAA
AGTAAAAACTTAAAACGAAAAAAAAAATAAGATAAAAAAAATAACAAATTAAATATTTAT
TAATAAAAAAGAACAAAATAATTAATAAACATAAAAATATTAAATTACTATTTTTGAACA
ATTCTATTTAAAT
>Locus206v2rpkm0.12_PRE
CCATTATTATGTTCGATGTTACTTCTAGAATTACTTACAAGAATGTTCCAAACTGGCATC
GTGATTTAGTCAGAGTTTGTGAAAACATTCCAATTGTTCTTTGTGGTAACAAAGTTGATA
TTAAGGAACGTAAGGTTAAGGCTAAAGCCATTACTTTCCACAGAAAGAAGAACCTTCAAT
ACTACGATATTAGTGCCAAATCTAACTATAATTTCGAAAAGCCATTCTTATGGTTAGCTC
GTAAATTAGTTGGGTAAGTAAAATAATAAATGAAAAATTAAAAAGAGTAGAGTTAATAAT
ATAACATTATTAATATATAAATTATTATTTATTTTTATAATTAAAAAGTAATCCAAATCT
TGACTTCGTTGCTGCTCCAGCT
>Locus207v1rpkm404.97
GCAAATTTTTATAATTGTTTTACAATGTGTGTTAATTTATCTTCTAAACTTGAGTGTGAG
TGTCTTTAAAGTGTTAACTATATAGTTTCTGAATTTTTATTCAGAATAAAAACTTAAAAA
AAATATATAGTTAAGTAAAAATAAAAAGAATATACTATGAAAGAAAATGTATATAAATGA
AATGTAAAATGAAAAATGTATTATTTAATGTAAAACAAAAAGTGTATTACTGTAAAAAGA
TGGATCTGCTAATAGAAAAAGCTGCTAAAAGACGAAAAAATATAATTTATTTGTAGT
>Locus208v1rpkm403.03
TTTTTTTCTTCTTTAAACAAATATAAATATAACCTTTGTAGTAGGTTTTTTTTTGTTGTT
GTTAAATTGATTTTGTTTATAAACAATCTAAAAGAAATAAAGAACTAAAACAAGTAAACA
TGGATACTATTGAAAACCACAAGCCACACATTAGACAATACCCAGATGCCAATGGTTTCT
TTGGTAAATTTGGTGGTAGTTACGTCAATGAAGAATTACAAAGAGAAATGAAAAATATTG
AAAATGCTTACAATACTATTTGCCGTAGTCAAAACTTCATTCACGAATTACGTCATATTA
GAAAGCATTTCCAAGGTCGTCCAACTCCAGTCTACTATTGTAAGAACCTTTCTGACTTAA
TTGGTGGTGCTCGTATCTACTTAAAGCGCGAAGACTTAAACCACTCTGGTGCTCACAAAC
TTAACCACTGTATGGGTGAAGCTCTTCTTGCTAAGTTCATGGGCAAGAAAAAGTTAATTG
CTGAAACTGGTGCTGGTCAACATGGTGTTGCTTTAGCTACTGCTGGTGCTTACTTTAACA
TTAAGACTGAAATTCACATGGGTGAAGTTGATATTGCTAAGGAACACCCAAATGTCGTCA
GAATGAAGATTTTAGGTGCTGATGTTGTTTCTGTTACTCGTGGTACCAAGACTCTTAAGG
ATGCTGTCGACAGTGCTTTCGAAGCTTACTTAGCTGATCCAGTTAACACTATTTATTGTA
TTGGTTCCGTTGTTGGTCCACATCCATTCCCAATGATGGTCCGTGAATTCCAAAGAGTTG
TTGGTATTGAAGCTAGAGAACAATACCAAGAAATGACTGGTGAACTTCCAGACCACGTTA
TTGCTTGCTGTGGTGGTGGTTCTAATGCTATGGGTATCTTAAGTGCTTTCATTGAAGATC
CAGTTAGATTACACATTGTTGAACCAATGGGTCGTGGTGAAAAGGTTGGTGACAACGCTG
CTTCTGTTAAGTTCGGTACTGAAGGCATCATTCACGGTTTCAACTCTATTGTCATCAAGG
ATGAAAAGGGTGAACCAGCTCCAGTTTACTCTTGCGCTAGTGGTCTTGATTACCCAGCTG
TTGGTCCAGAACATGCTTTCCTTGTTAAAGAAAAGAAGCGTTATGAAGCACACACTGTTA
CTGATATTGAATGTATTGAAGCCTTCTTCATTCTTTCTAGACTTGAAGGTATCATTCCAG
CCTTAGAATCTGCTCATGCTGTTGCTTATGCTATTAAGCTTGCCAAGGAAAGAAAGAGTG
AATCTATCTTAGTTAACTTATCTGGTAGAGGTGACAAGGATATTGATTACGTTGAACAAA
CTTGGGGTGAATACATGAAGAAATTCCCTAACTACAGCCTTTTAGAAGGTATTGACTGCT
CTGGAATTAACATCCTTTAAATGCAATGATTTATTTCTAAATCTTTACAAAAAAGTGTAA
ATCTTTTAGAAAAATAATTTGTTTTGATCTAACGAATTTTTTTTCACATCTATAAACAAA
AAATCAATTTAACTTTGGAAAATAATTATATATAACAAGAAAAAACAAACAACTTTTTTT
TTTTTTTTTACCCC
>Locus209v1rpkm396.81
ACAAAAAAAAAAAACAAAATTTTGAAATATTTATATAAAAATATTAAAAAATAAATATAT
AATTTTTTTAATATTTTTTTTACATTATATTTTTTTTTACATTCAATAGTATATTATTAA
ATATTAAATTATTTTTTATATATTATTAAAATAATAAAACAAAATGCAAGTTATTGACGT
TGCCAAGTGGATTAAGGAAAACTACACCCCATACGAAGGTGATGATTCTTTCCTTGTTAC
TGAAGCTTCCAAGAACACCAAGGAAGTTTGGGACAAATGCTGTGAACTTCGTGCTGAAGA
AATCAAGACCAGTGGTTGTCTTGATGTTGACAACAAGACTATTTCTACCGTCAACTCTCA
CGAAGCCGGTTATATTATCAAGGAAAAGGAAGACATTGTTGGTTTACAAACTGATGCCCC
ACTCAAGCGTTCCATCAAGCCATTCGGTGGTGTTCGTGTTGTTAAGAACGCTTTAAAGGC
TTACGATCGTGAAATTGACCCATCTGTTGAAGAAGTTTTCAAGTACCGTAAGACTCACAA
CGATTGTGTCTTCGATCTTTACACTCCAGAAATGAGAAAGGCTAGATCTAACGCTATTCT
TACTGGTTTACCAGATGGTTATGGTCGTGGTCGTATTATTGGTGATTACCGTCGTGTTGC
TTTATATGGTGTTGACCAATTAATTGAATGGAAGCAACAAGATAAGCTTTCTCTTGGTAT
TGAAATGAGCGAAGAAAGCATGCGTACCAGAGAAGAAGTTGCCGATCAAATTAAGGCTCT
TAATGAATTAAAGGCTCTTGCTCAAAGATATGGTTGTGATGTTTCTAAGCCAGCTACTAC
CGCTAAGGAAGCTATTCAAGCTACTTACTTTGGTTACCTTGCTAGTGTCAAGGACCAAGA
TGGTGCTGCTATGTCTTTTGGTCGTGTTGATTGTTTCTTCGATGTTTACATTGAAAACGA
TATTAAGAAGGGTCTTTTAACTGAAGCTGAAGCTCAAGATTTAATTGATCAATTAATTAT
TAAGCTTAGATTAGTTCGTCACTTACGTACCCCAGAATACAACGATTTATTCGCTGGTGA
TCCAACCTGGGTTACTATGACTGTTGGTGGTATGACCAAGGAAGGAAAGCCATTAGTTTC
TAAGACTTCTTACCGTATTCTTAACACTCTTGTTACTCTTGGTGCTGCTCCAGAACCAAA
CATTACTGTTTTATGGAACAACAAGCTCCCAACTACTTTCAAGCACTACTGTAACAAGAT
TTCTATCCAAACTTCTTCCATTCAATATGAAAACGATAACCTCATGAACGACATGTACGG
TGATGATTACTCTATTGCTTGCTGTGTTTCTCAAATGAGACTTGGTAAGGATATGCAATT
CTTCGGTGCTCGTTGTAACTTAGCTAAGCTTTTACTTTACGCTTTCAACCACGGTTACGA
TGAAAGAACCGAAAAGCAAGTTGGTCCAGACTTTGGTGACATTAAGTTAAACGAAGATGG
TTCTGTTAACTTTGAATCTGCCTGGGAAATTTACGATAAGGCTATGGATTGGATTGCCTG
CCTTTACGTTAACACTATGAATGCTATTCACTACTCTCACGACAAGTACTGTTACGAAGC
TATTCAAATGGCTTTACACGATACTAATGTCCACCGTTACATGGCTTTCGGTATTGCTGG
TTTCTCTGTTATTGTTGATTCTTTCGCTGCTATTAAGTACGCTAAGGTCTTCCCAGTTCG
TAACCCAGAAACTGGTTTAACTACTGACTTCAAGATTGAAGGTGATTTCCCAAAATTCGG
TAACGATGATGAACGTGTTGATAACTTCGCCGTTGAAATTCCAAAGATCTTCCTTGCTAA
GTTAAAGAAGTACCCAGCTTACAGAAACGCTGAACACACCTTATCTATTCTTACTATTAC
TTCTAACGTTGTTTACGGTAAGAAGACCGGTACTACTCCAGATGGTCGTAAGGCTGGTGA
AGCTTTCGCTCCAGGTTGTAACCCAATGCACGGTCGTGAAACCAACGGTGCCGTTGCTTC
TCTCAACTCTGTTAGTAAGGTTGAATATGCCTACTGTAAGGATGGTATTTCCAACACTTT
CACTTTCGTTCCAACTGTTTTAGGTAAGATCGACAATGAACGTGTTGCTAACCTTTCTGG
TTTATTAGATGGTTACTTCAGCCAAGGTGGTTTCCACTTAAATGTTAATGTCTTAGTTCG
TGAAACCTTAAAGGATGCTATGGTTCACCCAGAACTCTATCCAAACTTAACTATTCGTGT
TTCAGGTTATGCTGTTCACTTCATTCGTTTAACTCCAGACCAACAAAGAGAAGTTATTGC
CAGAACTTTCCACGAAACTCTTTAAATGAATTTCTAATAGGAAAACAAAACTCAATTTGC
CATCAAAATAATTAATCCTTTAATTAAAGGATAATTTAATTTAATGGAAAAAAGTAAACA
ATACTTTTTATTATTAGCTTTCTCATATAAATCATATAATATATAAAATAATTTAAATCA
ATAATACACAAAACAACAATATAATTTATTAGTATACAAACAGAAAAGTAATATCCCTTT
TTTTAGA
>Locus210v1rpkm394.24
TTCCAGATGTTCCAGCTGAAGAACAAGAACAATACACTGTTGATAACGAAGACGAATGTG
AATCTGGTGACGAAATTGTTCCACAAGTTCCATCTGATGACGAAGAATACTACGTCGACA
ATGAAGATGATTGCAAGTCTGGTGATGAAATTGTTATTCCAGATGTTCCAGCTGAAGAAC
AAGAACAATACACTGTTGATAACGAAGACGAATGTGAATCTGGTGACGAAATTGTTCCAC
AAGTTCCATCTGATGACGAAGAATACTACGTCGACAATGAAGATGATTGCAAGTCTGGTG
ATGAAATTGTTATTCCAGATGTTCCAGCTGAAGAACAAGAACAATACACTGTTGATAACG
AAGACGAATGTGAATCTGGTGACGAAATTGTTCCACAAGTTCCATCTGCTGAAGAACCAA
ATGCTCCAGCTGATGATGTTTTCTCAGAAAACCCATCTAACGATCAAGAATCTGAAAATG
AAGAACCAAATGTTCCATCTGCTGATGAACCAACTGTTCCATCTGTTGAAGAAGATGAAG
AACCAAATGTTCCATCTGCTGATGAACCAAATGCTCCATCTGCTGAAAACTCTGTTAACG
AAGATGAAGTTGAAGATGTTAATGATGCTCCAAAGGAAGAACCATCTGTTCCATCTGATG
AAGAAGAATATGTTGTTGATAATGAAGATGATTGTGAATCTGGTGATGAAATCATTAATG
AAAATGCCAACACTCCATCTGATGATGAAGCCAACACTCCAGCTGATGATGAAACCAACA
CTCCAGCTGATGATGAAGCCAACACTCCAGCTGATGATGAAGCCAACACTCCAGCTGATG
ATGAAGCCAACACTCCAGCTGATGATGAATTCCTTCCAGGAGAAGGTGATAAGGTTGTTT
CAGACGAAGAAGATTGTGGTACTGATGATGAAATCATCTACATTGATGATGAAGTTGAAG
AACCATCTGAAACTATTTACAGTACTATAACCATTACCGTTGAACCAACTGAAACCACTG
ATCTTGAAGAAGAACCAATTGATTTAGACGAACCAGCTGAAACTGGTAAGGTTGAAGAAA
ACAGTGATGATGATGAAATTCAAGATATTAATGAAACTCTTGAAAACGAAGAAGATTCTA
GTGATGAATTAAACTAAATTTCTTGAAAATATTTAAATAATTTAATATTTTCAGAATATT
GTTTATAAATAAAAATAAATATTTGTTTGTTTTTTTAAAAATTTTATAATAATTTTATTA
TAAAATTTAAGGGTGAAAATAGTATTTTTGTGTGTATTACATATAGAAAAAATAAGTAAT
AAATAATAATTATCAAAAATAATATTTCACTGAACATTTAACAAACAAATTAATATAATA
TATATAGAGC
>Locus211v1rpkm392.17
TGAAAAGTAGTATTCAGTTAAATATTTAATATTTAATTATTATTTATTTTATAAAATCTA
ATATATAAATCGAATAAAATGGCTAAGAAGACTGGAAAGGATAAGGCTGCTCCACAAACT
AAGGCTGAAAGAAATAAGCCAAAGTCTAAATCTGCCAAAAAGGAAGAACAAAAATTATAC
AAGCAAAAGAAAGCTGAAAAATCTAACCAAAAGAACAAGGTTTAATTTAAGCTTACAAAG
GAAACAATCTTTCAAATTAATAATTTATTGAAACTATTTTAAGAAGATGAAATAATTAAT
TTAATTATTATATAAAACTGTAGTAAAACCATAAAAATAAAATAAAAAAAAATAATTTCA
ATCAAAAA
>Locus212v1rpkm391.49
TCTTTTTTTTTTAAAACGATTAATTTTAAAAATTAAAATAAAAAAATGACTGAAAAACAA
AACCCTGAAAAAAGTATGCCTCAAAAAGATTCTCAACCATCAGAATCCCAATCACCAGAA
TATCAACCACCACCACCACCATATCAAGAATGTGAATCCCAAGAATATCAACCAAGGGAA
TTCCAACCTCAAGGATATCCACCTGAAGGTTATCAACAACCTCAAGGATATCCACCACAA
GGATATCCACCTCAAGGTTATCCACCACAAGGTTATCCACTACAAGGTTATCAACAACCT
CAAGGTTATCCACCACAAGGATATCCACCACAAGGTTATCAACAACCTCAAGGATATCCA
TCACAAGGATATCCACCACAGGGACTCCAACCACAAGAACAAGGACACCCTTCACAAGAT
TATAATTCAAGCAATAAAGAAAATGAACTTGAATATTTCAAAGATGAAAATGGTAATATC
CTAAGTATGGAAGAAGCCCAAAAAAGAGGATTGATAGGTGGTATTAATAAAAAGTTAATG
ATGGGAGGTACTCTTTTAACAAACTTTCATGATAAAAAGCTTATGAAAAAAAGTATGAAA
GAACAAAAGAAATTTATGAAGAAAAATGAGAAATTAAATAAGAAATTAATGAAGA
>Locus213v1rpkm390.98
ATTTAATATTGTTTATAATAGTTTTCTCTGGAAGAAAATCTTATAAAAAATAATTAAAAC
ATTTTAAGTGCAAGTCACAAAAAAAACATTTAAAAAACAACAAAATGAAGGCTTCTATTG
CTTTAACTGCTATTGCTGCTCTTGCCGCTAAGGCTTCCGCTGCTTGCTGGTCTCAAAACT
TAGGTTACCCATGCTGTTCTTCCTCCAACGCTAAGGTTGAATACACTGACAGTGACGGTA
ACTGGGGTATTGAAAACGGTAACTGGTGTGGTATTCCAAAGGCTCAACAAGCTTCTTGCT
GGGCTCAAGCTTTAGGTTACTCTTGCTGTAAGACTACTTCCGTTGCTGTTTACACTGACA
ACGACGGTAAGTGGGGTGTTGAAAACGGTGACTGGTGTGGTATTGTTTCTGGTTCCACTC
CAAGTACTGGTGGTAACACTAGCTACGATGACTCCAACCCAAGCATTGGTTCCCAATACA
CTCACTCTGGTAACCCATTCGCTGGTCACAAATTCTTCATTAACCCATACTACACTGCTG
AAGTTGATGCTGCCATCGCTCAAATGTCTGACTCTTCCCTTATTGCTAAGGCTGAAAAGA
TGAAGGAATACTCTAACGCTATCTGGTTAGATAACATTGAAAACATGCAAAACTGGTTAG
AAAGAAACCTTAAGTCTGCTCTTGCCGAACAAAACGCTACCGGTAAGACTGTCTTAACCG
TTTTCGTTGTTTACGATTTACCAGGTCGTGATTGTCACGCTCTTGCCTCCAATGGTGAAC
TTCTCGCTAACGATGCTGATGCCGCTCGTTACAAGTCTGAATACATTGATGTCATTGAAG
AAAAGTTAAAGACTTACATCTCTCAACCAGTTGTTCTTATTATTGAACCAGATTCTCTTG
CTAACATGGTTACTAACCTTTCCTCCACTCCAGCTTGTGCTGCTTCTGAAAAGTACTACT
TAGATGGTCACGCTTACTTAATCAAGAAGCTCGGTGTTCTTCCACACATTGCTATGTACC
TTGATATTGGTCACGCCTTCTGGTTAGGTTGGGATGACAACCGTTTAGGTGCCTCTAAGG
TTTACTCTAAGGTTATTTCTTCTGGTTCTCCAGGTAAGGTTCGTGGTTTCGCTTCCAACG
TTGCTAACTACACTCCATGGGAAGACCCAGAACTCTCTCGTGGTCCAGACACTGAATGGA
ACTCTTGCCCAGATGAAAAGAGATACATTGAAGCTATGTACAAGGACTTTACTTCTGCTG
GTATCAAGTCTGTTTACTTCATTGAAGATACCTCTCGTAATGGTGTCAAGAACGACCGTT
TCCACCCAGGAGAATGGTGTAACCAAACCGGTTCCGGTGTTGGTGCTCGTCCACAAGCTA
ACCCAATTTCCGGTATGGATTACCTTGATGCTTTCTACTGGGTTAAGCCATACGGTGAAT
CTGATGGTACCTCTGATGAAAGTGCTAAGCGTTACGATGGTTACTGTGGTCACAGAACCG
CCATGAAGCCAGCTCCAGAAGCCGGTCAATGGTTCCAAGCCTTCTTCGAAGAAGGTATTA
AGAATGCCAACCCACCACTCTAAATTAATTAATTTAGACAAAACAGTACTTAAAACTATT
TTAGAATTATTTTTTATTTGTATCTTAAAAATGAAGATAAAACAATTAAAATTTTAATTA
TTTATAAAAATATAATTAATTAAAAATAAATTTAAAATAAAAAGTAATAAAATAAAGTAA
TAAAATAAAAAATAAAATAAAAGTGAGAAATTTTAAAATAAAA
>Locus213v2rpkm289.64
CATCGCTCAAATGTCTGACTCTTCCCTTATTGCTAAGGCTGAAAAGATGAAGGAATACTC
TAACGCTATCTGGTTAGATAACATTGAAAACATGCAAAACTGGTTAGAAAGAAACCTTAA
GTCTGCTCTTGCCGAACAAAACGCTACCGGTAAGACTGTCTTAACCGTTTTCGTTGTTTA
CGATTTACCAGGTCGTGATTGTCACGCTCTTGCCTCCAATGGTGAACTTCTCGCTAACGA
TGCTGATGCCGCTCGTTACAAGTCTGAATACATTGATGTCATTGAAGAAAAGTTAAAGAC
TTACATCTCTCAACCAGTTGTTCTTATTATTGAACCAGATTCTCTTGCTAACATGGTTAC
TAACCTTTCCTCCACTCCAGCTTGTGCTGCTTCTGAAAAGTACTACTTAGATGGTCACGC
TTACTTAATCAAGAAGCTCGGTGTTCTTCCACACATTGCTATGTACCTTGATATTGGTCA
CGCTTTCTGGTTAGGTTGGGATGATAACCGTTTAGGTGCCGGTAAGGTTTACTCTAAGGT
TATTTCCTCTGGTTCTCCAGGTCAAGTTCGTGGTTTCGCTTCCAACGTTGCTAACTACAC
TCCATGGGAAGACCCAGAACTCTCTCGTGGTCCAGACACTGAATGGAACTCTTGCCCAGA
TGAAAAGAGATACATTGAAGCTATGTACAAGGACTTTACTTCTGCTGGTATCAAGTCTGT
TTACTTCATTGAAGATACCTCTCGTAATGGTGTCAAGAACGACCGTTTCCACCCAGGTGA
ATGGTGTAACCAAACCGGTTCCGGTGTTGGTGCTCGTCCACAAGCTAACCCAATTTCCGG
TATGGATTACCTTGATGCTTTCTACTGGGTTAAGCCATACGGTGAATCTGATGGTACCTC
TGATGAAAGTGCTAAGCGTTACGATGGTTACTGTGGTCACAGAACCGCCATGAAGCCAGC
TCCAGAAGCCGGTCAATGGTTCCAAGCCTTCTTCGAAGAAGGTATTAAGAATGCCAACCC
ACCACTCTAAATTAATTAATTTAGACAAAACAGTACTTAAAACTATTTTAGAATTATTTT
TTATTTGTATCTTAAAAATGAAGATAAAACAATTAAAATTTTAATTATTTATAAAAATAT
AATTAATTAAAAATAAATTTAAAATAAAAAGTAATAAAATAAAGTAATAAAATAAAAAAT
AAAATAAAAGTGAGAAATTTTAAAATAAAAGAATATAAAAGTGAGAAA
>Locus214v1rpkm387.99
TTTAAAAAAAAATTGAATAATAAAATTAATAAAAAAAAAATAGTTTGATACTATTTCAAA
TCTAAATAAAAATAATAAAACAACTTTATATAAAATATTAAATTGTATTTAATATTAATT
AAATAAAAAAATGAGATCCTACGCTTTATTATCTTTAGTTGCTAGTGCTTTAACTGGTAA
GGTTTTAGCTGATTGTTTCTCTACAAAGTTAGGTTACCCATGCTGTACTTCAACTACTCA
AGTTGTTTACACTGATAATGATGGTAACTGGGGTGTTGAAAACAACGACTGGTGTGGATT
AAACAGTTGCTGGGCTAACGCTTTAGGTTACCCATGTTGTACTTCAACTACTCAAGTTGT
TTTCACCGATAATGATGGTAACTGGGGTGTTGAAAACAACGACTGGTGTGGTTTAACTAA
CAACGGTCAACAAGTTTCAAAGACCACTACTACTATTAAGAAGACCACCACCACCACTCA
AAAACCACAACAAACTCAAAATGTTGTTGATTGCTCAGGTAAGACCCTTAAGAGCAACAC
TAACCTTACTATTAACGGTCGTAAGGTTATTGTTAAATTCCCAAACGGCTACAAGGGTGA
TAAGGCCGTCCCACTTCTTATCAATTACCACCCAATTATGGGTAGTGCCTCCCAATGGGA
AGGTGGTTCTCAAACTGCCAAGGCTGCCCTTAACGATGGTGCCATTGTTGCTTTCATGGA
TGGTGCTCAAGGTCCAATGGGTCAAGCTTGGAACGTCGGTCCATGTTGTACTGATGCTGA
TGATGTTACCTACACTCGTAACTTCATTAAGGAAATTACCCAAAAGGCTTGTGTTGATCC
AAAGCGTATCTACGCTGCTGGTTTCTCCATGGGTGGTGGTATGTCTAACTATGCTGGTTG
TTACCTCTCTGATGTTATTGCTGCTGCTGCTCCATCTGCTTTCGATCTTGCCAAGGAAAT
TGTTGACTCTGGTAAGTGTAAGCCATCTCGTCCATTCCCAATCCTTAACTTCCGTGGTAC
TTCTGATAACGTTGTTATGTACAATGGTGGTCTTTCTCAAGTTGTTCCAGGTAAGCCAAT
TACTTTCATGGGTGCTAAGAACAACCTTAAGGAATGGGCTAAAATGAACGGTTGTACCGG
TTCTCCAAAGAGCAATACTCCAGGAAACAACTGTGAAATGTACGAAAACTGTAACGGTGG
TGTTAAGGTCGGTCTTTGCACCATTAACGGTGGTGGTCACAGTGAAGGTGATGGTAAGAT
GGGATGGGATTTCTTAAAGCAATTCACACTCTAAATTTAATAATTTTATTATTCATTAAT
AGAATTTCCCATAATAGTTGATCACTGTTTTTTTTTAACTTGATAAATCAAATAAAAAAA
AAAATAATTTCATCCTTTAAAAAAGGAAACTATAAAAAAATTTTTTTTATTTATTTCATA
ATAAAAATAAGTGTTTCATCTTTTTGTATATTATTTTACCTTTATGTATAAATTAACATT
GTAAAAAAATATAAAAAAAATCATAAAGAATAAATATTATTCTTTAAAAACAAACAAACA
AAAAATAAATAAAA
>Locus215v1rpkm385.35
GATTTCATCAACTATTTTAATATTATTAGTATCATTAAAATTACATAAATATATACTTTT
TTTTTTATTATTATCTTCATAATTATTACTCATATCTTAAAACTATCATTCATAATTATT
TTTCGAAAAATGTTTTTAAAAAATAAAATCACTATTCTCTACCTTTTTTCACTTTTATTT
ATGGTTTTTGCCAATGGTAAAAAACTAAATGCTTGTGATAAAATTTTGAAATTGAGAGGT
ATTGAAAGTTGTACTCCTGGTGTCGATGGTTCTGTTGAAAAGATATATATCATATCATCA
AAGTTAAATCAAAATTCTATTGATAAACTTAGTAAATATGATATTAAGGACATCTCTGTT
AGAGTAACTACCTTTGCTAAGAACCTTAACCTTGAACCAATTGGAAATATTACTAATCTT
AGTTCAATTGATCTTAGATTAGATGGAATTGAAGAAGCTCCAGAAAATTTCATTAAATAT
TTCAAAAATGCTAGATATGTATATTTATACTATCTTGTATTAAATCAAAAAACAATTGAA
GAAATCTCAGCTTTAACTGAAACTAAGAAATTATCATTTAACAAATGCACTTTCGAACAA
ACTCTTGATTACAGTCCATTAAAGAAATTAACTAAGCTTGAAGTATTAGAAATGGATGAA
TATTTACTTCAAAATAAAAAGGAAAATGTTATTGCAGAAATTCCAGAATTTGTTTTTGAA
TTAAAGAGTTTAAAGGAACTTATTGTTACTAGTAGTGATATTAGAAAGATTCCAGAAAAA
TTATCAAATCTTAAAAATCTTGAAGTTCTTGATTTAAATGATAATGATATTGATGATGTT
ATCCCAGAATCTTTAAACACATTACCAGAACTTAGAGAAATTGATTTTACAGATAATATA
AATGTTAAAGGTAAAACTTTAACCAATCCTAAACTTACTAGTTGTAAGTATGACTCTGCC
TTTACTTTATGTGAAGCTAAAGAAATGGAATGTTTAAAGGAATTCAACTTTAAAAAATGT
TCTGATTTGAATGATCATTACACTACTAATGGTCAATGTGGTAATGGTAATGGTAAATGT
AAACCTGGTTATTGTTGTAGTAAAGATGGCTGGTGTGGTAAAACCGAATCTCACTGCTCT
GTTAGAAAAGGCTGTCAATATCAATTTGGTACTTGTAATGATGAACCAAATCAAGAATCA
AAAAATGGTAGATGTGGTGAAGGATTTGGAAAATGCCCAAAAGGCCAATGTTGTGGTAAA
GATGGTTACTGTGGTGTAACTGATAAACATTGCTTATCTAACCTTGGTTGTCAAAGTGAA
TTTGGTGACTGTCATTCAAATAATTTAAGTGTCGATGGTAGATGCGGTGTTGAAAATGGA
GCAAGATGTCCAGAAGGTCAATGTTGTAGTAAACATGGCTGGTGTGGTAAGGGTAGTAAT
TACTGTGATGCCGGTTGTCAACTTTTATATGGTGATTGTAATAAAAGTAAAGTTTGAAGT
TAAAAAAAAAAGTATAGTAAATCTAATGAAACTTTTAATAAGAAAAAAAATTTAAAATAA
ACAAAACAAAATAAATATAAAAAAAAGAATTCAAATGAAAATGAAATCTAAGGTATTATA
ATCCAAACATTTGAATCATTAATATCTTATGTAAAAAAAAATAATTCACCCTTGACTGTA
ATAATATATAGTAAAGGAAGAAATATTAAATAGAAAATAAAAAAAAAATCAGCATAGTCT
TAATAAGATATAATTGTACTTTGAAAAAAAAAAAGAATTTTTATTTTCTATACGCTATAT
GTATATTATAAAAACATTGTATTATTATTATATGACTTGAATATAATATAATACAAAGGA
TTATTTTATAATTACATGCAATTACAACATTTATTTATAAGAACAATCAAATATATTAAA
TATATTTATATTTTTTTTGCTACTCATGTTATATTTTAAACATTATATTATTATCAAATT
AAAATTTTCTATTTATTAGAAAATATATTTGAGCTCATTATATTGCTTAAATGTTATTTT
CATTTAAGCAACTATTCAATATTATGCATAATTAAAGAAATAATCATTTTATATTAATAC
TTTAAAATATCCATTAAACATATATTTTGTTAATATTTATATTAATATAGTTTTTTTTAA
TATGACTATATTAAAAAACTAATATTATTATAAATCATTTGAAATAAAGAATCAAATAAG
AAGAA
>Locus216v1rpkm382.85
AAAATAAAGAATACGGTTCATTAATTAAATCAATAACACATGATTTAAATATTAAAATTC
GTAACCCAGAAGAAGGCGAAACAACTGAAGAATATTTAAAATATTTAATTTATCAATTTG
ATAAAGATATTGATTTTTCTCATAGTATAGAAGAAATAATTTTATCTCTTGATAAAAAAC
ATATAGAAACGGTTAAAAATTTATATAATGCTGCTAAAATAGTAGAATTATTCAAAAGCA
TTAAATATGATTATAATAAAGAATGGCTTATGAAAGATGTTGATGAAATGAAAAACTCAT
ACTGGAAA
>Locus217v1rpkm379.26
GTTTATTACTAATTTATAAATAGATATTAAAAATTAAATATATAAAATGAGCGCTCCAAA
TAACGGTCTTCCATACCCAAGAGATTACTACGATGATATTGTAACTGAAGGTGGTCCAGA
AACTGTTAAAATTAACAATGTTCCAGCTAACGACAATGAAGCTACTAACACTTACCAAGC
TAACCCAAATGAAGTTGTTACTGAATCTGGTCCATATGAACCAAAGAAGTAAAGTTTATA
TGTTAATACTACAGCTTTAGGTCATGAAATAAAAATATAAGAATACATTCTAATTATACA
TAAATAGCTTATCACTTATAAACTTTGTAAATATCATCAATAAATATATATAAACGTAAA
AAGCATTTTTCATAATTAAATAACAAAAAAAATACAAAAATATGATTTTATATAAAATAA
AAATATTTTTTATAAATTAAAATCATTATCTACATTTTAATAACATAATATTAATCTTAA
TAAAAAAAA
>Locus218v1rpkm377.97
CTCATATATTTATTATTATTTTATTTTTATAATAAATTCTTAAAATTTACTATTTGATTT
TTATTGAATAAAATAAGTTTTTTTTTATAAAAAAAATTTTATTAAAAAAATAATTTTTTA
ATAGGATAACTCTGGAAGTTATACTTATTTTACTCAAGATAAAAAAAATATAAATAAATA
ACAGGATTATTTGGATAATAAATTTTAAGAAAAAATAAATAAAAAAAAAAAGAAGCATTT
AATTAAAATAAAAACAAAAAATAATAATTTAATAGTATTCAATAAAATAAAAATATGAGA
TTATATCAAAAATTAATAGCCGTATGTGCTTTTGTAGCACCTATGGTTAATGCTTTTGAA
ATTAAAACCCGTTTATGGTCTGAATCAGAAGATTTAGCTAAAGCTTTTGTTGAAGAAATG
ACTTTAGATGAAAAGATTAACATGGTTACTGGTTCTGAAAATAGTTTTGGTCCATGTGTT
GGTTACATTCCTCCAATTGAAAGATTAGGTTTCAAAGGTTTATGTTTACAAGATGGTCCA
GCTGGTGTTCGTTCTGCTAAACATTCAACCACTTTCCCATCTGGTTTAAATATTGCTTCT
ACTTTTGATCAAAATCTTATGAAGAAACTTGGTGTTGCTCTTGGTGAAGAATGCAGAGCT
AAGGGTGTTAACGTTATTTTAGGTCCAGCTATGAACATGTACCGTTCTCCAGCTGCTGGT
AGAAACTGGGAAGGTTATGGTGAAGATACTTTCCTCGCTACTGTTGCTTCAAAGAATGTT
GTTGCTGGTATTCAAAGTCAAGGTGTTTTTGCTACTGCTAAGCACTTTGCTGGTAATGAA
CAAGAATACAAGCGTGAATCTTCTAACTCTATTATTGATGAACGTGTTTTACAAGAAGTT
TACTTCCCACCATTTAAGGCTGCTGTTGTTTCTGGTGCTGGTGCTTTTATGTCAGCTTAT
AATGATCTTAATGGTATTCCATCTGCTAACAACACTTATCTTTTAAACCAAGTTTTAAAG
AAGCAATTTAAATTCCACGGTTTTGTCACTAGTGACTGGTGGGGTACTAAGGATAAGTAT
GAAATTACTAATGGTTTAGATGTTAATATGCCAGGTGGTAAGCAATGGGGTCCAACTGAA
AAAGAAAGTTACTGGGGAGAAGAACTCAAGGCTGCTATTGAAAGCGAAGAAATTGATATT
TCTTATCTTGATGAAGCTTGTGAACGTATTTTAACTATGATGTACAAATACAAGCAAATG
GATGATTTCCCAGAACTTAATCTTGATGCTGATGGTACTGAAGGTCACACTGAACTTGTT
CGTGAAGCTGCTGCTGCTTCTGTTGTTCTTTTAAAGAACGATAAGGATATTTTACCAATT
TCTGGTAAGAAATACGGTAAGATTGCTATTATTGGTGACGGTGCTCTTCCAACCAAGTTA
TGTACTGATAATGGTTGTACTCAAGGTAAGATGTCTGGTGTTGTTGCTTTAGGTTGGGGT
TCAGGTACTACTAATATGGAAGATATTAGTGATCCACTTTCAGCTCTTACTGAACGTGCT
GAAAAGGATGGTATTACAGTTACTAGTTTTACTGATGATGATGAAGATACTGAAAAGGCA
GCTCAAGTTGCTTCTGATGCTGATCTTGCTATTGTTGTTGTTACTGCCAATTCTGGTGAA
GGTTATTTAACTGTTGAAGGTAACAGTGGTGACAGAAAGAATCTTGATTTATGGCATAAT
GGTAATGAATTAGTTGCCGCAGTTGCTGCAGCCAATCCAAATACTGTTGTTGTTATCTAT
TCTCCAGGTGTTGTTAACTTACCATTTATTGACGATGTTGATGGTTTAGTTTACGCTGGT
ATGCCAGGTAAGGAAGCTGGTCATGGTCTTGCTGATATTTTATTCCATGATGTTTCACCA
TCTGGTAAATTACCATTCACTTGGGGTAAGAAGCGCGAAGATTACTGTTGTGATGTTGTC
TACGGTAATGATAAAATTATTGATGTTCCATACACTGAAGGTTTCTACCTTGGTTACAAG
TGGTTCGATAAGGAAAAGATTGAACCACACTTCTCATTCGGTCACGGTCTTACTTATGCT
AAATTCAAGATTCACGATGATGCTTTCAGTTACTGGAACATTCAAACTCAACGTCTTCTT
AACCTTATTAACGGTATTTCCACTACTTTCACTATTGAAAACACTAGTGACTTTGGTGGT
TACATTACACCAGAAGTTTATCTTACCATGCCAACTGTTGAAGCTGATCCACGTATTGGT
GTTTACCCAGAACTTAACTTCAAGAACTTCACCAAGATTTATCTTGAAGCTGGTGAAAAG
AGAAAGGTTAACCTTCTTGTAGCCTATGCTGATACTCAATACTTCAACACTACCAAGAAT
GAATGGCAAACAACTATTGATGGTACATACAAGGTTCATGTTGGTTTCTCACACGATGAT
ATTGTCTTTACCACTGAAATTGAAAACCTTAACAAGACTCCACCACCACCAGAAAGATAC
TGTTTCGCCAAGTCTGATGGTTACGAATGTTGTTTCGATAATGAAGTTGTTTATGAAGAT
GAAAGTGGTAAATGGGGTATTAATGAAAAGGGAGAATGGTGTGGTGTTGAACAACCAAGA
TGGACTGCACCACCAGAAACCACTACTACCTTCACTTATCCAGAACCAACTATCTTTGGT
AATCCACACAACATTTATGATGATGCTGAAGAATTCTACGTTTTCCCAGACTACCAAAAG
CAAATCAAGAGTTCATACGACAAGTTAATTGCTGAAGGAGAAAATGAAGTTGCCGAAATT
GTTGCTAAGGTTGCTAGATACCCAACTCCAACTTGGTTAGCTAGTACTGATTCCGTCAAG
CTTGTTCCAAAGGTTTTAGCACAAGTTACCGAACAAATGAAGAAGACCGGTAAGAAGGTT
TTAACTTCCTTCATTATCTACAATTTACCAAACAGAGATTGTTCTGCTCAAGCCTCCAGA
GGTGAATTAGGTATTGAACATCTTGGTAAGTACAAGGAATGGATTGATGAAATTGCAGGA
TACTTTGCAGCTCACGAAGGACCAATTGTTGCTATTGTTGAACCAGATGCCATGGGTAAC
ATGGTTAGTCACAATGATAATCCAGTTTGTGAAGAAGCATTCGATACTCAAATGGAAGCT
CTTGTCTATGCCATTACTAAGCTTAACATGAAGAATGTTGGTGTTTACATGGATCTTGCA
CAAGTTGGATGGTTAGGTTGGAGTGGTAACATGCGTTTCCTTATTCCAATTCTTGAACAA
CTCTTAAACAAGGTTGGTACTGGAGTTTTACGTGGTTTCTCATCTAACATTTCCAACACT
CAACCATTAGTTAGACCAGAAACTCTTGATGTTACTTTAGCCGGTAACCCAAGTCAAAGT
GAATACGAATACAGTTTGAATGTCAGAGAAGAATTAAAGAAGATTGGTATGGTTGACTTT
GGATGGGTTGTTGATACTTCACGTAATGGTGTATCTAACATTAAGACCAAGGGAGAATAC
TGGTGTAACATTAAGGGATCCGGTATTGGTAGAAGACCAGAAGCCAATCCAGCAGATCTT
CCAGGACTTGATGCTGTTTACTGGTTCAAGCCACCAGGTGAATCTGATGGTAGTGACAAC
AAGAACATTATTGGTTATGATCCAGTTTGTGCTAGTGAAGACTCACTTACTGATTCACCA
AGAGCTGGTCAATGGTTCCACAAGCAAATTGTTGAATTAGCCGTCAACGCCAATCCATCC
TTTGCTGATGAACCACCATTTGAATTCCCAGACTTTGATGAACCAGCCCAACCAACCACC
ACCACCACAGCTGTTGCCGAACCAACCAGTACTACTGAACCATCTGGTTGTTGGGCCGAA
GCTCTTGGTTACAAGTGTTGTTCAGCTGGTAACTACATGGTTCTTCTTACAGATGAAAGT
GGAGCCTGGGGTGCCGAAAATGGAGAATGGTGTGGTATTGTTAAGGATGCTGAAGATACT
TGTTGGTCTCGTCCATTAGGTTATGAATGTTGTGAAACCTGTTCCTACATTGTTCTTAGT
GATGCTGATGGTGATTGGGGTGTTAACTCCCAAGGATACTGGTGTGGTATTCCAACTTCA
TGCAACTAAATAAGTTTATATAAAAATATTTTTATTTTATAAATTATATATACATACAAA
AATAGAAATATATATGAAATTGGAAAGAAAAAAAAATTTAGAATATGAAAATATAAAAAC
ATTAAATTTAAAAGAGTAAAAGTATAAATTAAAAAAATAT
>Locus218v2rpkm8.96_PRE
TTTATTATTCTTTTTATATTTCATAATAAATTCTTAAAATCTTATTTTTTTATATTTTAT
TAGAAAAATAATTTTTTAATAGGATAACTCTGGTAGTTATACTTATTTTTTATCAATAAA
ATAAATAACCGGATTATTTAAAGAATAAATTTTAAGAATAAAATAAATAAATAAAAATAT
ATATGAAGTAAAATTAAAAATTTAGAATAAAGAGAGAAAAAAAAAAGGATTATTTAAGTT
TTAAAAAAATAAAATAAAATGAGATTATATCAAAAATTATTAGCCGTATGTGCTATTGCA
GCACCTATGGTTAATGCTTTCCAAATTAAAACTCGTTTATGGTCTGAATCAGAAGATTTA
GCCAAAGCCTTCGTTGAAGAAATGACTTTAGATGAAAAGATCAATATGGTTACTGGTACT
GGTAATAGTTTTGGTCCATGTGTTGGTTACATTCCTCCAATCGAAAGATTAGGTTTTAAG
GGTGTATGCTTACAAGATGGTCCAGCTGGTGTTCGTTCCGCTAAGCATTCAACCACTTTC
CCATCTGGTTTAAATGTTGCTGCTACTTTTGATCAAAATCTTATGAAAGATATTGGTGTT
GCTCTTGGTGAAGAATGCAGAGCTAAGGGTGTCAATGTTCTTTTAGGTCCAGCTATGAAT
ATGTACCGTTCTCCAGCTGCTGGTAGAAACTGGGAAGGTTATGGTGAAGATACTTTCCTT
GCTACTGTTGCTTCAAAGAATGTTGTTGCTGGTATTCAAAGTCAAGGTGTTCTTGCTACT
GCTAAGCACTTTGTTGGTAATGAACAAGAAACCAGACGTGAAAACTCAAATTCAGTTATT
GATGAACGTGTTTTACAAGAAGTTTACTTCCCACCATTTAAGGCTGCTGTTGTTTCTGGT
GCTGGTGCTTTTATGTCAGCTTATAATGATCTTAATGGTATTCCATCTGCAAATAACACT
TATCTTTTAAACCAAGTTTTAAAGAAGCAATTTAAATTCCACGGTTTTGTCACTAGTGAC
TGGTGGGGTACTAAGGATAAGTATGAAATTAAAAATGGTTTAGATCTTAACATGCCAGGT
GGTACTGAATGGGGAGAAAGTGTTCAAGATAGTTACTGGGGAGAAGAACTCAAGGCTGCT
ATTGAAAGCGAAGAAATTGATATTTCTTATCTTGATGAAGCTTGTGAACGTGTATTAACT
ATGTTATATAAGTACAGACAAATGGATGATTTCCCAGAAATCAATCTTGATGCTGATGGT
ACTGAAGGTCACACTGAACTTGTTCGTAAGGCTGCTGCTGCTTCTGTTGTTCTTTTAAAG
AACGATAAGGATATTTTACCAATATCTGGTAAGAAATACGGTAAGATTGCTATTATTGGT
GACGGTGCTCTTCCAACCAAGTTATGTACCGATAATGGTTGTACTCAAGGTAAGATGTCT
GGTGTTGTTGCTTTAGGTTGGGGTTCAGGTACTACTAATATGGAAGATATTAGTGATCCA
CTTTCAGCTCTTACTGAACGTGCTGAAAAGGATGGTATTACAGTTACTAGTTTTACTGAA
GATGATGAAGATACTGAAAAGGCAGCTCAAGTTGCTTCTGATGCTGATCTTGCTATTGTT
GTTGTTACTGCCAATTCTGGTGAAGGCTATTTAAGTGTTGAAGGTAATCGTGGTGACAGA
AAGAATCTTGATTTATGGCATAATGGTAATGAATTAGTTGCCGCAGTTGCTGCAGCCAAT
CCAAATACTGTTGTTGTTATCTATTCTCCAGGTGTTGTTAACTTACCATTTATTGACGAT
GTTGATGGTTTAGTTTACGCTGGTATGCCAGGTAAGGAAGCTGGTCATGGTCTTGCTGAT
ATTTTATTCCATGATGTTTCACCATCTGGTAAATTACCATTCACTTGGGGTAAGAAGCGC
GAAGATTACTGTTGTGATATTGTTAGTAACAATGATGTCTATCCAAAGATTGAATACAGT
GAAGGTTTCTACCTTGGTTACAAGTGGTTCGATAAGGAAAAGATTGAACCACACTTCTCA
TTCGGTCATGGTCTTACTTATGCTAAATTCAAGATTCACGATGATGCTTTCAGTTACTGG
AACATTCAAACTCAACGTCTTCTTAACCTTATTAACGGTATTTCCACTACTTTCACTATT
GAAAAC
>Locus219v1rpkm377.25
ACGCATTAACTATTATAATATTATTAGTCTCATTAAAATTACAAAAATATATACTTTTTT
TTATTATTTACATAATTATTACTCATATCTTATAAATTTTCATTCATAATTATCTTACCA
AAAATGTTTTTAAAAAATTTATTTACCATTCTCTGTTTCTTATCTTTTTCATCAGTTATT
TTTGCCAATGCAATAAACCAAGGTGAATGCGATGAAATTTTAAAATTGAGTGGTATTGAA
GGCTGTACTCCTAATAAAGATGGCTCTATTGACACAGTTAATATAGGTTCAACTGAATTT
ACTCAAGATTCTATTAATAAACTTAGCAAATATGATATTAGAAATATCACTATTAGAATG
ATTACCATAGCTAATGTCACTAATTTTGAACCAATTAGTAGTATTACCAACCTTCATTCA
ATTAATATAGAATCAGATGTAATCAAGCAAATTCCAAAGAATTTCATTAAATATTTAAAA
CATCTTAAATCTTTAAGAATCCTTCATATTGAGTTAAATCAAGAAATTATTGAAGAAGTT
TCAACTTTAGCTGATCTCGAAAAATTGATGTTTATTTACTGTAGTTTTGATAGTACTCTT
GATTACAACCCATTAAAGAAATTATCTAAGCTTGAATTATTAACAATGGAAGCCTATGAA
TATCATCATCATCGTTATAACAAAAGATTTACTGAAATTCCAGAATTTATTTTTGAATTA
AAGAATTTAAAACAACTTACTATTGGTGATCATGAAATTACAAAGATTCCAGAAAAATTA
TCAAACCTTAAAAAACTTGAAGTTCTTAATTTAAGTGCTAATAAGATTGATGATGTCCTC
CCAGAATCCTTAAACACATTACCAGAACTCAGAGAAATTTATCTTCAATACAATGTAAAC
ATTAAAGGTAAAACTTTAACCAATGCTAAACTTGAAAGTTGTAGATACGATGATAGCTAT
ACTTTATGTAAAGCTAAAGATATGACTTGTTTAGAAGGTTATTACTTTGAAAAATGTTCT
GATATGGATAATGAAAATTACACTACTAATGGCCAATGTGGTAATGGCAATGGCAGATGT
CCAGATGGTTTTTGCTGTAGTAAGGATGGCTGGTGTGGTAAGACTGAATCTCACTGTTCC
ATTCTTAATGGATGTCAATACCAATTTGGTACTTGCAAGGGTGAATCAAATCAAGAACCA
CAAGAACAAGAAACAAGCAATGGTAAATGTGGTAAGGGAATTGGAAAATGCCAAGAAGGT
CAATGTTGCAATAAATATGGTTACTGTGGTAAAACTGATAATCATTGTTTAGTTTCACAT
GGATGTCAATCTGAATTTGGAACTTGCCATTTAGACAAAATTAGCGTTGATGGTAAATGT
GGTCCTTTAGATGGAAGATGTCCAAATGGTCAATGCTGTAGTAAATATGGTTGGTGTGGT
AGTGGTAGTAATTACTGTGATGCCGGTTGCCAATCTTTATATGGTAAATGCAATGGAAAT
TAAGATTAAAGTAAAAGAAAGTATAGTAAATATAATGAAACTTTTAAAAAGAGAAAAAAA
TTTAAAATAAACAAAATCAAAATAAATATAAAAGAATTCAAATGGAAATAAAATATAAGA
TATTATAATTCCTTGAATCATTAATATCTTATGAAAAAAATTCTCATTAATTAAAGAAAG
AAATCTTTAATAGAAAATAGAAATCCATATAGTCATAATTAGGCATTGTATAATAATATT
TTATATAACTAAAAATGATTTTTATTTTCTATACGCTATATGTATATTATAAGAATATTG
TATTATTATTATATAGTCTTTATATAATATAATACAATAATACAATGTTATAATTACATG
CAATTACAACACTAAAGCTCATCTTATTTAAAAAATAATAGTATTAAGCATATTTATATT
TTTTTTGCTATTCATGTTATATTTTAAACATTATTATTATCAAAAAATTTCTATTCATAG
AAAAGTATATTTGAGCTAATTCTGCTAAATGTAATTTTCATATAAGCACTTATTAAATAT
TATTCATAATTAAAAAAATCATTTTATATTAATACATTATAAATATCCATTAAATATTTC
TATATTTATATTATTTTTTATAATAATATCGTTTTTACTATGACTATATTAAAAGCTAAT
ATTATTATAAAATATTTGAAATAAAAAA
>Locus220v1rpkm374.35
AGCAAGACTCTCCCAGTTTCTAGCAAGACTCTCCCAGTTTCTAGCAAGACTCTCCCAGTT
TCTAGCAAGACTCTCCCAGTTTCTAGCAAGACTCTCCCAGTTTCTAGCAAGACTCTCCCA
GTTTCCAGCAAGACTCTCCCAGTTTCCAGCAAGACTCTCCCAGTTTCCAGCAAGACTCTC
CCAGTTTCCAGCAAGACTCTCCCAGTTTCTAGCAAGACTCTCCCAGTTTCCAGCAAGACT
CTCCCAGTTTCCAGCAAGACTCTCCCAGTTTCTAGCAAGACTCTCCCAGTTTCCAGCAAG
ACCCTCCCAGTTTCCAGCAAGACCCTCCCAGTTTCCAGCAAGACCCTCCCAGTTTCCAGC
AAGACCCTCCCAGTTTCTAGCAAGACTCTCCCAGTTTCAAGCAAGACTCTCCCAGTTTCC
AGCAAGACTCTCCCAGTTTCCAGCAAGACCCTCCCAGTTTCCAGCAAGACCCTCCCAGTT
TCCAGCAAGACCCTCCCAGTTTCCAGCAAGACCCTCCCAGTTTCCAGCAAGACCCTCCCA
GTTTCCAGCAAGACCCTCCCAGTTTCTAGCAAGACTCTTCCAGTTTCTAGCAAGACTCTT
CCAGTCACTTCCAAGACTATTCCATCTTCTGGTAACTCTAGCACCTGTAAGCCAGTTACT
GTTACTGTTGTTCAAACTGTTACTGTTACTGTTAACTCTCAACCAACTAATAACAACAAC
TGGAACAACAACAACAATGGAAACTGTGCTCCAAAGTGGGCTCAATGTGGTGGTAACGGT
TTCTCCGGTCCAACTTGCTGTTCTGAAGGTTCCTGCCAACGTCTTAATGAATGGTACTCT
CAATGTCTTTAAATGAATTAGTTGAGATAAACAACTAGTTTATTGAAAGATCAAGAAAAT
AAGAATGTCTTATACAAATTTCATAAAAAAATGAGATGTATAGTCGTTCGGTTATAAATA
GAAATAGATAATAAATAATTAAAAAATGATTAAAATAATGTAAAAAAACACAAACACATA
TAAATTAATATAAAAATCAATTAACGTTGTGAAATAATGTGTAAAAAAGCATATATATTC
ACATTATAAATAAATATATATATATATAAATATAAATAAATAAAAGAAAA
>Locus221v1rpkm364.15
CAAAATAATTGTGAAAACTTTTCTTTTTGTTATTATAAACTTTTATTAATTTATAATTAA
TTATTAACAATCATAATGGAATTCGACTCCCCATACGGAAACAAATACGCTGACTTATTA
TCTAACGTCAGTAACTTCAACATTATTGAATCTACTCTTCGTGAAGGTGAACAATTTGCT
AATGCTTTCTTCACCACTGAATCTAAGATTAAGATTGCCAAGATGCTTGATGAATTTGGT
GTTGAATACCTTGAATTAACTTCACCAGCTGCTTCTGAACAATCTCGTCAAGATATCAAG
GCTATTACTAGTCTTGGTTTAAATGCTAAGATTTTAACTCACACTCGTTGTCATATGGAT
GATGCCAAGATTGCTATTGATACCGGTGTTGATGGTATTGATGTTGTTATTGGTACTTCT
TCTTACCTTAGAACTTTCTCTCACGGTAAGGATATGGAATACATTATTAAGACTGCCGGT
GAAGTTATTGAATACATTAAGAGCAAGGGTATTGAAGTTCGTTTCTCTAGTGAAGATTCC
TTCCGTTCAGACTTAGTCGATTTATTAAATCTTTACAAGACTGTTGACAAGCTTGGTGTT
AACCGTGTTGGTATTGCTGATACCGTTGGTTGTGCTAACCCACGTCAAGTTTATGAATTA
ATCCGTACTCTTCGTGGTGTTGTTTCTTGTGATATTGAATGTCACTTCCACAATGATACT
GGTTGTGCTATTGCTAACGCTTACACTGCTTTAGAAGCTGGTGCTACTCACATTGATACC
TCTATTTTAGGTATTGGTGAAAGAAATGGTATTACTCCATTAGGTGGTTTCGTTGCTAAG
ATGTATGTTGCTGATAAGAGATATGTCTCAAGCAAGTACAAGCTTGAAATGTTACGTGAA
ATCGATAACGTCATTGCTAATGAAGTTGAAATTGGTGTTCCATTCAATAACTACATTACT
GGTTTCTGTGCTTTCACTCACAAGGCTGGTATTCACGCTAAGGCTATCTTAAATAACCCA
TCTACTTACGAAATTATTAGACCAGAAGATTTCGGTATGACTCGTTACGTTTCTATTGGT
CACCGTCTTACTGGTTGGAACGCTGTTAAGGACAGAGTTGAACAATTAGATTTAGTTATG
ACTGATGAAGAAATTAAGGCTGTCACTCAAAAGATTAAGACTTTAGCTGATATTAAGCCA
TTAGGTATTGAAGAAGTTGATACCTTATTACGTGACTACCACAGAGAAATCTATGGAAGA
AATCAATAAATTAATAAAAACAACATGAAATTAAAAAGAAATAGAAAAAAATATATATTG
GAAAAATTTTAGAATAAAAAGAAAAAAAAATCGAAATTGAGAAGAAAAATTAAAATATAT
ATTTTATTCTATTTATAACAAGAAAAAAA
>Locus222v1rpkm360.96
AAAAAAAAAAAAAAAGTCATTCTCAGGAAAGATAATAAATATATATATATTAATAATAAA
ATAATATTATTATTTTAAATTTAAAAAAGAAATTTTAAAATTAACATTTTCATTAAACAG
AAAAAATAATTAATATAACTGAAAAAAAAGAGAAAAAATATTATTGAAATTAAATTAAAG
GAAATGAAATTATTTTATTTTATTACTTTATTTACTTATATAGTAGCAACTAGTTTAGTT
GCTGCTGATATTACTTTAACTGCTGGTCCAGTTTCTTGCAATTACAAAAATAAAGATTTA
GATGATGAATACAATCCAAATTCTGATGTAAGTATTAAATGTAATGGTAATTCTTGTACT
GTTAATGGTTCAGGTGCTACTGCTTCAAGTGGTAAGGTTACCATTACTTCTGCTGGTACC
TACATTGTTCAAGGTTCACTCAATGGACAAGTTCTTATTGAAGCTACTAAAGAAGATTTT
ATTCATCTTGTATTAAACAGTGTAACTATTAAGAGTACCAATGGTCCAGCTATTTATGGT
ACTGCTGCTAGTAAGGTTGTCATTACTCTTGTTGGTGACAATACTCTTTCTGACTCTAAT
AATTATTCTGCTGTAAATGGGGAACCAGATGCTTGTATATTCATTGATTCTGATGTTTCT
ATTAATGGTTCAGGTAGTATTAATGTTACTGGTAATTACAATGATGCCATCAGATGTAAA
AAGGATTTAAAATTAATTAGTGGTAAAATTACTATTCCAAAAGCTACTCAAAGAGGTATT
AAAGCTAAAAACTCCATTTGTATTTTAGATGCTGATATCGATATTACTTCCCAAAATAGT
GCTATCAAGGTTACTAAAGATGATGATCCAGAAAAGGGATTTGTCGTTATTGATGGTGGA
AAAATTAATATTTCTACTGGAAAGGATGCTATTCATGCCGAAACTCATCTTACTATTCGT
GATGGTTATATTAACGTAAAAAAATGTGAAGAAGGTATTGAAGGTCAAATGGTTGATATT
CTTGGAGGTGAAATCCATGTTTTCGCTTACAATGATGCTATTAATGCTGGTAAGATTGGT
TCTGGAGATAAGAGTGCTAATCCATTTGCTGACTTTGGTGCTGGTAATGATGGTAGTGTT
TATATTAACATTGTTGGAGGTAAAGTTTATGTCGATGCTGAAGGTTCAGATATTGATGGT
ATTGATGCAAACGGTGTTCTTTACATTGGTGGAAACGCCGAAGTTTATTCTAGTGTAAAT
AAGGGTACTATCTATGGTTTCTATGCCGCTCTCGATGCCGATGGTGCTAATTCCATTTGT
CCAGGTGCTACTGTTGTAGCTCTTGGTACTTCTGGTGGTAATGGTGGTTTCTTTAAGCGT
GATGGCCGTAAAGAAAAGCGTCAATGGAATAATGGTGGTTGGAACATGGGTGGTAACAAT
AATAATGGTGGCTGGAATAATGGTGGTAATAACAATAACAACGGTGGATGGAATATGGGT
AACAATGGTGGATGGAATAATGGAGGTTTCGGTGGCGGCTTTGGAGGTATGATGGGTGCT
GAATCAGGTTTAGTATACCAACCATACATTCAAACTAGTGTAACTGCTCAACAAGCCAAT
GCTAAACTCGTTGTTACTGACAGTAGTAACAATGTCATTATTTCTTATGTCCCAAGAAAT
CCATATGCTGCTCTTTTAATTACTTCACCAAAGATGGTTGCTGGTGAAACCTATACTATT
AAGGCCGGTAATTCATCAACTACTGCTAAGGCTTCTTCTCCAGCTACTGGAAATGTTACT
CCACCATCTGTAACTACTCCACCACCAGTTACTAAGGTTACTAAAACCAGTGGATCAAAG
CAAACTAACAGTAGTACAAGCTCTTGTTCTGCATCTATTATTAAGAGTGGATATAAATGT
TGCTCAGCTTCTTGTGAAGTTATTTACACAGATTCCGATGGTACTTGGGGTGTTGAAAAC
AATGAATGGTGTGGATGTGGTGGAGGAAGCAGTAATGCTACTGCACCAACTTGTTCCTCA
TCAATTACATCTCAAGGTTACAAATGTTGCAGTTCTTCAAACTGTGATGTTTATTACAAC
GACGAAAGCGGAAAATGGGGTATTGAAAACGGTAATTGGTGTGGTATTACAAGCAATTGT
TAAAACTTTATCCAATTATTTTTAAAGTTTTAAATATGTATATATTTATATAATAAATAT
GTAATATAACAATTTTTTTTTAATAGGATTATACTTTTTTAAAATAAAAAGACAATAATC
GACGAAAAATAATAATAATAATAATCATTAAAAAAAATTAATAATAAATAAAATTGTAAA
AAAAGTGTAAATTTAATAAAAA
>Locus223v1rpkm359.34
GCCTTATAAAAATACACGCGATATTAGTGACATTGCTTTCGGAACGAAAATTTCTAATCA
AAAGCCACCATTATTATTGGAGCGTATTTATACGAATTTAGAAAATACAGTAACTTCTTT
TCAGCGACCATTAAATCATCATTTAGATAGATGGTTAAATAATGGAATATTTTTGTGCAA
CTTTTGCTTTACTCGAACTATTGCTGATCCATTACCCTATCATTATCATTTATTGTGGGA
GTCTTTTATTAACAATCTAGTACAATATATTTCAAATGACCATCCTGTTGTTTTTATGCT
CTTTGGTGCAAAGGCTATTTCAGTTCGAAAGTCTATCAACGAAATTAAATCATCGGTTGT
GGAGGTTCCACATCCTATTTATGAATATAATGAATTTAAAAAATCAAAGTGTTTTTGCAA
AGCTCGTGAACTTGCTTGTGAGTTAGGATTTACTATTAAGTGGTGAACCAATAATTAAAT
TAATAGCAACCT
>Locus224v1rpkm355.99
AAGTAAATAAAACTTTTTACACATTTTTTTAATATTATATAAATAAAAACTAATAGTCAA
TATGTACAATCAAGGTTTCGGTAATCAAGGTTTCGGAGGCCCACACGGAGGTCCAGGTGG
TTTCAGAGGCCCACACGGAGGTCCAGGTGGTTTCGGTGGTCCACACGGTGGTCCAGGTGG
TTTCGGCGGTCCACAAGGTGGATTTGGAGGTCCACAAGGAGGTTTCGGAGGCCCACAAGG
TGGTTTCGGAGGCCCACAAGGTGGTTTCGGCGGTCCACAAGGTGGTTACGGTGGTCAAGG
ACAATTCCAACAACAACAATTCAACAACCAAAACGATGATGATGAATGGGAATATGTTAC
TGATGATGATGGTGACTACATTGAAGATGAAAATGGTAACATCATGACTCCACAAGAAGC
CGAACAAAGAGGACTTGTTACAAAGTCTGATGGTACTACTGACCGTGGTCTTGGTAAGAA
TCTTTTAATTGGTGGTGCTATTCTTGGTGGTTTATGGATCATGAACAAGCAACTTAAGAA
GAAGAAGAGAGTTAAGAAGGCTAACCCAGACAATGTTCCATACAAGTGGGTTGCTTTCAA
TGGTACCCTCCCAGCTAATGCTGTTTCCTTAAAGAACTCTCTTGGTAAGACTTTTGTTGT
CGCTCGTGGTAACCACAAGAATGGACTTCTTTGCGGTTATGCTGATGCTAAGAACAAGCA
CATGTACACTTGTTTCGATGGTAAGGAAGTCGTTATTGATAAATACGAAGTTTTAACTTG
TCCAGCCAATAGACTTCAATGGGTAAAGTGCACTAACCCAGCTACCATTGGTGCTAAGGC
CGTCATTGGTGGTTATGAAAGCAATGGACAAGAAATTTTCGTTACCAAATGCAAGCGTGA
TACTGTTGATTACTTCGGTAAGACCAACAAGAAAGACTACTGTGCATACTATGGTTTTGA
TGGCAAAGAATACAGAATTAATGACTTTGAAGTTTTAATGTTTAACTAAATTTGTTAATT
CAGAATTTAAAAGCCATTTAACATGATTATATACTAATAATGATCCTCTAAGATAATAAA
AAAGAAAATATTGAACTTTATATATTACGATTAAGGATTATGTATATAATGTATATAATA
TTTTTTTTAAAAAAAAAAAAAGGAATGTAAATTTCATCCTTTTAAAAAAGAAAAACTATC
AAAATGATCTAAAAAATTTAAACGTTTAAACATTTGTAAAATAAATTCAAGCGAACAATC
ATTTAAAAAAAAATACGCAAATAAAAAATTAACATTTATATAAATTATAAAATATTCAAA
>Locus225v1rpkm351.25
AGTTTCTGGAATAACGTTAAAGATGCTATCTCTAATGGTGTTAATAATATTATTCATGCC
GGAAATGATGTTGCTGTTAAATTAGGTATCGATACTGCCAAGTATGGAGCTTTCTTCTTA
AACATGAAAAAAGATGAAAATGGTGTATATCATGCTGATTTTGACTGCTGGCAACAATAC
TTTGGTTACAACAACTTCTATGATTATATGTTTGATTTAGGTACAAGTATGGCTTACAAT
AATGATGGAATGTTCTCTTACAATGGGGAAAATTACATTCTTTGGGCCTGGAAGGGTGAC
TATGTTAACCTTGGTGCTGGTGCTGAACTTGGTATCTACATGGGTGGAAAAGACAGAAGC
TCTCATTGGAAGGCTGCACCATCTCATGCTATGCCAATGACTTTAACTTTAACTCACAGA
ACTAAAGGTACTATTGTTAATCAATGGAATAACAGAGGTAATGATTCTTGGTGGATCACT
GCTTTTAACCCAAATTATAAGAATGTTAACGCCAATGATTTAACTGCTACCTTTACTGTT
AAATTCACTAATGCTGGTATGTACAGTGCTTTTGAAAAAACAAGACCAAACGGATGGAGT
TTCAATAGTAGTACTCGTACTGCTACTTTAGTTTTATAAGATATTTTATAGAATTGATAT
AAAGGGAATTAAATATCTCTACATATTCTATTAATATAATATTATACAAGGATAAAAATA
AATAATAATAAAATTATAAAAAAAATTATTAAATATAAAACATATAAATATAATCATATT
ATCATAAAACTATATTAATATTTAAACATTATATTATTAAAAAAAATTAAATTATATAAA
TTCAATTTATATATTTATTAATTATATATAATCATACTTATTAATCAATATGTATATAAA
TATATGTAATAATTATTCAATAAAAAAAAACATTTATTTATTAAATAATAAAATAATAAA
AAAAATAAAAAATTA
>Locus226v1rpkm349.40
TATTAAAGAAAACTATTAACTAAAAGAAAAAAAAACACTTTTTTTTAAAAAACTTTTATC
AAAAATGAAATTCCAATCTGTTTTATTATTAGCTTCTTTCACTGCTTTAGCTCTTGCTAA
CAGTAATGAAATCTCTGATGCTGAAGATCTCGCCCCAGCTACTAAGGATGATATTACTGC
TGATGTTCCAGCTGATGTTCCAGCTACTAATGAAGATGCTGCTGATGTAGCTTCTGAAGA
AGAAAATCCAGATGTTGACGGTATTGCTCCAGGTGATGTTGATGATACCGCTGACAATGC
TGACAATGCTGATGTCGCTGATAATGCTGATGTTGCTGATGATGCTGGTGAAGCTTCTGA
TGATTACGGAGATGATGCTGCTAATGCTGATGCTAACTCAACTGATGCTGCTGAAAATTC
AGATGATTACGGTAATGAAGAAGGTGATGATATCAAGAATGTCGATGATCTTGATGCCGG
AGACAATGCTGAAGATTCAGCTGATGATGAAGAAGGAACCGATGGTACTTTAGCTGCTGC
TGGTATTGCTGGTGCTGCTGCACTTTCATCTGCTGGTATCTTCCTTTGGGTTAAGAGATC
TAAGAAGGATTCATTAGAAAACAGTCCATTAAACATGGCCTAAGTGAAATAAACCACTTT
TAAAAAATCTTTTTTTTAGTTAGTAGTTTTTCTAAATTAGAGTTCAAAAAAAAAAAAGAA
ATAATTTAAAAAGAATATAACTAAAAGAAAAAAAATAATTTTTAAAAAATGTATAAACAA
AAAATGTAAA
>Locus227v1rpkm348.57
TCCCCATCTGCTGCTGACGTCAAGAAGATCATCAACACTATCGGTGCTGAAGTCGATGAT
GAAAAGGTTGACGCTGTTGTTGCCGCCCTTAACGGTAAGGACATTGATGAAGTTATTGCT
GACGGTTTCAGTAAGTTATCTGCTGCTCCAGTTGCTTCCGGTTCTGCTGCCTCTGGTGCC
GCTGCCTCTGGTGCCGGTGCTGCCGCTGAAGAAACCAAGGAAGAATCTGAAGAAGAAGAA
TCCGACAGTGATATGGGTTTCGGTCTTTTCGATTAGATCAATTAAAAATATGTAGAAATA
TATTTCATATTAAAATAAAAAATATAATTAAAAAATATATAATGTGAATTTATTTTTATT
TTTATTAGTTAATAAGAGTACAATATTATTAAATTATTATTTTATTATTCTGGATTATTT
TTTGTATTTATTATATTTGGGATTCCATATAATCTAAATGCTGTTCTTTGAACTTGGCAT
TTTATGAATAAATTATAGAAAAATAAATCAATC
>Locus228v1rpkm347.75
TTTTTTTAAATTTACTACCTTTTTTATAAAAAAATTAGTATATTTAATTTTTTTTAGTAA
AATAAGATGGCTACTAAGTCTGTTGATGCTTGGAACACTTGTTTAAACGTTCCACTTAAG
GAAGAAGATCCAGAAATCTACGACATCATTGAACAAGAAAAGATTAGACAATGGAGTTGT
TTAGAATTAATTGCTTCTGAAAACTTTACTTCTCAAGCTGTTATGGAAGCTAATGGTTCT
GCCTTAACTAACAAATATTCTGAAGGTCTTCCAGGTGCTCGTTACTATGGTGGTAATGAA
TACATTGATATTTTAGAAAGATTATGTCAAGAACGTGCCTTAAAGGCTTTCGATTTAGAT
CCAACTAAGTGGGGTGTTAACGTTCAACCATACTCTGGTTCTACTGCTAACTTCGCTGCT
GTTATGTCAGTCTTAGAACCACACGAAAGACTTATGGGTCTTGACCTTCCATCTGGTGGT
CACTTATCTCACGGTTATGCTACTCCAAAGAAGAAGATTACTTCTTCTGCTGTTGTCTGG
GATTCTATGCCATACCGTGTTGACCCAGCTACTGGTTACATTGACTACGATAAATTAGAA
GAAAATGTTGCTCTTTTCCGTCCAAAGTTAATTATTTGTGGTGCTAGTGCTTATCCACGT
GAATTTGATTACGCTAGATTAAGAAAGATTGCTGATATCAACAACTCTTACTTAATGGCT
GATATTGCTCACATTAGTGGTCTTGTTGCTGGTAAGGAAGCTGCCAACCCATTCGAATAC
TGTGATATTGTTACTACTACTACTCACAAGACTCTTCGTGGTCCACGTGCTGGTCTTATC
TTCTTCTCTAGAACTAGTCCAAGAAATGATAAATTAGAAGCTGCCGTTAATGCTTCCGTT
TTCCCAGGTGCCCAAGGTGGTCCACACAACAACACTATTGCTGGTATTGCTGTTGCTTTA
AAGCATGCTGCTTCTCCAGAATGGAAGCAATACGCTCAACAAATCCGTAAGAACTGTGCT
GCTATGGCTGCTAAGCTTAAGTCTTACGGTTACAAGATTGTTACTGATGGTACTGATAAC
CATCTTATTCTTTGGGATTTAAGACCAAATGGTTTAACTGGTAGTAAGATGGAAAAGATT
TGTGATTTCGTTAACATTACCTTAAACAAGAACGCTGTTCACGGTGACCGTAGTGCTGCT
GTTCCAGGTGGTTGCAGAGTTGGTGCTGCTGCTTTAACTTCTCGTTCTCTTAAGGAAGCT
GATTTCGAACAAATTGCTGATTACTTAAACCGTGCTACTAAGATCGCTTTAAGAATTCAA
GAAAAGACTGGTAAGAAGCTTGTTGACTTCGTTGCCGCTTGTGCTCAAGATGAAGAAGTT
AAGGCTTTACAAAAGGAAGTTGAAGCTTTCGCTCGTTCCTTCCCAATGCCAGGTTTCGAC
CCATCTAAGATTGATTTAGCCAAGTACTCTCACTAAATGTATTAAATAAATGTTAATGAT
TATTTAAACAATATTTATGTAAAAAGGAAATGTAAAAAAAAAAAAAATAAGAAAAAACAA
TAATACATTAG
>Locus229v1rpkm347.35
AAGATGAAGCACCAAGCCGATTCTACTAAGGAATGTATTCGTTGGAATGTTGCTATTATT
CCAGCTATTTTAATGATTGTTATGATGATTATCATTTCCTTCTATTCATTAACTGATGAA
AAGATTGATGAAATCAACAAGGAAATTGAAAAGCGTAACCACAAGGCTGATGACGCATAA
ATTTATCGCATAAATGTATGAATGAAATGATCATAAAGCAACTAAAAAAATGCTTAAATT
AACTTAAATTAGTTTAAATTTGTTGATTAGTAAGCAATCCTAAATTAATTTAGTTTAAAA
TTATGGATTATAATAATTAATAATCCGAAAGTGTAAATACAAAATATATATTTCATATAA
ATTAAAAATTATTGAAATTATATTCTTAATTAAGTAATAATACATATAAAATAATAATGA
ATTTTATATAATAATAATAAATTATTTGAAATTCTTAAAAATAATGTATTGAAATAGAAA
AAATAGAAATAATTCTATTAATATAATTTTAATAAAGATAAAAATTAAAATATAAA
>Locus230v1rpkm344.99
AATTTATATTAAAAAAGTTTTTATAAAAGAAAGAATTTTTTCTCGTTTTATTTTTTTTCA
GTATTCAATTTTAATTTTATTTTTCTCTGGAAGAAAATAAATTAATAAATAGTGCAAGTC
ACATAACAAAAACTTAAAAAAAGTTAATATTTTATATAATAAAATTTATAAAATGAAGGC
CTCTATTGCTTTAACTGCTGCTGCTGCTCTTGCCGCTAAGGCTTCTGCTGCTTGCTGGTC
CCAAAACTTAGGTTACCCATGCTGTTCTTCTTCTAGCGCTAAGGTTGAATACACTGACGC
TGATGGTAAGTGGGGTATTGAAAACGGTAACTGGTGTGGTATTCCAGCCGCTACTAACTC
TGCTTCTTGCTGGGCTAAGGCTTTAGGTTACAACTGTTGTACTTCCACTACTCAAGCTGA
ATACACTGACGCTGATGGTAAGTGGGGTATTGAAAACGGTAACTGGTGTGGTATTGTTAC
TGGTTCCTCTCCATCTACTGGTGGTAACACTAGCTACGATGACTCCAACCCAAGCATCGG
TTCCCAATACACTCACAGTGG
>Locus231v1rpkm339.55
GTACCACTTTGGAAGGCTAATATTGATGCCAGTAATAATACAGTCTACAAATACATTTGT
GACGGTCAAGCTGATGTTGAACGTACTCTTAATGGTAACAAGACTTATAATGAACTCATT
GGTCGTCCTATAACTATTTTTGATATGCCAGAATTCGGATATCCAAATGCTGAACCATGG
TCTCGTTCAATTGGCCGTACTGAACTTTTTGACCCAAACTACGTCCCAATTGTTGTTATT
GATGCCAAGCGCAGTATATTTGTAAATGGCAGTGGTGGTACTTTTAACACCATTTCTTTC
ATTTTAAAAGAAAATGGTTTTTACTTTTAATAATATTTCATCTTCTGCTAAGAATCAAGA
AGAAGACAAATTCCAATTTGAAGTTAATTTACCAGGTGAAGGTATTTATCACAGAACCAA
TTTAAAGTTCAGACCAAGTTCATTTGATCCAGCATTCATCCGTCAAATATTATATGGAGA
TATTGCTCATGCTATTGGTAATCCAACTCACGAATCTGTTTCTGTTCGTGTTTACCTTAG
TGATGGTACTCCTATTGGTCTTTATGTATTACAAGAAAATATTGCATCTGAAAGTTTCAT
TCGTACATCCTTTTATGGTAACTCAGATGGTTCAGTTAAAAATGACAGTCCAGGTCTTCA
ATATCTCTATGATTGTGGTACTGGTGCTGATTTCACAGCTAAAGATGGAAAATATTTAGG
TTCCTTTATGAATCTAGTTGAACCAGATTTAAAGATTGAATTACTTGCCATGACTGAACG
TCTTGAAACTTTAGATATAAATAATGCAGCTGCTGTTGATGATTTCGATAAAAATGATCT
TGATTTAGATACTCTATTCAGAGCTCTTGCTTTAGAATATTTAGCTGGTCACTGGGATTC
ATACTGGGGATTAACTACTAACTTTGGTGTTTATCATCCAAATGATGATTCTGGTAACTT
CAAGTTCTACTTTATTGATCAAGATTTCGATCAAACTTGGGGTATTGGTATGGGCGAAGG
TTATGATCCACAAAATTATCCAAATAAGTTTTATACAGACTTTGTTGGTGTTGAAAACTG
GAGAGAAATTAGTAAAAATAGTCTTGATACTACAACTCGTATTATCGTTAATCGTTTAAT
TGGTTGTGATGGTGCTAACAGCTGTATTACTAAGACTATGTTTGAAGCTCATCTTCAATC
CATTGTTCAACACATCTTTAACCCAGTTGCTATGGGTAGAAAGGTTGAAGGCTACAAGTC
ACGTTTACGTGATGAAATTGTCTGGGATACAACTATTGAAAAATTACATACTGGTACTAA
GGGTGAATATCACTTTACCATAAATGATTTTGAAAATAACATTGACACTGCTAATTATGA
AGGTAGTAAATTCTACTGGGGTATTTTAGATTGGACTGAAAATATTTGTAACACTGTTTG
TAATAACTTCCATATTACTTATGATAAGGTTGCTTACACTCCAGAAACTGCCGCTCAAGC
TAAAGTTAATCCAATTGATGCCGGAACTACCTATGATCCAAAATCAAACCTTAAGACTAG
TGATGCTTCTACCATTAAGGTTAATGCCTTCATTATGGTCATTGCTGCTTGTTTCCTTGC
TTTACTCGGATAAATATAATAAATAAATATATAATTAAAATAACATTATTATACACAGTA
ACATTTATAAGATATATGTATTGAATTGCAATCCTTTTATGTTATAAAAATATAAAAAGT
TTATATTTATTCATTTTTTTTTTTTTTTTTTT
>Locus232v1rpkm337.80
GTATTAAATAAATAAAAAAATTTTATATGTCTGACATTCAAAATTTCAAATCTTACGATC
CATTTGCCGATACTGGTGAAGAAGAAACCCAAGCCAAGAGTTTTGATTACATCCACATCC
GTATTCAACAACGTAATGGCCGTAAAACTTTAACTACCATTACTGGTTTACCAAAGGAAA
TTTCCCAAAAGAAAATCTTAAAGGAATTCAAAAAGGTTTTTGCCTGTAACGGTACTATTG
TTGAAAACGAAGATTATGGTGAAGTTATCCAACTTCAAGGTGATCACCGTTTAAAGGTTC
AACAATTCCTTGTTGATGAAAAGATTGCCACCAAATCTCAAGTTAAGATTCACGGTTTCT
AGATAGATTTTGAAATATACTTTTATATAAAATTGTTGTTTTTTTGAACAAATAATTATA
TTAATAGATAATATTTGTTATTTAAAATCAACAAGTTTATATATTAAAAAACATATAATT
TTTTTTTAAAAATTAAATAAAATAAAATAAGAATAAAAAGAAAAAAAAAACAAAAAACAA
AAAAC
>Locus232v2rpkm0.42_PRE
AAAAAATTTTATATGTCTGACATTCAAAATTTCAAATCTTACGATCCATTTGCCGATACT
GGTGAAGAAGAAACCCAAGCCAAGAGTTTTGATTACATCCGTAAGTTTTACAAAAATAAA
ATATAATTGTATAATTAAAATTTTGAAATATAGAGTTTTAACTAATATTAATAATCAAAA
AGACATCCGTATTCAACAACGTAATGGCCGTAAAACTTTAACTACCATTACTGGTTTACC
AAAGGAAATTTCCCAAAAGAAAATCTTAAAGGAATTCAAAAAGGTTTTTGCCTGTAACGG
TACTATTGTTGAAAACGAAGATTATGGTGAAGTTATCCAACTTCAAGGTGATCACCGTTT
AAAGGTTCAACAATTCCTTGTTGATGAAAAGATTGCCACCAAATCTCAAGTTAAGATTCA
CGGTTTCTAGATAGATTTTGAAATATACTTTTATATAAAATTGTTGTTTTTTTGAACAAA
TAATTATATTAATAGATAATATTTGTTATTTAAAATCAACAAGTTTATATATTAAAAAAC
ATATAA
>Locus232v3rpkm0.00_PRE
AAACTTGTTGATTTTAAATAACAAATATTATCTATTAATATAATTATTTGTTCAAAAAAA
CAACAATTTTATATAAAAGTATATTTCAAAATCTATCTAGAAACCGTGAATCTTAACTTG
AGATTTGGTGGCAATCTTTTCATCAACAAGGAATTGTTGAACCTTTAAACGGTGATCACC
TTGAAGTTGGATAACTTCACCATAATCTTCGTTTTCAACAATAGTACCGTTACAGGCAAA
AACCTTTTTGAATTCCTTTAAGATTTTCTTTTGGGAAATTTCCTTTGGTAAACCAGTAAT
GGTAGTTAAAGTTTTACGGCCATTACGTTGTTGAATACGGATGTCTTTTTGATTATTAAT
ATTAGTTAAAACTCTATATTTCAAAATTTTAATTATACAATTATATTTTATTTTTGTAAA
ACTTACGGATGTAATCAAAACTCTTGGCTTGGGTTTCTTCTTCACCAGTATCGGCAAATG
>Locus233v1rpkm337.15
AAAAAAAAAATTATTATTAGTTTATAATAAAAAAATCAAAAAATCAAAATGAAATTCCAA
TCTGCTTTATTAATTGCTGCTCTTGCTGCCTGTGCTTACGCTCAAGTTTCTGATGTTGAA
GACGCCAACCAAGCCCCAGAAGCTGGTCTTGATGTCCAAGAAACTAACGTTGAAGTTTCT
GAAAACGAAGTTCCAGAAATTCCAGTTGAAAACGTTCCAGCTGTTAACGAACCAGCCGCT
GACAACGCCGTCGAATCTGCTGATGAAGCTAACAATGACGAAGCTGCCAACGAAAACACT
ACTGATGCCGCTGAAGGTTCTGATGATTACGAAGCTGGTGAAGGTTCTGATGACTACGGT
CTTGAACCAACTGCCCAAGCTGATATTGATGACTACGATGAAGTTCCATCTGGTGGTCTT
GACAGCGAAGCTGAAGAATCTGACGATGAATCTTCTAACACTCCATACATCGCTGGTGCT
GCTGGTGCTGCTGCCGCCGCCGCTGGTGTCTTCTTCTGGATCAAGAAGTCTCAAAAGCAA
GAAGGTGAAGCTGTCGAAAGCCTTCGTTCTCAATTCAACATGGCTTAAGCAATTTAAGTA
ATTTTTGTAATATACAAAAAAATAAAAATTAAAGGTTTTAAAGACAGATTATTTACTGAA
AATATTATGCTAAAATATGAGTAGGATTAAGCGTATATAAACGTTTTAATTATAATCTGT
CATTTTGATATAAAACCAATTATAGATTTATTTTTAAAGATTAGTTAGTAGTTTGTTTTT
ATACTCTTTAAAAAGAAGCGAATACTAAGTTTTTAAAGTAATCCAAATAGAGTTTATTTA
TTATATAATCATCAATGAGAATATATAATAAATTCTTTATGCAATGCATAAAGTATACAT
GTAAAACAAAAAAATGCTATTATTATTAAAAATATTTATTTCAACAAAAAATTATTATTT
CAAGAAAATAACATGTAAAGAATAAACAAAACAAAAACAAAATAAAAAATAAAATAAAAT
ATAAAGAGTTTTAAAAACCAAAG
>Locus234v1rpkm336.18
CTCAATTATACTTAAATAAAAAGTATTATTTCTGGAAAATAATATTTAATTAATTAAATA
AATTATTATTATTGATTAATAATATTTTAAGTAAAAAATAATTTTTTTAACATGCCATCT
ATCAGAACTGCATTAACTTTACTTAGTGCTTCTGCTGCTGTTATTGCTGCACCAGCCATG
AAGAAGCGTGCCAATGATGTTTACGCTCAACGTGCTATTGAACATTACAACATTATGACT
GGAAATGGTTCATACAATTCTGAATACTTCTCACCAGAAAATGTTCCATACCACTCTGTT
GAAACTCTTATGGTTGAAGCTCCAGATCATGGTCACGAATCTGTCTCTGAAACCTATTCT
TTCTGGATTTGGTTAGAAGCTGTTAACGGTAAACTTACCGGTGATTACTCTGGTGTTGAA
ACTGCCTGGAGTTACTTAGAAAAGCACATGATTCCAGACAGCAAGAACCAACCAGGTAAC
AGTAAGTACAACCCATCATCTCCAGCTACTTACGCTGCTGAACATGATGATATTGATGGT
TATCCATCTGAACTTATCTTCCAAAACGGTATTGTTGGTGAAGATCCAATTGCTAAGGAA
CTTTCCCAAGCCTACGGTAACTGGGATATTTACGCTATGCACTGGATTATTGATGGTGAT
AACTGGTATGGTTATGGTCAACAAGGTGATGGTAAGTCTAAGCCATCTTTCATTAACACC
TTCCAACGTGGTCCATCTGAATCTACTTGGAAGACTGTTCCACACCCATGTTGGGAAGCC
ATGAAGTGGGGTGGTCGTAACGGTTTCTTAGATCTTTTCACTGTTGATAACAGTTACGCC
AAGCAATGGAGATACACTGCTGCTCCAGATGCTGATGCTCGTGCTATTCAAGCTGCCTAC
TTCGCCTGGTTATGGGCTGATGAAGATGGTGTTAACCTTTCATCCGTTGCTTCCAATGCT
GCCAAGCTTGGTGATTACTTACGTTATGCTCAATACGATAAGTACTTCAAGAAGATTGGT
AACTGTGTTGGATACCAACAATGTTCTGCTGGTTCTGGTAAGAACTCTGCTCACTACCTT
ATTTCCTGGTACTTCGCCTGGGGTGGTGGTTTACAAGGTGACTGGGCTTGGAGAATTGGT
TCTTCTCACACTCACACTGGTTACCAATCACCATTAGCTGCCTGGATTCTTTCTACTCAA
TCTGCTTTCAAGCCAAAATCTGCTACTGGTGCTAAGGATTGGGCTACTTCTATGGAACGT
CAATTAGAATTATTCAGATGGTTACAAACTCCAGAAGGTTGTATTGCTGGTGGTGCCACT
AACTCATGGCAAGGTTCTTACGCTAAGCCATCTAGCGAAATCACTACCTTCTACGGTATG
TGGTACGATTGGCAACCAGTTTACCACGACCCACCATCCAACAACTGGACTGGTATGCAA
GGTTGGGGTATGGAACGTGTCTGTTCCTTATACTACCTTTCTGGTGATGAAAGAGCTGGT
CTTGTTTGTCAAAACTGGGCTAAGTGGGTTAAGGAAACTACTCGTGTCAGCAATGGTGAA
GTTATCCACGCCACTAACTTAGGTTGGGATGGTAATCCAGATGAATGGAAGTCCTCCAAC
TTCAAAAAGTCCAACCTCAACGCTTCTCTCCACGGTACTGTTACCTCTGAAGGTTGTGAT
CTTGGTTCTATTGCCTCTATTGTCAAGGCTTTAATGTGGGTTTCTATGAAGGACGGTGAT
GACGAAGGTATTCAACTTGCCGTTGATGTTATGGATGCCATTGAAAACTACAAGGATGAT
CTTGGTTATGCTATTACTGAAGCTCGTGCTGATTACGACAAGTTCGGTGGTGAAGTTTAC
GTTCCATCTGGTTGGACTGGTAAGAATGCTCAAGGTGCTAACATTAAGAGTGGTGTTACC
TTCATTGACATTCGTCCAAAGTACAAGGAAGATCCAGATTGGGCTCAAGTTGAAGACTTC
CTTAACGGTGGTAACCCACCAGAATTCACTTACCACAGATTCTGGGGTCAAACTGAAATT
ATGGTTGCCAACGGTATTATCTCCATTTACGGTTTAGATTCTTACGGCGGTAAGGGTGGT
AACAACAACAACCACAACAACAACAACAACAACAACAGCAGTGGTAACAAGACTGGTACT
TGCCCAACTTCAATTACTAGACAAGGTTACAAGTGCTGTTCTAAGAACTGCCAAGTTGTT
TACACCGATGCTGACGGTGACTGGGGTGTTGAAAACGGTAACTGGTGTGGTTGCGGTGGT
GGTGAAATCTGCCCATCAGCTATTACCAACCAAGGTTACAAGTGCTGTTCCACTTGTGGT
ACTGTCTGGTACCAAGATGCCGACGGTGACTGGGGTGTTGAAAATGGTGACTGGTGTGGT
ATGCCACTTGATTGTTAAATTTAAATAATTAGCAATATAAAGTGTTGTCATTTTTTACTT
AAAATTTTAAAATAAAAATAAAGTAAAAAAAAATAACAAAATAATAGTGAAGAAAATAAA
AATAAAATACTTTATAAAATGTAATTTATATTTTTTAATGTATATAAAATAAATCAAAAA
AAA
>Locus235v1rpkm334.43
AATAAATTAATTGAAAGAAGATGGGCTCTATTTAGACCAAAAGAAAACTAAAAAAAAGAT
ACAGTGCGATTTTGCTCTAAATATAAAAAATGGAATTCATTTCTTTTTTGGGGATAATAG
AATAATAAAAAGAAGATGGGCTCTATTTAGACCAAAAGAAAACTAAAAAAAAGATACAGT
GCGATTTTGCTCTAAATAT
>Locus236v1rpkm332.51
AACAAATAAAATTTTACTATTTTTACATTTAAATATTGTTAAGTAAAAATTGACAATGGA
ATGTTGTGTGTATATAAAACAAGAGATAAATAATTTAAGGCAAATTATTATAACCCAAAA
AAATATAAATAATGGGTATGCCTTAATTTTATATCAGCATTATTCAGTAATGAAAAATAT
GTATGTTGCAAATTATTTATCAGTATCAGCAGTTAATTTCGAGGGTTGTAAATGTTATTC
CGAAGGAATATATGGTTGTTTGGGTTTAATTTGCATAAAAGGAGATACATTTCTTGTTCT
TGTAACACAAATTGAAAATGTTGGAGTATTTGATGGAAAAACTATTTATCGTATTACAGG
TGTAGCATTTATATCATTGAATAGTGACATGTATGATTATTGCATTGATAAAAAATATGA
ATTATTAATGCAAGATGAAGATACAAATAATTCAACGCTTCCAAATCATCCATGTAATGA
TTTAATAAAATATTTATCAAGAGGAACGTTCTATTTTTCAAATGATTTTGATTTAACACA
TTGTGCTCAAAATAGATATCTTGAAATTGGAACAAAAAAATCATTATCATACTTAGAAAG
TGCAAATAGCAATTTTTTTTGGAACAAATATTTATTGAAAGAATTATTAAATTTTAGAAA
ACATTTATTAGATATAGAAAAAACAGAATTAGATAGAAGTGGTATTTTATTAGTTGTTAT
TCAGGGTTTTGTATCCATTAGTAATATTAGGACGGTAGATGAAGATTCTCAAATGTGTTT
AATATCAAGGTTAAGTTGCAAAAGAGTTGGTACACGTTATAATGCAAGAGGTATTGATGA
TGATGGTAATGTTGCAAACTATGTCGAAAGTGAAATTCTTTTCCATAATTATGAATATTA
TTTCTCATTTTTACAAATTCGTGGTAGTGTACCGCTTTTCTGGGAACAACCTCAAACAGC
TCAAATGACACATAAACTTGAATTATCACGAGGTATGGAATCAACAGCACCTGCATTTAA
AAGACATTTTGAGAAAATGATAAAGAAATATGGTCATGTATATATTATTAATTTATTAAG
TAAAAAGGAAGGGTCTGGAGAAAACGTATTGGGTAAAGAATATGATAACCATTTTAGAAA
CTGTCCAAAATCTATAAAAAATTATTTGAATAAATTGGATTTTGATTTTCATGAAAAATA
TAAAAATGGCGAATATAACGACTGTGAAGAAATATTAAATATAATTAATAATGATTTAGA
TAATTATACCTATTTCTTAATGAAGAATAATGATGTTGTAAGTAAACAATTAGGTGTTGT
CCGTGTTAATTGTTTAGATTGTCTCGATCGTACAAATGTTGTAGAAACTAACATTGCATG
GCATATATTTAGAAAATTTTTTTTAAACGAAAAAAATGTTAATTATTGTTCTTTAGTTTA
TGGAAATGATAATTTTAAAACATCTTTTAAAAATATTTGGGCAGACAATGGGGATCAATT
GAGTAGAATTTATGCTGGTACTGGAGCGTTAAAATCGTCAATTACTAGAAAGGGTAAACA
AACAGTATTGGGTTATCTTAATGATGCAAAGAAAAGTATTAATCGTTTCGTCAATAATGC
ATTCTTTGATAAATCAAGACAAGAAACTATTAATCTCCTTTTAGGAAGATTTGATAATCA
AATGGATGTTATTTTACATGATCCATTATCAGATGCTGTTCAAACAAAGTTACAAAAGCA
AATATACAAATTTAGTTCTAAAGGTAATATTACTATCTTTTCCGGTACATGGAATGTCAA
TGGCCAACCCCCTACGGAAGATTTATATCAATGGCTTTATCCAGATGATGAGAAAGTACC
TGATATTTATATGATCGGTATTGAAGAAATAGTAGAGTTAACACCACAACAAGTTATGTC
AACAGATCCTGAAAAAAGAAGAATTTGGGAAAAAGAAATTTTAAGGAATTTAAGAAAGAT
TGATCCTGGCTATATTCATTTAAAGTCTAAGCAATTAGTTGGTGCTTTCATTTCAATATA
CATTAGAGATAAAGATGTTGAGAAGGTTAGAAATGTTGAAGCACAATTAATGAAAACAGG
TTTGAAGGGTTTAGCTGGTAATAAAGGTGGTGTTGCTATTAGTTTAAATTATCAAGATTC
ATCTATTTGTTTTGTTACTGCCCATTTAGCAGCTGGTCAGCAGAACATTGAAGATAGAAA
TAGAGATTATGCCACCATTTCAGAAGGTATTGTATTTAAAGGGGGAAGAAAAATTGGTGA
TCATGATTATGTTATATGGATTGGTGATTTCAATTATCGTATTAATAATCTTGCTAATGA
AGTTGTACGTCAAATGGTTTATGATGGTAAATTAGATGAATTATTAAAGGATGACCAATT
AATTAATCAAATGGCAGAAGGTAAGGTTTTTGAAGGATATCATGAAGGCTATATTACTTT
TAGACCTACTTATAAATATGATAACAATTCTGATTGCTTTGATACTTCAGAAAAGGCAAG
AATACCAGCTTGGTGTGATAGAGTATTATATAAAGGAAAAATGATTAATCAAAAATATTA
TAAATCAACTAATCTCTTTTCTTCAGATCATAAGCCAGTTAAATCATTATTTGATGTCGA
AATTACTATTGTTGATAGAGAAACAAAAAGAAAGATTGAAAAGGAATTATATGAACAACA
ATTAGATATATATAAAAAGGGTCAAATGAATACAATTTCATTTAAAACCAATCCATTTTT
GGATGACGATGATACAGAATATGACAGATATCTTGAACCAAAGAAAGCTAGTACTAATAA
TTATTATTGGTGGGATTTGAAACTTCTTAATAACCACCATTCTCCAGATACATATAGTAT
TTCTTCTAGTGAGTCATTTAAAACAGATTCTTCTCCAGTTCAATCATTTAGTAGTGCCTT
CACTTCAATATATGATAATGGTAATAGTTATTTAGTTCATGAAACGAGTTGTGAAATTCC
AAGTTACCTACACCAAAATGTCAATAATAATCAAAAACTAGAAAATCCATTTGTAGCTGA
ACCAGAAGAAAATATACCATCTGAAAATTCTTCACCAACTAAACCACAGCCAAAGCCATT
AAAATCTTATACTGGTCCACGTCAACCACCAAAACCTAAATTAAGAAATTCACAGTCTTC
AGGAATGGGTAGTAGAGATAATAGTATAAATGGAAATAATTCACCTACAAGAGCAGCAAA
CATAGTATCCAAACATAGTTCAAGATCAGGATCAGCAGCTTCATCAGCTCCAGGAACACC
AAAATCTTCTTTATCTAAAACATTACCATCATCCCTTATTTCAAATGAATTAACGGAACA
AATGGTATCTTCACCTTTATCATCAACACCAATAACAGCAACATCACCATCATCAAGATC
AATTAATACAGCTAATTCAAAGCCGGCCCCACCATCAACACCAAAACCAACAGTTCCAGT
TAACTCAAAGCCAGCTCCACCATCAACACCAAAACCAACAGTTCCAGTTAACTCAAAGCC
AGCTCCACCAACAACACCAAAACCATCAACACTAAAATCATCAGTTCCAATTAATTCAAA
GCCAACCCCTCCATCTACACCAAAACCATCTATTTCAACTCATTCAAAGCCAACCCCACC
ATCTACGCCAAAACCATCACATCTAGTCAATATAAGATCGGTTCCTCCAGTAATATCAAA
TTCAAGTTCTCCTGCTTCTTCAACTACAGGAACACCAAAGCCTGTAAAAAAACCTGTACC
ACCATCTACGAATAAATCTGCAATAAAGCCAAATCCATTATTAAGATCAAATACATCTAT
TTCTTCAATTAATAAAATAAATAACCCAACAATTCCTAAATCTCAATCTAGTAGCATTAG
TTCATTAATTAATAATTTTAATAATAATTCTATTATAAATAAAAATAATAGTGATAAAGA
TGATAAAATAATAACTGATAATATATCAAATCAACTATCCAGAGCTTTTGTAATGAATAA
TCAAGAAGATAACAAAATTATTACTAATGAGAAAAATGAGGAGAATGAAAAATTGGTAGT
AGTTGAATCAAATATTAAACCAAGTGCTTTTAAAAATGGTATTTTTAATGTTGAAACAAA
AAAAGGTGAGGAAAAGAAAATGACTAGATCAGCTACACTTCCTGATTTATGTAAAGATGC
TATGGAAGAAAACAACCCAATAAAAAAGAAAAATGTTGTAAAAGAAAATAATGATAGTGT
ACCTAATCCTACTCCAGGTCTTATATTTAATAAGAAAAAACAACCTCCACCAATTCCACA
AAAACCAAAGAAATTAAATAACATTAAGACACCT
>Locus237v1rpkm328.86
CTACGAGCCTCCATCAGAGTTTCCTCTGACTTCACCCTATTCAGGCATAGTTCACCATCT
TTCGGGTCCTAACAAATATGCGAGTATTTGAGTGGTAAACTCATATGCGTAATGAAAGTG
ATTTTGGTGGGATTTTCGATGCACCATCAACCGGTCAGGATTTTTTATGAAGGATCTGAG
TCTAAGCATATTTGTTGGGACCCGAAAGATGGTGAAC
>Locus238v1rpkm326.98
AGTTAAATAAAAAAAACTTTTCTACTTCTACATTATTAATATAATAAAAATATTCTAGTA
TTCTAGTATTATTATATATTATATTAATTATTAAATATAAAATAATTGTTGAATAAATCA
GTTCAATAAAGTTATTATGGTATTCTCATAGATGTTCTATCCTAGATACCTAGCCAAAGA
AGAAAAAATATAAATGTAAATTAAATTTCAAAATACTTATAGAATCTTTCAGAAAGATAA
TGAACCAATACTACTCTAAATAGCTGAAAATAGATATTTTAAGTATTAATGAAGAAAAAG
AAGATAAGAAAAAAGGAATAAACAAAAAGATTAAATCTATGAAATAATAATTGATAATAA
ATTAAAGATTAAATTCTATGAAGACTAAATTAATGAAAAATATTTATAATTATTAAATAT
TTATTGATTTGTATAATAATACTCTAACCTACAACTATAATAGAATTATAAACACTTTAA
TCATTATTTTTACTAATTAGTAACTAAATATTCAAAAATTTGAAAAATTACTGATAAAAC
AATAAAATTACAGTTTTATTTTTTTTACTCTATAATTCAAAGTTTGTCTATATGTATTTT
TATTTTAGTTCAATAAAATAACTTTAATAAAAATATATATAATATTTAGTATAAATAAAT
ATAAATAAATACTTATAGAAATACAATGTATTTGAATAATAAGTATATAAAAATAAAATA
AAATTTAAATAATAAATAAAACTATTGTAAAATAATTAAATAAAAATTTATAGAT
>Locus239v1rpkm320.82
TTTTTTTTTAATAATTATCAATTTAATAATTATTAAAATATTATTTATTGTATAATAGTG
TATAGTTTTTCACTGGTTGAAAATAGTTTTAAAAAAATAATATATTTAATAATATTTAAA
AATTGTATAATTTTTGAGAAATTATAGAAATAAAAATGAAATCCTCAAAAGTTATTAGTT
TATTATTATCATTAGCCTCAGCAGGTGTTATTAGCGCTCAAAGTTTTTGTAGCAATGCTA
AGCACTCTGGTGAAAGTGTAAAGGTTACTAGTAACAAGGTCGGTTCTATTGGTAATATTG
GTTATGAATTATGGGCTGATAGTGGTAACAACAGTGCTACTTTCTACTCTGATGGTTCAT
TATCTTGTTCATTCCAAAATGCCAAGGATTACTTATGTCGTTCCGGTCTTTCCTTCGACA
GTACTAAGACTCA
>Locus240v1rpkm319.74
GGATGATATCATGGTTTCAAGTGAATCCGGTAATACTATCGAAAGTTATGATATTGAAAT
GTCTGATAAAAACAAATGCCAATACACCATATCATTAACATTTGAAAAAGAACCAGTCTG
TGATAAGATTACCGTTAGACGTGTTGAAGAAAAGTGTGAAAATGAAGTAGAATATATAAA
TTTCGGTGAAGTAATTCCAAATGAAGTTACTGTTAAAGGTAATGACTTAACTAGTATTGT
TACCCTCCCAAAGGAGGAATACTGTGAAAATGGTATCTTAAATAAGGATGATATCATGGT
TTCAAGTGAATCCGGTAATACTATCGAAAGTTATGATATTGAAATGTCTGATAAAAACAA
ATGCCAATACACCATATCATTAACATTTGAAAAAGAACCAGTCTGTGATAAGATTACC
>Locus241v1rpkm314.49
ATTTCTTTAAAATTTAATCCCCACACATAATTTTATATTATTAAATCAAAGAATTAAAAT
GGCTGAAGAACACGATCACACCTTCGAAGAAGCCGATGCCGGAGCTTCCCTTACCTACCC
ACTCCAATGTTCCGCTCTCCGTAAGAACGGTTTCGTTTTACTTAAGGGTCGTCCATGCAA
GATCGTTGATATGTCTACCTCTAAGACTGGTAAGCACGGTCACGCTAAGGTTAACTTAGT
TGGTATTGATATCTTCACTGGTAAGAAGTACGAAGATATGTCTCCATCTACCCACAACAT
GGAAGTTCCAAACGTCAGACGTACTGAATACACTCTTTTAGATATTGATGACGGTTACCT
CAGTCTTATGACTTCCGATGGTGATACTAAGGATGATATCAGAAAGCCAGCTGATCCACT
TGGTGCTGAAATCGAAGCTGCTTTCGAAGAAGGTAAGGAAATCATCGTTACCATCATCCA
AGCTATGGACGAAGAAGCTTGTATTGCCTGGAAGGAAGCCCCACAATCCTAAGCGATTTA
ATAAAATTATCTTTATCGAAGTATTAAGGTAAAAATTCCCTTGATACAGAATAAAATTCT
TAACAAGAAAACCAAAATCATATTTATAAATTCATAGAAAAGTTAATTCAAAATAAAAAA
GCAAATATAAAAATAATATTAAATTGTTATTATAAAATATTTAAATAATATAATATAAAA
ATGATTTAATAAATAAAAAAAATAGAAAATTCAAA
>Locus241v2rpkm12.87_PRE
AAAAAAAAAAAAAAAAGAAGGCAATTGAATCTAATGAAATTATTAAATTAATAATTTATG
AAATAGAATTAAAATGGCTGAAGAACACGATCACACCTTCGAAGAAGCCGATGCCGGAGC
TTCCCTTACCTACCCACTCCAATGTTCCGCTCTCCGTAAGAACGGTTTCGTTTTACTTAA
GGGTCGTCCATGCAAGATCGTTGATATGTCTACCTCTAAGACTGGTAAGCACGGTCACGC
TAAGGTTAACTTAGTTGGTATTGATATCTTCACTGGTAAGAAGTACGAAGATATGTCTCC
ATCTACCCACAACATGGAAGTTCCAAACGTCAGACGTACTGAATACACTCTTTTAGATAT
TGATGACGGTTACCTCAGTCTTATGACTTCCGATGGTGATACTAAGGATGATATCAGAAA
GCCAGCTGATCCACTTGGTGCGG
>Locus242v1rpkm309.24
TTACCCGTAAGGTTCCAAAGCCAGTTGTTTCCTTCATTGCTGGTCGTACTGCTCCACCAG
GCCGTCGTATGGGTCACGCTGGTGCTATTGTCTCCGGTGGTAAGGGTGGTGCCGATGACA
AGGTCAAGGCTCTCAGATCCGCTGGTGTCGTTGTTTCTGCTTCTCCAGCTCAAATGGGTG
AAAAGTTAAGAGAAACTATGGCTGCTCGTAACTTACTCTAAATGATTTAATATAAAAAGG
GGAAATATAATAATATACAAAATAAACTTATATAATAAATTAGTAAGTAGCTGTATACTA
ATGAAATTTATTTTATATATTTTTAAATAACATTTTAATTTAAAAAATTATAATGAAATT
GATTTGTAATTTTTCCTCTATTTTCCAAATAAATAAAAATATATGATATTAGGGATTTTA
AATATATAATATACAAAATAAACTATATATAATAAATTAAAAATTAAATAAAAAAG
>Locus243v1rpkm307.86
AAACTGGATCAGTTTGGAAAGAACTTAGAGGGTGTAGCATAAGTGGGAGCTTCGGCGATC
TTGAAATACCACTACCTTTATTGTTTTTTTACTTATTCAATAATGTGGAATTGGACTTCA
CGGTCCACTTTCTAGCGTTAAGGTTCTTTACGAACTGATCCAGTTTGAAGACATTGTCAG
GTGGGGAGTTTGGCTGGGGCG
>Locus244v1rpkm305.17
CAAACAAACAAAATAAAAAAAAAAAAAAATAAAATAAAATAAAATATTGGATGATATAAA
AATTTGGTATAAAACCTCGTATTTAGTGGAAAGATTCTTAAGTGTGTATTTCGTAATTAT
AATTACCAAATTTATTGATTATAGATTTAAAACTTGAAGAAATTTCAAAATGGAAGTAAT
AAATGAAAATGAGATAAATAATGAGAAATTAATTTCATATAAAAAAGAGAAAAAAGAAAG
AAGAAAAGAAAAAACTTTAGCAGAAATAGAAAATGATGTAAAAAAGAAGTGGGAGGAAAT
TAAAAATTGTTCTAGAGAAGATGTGGATATTGCAGAAAAATATTATAATGAAAATAGTGT
TATTCTCTATGTTCCAACATCAATCAAATGTGAAGGAATTGACGATATTATTAGAGTTCA
TTCATATAAAAATCATTGTGGAATCTCTACTAAAGACTTATCTAGTGAAGTTATAATTAA
CACATCTGTATGTGGTAACACAATTACTGAAGAAAAAATCTTAACTATATTGCATTCTAG
ACCAATTCAATGGCTTCTTCCTGGAGTTCAAGCTACCGGAAGAAGAATTGTATTACCAAT
TGTAACTATTGTTTCATTTGATGATGATTTGTATATAAAAAATAAAAGACTTTACTGGGA
TCAAGCTTGTGTATTAAAACAAATTGGCTTAATATCAACTATTTCAAGATGCCCATATAA
TGGTGAGGATACAGAAGTTCCTGCTAAAGGTGTTCAGCAAATAGATCCCTTAATATCAAG
AGAACAATTAGAAGATATAAATAGTTTAGATATTCTTAACCGTTGTAATTTAAGAAGAAA
CTCAGTTGAAAGATTTAAAGATTTAAGAAGCGTAAATATGTATTAATAATGT
>Locus245v1rpkm303.86
ATCTATTGCATTTCAGCATTACCAGCATACATTGATAATATTAATCAAAACGTTAACAAT
GTAGTTAGAATCGCTAATTTAAAAGATTTGAAAAATGATTTAAAAGAATTTAAAGACAAA
GAATATTTCAACAAAAAAAATAAAAATGTTTATTCTCTCTTTGAAAATTTTTCAAAAATT
GAAAAAAGAGCTTTAAAGGTATCAACAATGGCTCAAATGTATGGTGCCCCAAAAGATATT
GTAGATAAAATAAAGGCAGTCGAAAAGGAATATGAAGACCAAGGAAAAACCTTAACTTTA
TCTGATGCCTTTGAAATTGCTGAAAAGGCTGGTCTTCCTGAAAGTACTCTTAACAAACTT
AAATTATTAGCTGGATTCGGTGGTGGTAATGTTTTTATACCTCCTTCAACTAGTAATCCA
ATTCCAACACCTAATAAAACAACTACTACAACTACTCATCACACCACAACTACAACTCAA
CATGCTACTACTAAAACTCATCATTCTACCACTACAACTCATCATTCTACTACTACAACT
CATCATTCTACTACTACGACTCATCATTCTACCACTACAACTCATCATTCTACTACTACA
ACTCATCATTCTACCACTACAACTCATCATTCTACTACTACAACTCATCATTCTACTACT
ACAACTCATCATACTACTACTACAACTCATCATACTACAACAATACCAAAAACTACTACT
ACAACCAAAAGTGTTCAAACCCATGGACCATCTGTTTCTGAAATAGCTGAAGCTAATGGT
GCTCCAGCTTCCATTGTTCAAAAAATTAAACAAGTCGAATCTCTCTATGCTCTTCAAGGT
AAAACTCTTACCTTAGATGAAGTTATTAGATTATCCAAGATTTATGGAATTCCAGATGAT
GTCATTGAGATGATTAAAAATGTTAATACTAACATTCAAACTAAAACAAAAACTTCTACT
GTTTCAGCAACTACTCAAAATATACCTGTCATTACTGTTACTAGTAACAACGTTACTACT
AAAAAAAGCACCACTTCTTCACATCCTCAAATTATCACTAAAACTGTAAGTACACATAAA
TCAGAACCAACAAAATTACCTAATCAACAATCTTTTGCTGATTTGGCTGAAGCTAATGGT
GCACCAGCATTTTTAGTTGAAAAGGCTAGACAACTTGAAAAAGAATATGCAGCTCAAGGT
AAAACCCTTACTCTTGATGAAGTCATTAGATTAGCCAGAAGTTATGGTGCCACAGAAGAT
ATGATTCAACAAATTAAAGATATAATAAATAATGCTAATGGTAATAATAATGGTAATAAT
GGTAATAGTAATGATAACATTAAGCCATTACCAACACCAGCTGAAAATAATAATAAACCA
AATCAACCTACACAAAAACCAATTTCAAATGATGCAGGTATTAAAAACAATAATTCATCT
TCTGGCCAACAATCAATGTCTGAATTGGCTGCTGCTAATGGTGCACCACCATACTTGGTT
GAAAAGGTTAAACAACTTGAAAAAGAATATGCTGCAAAAGGTAAAGTTCTCACTATTGAT
GATGTTGTTAAAATAGCCAAGGGATATGGTATACCAGATTCCATGATCAATCAAGTCATG
GATATTTATAAAAGTGGAAACAATAATAGTGGTAATTTCGGTAATGTTTTAAATGATAAA
CAAGATTCTGGTACCAAGGATAATGCATCATATGAGGATGTTAGTACTGTTCTTGATAAT
ATTATTTCCAAAACAAATACTTCTACAGCCACTAATACCACCACCACTACTACTGGAAAT
GGTATAACTTCATCCTCTACTTTTAGTACTATTTCTATTTCTGAATTAGCTGCTGCTATG
GGAGTCTCCGATAAAATGCTTGAAAAAGTTAAGAAATATGAAGCTTTGGCTGCTGCTCAA
GGTACACCAATTACTATTGCTGATCTTTGTAATATTGCTGAAGCTCTTGGATATCCACAT
GCCATGGTTGAAAAAATAAGAGAAGCTGATGCTAAGGCACAAGCTGAAGGTAGAATTCTT
ACTTTAAGTGAATTGGCCGATGTTGCTGAAGAAGCTGGTGTTTCACCAGAAAAAGTTGCT
AGACTTAGACAAGTTATTAAAGAACGTAATCTTGATGATGGTATAGTTACCACAAATGGT
TTACTTCCAAATAACTCTTTATCAACTAATAATACTTTAGTAAACACTGTTCCAATGAAC
AATACCGTACCATTAAACAGTAATATTCAAACCAAAGATAAATCAACTGATGAAGGTGGT
TTCAACTACTGGATTGTTGCTGGTATTGTTGCTGTTGTTATTGTCATTGTCATTGGTTTA
TTTATGTGTTGCCGTAGCAAGAAATAAATATTATCTAAAAATAATATACCATAGTAGAAA
AAAAAGCAAAATAAAAATTACATAATATATTAAAAAAAATATAGTTATTATATAGTTGTT
ATATAGTAAAATAAAAATACACATTATACATTATTATACAATATAAACATTTATTAGAAC
TTAATAATATATATATATACCTATAAAAATTATTAAAGTAATTAAATTGTTTTCATTATA
GAATTACAATTTAGAAGGCTTTTTTTTTAATAAAATCATATGTCATATATTGTATTTTGC
TAAAAAAATGATAATAATAATAATAATTATTAATTAATAACAGTTTTTTTTTTATTATTA
TTAATGCAATCTAAAAATAAGAAAAAAAAGCATAAATCATAAATAAAATATATTTATATA
TTACCATTAAATTACAATAAAAA
>Locus246v1rpkm301.64
AAAAAAATTAAAAAAATTTTAAGAAAAGAAAACCAAAACACTAAAAAAAAAATAAAATAT
TAAAAATGTCTCAAGCTTTAACTTTCTCTGACGCCTGCCCAGCTTACGCTCCATTCTTCA
GTACTATGGGATGTGCCGCAGCTACTGTCTTTGCCTGTTTTGGTGCTGCTTATGGTACTG
CTAAGTCTGGTGTCGGTATCTCCGTCATGGGTGTTATGAAGCCAGATTTAATCATGAAGT
GTATTATTCCAGTTATTATGGCTGGTATTATTGGTATTTACGGTTTAATTGTTTCTGTTA
TCTGTTCCGGTGGTATTAAGGCTAGAATGTTATTATCTGACGCTTTCATTCACTTAGCTT
GTGGTCTTTCTGTCGGTCTCGCTGGTCTCGCTGCTGGTGTTGCTATCGGTATTGTTGGTG
ATGCTGGTGTTCGTGGTACTGCTCAACAACCAAAGTTATACGTCGGTATGATTCTTATTC
TTATTTTCGCTGAAGTTTTAGGTCTTTACGGTTTAATTGTTGCCCTTATCTTAAATACCA
AGGCTCAAAACGATGACAAATTATGTTAATTGAACTATATTTATATTAAATTAAGAAAAT
AAAAATATAAATCCAATTAATGCAATAATAGCTTTATAACAATGTGTTTTGGCATTTATA
TAAAGTATATTAAAATAATTTAAAATAAAAATAAAATCAATTTAATAAATTATAACATAA
TCATACAAACAATAAACAAAAATAATAAAAAAAAAGAATAGAAAATAATGAAATTAATTT
ATTAACAATGAAATTAATTTATTAACAAAGGAAATAAAT
>Locus246v2rpkm0.62_PRE
ACTTTCTCTGACGCCTGTTAGTATAAAATAGATTAAATAAAATAAATAAAGAAAAATGTT
GAAGTGTAATAATTAATGTATATAAAATAAAATAAATATAAATAAATATATAGGCCCAGC
TTACGCTCCATTCTTCAGTACTATGGGATGTGCCGCAGCTACTGTCTTTGCCTGTAAATA
TTTAAAATAGTATAAAAAATTGGAAATAGTTAAAATGATTTAGAATAAAATAAAAAATAT
GGTAAGATATACTAATAAAATAATTATAATTTGAAAATAAAAAGGTTTTGGTGCTGCTTA
TGGTACTGCTAAGTCTGGTGTCGGTATCTCCGTCATGGGTGTTATGAAGCCAGATTTAAT
CATGAAGTGTATTATTCCAGTTATTATGGCTGGTATTATTGGTATTTACGGTTTAATTGT
TTCTGTTATCTGTTCCGGTGGTATTAAGGCTAGAATGTTATTATCTGACGCTTTCATTCA
CTTAGCTTGTGGTCTTTCTGTCGGTCTCGCTGGTCTCGCTGCTGGTGTTGCTATCGGTAT
TGTTGGTGATGCTGGTGTTCGTGGTACTGCTCAACAACCAAAGTTATACGTCGGTAT
>Locus247v1rpkm301.42
CATTTTTTTTACAAAAAACGAAGCCGAATTAACAAAAAAACTGTTTTATTCTAACTTAAA
AACTAACTTAATTTTAACTTCACACAATAAGTGTAATTCAATGAAATTGCATTTATTAAC
AAGTTCTTTGGGTTTTATTGAAGGGAAGGATTGCTACCATAATAACTCTAGTATTCTAAA
ACTTTTTCTAAAGAGTGAGGCTTGAAGAATGGTACTTTAAGGAGGATATCAAAAATTGAA
TTGAATCTACCTGAATAATGAAAAAGAAGAAAGAATAAAATTCTTTTGAAAGGAAACGAG
TAAACCAAAAGAAATCCTAAAGTGAACTTTTAAGACAGAAGAAAAATGGGAAATCCATGA
AATATCAAAAGTTGATAAATGCTAAAGATATTATGAATAAATCTTTTTATTTAGTTAAAA
CCAAATGAGAAAAGTTTTAATTTTGGAATTAAAATCTTTTAAAAGTAGTATTTTAAGAAT
TATTTAAAAAATAAAATATTGATTATTTAAAATTAATAATAAATTATTATTAAATTTAAA
TAGTTAATGTTTTATTTTTATTGATAATGATTAATTCGTACTTTTTAAATATTTAAAATA
ATAATAATAATTTTTATATGTAAAAATGTAAAAAAAAGTTATTAATAACAATAAATAAAG
TATTATATATTAAAAC
>Locus248v1rpkm298.72
AATTATTTTATTTTATTTTAATACATATATATATAATTTACAAATTTTAAAAATTATATA
TATATAATTTTTTTTGTAAAGAAAAAATAAAAAAATATAGATTTAAAAAACAAACAAATA
TTTAAAAGGAAAAAAAAAAACCTTTAAAATAATACTAATAGAAATAATTAATATAATACC
TTAATTTACAAACAATTATACCAATTTTATTTATAAACAATATAATATAGATAATAAAAA
TGCAACTTACTATTAAGAACTTACATATTTTACTCGCCTTCATCGCTTTTGCTATGATGG
TTTTATCTTCTCCAATTCCAAATGCTAATGAAGTATCTACACTTGAAGCTTCTGCTACTG
AAGATGAATCCCTTCCAGCTCTTAACGATAGCATTGATTCAAGTGATGAAGCTGAACCAA
TTTTAGATGATGCTGATATTAAGGAAGTTCTTTCAGAAAATGAAAATACTCCAGCTGATG
ATGAAGAAGAAAACAATGTTGATGAACTTCCATCTACCACTGAAGAAGATGATGATGAAA
ATGGTAATGATGATGAAACTGGTGACAATGATGAAATTGTTCCAGAAGTCACTGATGTTA
GTGGTGATAATGAAGAAATTACTGATGAACCAACTGATGTTGATGGTTCTGATGATGAAC
CATCTATTCTTGCTGATGAACCAGTTGATGAAATTGATGATGCTGCTCCAACTGATGATT
TAACTGAAGTTGAAGATTCTAGTGAAGAAGACAAGTCTCTTCCAGAAAAGGTTATTGATG
AAGTTGTTGACACTACTGAAAAGGTTGTTGAAAAGGTTGTTGAAAAGGTAAAGGATGTTC
TTGGTCTTAACTCTGATGACGAAGAAGCTCCAGAAACTCCAGTTGAAGAAACTGTTGAAA
ACCAAGCTCCAGTTGAACCAGCTGCCCCACTTAATGAACCAAATGTTCCATCTGATGACG
AAGAATACTACGTCGACAATGAAGATGATTGCAAGTCTGGTGATGAAATTGTTATTCCAG
ATGTTCCAGCTGAAGAACAAGAACAATACACTGTTGATAACGAAGACGAATGTGAATCTG
GTGACGAAATTGTTCCACAAGTTCCA
>Locus249v1rpkm296.54
AAAAAAAATAAAAAAAAAAAAATGATATTCAATAAAGCAATTACTATTGCTGCTTTGGCT
TTTATTGGAGAAGCATTAGCTAGTTGTACTCATGCTTCAAAGCAAGGTTATCCTTGTTGT
AAATCCTGTACAGTTGCCTTCGTTGATGGAAATGAAAAATGGGGTGTTGAAAACAACGAC
TGGTGTGGAATTGATTCTTCTTGTGATTCACAAGACTGTTGGTCTCTTGCAGAAGGTTAT
AAATGTTGTAGTGAAGGTACTCCTGTTGTACTTACAGATAGTAAGGGTAAATGGGGTATT
GAAAATAATGATTGGTGCGGTATAGTTACTAAGACTGATGATAAATCTTGCTGGGCAGCT
AGTGAAGGTTACAAATGTTGTAGTGGCTGTGAAGCTATATTTACAGATGGTGAAAAGAAA
TGGGGTGTTGAAAATGGTCAATGGTGTGGTATTATTGAAAGTCAATGTCAAATAAAAACT
ACTACTACAAAAACAAAAATCACCACTACTACAAAAACAAAAACCACCACCTCAAAAACT
TCAACTTCTACTAGTACTAGTACTGATAATGATATCTCAACTCAAACTAAACCAGGTTGG
ACTCCAGGAAATGATCAAGTATTACCAGGTTATCTTTCCACTAAAGGTAAATACATTGTT
GATGAAAAGGGTCGTAAAGTTAAATTAGCTGGTATCTCTTGGTTCGGAGGTGAAACCACT
AATCTTTCTCCACACGGTTTATGGGCAAAACCATTAGCTCATTTCATTAAAGTTATTAAG
GATCATGGTTACAACCATATTCGTTATCCATGGACTAATGAAATGTTATTCCCAGGAGCA
AAAACTCAATCTGTTGATTCCTTACAAAATCCAGATCTTGCTGAACTTTCTCCATTAGAA
GTTATGGATGCTGTTATTGATGCCTGTGGTAAAGCTGGTATTAAGGTTTATCTTGATCGT
CACAGACCTCTTTCTGGTGGTCAAAGTGAATTATGGTATATTTCAAAGGTTGATGAAGAA
AAATGGATTGAAGACTGGCAATTTCTTGCTAAACGTTACAAGGGAAACCCAACTGTAATT
GGAGCTGATCTTCACAATGAACCACACGGAACCGCATGCTGGGGTTGTGGTGAAACTAGC
CGTGACTGGAGACTTGCCGCTGAAAGATGTGGTAATGCTATTCATGAAGTTAATCCAGAC
TGGCTTATTATTGTTGAAGGTAATGATCACTATGGCGAAGAAGGTTGGCAAAAAGGTGAA
TCCTACTGGTGGGGTGGTATGTTAAAGGGTGTTAAAGAAAACCCTGTTAGATTAAATGTT
AAGAATAAGCTTGTTTATTCTGCTCACGATTATGATAAGAATGTTCACTTACAAGATTGG
TTCACTGTATCTGACTTCCCAGATAACATGCCAGAAATTTGGGATGACAAATGGGGATAT
ATTGTTAAGGAAGATATTGCACCAGTTCTTATTGGTGAATTTGGATCACTTTTAAGAGAT
AATAAGGATGTTAAATGGTTACAAAACTTAGTATCCTACATGACCAAAAATGATGTTCAC
TGGACTTTCTGGTGTTTAAATCCAAACTCTGGTGATACCGAAGGTATTCTTGGTTACGAT
TGGGAAACCGTCAATACTAAAAAGGATGGTATTCTTGATCCAGGAAAGAAACCAAACTTT
TTATTATAATCTTATCCCTAACATAATATTATGAAAAAAAAAAAAAAAAAA
>Locus250v1rpkm295.94
ATAATTTTTTCTTTTTTATATTAAATATTTTTTATTTTTTTTATTTGATATATATTAAAA
TAAAAAATTATTAAGGAATTAGAAATTTTTATTTAAATTTTAAAATTCATTTGAAGAATT
TTATATATCTGGATATATATAAAATATAAAAATATTTTAATGAAAATTAAATACATCACT
GAATAAATAAAATCAAATATATATAAATATTAAAATATAAAATAAATAGAAAATAAAAAT
CATTAAAAAATAATGAGAATACTTAATGTTTTATCATTAACCGGATTAGTTATAGCCGGT
ACTAATGCATTAGACTGTTGGGCAAATAAATTAGGTTACGATTGTTGCAAAACTAGTAAG
GAAGTATATGAAGATGTAGAGGGAAAGTGGGGTGTAGAAAATGGAAATTGGTGTGGTATC
GTTGAAGAAGAACCAACTACCACTGTTGTTGAACTAGTTGAAGAACCAACTGAGCCAGCT
GTTGATGTTGAAGAACCAACTGAACCAGTTGAATTAGAACCAATTCGTGATATTTCTTCT
ATTGAATTAATTAAGGAAATGAGATTCGGTTGGAATTTAGGTAATACTTTAGATGCCGAA
TGTACCTCATGGATGGATTATGAAGAGGATCCAATTGGTTCTGAAACTTGCTGGGGTAAC
GTTAAAACTAATGAAGATATCTTCAAGACTTTAATGGACAACCAATTCAATGTTTTCCGT
ATTCCAACTACTTGGACTGGTCACATTGGTGAAGCTCCAGAATACAAGATTAACGAACAA
TGGATGAAGAGAGTTCACGAAATTGTTGATTACCCATACAAGAACGGTGCTTTTGTTATC
TTAAACATTCACCACGAAACATGGAACCATGCTTTCGCTGAAACCGTTGATGAAGCTAAG
GTTGAATTAGCTCAAGTTTGGAAGCAAATTGCTGAAGAATTCAAGGGTTACGGTGAACGT
TTAATCTTCGAAGGTCAAAACGAACCAAGAAAGAACGGTACTCCAGTTGAATGGAACGGT
GGTGATAAGGAAGGTTGGGATGTTGTTAATGCAATGAACGCTGTCTTCTTAGAAACCGTT
CGTAGTTCTGGTGGTAACAATGCTAAGCGTCATCTTATGATTCCACCATACGCTGCTGCT
TGTAATGAAAACTCTTTCAAGAACTTTGACTTCCCAGAAGATGATGACAAGGTTATTGCT
TCTGTTCACGCTTACTCTCCATACAACTTTGCCTTAAATAATGGTGAAGGAGCTGTTGAT
AAGTTTGATGCTTCTGGTAAGAATGAACTCGACTGGAATATTAACTTAATGAAGAAGAGA
TTCGTTGACCAAGGTATTCCAATGATTTTAGGTGAATATGGTGCCATGAACCGTGATAAT
GAAGAAGAACGTGCTGCTTGGGCCGAATACTACATGGAAAAGATTACTGCTTTAGGTGTT
CCACAAGTCTGGTGGGATAATGGTGTATTCGAAGGTGAAGGTGAACGTTTCGGTCTTATT
GATCGTAAAAACTTAAAGATTGTTTACCCAAGTATTGTTGCTGCTTTACAAAAGGGTAGA
GGTTTAGAAGT
>Locus251v1rpkm295.48
CCTCTCTTCATTAGAAAAGTAATTATAAAAAGTCATAATGGTCACTCCAATTAACAAGAC
TCCAATTGTTAAGAAGAAAACTACTAAATTCTTCCGTCACCAATCTGACCGCTTCAAGAG
AGTTGATGCTTCTTGGAGAAAACCAAAAGGTATCGATGGTGTTGTCCGTAGACGTTTCCG
TGGAACCATCAGAATGCCAAAGATCGGTTACGGTTCTAACAAGAAGACTCGTGATCTTTT
ACCAAATGGTTTCAAGAAGTTTGTTGTTTCTAATGTTAAGGATTTAGAACTTTTACTCAT
GCACAACCGTACATATGCTGCTGAAATTGCTCACAATGTTTCTTCCAAGAAGAGAATTGA
AATTGTTGAACGTGCCAAACAATTAAATGTCAAGGTTACTAATGCTCAAGCTCGCGTTAG
AACTCAAGATAATGAATAAATTTATACAAATATTAATTAAATAGAAAATATATATTCATA
TTTAAATAAAAATTTGTATTCATATAATGGGCTTTTCTAATTTATAAATAAAATATCTTT
GAAGAAAGATTTTTTAAAAAAAATTATATTATTTATAAAATGTGTAAAATTGTAAAAAGA
TTAAATTTGTTTTTTAAATTTTTTGAAATGTATAATAAATATTAAAACCTTCTTAATTTA
TTAAATATATTTATTTTTTACAAATAAGG
>Locus252v1rpkm291.75
AATTATTGAAATAATTAATAATCTATTTTCTCTGGAAGAAAATAATTGTAACTTGTTAAA
AAAAAAAATAAAAAAATATTCATATTACCTTAAGTTTTTAAATTTAAAAAAAAAACTAAT
TAAAAAAAAATGAAAGCTTCTATTGCTTTAACTGCTATTACTGCTTTTGCCGCTAAGGCT
TCTGCTGCTTGTTGGTCCCAAAATTTAGGTTATCCATGCTGTTCTTCTAGCTCTGCCCAA
GTTTGGTTCACCGATAATGATGGTGAATGGGGTGTTGAAAATGGTAACTGGTGTGGTATT
CCAAAGGCTTCTCAACAAGCTGCTTGCTGGGCTCAAGCTTTAGGTTACTCTTGTTGTAAG
ACTACTTCTACTGCTGTTTACACCGATAACGATGGTGATTGGGGTGTTGAAAATGGTGAC
TGGTGCGGTATTGTTTCTGGTAGTGGTTCTACCACTGGTAACACTGGAAGTACTGGTACT
GGTGACCTTACTATTGGTGCTCAATACACTCACTCTGGTAACCCATTCGCTGGTCATAAA
TTATTTATTAATCCATACTACACTGCTGAAGTTGATGCTGCCATCGCTCAAATGTCTAAC
TCTTCTCTTATTGCCAAGGCTAAGAAGATGAAGGAATACTCTAACGCTATTTGGTTAGAT
ACCATTAACAACATGAATGAATGGTTAGAAAAGAATCTTAAGTACGCTCTTGCTGAACAA
AATGAAACTGGTAAGACTGTCTTAACCGTTTTCGTTGTTTACGATTTACCAGGTCGTGAT
TGTCACGCTCTTGCCTCCAATGGTGAACTTCTTGCCAATGATGGTGACTGGGCTCGTTAC
AAGTCTGAATACATTGATGTCATTGAAGAAAAGTTAAAGACTTACAAGTCTCAACCAGTT
GTTCTTATTGTTGAACCAGATTCTCTTGCTAACATGGTCA
>Locus253v1rpkm287.82
ACTTTTTATTTAAAAGGTTAAAAGAATACAAACAAAACAAAAAAAAACTAATTATTTAAT
TTATCAATTAAATAAGATTAAATAATCTTTAAAAAATATATATTATAATTATATATTTTT
ATATACCAAAAAACTAAAAAAACAACTTTCAAAACTCTCTCCCAAGGAAAAAATATTTTA
TTTTAAAAATTTTTTTTTAAATTTAAAACTATTAAAATGGGTAAGCAAAACACTCCTTTA
ATTTTAGGTTTCGTTAACAACGCCGCTAGAAACACTTTCAATGTTTCTCAAAAGCAAGTT
CAAAACAAGAACGTTCAACAAAAAGCTGTTAAGCAACAAAAGCCACAACAACAAGATTGG
ACTAATGTTAACAAGAAGACTAACAAAAAAGGAACTCAATCATTCCAAAGTTGGGCTGAT
GTTGCTAGTCGCAACACCAAGAGTGAACTTCAAAAGACAAGCTGGGCTAATGTTGTCAAG
CAACAAGAAAAGACTCAACAACGTTCAGTTAAACCACAACAACAAGCTAAGCAACAACAA
GCTAAGCCAGTTCAAAAACAACAACAAAAGCAACAAAAGCAACAACAACAACAATTGAAG
AACACTAAGTCCCAACAAACCCAAACTTGGGGATGGTACCCAGCTTCAAAACAAGAAGCC
GAATTAAAGAAATTAAACCAAAGAAATGAAAAGTCCGTCAAACAAGCTAACAACAAGGTT
CAAAACAAGCAACAAAACAAACAACAAGGAAAGCAACAAAACAAGCCACAAGGAAAGCAA
CAAAACAAGCAACAATTAATGAAGCAACAAAAGATGAGAAATGCTAAATTAATGATGGAA
AAGCAAGCTAACAAGAGAGAACAAGAAATGAAGAAGAATTTCAATCTCTTAAAGAACATT
AACAACTTATACGATGCTTTCAATTTAAGACTTCCATCAGAAAACTCTCGTGGTGCTTGG
ATTAGCTCTAACAAGGTTGGTAGTGATAAGGTTTTATCTGTTGCTACTTTATACGCTATT
AGAAATGCTCCAAGTACTCGTGGTAAGAAATGCTTTGTCCAACGTAATGGCCAAATCATT
TTCAACAACAAGTGCATTCGCCGTGCTGTTGAAGGTAGATTCACTGGTCACAAGAAGTTC
CGTGGTAACCGTGTCTTAACTTACATTCCAGAAAAATGGTTATCACAAGATAATGGTTAT
TCAAAGGGTGCCAACTATGAAAAGTTTGCTAGTATAAATGGTCCAAAGAGAAATGAAAGA
TGTTACTCTTTCAAGGGTGTTTACTAATTTAATTACTTTTTGTACTTAAATCAATAATAT
ACCTAAGAAAGAAGTTTAAAAAAAATTTAAAAAAGAAGGATTATTCTTATGTATATATTA
TATATAAAATATACCACCTTTTTTAAAATATAAAAAATATAAAAAAATAAAAAAAAAATT
TTAAATAATTTATTGTTTTTTCTCAATTACAAAATTTTTTG
>Locus254v1rpkm286.55
AGAGAGGGTTAGGTGAACCTGTTGAAAAGACTGTATTAAACAACGATGCCATTAAGAACG
GTATTAAATATCAAGAAGAAATTCTTGCCAATAATGGGTCTAATGGCCATTACATGAATG
ATAAACTTACTTATGTTGATATTGTTGCCTATTGCCTTGTTGAAAGTTATATTGATTTCC
CACCATTAAAAGGATTTTTCAGCAATGAGACTACTCCAAATCTTATAAAGGTTTACAAAA
CTGTTTCTAGCAATCCTGAAATTGTTGAATACTTAAAATCCGAAAAGCGCTTGGCTAACT
AATTAAATAATATATAAATATATAAAAATCAATACATATATAAATTTATTACTTCAAAAA
TAATCTTATAACTTTAAAAATAAAAAAAAAAAAA
>Locus255v1rpkm285.09
CTATGTTTTAAAATATAAAGATATATATTTTAATTTTATATTTTTTTTTCTTCTTCATTT
TCTTTTATTTTCATAATAAAGTGTTTTAATTATTTATTTAATTTTTTATATAATAATAAT
TATTAAATTAGATCTATAGAATTTTGTAAAGGAAAATGTTCAAGTCAAAGAAAACTCAGG
AAAGTGCACCAAACCCAAACCCACCAGCAGCTGAAAGTAATACTAATAAGGATGGTGAAA
AGGGTCATTTAAATGGTACACTTTTAGTTCGTGTTGTTGGTGCAGTAAATATTGGAAATT
TATCAATAGGAACACTTCCTTACTGTATAGTAGAATTTGATAAAAATGAAGCTTTAATAA
ACGCTAAAGATGGTGGAAGTGAAAAACCACCACTTTGGCAAGCAAGAGCTCATTTTGATG
TTAGTAAAGAAAGCAATATTGTTATATCATTTTATCAAAAGAGATTAGTAAATAATGAAG
AATGTGTAACATTACTTGGTACTACTACTGTTGAACCAATATTTGAGGATCAAAAAATGG
TTGATGATTGGTTCCAAATTAAAATGAATGAAGCAGAAGGATTATGTGATGATGAAGAAA
GAAGAGTTCATATCCAAGTTTGCTATAAACCAGCTGGTGCCAAGAAATCTTTATCAATTG
ATGAATTTGAATTATTAAAAGTTATTGGAAAGGGTAGTTTTGGTAAGGTTATGCAAGTAA
GAAAGAAGGATACCAATAGAATTTATGCTATGAAAATTATTAGAAAATCTCATGTTGTTG
AACGTTCGGAAATTTCACACACCTTAGCTGAAAGAAATGTATTAGTTAAAATAAATAATC
CATTTATTGTAGGTTTGAAGTTCTCATTCCAAACTGCAGAAAAATTATATTTAGTTCTTG
CTTTTGTTAATGGTGGTGAATTATTTTACCATTTACAAAAAGATGGTGCTTTTACTGAAG
ATAGAAGTAGATTTTATATTTCAGAGTTATTATGTGCTTTAGAATGTTTACATAAATATG
ATATTATTTACAGAGATTTGAAACCAGAAAATATATTATTAGATTATTCAGGTCATATAG
CTTTGTGTGATTTTGGTTTATGTAAGTTAAATATGACAGATAAAAATAAAACAAATACTT
TTTGTGGTACTCCAGAATATTTAGCTCCAGAATTATTATTGGGTAAAGGATATACAAAAG
TAGTAGATTGGTGGACTTTAGGTGTTTTATTATATGAAATGATGACCGGTCTTCCACCAT
TCTATGATGAAAATACAAATGAAATGTATAAAAAAATTCTTCAGCAACCACTAACATTCC
CAAGTGAAATGAGTCCATTAGCGCAAGATATTCTTTCTAAACTTTTGAATAGAGAACCAA
CTGAAAGATTGGGTAATAATGGCCCTGAAGAAATAAAAGCACATCCATTCTTTGGAGGAA
TTGATTGGGTTAAATTATATAACAAGAAATATCAACCACCATTTAAGCCAAATGTTGCAT
CTGCAACTGACACTTCAAACTTTGATGAAGAATTTACTTCTGAAGTGCCATTAGATTCTG
TTTCCAACGAAGGAAATTATTTATCTGCTACAGTTCAACAACAATTCGAAGGTTTTACTT
ATGAAGATCGTGACAAACATATCGGAAGTATGGTATCAAGTAGCCTTATGTCTTCAACAT
TAAATGCAAGACCATTATCCAGACAGGTTGGAATGAGTAATAGAGGACGTTAAATAAACG
TTATAAATAATTAATTACCAACTTTAAAAATTATTAAGTTAAAAACTAGAAAACTGTTAA
TTTTTCATTATATATATATTAAAATGTTTAAGTATTATAATTACTAAATAAAAAAA
>Locus256v1rpkm284.25
GTAATGGTTCTGCTCAACAACCATCTACTGGTTCCTGCTCTGCCAATATTCTTGCTCAAG
GTTACAAGTGCTGTTCTGCTGGTTGTCAAGTCATTTACACTGATAATGATGGTACCTGGG
GTGCTGAAAATGGTGAATGGTGTGGATGTGGTGCTAGTTCATCAGCTACTCAACAACCAT
CTACTGGTTCCTGCTCTGCTAACATTCTTGCTCAAGGTTACAAGTGCTGTTCTGCCGGTT
GTCAAGTCATTTACACTGATAATGATGGTACCTGGGGTGCTGAAAATGGTGAATGGTGTG
GTTGTGGTTCTTCTACCAATACCAACACTAACACTGGTAACAACAATCAAAGTACTACTA
CTACTACTTACCCAAAGGGAACTGGATTCCAATTCTACACTCAATGTAAGAACAGAAACC
ATTGGGCTTTAACTTACGATGATGGACCAACTCAATATGCTGACAGTATCTTAGATCTCT
TAAAGAAATACGATATTAAGGCTACTTTCTTCCTTGTTGGTAACATGTACATTAAATCTT
ATGATTCCGAATGGACTAGAATTGTTAAGAGAATGTACAATGAAGGTCACGTTGTTGCTT
CTCACACTTACAGTCACAACGATTTAACTGGTATGTCTTCTCAACAAATTATTAACGATA
TGCAAAAACTTGAAGATGCAGTTTACAAGGCAGTTGGAGTTAAGCCAGCCTTCATGAGAC
CACCATATGGTTCTGGTAATGGTAACCAAAATGTTATGAATACTCTTAAGAACTTTGGT
>Locus257v1rpkm282.33
AAAAAACTATTCGATCATAATCCTAATCAACATAATCTTGTTCCAAATTTATTAAAAAGT
GATAAAAGAGATGCTTCTCAAGATCATTATAGTGCAGGTGGTTTAGCCGGAGTAAGTTGT
CTTCCTTATAGCAACACAACTACTTATGGTACAACATCAAAATGGTAAAGGGAAAGGAAA
ATAAAAAAGAGAGAGAATCCTTTTAAATATATCCCATATAATAATATACCCTTTAATTTT
TTTTATCTTTTAAATCTCTTTTTTTTCAAGAGATTACAATTTTGAAATAATCATTAATGA
TGTGTAAATATAACATATCATTTTTGACAAAACTTTTTACAATAGTTTTTGAAAATTTAA
AAAAAAAAAAACAAACTAAAAGTGAAAAACAAAA
>Locus258v1rpkm278.28
ACATTTTTTATAATTTAATAGAAATGGCCAAGCGTACTAGAAAGGTTGGAGTTTGTGGTA
AGTACGGTACTCGTTATGGTGCTTCCTTAAGAAAACAAATCAAGAAGATTGAAATCAGTC
AACACTCTCGTTACACCTGCCCATTCTGCGGAAAGGATGCTATCAAGCGTACTGCTGTTG
GTATCTGGGAATGCAAGGGTTGTCGTAAGTCTATTGCTGGAGGTGCTTGGTCAGTTAGTA
CTACTGCTGCCGTTACTGTCAGAAGTACCATTAGACGTCTTCGTGAATTAGCTGAAATCT
AAGTTTGTTATTCAACCTTGCAACCTTTTTTTATTATTTAAAGCATAAAAAACCACATTT
AATATCTTAATTATTATATACCATTTATTATGTCATAATAAATAAATAATAATAATTAAT
ATTAAATATGTAGATGTACAACTTATTTAAAAAAGGATATTGTTGGTTTAAATAAGGATT
CCTTTTTTCAAAATTTGTTTAAAATAAGATTAAATAAAACCTATTTTAATCAAACGAAAA
AAA
>Locus258v2rpkm0.34_PRE
ATCATTTTTAAAGAAAAAAAGTATAATATAATCGAGATTTGCTATACTTTTTTAAATAAA
TGAAATTATTTATATAAATGATGAAGATTTAAAAATCAAAGATTATAGATTTATTTAATA
TATTGTATTTTAGTTAGGAATATATTTATAATATGTGCTTTTTTTAGGAATAATAAATAA
ATATAATGCCAAGCGTACTAGAAAGGTTGGAGTTTGTGGTAAGTACGGTACTCGTTATGG
TGCTTCCTTAAGAAAACAAATCAAGAAGATTGAAATCAGTCAACACTCTCGTTACACCTG
CCCATTCTGCGGAAAGGATGCTATCAAGCGTACTGCTGTTGGTATCTGGGAATGCAAGGG
TTGTCGTAAGTCTATTGCTGGAGGTGCTTGGTCA
>Locus259v1rpkm276.83
TTTTTTTTTTTCTTTTTAAATAATTTTTTATTTATCATCAATTGATAATTTAAATAAACA
TGCCTTTCATTGAAATTAGAACCAACGCTACTTTCAACGACAAGAACCGTGCCTTAAAGG
AAGTTTCTTCCCTTGTTGCTAAATGTCTTGGAAAGCCAGAATCATACGTTGATGTTTGTA
TCAATTGATAAAATGTTGCCATGAGTTTCGGTGGTTCAACTGATACTGCTGCCTTAATTA
CCTTAGGTTCCTTAGGTTGTATTGATGCCAGATCTAACAAGAGTACTTCTGCTGCCATTT
TCAAATACCTTGGTGAAACTATTGGTTTAAATTCAAGAAGAGGTTACATTCACTTCATTG
ATCTTCCTGCTGAAGACACTGGTTACGGTGGTTCTACCTTCGCTTAAATAAAATCTAAAA
TATAGCATTTCTTTAATTGTGTTTTTATAAAAAAAATACATTAAAGGATAGTAAAATCAA
TATTTATTAAATTATAAAAAATTTTAAATAATTTAATATTTATATGAAATTGTAAGAAAA
AAAAAAGAAAAAAAAAAG
>Locus260v1rpkm275.75
AATATGTTGTTGATAATGTAGAAGACTGTGAATCTGGTGACGAAATTGTTAATGAAAAGG
AACCAGTTGCTCCATCAGTTGAAGAACCAGCTGAAAAGCCAGCTGATGAAGAATACGTTG
TTGATAACGAAGAAGACTGTGAATCTGGTGACGAAATTGTTAATGAAAAGGAACCAGTTG
CTCCATCAGTTGAAGAACCAGCTGAAAAGCCAGCTGATGAAGAATACGTTGTTGATAACG
AAGAAGACTGTGAATCTGGTGACGAAATTATTAATGAAAAG
>Locus261v1rpkm275.42
CATTTACCCAAATGCTTAGTAAAATAAATATAAAAAAATAATTATAATATAATTATAATT
ATATATAAAATATAAAAATATATAAAGCTAGTAAGACTAGTATAATAAAAAATGAAGTAT
ATTAAATTATTGTTAATTGCTTTATACCTTGTTTGCACCTTAGCTGCAACCACAAAAACC
ATTCCAACTACTGGAAAGTCTAGCAGTAAGTCACTTCCAACCACTACTACCTCTAAGGCC
AAGACCATTCCAACCACTACCACCTCTACTAAGGTTATTCCAACCACTACTACTTCTAAG
GCCAAGACTATCCCAACCACTACCACCTCTACTAAGGTTATTCCAACTACTACTACCTCT
AAGGCCAAGACCATTCCAACCACTACCACCTCTACTAAGGTTATTCCAACCACTACTACT
TCTAAGGCCAAGACTATCCCAACCACTACCACCTCTACTAAGGTTATTCCAACCACTACT
ACTTCTAAGACCAAGACTATCCCAACTACCACCTCTACTAAGGTTATTCCAACCACTACT
ACTTCTAAGACCATTCCAACCACTACCACCTCCACTAAGGTTATTCCAACCACTACTACT
TCTAAGACCAAGACTATCCCAACTACCACCTCTACTAAGGTTATTCCAACCACTACTACT
TCTAAGACCAAGACTATCCCAACCACTACTACTTCTAAGACCAAGACCATTCCAACTACC
ACTAGAACTAAAACTATTTCCACTACTACTAGAACTAAAACTATTTCAACCACCACTAGA
ACCACCACTAACCAAAGTACCCCAACAGGTAGTTACTACACTTGTGATGCTCAAGATTGG
GAATGTAAAACTCAAAAGTCTAATGAATGTTACGCTACTCTTAACGAATGTTGGTCTCAA
CCATATTCTACTGAACTTGCTGAAAAATGTAATGCTATTAATGTAGTTTGTTCTAAAATT
TGGGGTTAAGCAATTAAAATATAAAAATTTTATAACAAAAAGTAAATTACAAATTAACTG
ATAATGTTATAATGGTAATAACATTTTTATATTTATAGTTATAAAAATATATTCAATTAT
ATTTATCTGGAATTTAATAAATTCTTTTTAAAAATAATAATTAAAGTATAAATTAAAATG
ATATTCAATTAATTATAATTATTAATATAGATAAACAAAATATAACAAAAAAATAAAAAA
GAAAAAATAGCATTTGACATGCATAAAAATTAAATAATTCATAATGTTGTATAATAAAAA
TTAATTAATAATAAACATAATAAATAATTAAATATTTAAC
>Locus262v1rpkm275.17
AACAACCAACTTCTGGTGCTTCATGCTGGTCTCTTCCAGATTATCCATGCTGTAATGGAA
ATGATATAGTTTATTCTGATGAATCAGGTGACTGGGGTGTTGAAAATGGTGAATGGTGTG
GTATTGTCAAACAAGCTACTACTCAAAAGACCACTCAAAGAACTACTCAAAAAACTACTC
AAAAGAGCACTGTACAACCAACCAAAACTCAAAACAATGGTTCATACACAATGAAACCAT
TTGAGGCTGTATGTACTGTTAACACTGATCAAACTGACTGTGTTGAAGCTTGGAAGCAAT
GTGGTGGTGCTGGAATGGAAGAAAAATGTTGTCAAGCTGGTACTACTTGTAAGGGTAGCG
AAGGTTACAAACAATGTGAACCAGATGTTAATGCTGAATTAAGACCAGCTACAGGTAAGG
GTCCACACGGACAAAAATGGTGTGATACTTGTACTGTTTACAATGAACAAGATGGTTTCC
TCTGGGGTTGGGAAGATGGTAAGGCTTGTGAAATTAAGATGTGTGAATGTAATGATATTC
TTAACAATGATTACATGGACTGGGAACACGAATACCCAATTGGTAAAAAGGTCGGTACCA
CTACCCGTTACTGGGATTGTTGTAAACCATCTTGTTCATGGCCAGAAAAGGCTCTTGTCA
CCCAACCAGTTCAACAATGTAAAATTGATGGTATTACCCCAATCACTAACTACAGTGCTA
AGTCTGGTTGTGAAGGTGGTGAATCTTACATGTGTTTGAACCAACAACCATGGGCTGTTT
CTGAAGTTTTATCTTACGGTTATGCCGCTGCTTCTATTGAAGGTTTAACTGAAGCTGATT
GGTGTTGTCGTTGTTACGCTATTACCTTCACTGAAGGTCCAGCTAGAGGTAAACAATTAG
TCGTCCAAGTTACTAACACTGGTGGTGATCTTGGTGCTAACCACTTCGATCTCCAAATTC
CAGGTGGTGGTGTCGGTATTTTCAATGGTTGTTCCACTCAATTCAATACTGATACTGATG
GTTGGGGTAACCGTTATGGTGGTGTTGGTAAGCGTAGTGAATGTGATATTCTTCCAGAAG
CTATTCGTGATGCTTGTTACTGGCGTTTCGATTGGTTCCTTGGATCTGACAACCCAGCTA
TGGTCTTTGATGAAGTTGAATGTCCAATTGAATTAACTCAAAACACTGGTTGTATTCACA
AATAAATTTGATATTTAAATAATATCCAATACTATATTTAATACCAAAGAATATTAAAAA
AAAA
>Locus263v1rpkm275.07
ACACTACAAATTTTACTTATTAAATATTAAATTTAAAAATGGAAACTAGATACGCCCTTC
TTTCATTATCCGACAAAACCGGTCTTATTGACTTAGCCAAAGGTTTAAATGAAGTTGGTG
TTACTTTAGTTGCTTCTGGTGGTACATCTAAGGCTATTCGTGAAGCTGGACTTCCAGTCA
TCGATGTTGCCGATATTACTAAGGCTCCAGAAATGTTAGGTGGTCGTGTTAAGACTCTCC
ACCCAGCTGTTCACGGAGGTATCTTAGCCAGAGAAATCGAATCCGATGTTAAGGAAATGA
AGGAAAGAGGTTACAACATGATTGACTATGTTGCCTGTAATCTTTACCCATTCCAAAAAT
GTGTTGCTAGACCAGATGTCACTATTCCAGAAGCTGTTGAAGAAGTTGATATTGGTGGTG
TTACTCTTCTTCGTGCTGCTGCTAAGAATCACGCTCGTGTTACTATTCTTAGTGATCCAA
ATGATTACCCAGAATTCCTTGCTGAATTAAAGAAGAACTTCCAAGAAACTGGTAAGGCTT
CTATTTCTCAAGAACTTAGAAACAAGTTCGCTGTTAAGGCTTTCTCTCACACTGCTGAAT
ACGATACCGCTATTTCCGGTTACTTCAGAAAACAATACTCTGAAGGTGTTTCCAGATTAG
AACTCCGTTACGGTGCTAACCCATACCAAAAGCCAGCTTGCGTCTTCACTAACAAGTCTG
AACTCCCATTCAAGGTTTTATCTGGTAGTCCAGGTTACATTAACCTTTTAGATGCTTTCA
ATTCTTACCCATTAGTTAAGGAATTAAAGGAAGCTCTTGGTCTTCCAGCTGCTGCTTCTT
TCAAGCACGTTTCTCCAGCTGGTGCTGCTGTTGGTACTCCATTATCTGCTGATGAAGCTA
AGGTCTTCATGGTTGATGATCTTACCGTTCCATTAACCCCATTAGCTTGTGCTTATGCTC
GTGCTCGTGGTGCTGACCGTATGTCTTCATTCGGTGACTGGATTGCTCTTTCTGATCCAT
GTGATTTAGCTACTGCTAAGATTATTTCTCGTGAAGTTTCAGATGGTGTTATTGCTCCAG
GTTACAATGCTGATGCCTTAGAAGTTTTAAAGAAGAAGAAGGGAGGTAGATACTGTGTCT
TACAAATCGATCCAAATTACGAACCAGAAGAAATTGAAACTCGTCAAGTCTTTGGTATGT
ACTTACAACAAAAGAGAAACAACTTAAAGATCACTAAGGAAGTTTTCAACAACATTGTTT
CATCTAACAAGAACCTTCCAGAATCTGCTATTCGTGATTTAATTGTTGCCACCATTGCTC
TTAAATTCACTCAATCTAACTCCGTTTGTTACGCCAAGAACGGTATGGTTGTTGGTCTTG
GTGCTGGTCAACAATCTCGTGTTCACTGTACTCGTTTAGCTGGTGACAAGGCTGATAATG
TCTGGTGTCGCTTCCACCCAAAGATTCTTGCTTTCAACTTCAAGAAGTCTGTTAAGCGTG
CTGAACGTTCTAACTGCATTGATCAATACATTACTGATCAAATTGATAACTTAGAACAAT
GGAAGCAATGCTTCGAAACTGAACCAGAAATGTTAACTCGTGAAGAAAAGAAGGAATGGA
TTAGCAAGAATACTGATGTCGTTGTTAGTAGTGATGCTTTCTTCCCATTCCCAGATAACA
TTCAACGTGCCAGTCAAAGTGGTGTTAAGTACGTTGCTGCTCCAAGTGGTTCTGTTCAAG
ATCCAGTTGTCATTGAAGAAGCCAACAACAAGAACATGACTTTATGTTTCACTAACTATC
GTCTTTTCCACCATTAAGCTATTTGATTTCTAATATGAAATAGGAAAAAATATTTATTTT
TTTTTTTTTTTAATTTTTTTTATTATTAGAAAATAAAAA
>Locus264v1rpkm271.45
AAAAAAATTATAAATATAAGTAAGAAATTGAAAACAAAATTTTTTTCTTCACAATAAAAT
TTTTTTATACCTATAAAAAAATAGTTATTATTCATCATGGTTAATCTTCAATCTAAGCTT
AGCATTCAAGACGTTGACGTTAAGGGAAAGCGTGTTGTTATCAGAGTTGATTTCAACGTA
CCATTCCTTGATGGTAAGATCTCCAACAACCAACGTATTGTTGCTGCTTTACCAACTATC
AAGTACGCTTTAGACAATGGAGCTAAGTCTGTTGTTCTTATTTCCCACCTTGGTCGTCCA
AACGGTTCTCCAAACCAAAAGTACACTCTTAAGCCAGTCGCTGCTGAAGTTGAAGCTCTT
CTCGGTAAGCC
>Locus264v2rpkm42.36
ATTATTATTTATTAACTTTAATGAAAATTATTAATAAATGTAATTTAAAATAATAATAAT
ATTAAAGTAAAAAAGCAATTTAATAAATAAAATAGTAAAAGATAAAAGATATTAATTTTA
TTTAATATATTAATAAATTAAAGAGTTGATTTCAACGTACCATTCCTTGATGGTAAGATC
TCCAACAACCAACGTATTGTTGCTGCTTTACCAACTATCAAGTACGCTTTAGACAATGGA
GCTAAGTCTGTTGTTCTTATTTCCCACCTTGGTCGTCCAAACGGTTCTCCAAACCAAAAG
TACACTCTTAAGCCAGTCGCTGCTGAAGTTGAAGCTCTTCTCGGTAAGCCAGTT
>Locus264v3rpkm40.47
ATTGAGAGCTCTTTCTTGATTCTATGGGTGGTGGTGCATGGCCGTTCTTAGTTGGTGGAG
TGATTTGTCTGGTTAATTCCGATTTTTTTATACCTATAAAAAAATAGTTATTATTCATCA
TGGTTAATCTTCAATCTAAGCTTAGCATTCAAGACGTTGACGTTAAGGGAAAGCGTGTTG
TTATCAGAGTTGATTTCAACGTACCATTCCTTGATGGTAAGATCTCCAACAACCAACGTA
TTGTTGCTGCTTTACCAACTATCAAGTACGCTTTAGACAATGGTAAATATAAATTAATAA
TTAATTATGCAAGAAAAAAAAAGGAAAGATAATAACAGGAATTAATAAAAATAAAAACAA
TTAAAAATAATAGGAGCTAAGTCTGTTGTTCTTATTTCCCACCTTGGTCGTCCAAACGGT
TCTCCAAACCAAAAGTACACTCTTAAGCCAGTCGCT
>Locus265v1rpkm267.16
CTACTTTTATTTATTTTTTTAATTAACAACCTTTTTATTTTTTAAAAGGAAAAGCAAAAC
CTCAATTTTATAATAAATTAAATTTTTATTTAATTTTTTTATTTATTTTAATAATAGTTT
AAATATACCAATATGTCTACTCCACAAAATTTACCAAAGGCTTCTGAAGTCGGTTTAAAT
GATGTTGATTCTGATGCTGGAGGTTTTCCACACATTCCAGGATTAGGTCCACTCGATTCT
AACACTTTCTGGCAAGCTGAATACTCTTCTCACCGTTCTTTAAAGCCATACCGTCCATTC
AACTCCTCCAAGGATATGAAGGTTTTATTATTAGAAAACATCAACAACTCTGCTGTTGAA
ATTTTAAAGGCTCAAGGTTACAACATTGAATGGAGTGCCAAGTCTCTCTCTGAAGAACAA
TTAATTGAAAAGATTAAGGATGTTCACATTCTTGGTGTTAGATCTAAGACTAAGATTAAC
AAGAAGGTTCTTGCTGCTGCTAAGAACCTTATCGCTATTGGTTGTTTCTGTATTGGTACC
AATGGTGTCGATCTTGAAATGGCTTCTCAACTCGGTATTCCAGTTTACAACTGTCCAAGA
GGTAGTGGTCGTTCCGTTGCTGAATTAGTTATCACTCTTATGCTCAATGTTGGTCGTAGA
GTTGGTGACCGTAACAATGAAATGCACAAGACTATCTGGAACAAATTTGCTAAGGGTTGT
CACGAAATCAGAGGACGTACCTTAGGTATTGTTGGTTACGGTAACATTGGTAGACAAGTT
TCTGAAATGGCTGAAGCTTTAGGATGCAGAGTTATCTACCACGATTACCACAAGGTTCCA
CCAGTTGGTAGTGCTACCCAAGTTGACAAACTTGAAACTTTATTAAAGACTTCTGATTTC
ATTACCTTCCACGTTCCATCTCTTCCATCTACTGATGGTATGATTGGTAAGGAACAAATT
GCTATGATGAAGAAGGGATGTTGTCTTATCAACACCTCCAGAGGTACCATTGTTCAATTA
GAACCATTAGTTGAAGCCTTAAAGAGTGGTCACCTTGGTGGTTGTGCTGTTGATGTCTAC
ACCAACGAACCAAAGGGTAACTGTGAAGGTTGGATTACCCCATTACAAAACTGTCCAAAC
ACTATCCTTACCCCACACATTGGTGGTTCTACTGAAGAAGCTCAATACAACATTGGTACT
GAAGTTGCTAACCGTCTTGTCAAGTACATTAACTGTGGTGAAACTGTTGGTGCTGTTAAC
TTTGCTCAAGTTCCAAGTACTGAAGTTCCATCTGCTACTAATGTTATCAGAATCTTAAAC
TTCCACAAGAATGTTCCAGGTGTTCTTAAGGCTATCAACCACATTCTCTACTCTCACAAC
ATTGAAAACCAAGTCTCTAAGGCTCGTGGTTCCATGGCTTACCTTCAAGCTGATATTACT
GTCAACTCTGAAGAAGAATTATTAAAGGTTTACTCTGAACTTTCTCAACTTCAAGATGTT
GTCAGAACTAGAATTGTCCACTAAATTAATCGCGAATAATCATTATTATCTTTTTTAATA
TATATAATTTATCTATTTTAATATAAAATTATTATTCTTTTTAGACATGGAAAAGAATAA
AGTTACCCAATAATTATATATTTACCCAAGATTAAGAATAAGAAAAAAGAAAAATAATTA
AATTTATATTTTTCTTTTTTTAATTTTTTAATTTAAAAAACATTTTACAACACATTAAAT
AATTAATGTTCTATAAAATTATAGAAAAATTTTTTGTATTATAAAAATCCAAATTTAATC
ATTTTTTTTATAATTAGATCATACACAAAAAAAAAAAAAGAAATCAAAATTCCTATTATT
ATTTTTTTAATTTATTTTAAAATCATTACATTTAGAAAATGAAAACAAACAAGCCAAAAA
TAATATAAAAAAACAAATTATAGAAAATTTTTTTTATTATTTTTTTAAAAAAATGAATAT
ATTCATTTTATTATAAAACATTTTTCATTTAAAAGACATGAAAAAAAATCAAAATACACA
CACACAACTAAAAACAAAGAGAAAACATAGAAATCCTATTTAAAAAAAAAAAAAAAAAAT
TAATGAAACTAAAAAC
>Locus266v1rpkm267.06
GATCTTCTCCCATCCCGTCAATTCGGTTACATCGTTCTTACCACTTCTGCTGGTATCATG
GATCATGAAGAAGCCAGAAGAAAGAAGACTGGTGGTAAGATCCTTGGTTTCTTCTACTAG
ATTGATTGTTTAAAGTTACAATTAAACGACAATTTAAATTAAATAAACACAATTAAAAAT
TAAAAAAATAAAAAATTTTATTTTGT
>Locus267v1rpkm266.97
CAATTTTATTTATAATAAAATATAAATATAAAATTAAAAATGAGATTCAACAATTTATTC
AAGATTATTGCTTCTGTCGCTTTAGCTTCTAAGGCTCTTGCAGATGATGTTGTTAGTCTT
ACTAAGGATGATTATGAAGTTACTTTAGAATCTGCTCCACTTGCTTTAGTTAAATACTTT
GCTCCATGGTGTGGTCACTGCAAAGCTTTAGCTCCAGAATTCGCTAAGGCTGCCACTACT
TTAAAGGAAGAAAACATTCTTTTAGCTGAAGTTGATTGTACTGTTGAATCTGATATCTGT
AATGAAGTTGGTGTTAGAGGTTACCCAACTCTTAAGGTTTACAGAAACGGTAAGTCCTCT
GACTACAAGGGTCAACGTACTGCTGACAGTATTGTTAGCTACATGAAGAAGCAAAATCTT
CCAGATGTTACTGCTATTAAGGCTGAAGATTTTGAAAAGTTCTCTACTTCTGACAAGGTT
GTTGTTATTGGTTTCGTTAAGGAAGGTTCTGATGAATACAAGGCTCTTGAAGCTAACGCT
AAGGAACTCCGTGATCAATTCGTTTTTGGTTACATTGATGATGCTGAACTTGCCAAGAAG
GCTGGTGCTCAAGTTCCAGGTATTGTTGTTTACAAGCAATTTGATGAAGGTAAGGCTGTC
TTAGATGGTAAGATTACTGAAGAATCTATTGCTGAATTCGTTAAGGTCGAATCTGTTCCT
TTAATGGATGAACTTGGTCCAGAAAACTACAGTAAGTACATGGAATCTGGTCTTCCACTT
GTTTACCTCTTCACCAGTGATGAAGAAGACAAGAAGACTATTGGTGCCTGGTGTGAAGCC
ATTGCCAAGAAGGTTCAAGGTAAACTTAACTTTGTTTACATTGATGCTGTTAAATTCTCT
GGTCATGGTAAGTTCCTTGGTCTTAAGGAAAGCTGGCCAGCCGTTATCATTCAAGATATT
AAGCACAACACTAAGTACCCATTCCCACAAGATAGTAAGATTGAAAAGGAAGCTCTTGAA
AAGTTCATTGAAGATTTCCAAGAAGATAAATTAGAACCATATGTTAAGAGTCAAGATATT
CCAGAAAAGCAAGAAGATGGTGTTTACAACGTTGTTGCTAAGTCTTTCGATGATGTTGTT
CTTGACAAGTCTAAGGATGTCTTACTTTTATTCTACGCCCCATGGTGTGGTCACTGTAAG
AAGCTTGCTCCAACTTACGTTGAAATTGCCAAGGAACTTAACGAAGTTGAAGGTAGCAAT
GTTCTTATTGCTAGAATGGATGCTACTGAAAACGATATTCCAGCTTCTTCTCCATGGAAC
AACCTTGAAGGTTTCCCAACTGTCATTCTCTTCAAGGCTGATGAAAAGAACACTCCAATT
GTTTACGAAGGTGATCGTACTAAGGAATCTATTATTGAATTCCTTAAGAAGAACGCTGTA
AACGAAGTTAAGGTTCCAGAAAAGAAGGAAGAAGAAAAGGAAGAAGAAAAGGAAGAAGAA
AAGAAGGAAGAAAAGAAGGAAGAAGAAAATGTTAAGGATGAATTATAAGCATATTTATAA
TTAACTATTTCTATTACTTAGATACCAAAAATATATTTAAAGAAATTGATATATAATAAT
AAAATAAAGAGATCAATTTATAATGTACTTTATTTATTATAATTAATATATAAGCAAAAT
CGCATAAAGACATAAAAAGCAAAAAAA
>Locus268v1rpkm266.44
ATAGTATAATACCACAAAAATTTAAATACTATTTACATATAGAAAACAAAATAAAACAGA
GAAAATTACTTAGCAATTATAAAAACATATTAATACAATAATAACAATAAAATTTTTAAC
AACAAAAAAAAATTAATTATTTTTGAAAAAATAAATATATATCTATAGAAAAAAGAATAA
AAATCAAAAATGGTCTCATCTGTTGGTATTGATTTAGGTACTACCTACTCTTGTGTAGGT
GTCTGGCAAAACGATCGTGTTGAAATTATTCCAAACGATCAAGGTAACCGTACCACTCCA
TCTTTTGTTGCCTTCACTGATTCTGAACGTTTAATTGGTGATGCTGCTAAGAACCAAGCT
GCTATGAACCCAACTAACACTGTTTTCGATGCTAAGCGTCTTATCGGTCGTCGTTTCACT
GATGCTGAAGTTCAATCTGATATGAAGCACTGGCCTTTCAAGGTTATTGAAAAGTCTAGC
AAGCCATACATTCAAGTTGAATTCAAGGGTGAAACCAAGGAATTCACTGCTGAAGAAGTT
TCATCTATGGTTCTTACTAAGATGAAGGATACTGCTGAAGCTTACTTAGGTGACAAGGTT
GCTAACGCTGTTATTACTGTCCCAGCTTACTTCAACGATTCTCAACGTCAAGCTACTAAG
GATGCCGGTCTTATTGCTGGTCTTAATGTCCTTCGTATCATTAACGAACCAACTGCTGCT
GCCATTGCCTACGGTCTTGACAAGAAGACTGAAGGTGAAAAGAACGTTTTAATTTTCGAT
CTTGGTGGTGGTACATTCGATGTTTCCCTTCTTACTATTGAAGATGGTATCTTCGAAGTT
AAGGCTACTGCTGGTGATACTCACTTAGGTGGTGAAGATTTCGATAACCGTCTTGTTAAC
CACTTCGTTCAAGAATTCAAGAGAAAGTACAAGAAGGATATTTCTACTAACCCAAGATCT
TTACGTCGTCTTAGAACTGCTTGTGAACGTGCCAAGCGTACTCTTTCTTCTTCTACTCAA
ACCTCCATTGAAATTGATTCCCTTTACGAAGGTATTGATTTCTACACTTCTATTACTCGT
GCTCGTTTCGAAGAACTTAACTCTGACTTATTCAGAAATGTTATTGACCCAGTTGAAAAG
GTTCTTAACGATTCTAAGTTAGACAAGTCTTCTATCCACGAAATCGTTCTTGTTGGTGGT
TCTACTCGTATTCCAAAGGTCCAAAGTTTAGTTTCCCAATACTTCAACGGTAAGGAACCA
TCCAAGTCCATCAACCCAGATGAAGCTGTTGCTTACGGTGCTGCTGTTCAAGCTGCTATT
CTTTCTGGTGAAACTTCTGAAAAGACTCAAGATTTACTTTTACTTGATGTTTCTCCACTT
TCTCTTGGTATTGAAACCGCTGGTGGTGTCATGACTACTTTAATTAAGCGTAATACTACT
ATTCCAACTAAGAAGTCTGATATTTTCTCTACTTACTCCGATAACCAACCAGCTGTCTCT
ATTCAAGTATTCGAAGGTGAACGTTCTTTAACTAAAGATAACAACTTATTAGGTAAATTC
GAATTAACTGGTATTCCACCAGCTCCACGTGGTGTTCCACAAATTGAAGTTACCTTCGAT
ATTGATGCCAACGGTATTCTTAACGTTTCTGCTCTTGATAAGACCACTGGTAAGTCTAA
>Locus269v1rpkm265.75
AATAGAATATATTTTTTAATAGAATATAGAATTAAAAAATAATTCTTTTAGTAGTTAAAT
ATTTTATACCTTTTTATTTTAATTGTAAATATGCCAAGTATTAGAAACGCTTTATTCCTT
CTCGGTGCTAGCACCGTTTTTGCCGCTACTAAGCGTGCTAATGACAAGTATGCCGCTCGT
GCTACTGAACACTATGACAAGATTACTGGTAATGGTTCCTACAGATCTGAATATTTCTCA
CCAGAAAATGTTCCATACCACTCTGTTGAAACTCTTATGGTTGAAGCTCCAGATCATGGT
CACGAATCTGTCTCTGAAACCTACTCTTTCTGGGTTTGGTTAGAAGCTGTTAATGGTAAG
CTCACTGGTGATTACACTGGTGTTGAAACTGCCTGGAGCTACATTGAAAAGCACATGATT
CCAGATAGCAAGAACCAACCAGGTAACAGTAAGTACAACCCATCTTCCCCAGCTACTTAC
GCTGCTGAACACGATGATATTGATGGTTACCCATCTAAACTTATCTTCCAAGATGGTATT
GTTGGTGAAGATCCAATTGCTAAGGAACTTTCTCAAGCCTACGGTAACTGGGATATCTAC
ATCATGCACTGGATTATTGATGGTGATAACTGGTACGGTTATGGTCAACAAGGTGATGG
>Locus270v1rpkm265.71
AAAAAAAAGATTTCCCAAATGGTATTCCAGAATGTGGTACCGATGCTCTTCGTTTCGCCT
TATGTGCTTACACTTCAAGTGGACGTGATATTAATTTAGATATTAACCGTGTTGAAGGTT
ATCGTAAGTTCTGTAACAAGTTATGGAACGTAACTCGTTTTGCTTTAATGAAGTTAGGTG
ATGACTTCAAGCCAAAAGAAAACAACGAAATGACTGGTAATGAATCTTTAGTTGAAAAGT
GGATTATTTCCAGATTAAACGCTGCTATTAAGGAAACTACTGAAAACTTAGAAACTATTA
ACTTAATGAATGCTACTACAGCAATTTACAATTTCTGGCTTTACGAATTATGTGATGTCT
ATGTTGAAGCTGTCAAGCCAGTTGTCGATGCTGATGATTCTGTTCCAGGTATTGCTGAAA
AGAAACTTTCTATGCGCAATACTTTATACAATTGTCTCGAAGCTGGTCTTAAGTTATTAC
ATCCATTCATGCCATTCATTACTGAAGAATTATATCAAAGATTACCACGTCGTCCAAATG
ATACTATTCCAACTATTATGAAGGCTTCTTACCCAGTTGTTATCGAAAGTCAAATTAACC
CACAAGCTGAAAAGGACTTTGATACTATTAACCAAGTTATTCATGCTGCTCGTTCTCTTG
TTGTTGAATACAACATTCGTCAAGGAACTGTTTACACTGTTGCTTCTTCTAAGGAATTAG
CTGAATTAATTGAAAGCCAAAATCAAACTGTAGTTACTCTTGTTAAGGGATTAAAGGAAC
TTAAGGTTCTTGTTAAGGGTGAACCAGTTCCAGCTGGTTGTTCAGTTAATACCTTAAATG
AAGATCTTACTGTCATGCTTCTTGTTAAGGGTTTTGTTGACTTTGATGGTGAAATTGCTA
AACTTGAAAAGAAGCAAAAGAAGACTCAAAATAATTATGATAGCCTTCTTAAGAAGACTC
AAGTTCCAGATTATGAAACTAAGGTTAAAGAAGAAATTCGTGAAGTCAACAGTACCAAGC
TTAAGGCATTAGAAGCAGAAATTGAAGCTATTACAAAGGCTATTCAAAACTTCATGAAAT
TAAGAGACGAATAATTTTAATAATGATAAATAAATAAATAAAAAAAATAAGAAATAATGA
AAAGTATTATTAATATAAAAAGTGCAATTATTTATAAAAGAAAATGTAGAAAATATTATT
TTATTTTTAAAGAATTAAGAG
>Locus271v1rpkm265.42
GTTATCCATGAAAAGAAAGAAATATAAAAAGAATTTAACAAAAAACAAAAAAACAAAAAA
AGATAATTCAAATGAATTTATTTCATAATTATCATTTTATAGTATTGTTATAGCTTTATA
ATATTTTAATATTCATTCAAATATTATAATATTATATCGTTATAATGATTTTAAACTTAT
CAACAACGAGAACCCACACGTCTAGTATTAGACATGCACTGCAATCACTTTATCTCTTTT
ACTTTTTGTTAGCTAACTTGGATAACTTTTAATGTAGACAGATGCAGCAAATGCAGCAAA
TGCAGCAAATGCATGCAAATGCAAGCAAATGCAGCCAGCTAATAATTTAGCTAAATATGA
AAAAAAAAAGCTGTCTAGTTTTTATGCAAAACAACATGTCTAGTATTAGACATGTACAGC
AATCTTTCTTGCAACTCTATTTTATAAGTTAATAATATGATAATAATAATACAATAATAA
TAATACAATAATAATAATGAATATATTTCTACAATATATAGACAGATGCAGCAAATAATT
AATCACTATGAATGCTCTATTTTATATATAAATTATTATATATAAATTATTATATATAAA
TTATTTATTTAAAGCTGTCTAGTTTTGTTTAAATATATAATCAATTAATCATTGATAACA
ATATAATGAAATTGTAGTATTTGTTAAAATTTATAAATATTTAATAATTTGCCCTTCTAA
TATTCAGTAACTCGAACTCTAAGAAATTCTTTTCTAATCTAGTCAAAAAAAGAAGAAAAA
ATAAATCTGAATTCCTATATGGCAAATGGCTCATTAAATTAATCTCAAAAGCATACTATC
TAGATATACTAAAGATATACAATCAAAGATTTATGAATATGACTTTAAAACTACCTTAAA
ATAAAAAGTACATCGGCAAGATAAATCATGAAATGGACAACACCTTAACTAAACAATTAA
AAAATGTTTATTATTATATAATTATATAATTATAATAATACTATTATTACATTGTATGTT
ATTGAATTTTCTAATTTTATTAATTTTACTGAATTTTTACATTTAATTCATATAATCTAA
TAAATGGAAATAGTCGATCGACCTAGTTAA
>Locus272v1rpkm262.11
GTTAAAAAAAAAAAGCAATAAAAATTAAAGATATTTTATATACAATAATATTATAAAAAT
AAATTACTAATTATTATTATATTTATTTTATATATATAAACAACAAATTTTAAATATTTA
TCATATATAAACAAAATTATCAATTTTCAAAAATATATAAAAAAAAATAAAAAATTTAAA
ATAATAAAAAACTTATAAAAAATTAAAAATAAACAAAAAAAAAACAATAAATAACAAAAT
GAAAAAAAAAACACAATAAATAACAAAATGAATACCAAAACTCTTTTATTAGCTGTCTTA
GCTTTCGTCCTTCTTATCACTTTTGCTTCTGCTGCTGAATCACTTCCACCAAAGCGTACT
GTCAAGCCAGCTAAGAGTGCCAGTATTCCAAAGGCTCCACCAAGTGAATACATTCCAGCT
CAAGAAGCCAAGAAGGCTGCCAAGAAGTTAAAGACTCCAGTTCCAAAGTCTACTACTAAG
AATGTTGAAAGTATTCCAAAGACTCGTGATGAACTTTAAATGAGTTTAAAATTCCCATTG
GAAAAAGATCAAAACTTTAAAAAAAATTATTAAAGGAAATATAATATATATTCCTAAATA
TATATTTTTTTTAAGAAAAAAAAATAACAAAAAAAAAAAGAAAAAAATCAATACATATAG
TTGCACCATACAAAG
>Locus273v1rpkm262.00
TACATATACACTTTAATCAAAAACAAAAAATTAAAGAAAACAATAAATTATTAAATAATT
ATTAAATAAAAACAAACAATGGATTCCAAATTTGAAATTTACTATTTCCCAATTAAAGGT
AGAGGTGAATTTGTTCGTTTAGTTTTAGCTGCTGCTAAAGCTAACTGGGAAAATAAATTA
GTTAATGACTGGGCTAAAGAGAAGTTTTCTACTGAAGGTCTTTTATATAAGCAAGTTCCA
ATGTTAATCGAACATAAAGCTAATGGAGAAGAACTTCGTTTAGTTGAAACTAGTGCCATT
ATTAGATATATCGCCAGCACTTTTGATTTAAATACTAAATGTCCATGTAAGAATGCACTT
CTTGATTCTTACTTTACTGGACTCTATGATGTCGCTGATAAAATTATGTCTGCTGTTTTT
ATGGCTGAGAGAGGGTTAGGTGAACCTGTTGAAAAGACTGTATTAAACAACGATGCCATT
AAGAACGGTATTAAATATCAAGAAGAAATTCTTGCCAATAATGGGTCTAATGGCCATTAC
ATGAATGATAAACTTACTTATGTTGAT
>Locus273v2rpkm21.52_PRE
CATATACACTTTAATCAAAAACAAAAAATTAAAGAAAACAATAAATTATTAAATAATTAT
TAAATAAAAACAAACAATGGATTCCAAATTTGAAATTTACTATTTCCCAATTAAAGGTAG
AGGTGAATTTGTTCGTTTAGTTTTAGCTGCTGCTAAAGCTAACTGGGAAAATAAATTAGT
TAATGACTGGGCTAAAGAGAAGTTTTCTACTGAAGGTCTTTTATATAAGCAAGTTCCAAT
GTTAATCGAACATAAAGCTAATGGAGAAGAACTTCGTTTAGTTGAAACTAGTGCCATTAT
TAGATATATCGCCAGCACTTTTGATTTAAATACTAAATGTCCATGTAAGAATGCACTTCT
TGATTCTTACTTTACTGGACTCTATGATGTCGCTGATAAAATTATGTCTGCTGTTTTTAT
GGCTGAGGTAACCATCCATTTCTATTACTATTAGTTATTCTTTTGTATTCATATTTTAAA
AATGGAAACGTAGTATTTAAAAAATATTTTTTATACCTCTACCTAACATCTATATCTATA
CCTAATATCTATACCTATACCTATACCTGTATCTATACTTATATCTAATACCTAACATCT
ATACCTATACCTAATATTTATATTTATATCTATAAATAAACTAAATATTAATATTAATAA
TAGAGAGGGTTAGGTGAACCTGTTGAAAAGACTGTATTAAACAACGATGCCATTAAGAAC
GGTATTAAATATCAAGAAGAAATTCTTGCCAATAATGGGTCTAATGGCCATTACATGAAT
GATAAACTTACTTATGTT
>Locus274v1rpkm260.07
AATAGACACCATATATACATTTTCGTCCCAAAAGATGTCTGAAATTATTACTCTTCGTGC
TACCCTTGATGGACCATAATGGAATGTGTAATGAAATGTTATCAATTAATTTTTAAATGT
CTATAGTTTGTTTTATATTGAATGCTAAAATGTACCCGTTAAACGTTTAGTAGTGTAATA
TCATTTTCCAGTGAGAGATAAAAATAACCGATTTTATTCAATGATGATAACAAGCAAAAT
TAATGCTCAATTTATGATCAAAATTAACATACTAATGTCACTCCGGATGGGTTACTGCTG
TCTCTACCTCTCAAGTCCAACAAGACACTTTCCTTACTGCCTCTCGTGATAAGACTATCA
TTGTCTGGCAATTAACTGGTGACGAAAGATACGCTGTTGCCAAGAGATCTCTTCACGGTC
ACAACCACTTCGTTCAAGATGTTGTTATCTCTACTGATGGTGAATTCGCTATCTCCGCTT
CCTGGGATAAGACTCTCCGTCTCTGGAACTTAAATGACGGTACTACTTCCAAGAGATTCA
TTGGTCACAAGGGTGATGTCCTCTCTGTTTCTTTCTCTGCTGACAACCGTCAAATTGTTT
CTGGTTCTCGTGATAAGAGCATCATCCTCTGGAACACTTTAGGTGAAAGCAAGTTCGTTT
TCGACGAATCTCAAAACGGTCACAAGGAATGGGTTAGCTGTGTCAGATTCTCTCCAAACA
TTGAAAACCAAGTTATTGTTTCCTGTGGTTGGGATAAGGTTGTTAAGATCTGGGATATCA
ACGACTGTAAGTTAAAGATCGATAACTTAGGTCACACTGGTTACATCAACACCATCAGTA
TCTCTCCAGATGGTTCCCTCTGTGCCTCTGGTGGTAAGGACGGTATTACCATGCTTTGGG
ACTTAAATGAAAACAAGCACTTATACACCTTAGAAGCTGGTGATGTCATCAACGCTCTCT
GCTTCTCTCCAAACAGATACTGGCTCTGTGGTGCTACTGCCAAGACCATTAAGATCTGGG
ATCTTGAAAACAAGAGTGTTGTCATTGAACTCAAGCCAGAATTCGCTGAATCTAAGAAGG
GTCAAACTCCACAATGTATTTCTCTTGCTTGGTCTGCTGATGGTCAAACTCTTATCTCTG
GTTACACCGATAACAAGATCAGAGTTTGGTCTGTTATCCGTTCTTAAGTAATTTAGAAAA
AAATTATTTGGAATGAATAAAAGCAAAATATTATAAAATATATAAATATATATTAAATAT
ATATAAAAATCAAATTATAAATTAACGATGCTTTAATTAAAGAACCTATTTATTTTATGG
TGTTTATTTTTTTTTGTATTAAAAATTTTTGAAAAAATATATATAATTAAAGATTAATAT
ATTAAAATTAAAAATCAAAGGTGAAGAAAAAAGTTTGAAGTGTTTTAATAATTAAGATCT
TAATAAGAAAGAAAAAGGAAAAATTAAACAATTACAGGTGAATAAAATAATAAAATCTAG
AGATTAAT
>Locus274v2rpkm83.10
GAGAGGTAGAGACAGCAGTAACCCATCCGGAGTGACCATCAAGGGTAGCACGAAGAGTAA
TAATTTCAGACATCTTTTGGGACGAAAATGTATATATGGTGTCTGAAATTATTACTCTTC
GTGCTACCCTTGATGGTCACTCCGGATGGGTTACTGCTGTCTCTACCTCTCAAGTCCAAC
AAGACACTTTCCTTACTGCCTCTCGTGATAAGACTATCATTGTCTGGCAATTAACTGGTG
ACGAAAGATACGCTGTTGCCAAGAGATCTCTTCACGGTCACAACCACTTCGTTCAAGATG
TTGTTATCTCTACTGATGGTGAATTCGCTATCTCCGCTTCCTGGGATAAGACTCTCCGTC
TCTGGAACTTAAATGACGGT
>Locus274v3rpkm48.64
GTAGTGTAATATCATTTTCCAGTGAGAGATAAAAATAACCGATTTTATTCAATGATGATA
ACAAGCAAAATTAATGCTCAATTTATGATCAAAATTAACATACTAATGTAATTGTAAAAA
TGATAAAACCATACAATATATAATTTATACCAAAATATGTTTATTATGACAATCAGAAAA
AATACATATATATTCAATATTTTAAAACTCTTGTGAATCAATAACATAATATGAAAAATT
AAAAATATAAATAACAAATATTAAATATATTGCAATTATAATATTTTTAATGGTCACTCC
GGATGGGTTACTGCTGTCTCTACCTCTCAAGTCCAACAAGACACTTTCCTTACTGCCTCT
CGTGATAAGACTATCATTGTCTGGCAATTAACTGGTGACGAAAGATACGCTGTTGCCAAG
AGATCTCTTCACGGTCACAACCACTTCGTTCAAGATGTTGTTATCTCTACTGATGGTGAA
TTCGCTATCTCCGCTTCCTGGGATAAGACTCTCCGTCTCTGGAACTTAAATGACGGTACT
ACTTCCAAGAGATTCATTGGTCACAAGGGTGATGTCCTCTCTGTTTCTTTCTCTGCTGAC
AACCGTCAAATTGTTTCTGGTTCTCGTGATAAGAGCATCATCCTCTGGAACACTTTAGGT
GAAAGCAAGTTCGTTTTCGACGAATCTCAAAACGGTCACAAGGAATGGGTTAGCTGTGTC
AGATTCTCTCCAAACATTGAAAACCAAGTTATTGTTTCCTGTGGTTGGGATAAGGTTGTT
AAGATCTGGGATATCAACGACTGTAAGTTAAAGATCGATAACTTAGGTCACACTGGTTAC
ATCAACACCATCAGTATCTCTCCAGATGGTTCCCTCTGTGCCTCTGGTGGTAAGGACGGT
ATTACCATGCTTTGGGACTTAAATGAAAACAAGCACTTATACACCTTAGAAGCTGGTGAT
GTCATCAACGCTCTCTGCTTCTCTCCAAACAGATACTGGCTCTGTGGTGCTACTGCCAAG
ACCATTAAGATCTGGGATCTTGAAAACAAGAGTGTTGTCATTGAACTCAAGCCAGAATTC
GCTGAATCTAAGAAGGGTCAAACTCCACAATGTATTTCTCTTGCTTGGTCTGCTGATGGT
CAAACTCTTATCTCTGGTTACACCGATAACAAGATCAGAGTTTGGTCTGTTATCCGTTCT
TAAGTAATTTAGAAAAAAA
>Locus275v1rpkm258.61
GTATCATCAAATTAAAAAATATATATTTATAAATTTAGATTTTTTAATTAGAATAAAAAT
TAATTAAAATGAAGGCTTCTTTTGCTTTAACTGCTATTGCTGCTCTTGCTGCTAAGGCTT
CTGCCTCTTGTTTCTCTGAAAGATTAGGATATCCATGTTGTAGTGGAAACAATGTAGTTT
ACACTGATAGTGATGGTCAATGGGGTGTTGAAAACGGTAACTGGTGTGGTATTGGTGGAT
CTACCAGTCAATCTGCTGGATGTTGGTCTCAAGCTTTAGGTTACCCATGTTGTACTTCTA
CTTCTATTCCAGTTTACACTGATGGTGATGGTGATTGGGGTGTTGAAAATGGTAACTGGT
GTGGTATTCAAAAGGGTGGAAGTTCCAGTGGTGGTTCCAGCAGTTCCGGTGGTAATGTTA
CCCCAGGTGAACAATACACTATCACTGGTAACCCATTCTCTGGTGTTAAGTTCTTCATTA
ACCCATACTACACTGCTGAAGTTGATGGTGCTATTGCTCAAATGTCCGACTCTTCTCTTA
TTGCCAAGGCCAAGAAGATGAAGGAATACTCTAACGCTATTTGGTTAGATACCATTAAGA
ACATGAATGAATGGTTAGAAAAGAACCTTAAGACCGCTCTTGCTGAACAAAGTGGTAGTA
CCAAGGTCTTAACCGTTTTCGTTGTTTACGATTTACCAGGTCGTGATTGTCACGCTCTTG
CCTCTAATGGTGAACTTCTCGCTAACGATAGTGATGCTGCTCGTTACAAGTCTGAATACA
TTGATGTTATTGAAGAAAAGTTAAAGACTTACAAGTCTCAACCAGTTGTTCTTATTGTTG
AACCAGATTCTCTTGCTAACATGGTTACTAACATTGAATCTACTCCAGCTTGTGCTGCTT
CTGAAAAGTACTACTTAGATGCTCACGCTTACTTAATTAAGAAGCTTGGTGTTCTTCCAC
ACGTTGCTATGTATCTTGATATTGGTCACGCCTTCTGGTTAGGTTGGGATGATAACCGTG
AAAAGGCTGGTAAGGTTTACTCTAAGGCTATTGCCTCTGGTTCTCCAGGTAAGGTTCGTG
GTTTCGCTTCTAACGTTTCTAACTACACTCCATGGGAAGACCCAACTCTTTCTCGTGGTC
CAGATACCGAATGGAACTCTTGCCCAGATGAAAAGAGATACATTCAAGCTATGTACAAGG
ACTTTACTTCCGCTGGTATTAAGTCTGTTTACTTCATTGAAGATACTTCTCGTAATGGTC
ACAAGACTGACCGTACTCACCCAGGTGAATGGTGTAACCAAACTGGTGTTGGTATTGGTG
CCAGACCACAAGCCAATCCAGTTTCTGGTATGGATTACCTTGATGCTTTCTACTGGGTTA
AGCCACTTGGTGAATCTGATGGTACCTCTGATGAAAGTGCTAAGCGTTTCGATGGTTACT
GTGGTCACGCTACCGCTATGAAGCCAGCTCCAGAAGCCGGTCAATGGTTCCAAAAGCACT
TCGAACAAGGTCTTGAAAACGCTAACCCACCACTCTAAATTAATTAATAATATTAATTTT
TTGATAAAAGGATAAAAAAAAAAAGTAAAAGAAACCTTTAATTTATTTTTTATTTTTTTT
ATTTTCTTATATCAGTTTTAATAATTAATATAAAATTGCATGTATAATTGTAAATTATAA
ATTAATAAAATTAATATAATT
>Locus276v1rpkm257.11
AAAAAAAAGTAAATATCAAAAATAATAATATTGATTTAATTGATTGATTGATTCATTATT
TATTTGAAGATAACATAAAATAAAATGGAAGCTATCAACTTTAACGTAGATAACGGTTAT
CTTGAAGCCATTGTCAGAGGTTTCAAGGGTGGTATTATTAACAACAATGTTTACAGTAAC
TTAACTCAATGTGAAACCTTAGAAGATTTAAAGCTCCAATTATCTTCCACTGATTACGGA
AATTTCCTTCAAAATGAACCATCTCCATTATCCACTTCTACTATTTCCGAAAAGTGTCTT
GAACGTTTAATGGATGACTTTGAATATTTAAGAGCTAACTCTGTTGAACCATTATCTACT
TTCCTTGATTACATTACTTATGGTTACATGATTGATAATGTCATTCTTCTCATTACCGGT
ACTCTTCACGAACGTGATACTCATGAACTTTTAGAAAAGTGTCACCCACTCGGTGCTTTT
GAATCTATGCCAGCTCTTTGCATTGCTACTAATGTAAACGAATTATACAACACTGTTTTA
ATTGAAACTCCATTAGCTCCATACTTTGAAAAGTGCTTAAGCGCTGAAGATTTACATGAA
GTTGATATTGAAATTATTCGTAACAAGTTATACAAGGCTTATATTGAAGATTTCTACAAC
TACTGTCAAAAGATCGGTGGTCCAACTGGTGAAGTTATGGGAGAAATTTTAAAGTTTGAA
GCTGACCGTAGAGCTATTAACATCACTATTAACTCATTCGATACTGAATTATCTAAGGAA
GAACGTACCAAGCTTTACCCAGAAAATGGTTTATTATATCCAGAAGGTATTGCTAAGCTT
GCTAAGTGTGACGATATTGAACAAGTTAAGGTTGCTTTAGATACTTACCATGATTATGCT
GCCATGTTCGAAACTGGTCCAAACAACAGTGCTGAAAAGTCTTTAGAAGACAAATTCTTT
GAACGTGAAGTTCTCCTTAACAAGAGATCTTTTGAACAACAATTCCACTTTGGTCAATTC
TACAGTTACCTTAAGTTAAAGGAACAAGAAATCAGAAATATTGTCTGGATAGCAGAATGT
ATTGCTCAAAACCAAAAGGACAAGATTAACAATTACATTCCAATTTTCTAAGTTAATTGA
AAAAACCCTTATTTTTGCTATAAAAACATTAAATATTATCATCAAAAAAAATTAATCAAT
ATTATTAAATTTTTTTAAAAATTCAAACAAACGAAATAATAATAATAATAAAATAATAAT
AATAAAAGAAAAAAAAAATAACAAAAAATG
>Locus277v1rpkm254.46
ATTAAAAAGTAATTTTAATAATTAAAATTTTCACTGGTTGAAAAAAAAAATTATATAAAT
ATTAATAAAATATAATAAATTTTGTAAATAAAAGTTTAAAAAAGAAAAATAAAGTTAAAT
TTGTTATATTAATACATATGAATTATACAAAATTAATTCAATTTTTGGCTACAGTTGGGC
TTGTCAGTGCCCAAAGTTTCTGTAGTTCAGCTAAACACTCTGGTACTAGTGTTACTGAAT
ATAGTAATAAGGTCGGTTCCATTAGTGGTATCGGTTATGAATTATGGGCTGATAGTGGTA
GTAACAGTGCTACTTTCTATTCTGATGGTTCTTTCTCTTGTTCTTTCAGAAATGCAAAGG
ATTACCTTTGTCGTACTGGTCTTTCTTTCGATAGTACAAAGAGTCACGACCAAATTGGTC
ACATGTACGCTGACTTCAAGCTTGTCAAACAAAACATTCAAAATGTTGATTATTCCTATG
TAGGTATTTACGGTTGGACTAGAAGTCCACTTGTTGAATTCTACGTTGTTGATAACTGGC
TCAGTCAATGGCGTCCAGGAGATTGGGTTGGTAACAAGAAACATGGTGATTTTGTTATTG
ATGGAGCTACTTACACTGTTTATGAAAACACTCGTTACGGTCCATCTATTGATGGTGATA
CTCAATTCAAACAATACTTCAGTATTCGTCA
>Locus278v1rpkm253.73
ACACTTGAAAAAAATTAAAAAAGTATTTTTTTAATTTAAATAATAAAAAATGCCAAAGAA
TAAGGGAAAGGGAGGAAAAAACAGAAAGAAGGGAAAGAATGAAAACGAATCTGTAAAGAG
AGAACTCGTTTTCAAGGAAGAAGGACAAGAATACGCTATTGTTACTAAAATGCTCGGTAA
CGGTTGGGTTGAAGCTCAATGTTGTGATAATGTTAAGCGTTTAGCTCACATTCGTGGTGC
CTTCAGAAAGAAGGTTTGGATTGTTCAAGGTGATCTTGTCTTACTTTCATTAAGAGATTT
CCAAGATGATAAGGCTGATGTTATTCTTAAGTACACTGCTGATGAAGCTTCTTCATTAAA
GAAGTACGGTGAACTTCCAGAAAACACCAAGATTAACGAAGGTGAAATTCTTGGTGAAGA
AGAAGAAGAATGCAACTTTGACTTTGAAATCGATGATATTTAAACAATTAAATATTATTT
TAAAAAAAGGAAAATTGATTACTTTTGGTTTTTAACGTTTATTCACTTGAAGAAAAAAAA
GACCTTTTTTTTTTTTTAATAAACTATAAATAAAA
>Locus279v1rpkm252.61
TTTGCGAAAAATTGTTATAAATATTTACATCCTTTTTTATAACTAACCACAATCGTATAT
ATATTATAATAAAATAAGTTTATTATATATATATTATAACAAAAAAAATATATATTTTAT
TTATTTAATAATCAGAAATATTTTAAAGGTAATTAATAACTAAAAATGGCTGACGATAAC
ACCGATAAGAATGTCGAAATCTGGAAGATTAAGAAGTTAATTAAGAGTTTAGAAGCTGCT
CGTGGTAATGGTACTTCTATGATTAGTTTAATTATCCCACCAAGAGATCAAATTTCCAGA
CAAGCTAAGATGTTAGCTGATGAATACGGTACTGCTTCCAACATTAAGTCTCGTGTTAAC
CGTCTTTCTGTTTTAGGTGCTATTACTTCCACCCAACAACGTCTTAAGTTATACAACAAG
GTTCCACCAAATGGTCTTGTTATTTACTGTGGTACTATTATTACTGATGAAGGTAAAGAA
AAGAAGGTCAGTATTGATTTTGAACCATTCAAGCCAGTCAATACTTCTCTTTACCTTTGT
GATAACAAATTCCACACTGAAGCTTTAGCTGAATTACTTGAAGATGATTCTAAGTTCGGT
TTCATTGTTATGGATGGTAATGGTACTCTTTTCGGTACTCTCAGTGGTAACGCCAGAGAA
GTTGTTCACAAGATTCTTGTCGATCTTCCAAAGAAGCACGGTAGAGGTGGTCAATCTGCC
CTTCGTTTCGCTCGTCTTCGTGAAGAAAAGCGTCACAACTATGTCAGAAAGGTTGCTGAA
TTAGCTGTTCAATTCTTCATTACTAACGATAAGGTTAACTGTCAAGGTCTTATTTTAGCT
GGTTCTGCTGATTTCAAGACTGAACTTGCTCAATCTGATTTATTCGATCAACGTTTAAAG
GCTAAGGTCATTAAGATTGTTGATGTCAGTTACGGTGGTGAAAACGGTTTCAACCAAGCT
ATTGATTTATCTGCTGAAGTTTTAGCTAACGTTAAGTTCATTCAAGAAAAGGCCCTCATT
CAAAAGTACTTTGATGAAATTAGTCAAGATACCGGTAAATACTGTTTCGGTGTTGAAGAT
ACTTTAAAGGCCTTAGAAATGGGTGCTGTTGAAACTCTTATTGTTTGGGAAAACTTAGAA
ATCATGCACGTTAAATTGAAGAACACTAAGACTGGTGAAGAAAAGGTTTTACATCTTACC
AAGGAACAACAAAGTGAACGTGAACACTTTATTGATGATGATCAAACCGAATTAGAAGTT
GTTGAAAAGATGCCATTATTAGAATGGTTCGCTGAAAAGTACAAGGAATTCGGTACTCAA
TTAGAATTCGTTACCAACCGTTCTCAAGAAGGTTCTCAATTCGTTAAAGGTTTTGGTGGT
ATTGGTGGTATCTTACGTTACAAGGTCGATTTCTCACAATTCGAATTCGATGAAGACGAA
TTCCTCTCTTCTTCTGATGAAGGTGATGACTACAATGATGATATTGATTATTAAATAAAA
TAATACGTAATCGTTTAAAGAAGCAATTCAAGTAAAAAA
>Locus280v1rpkm251.21
TTTTAAAAAGAATTAATATTTATTAAATTATTTATTGAAACGTTTTTTTTTTTATTTCAA
AGTTTTTATTTTAAAAAGTAAATATATACAAAATGTTCGGAATGAAGAATGTTTTATTTT
TAATGGCAGTTTTACTTGCTATTTTACCATATATTAAGGCTAAAGCTATTAATGAAGATG
AATTCGAAACTTTAATTTACATTACTGAAACTATTGAACCAACTGAAGTTGTTACTGATT
ATATTGATGATGAAATAACTGCTACTGAAGAAATTGTTACTAAAACTACTACTACCACTC
AAACTAATACCCCAACTATTACTATTACCAGAACTAGAACTAGAGCTACTACTACTACTA
CTAAGGTTAACGTTATTGTTCCAACTGACAAGCCAGAAGAAGAAAACCCATTTGAAGACA
GTATTGTTGAATCTGAATTTGAATCTGATGATGAACAAGCTGAACCAGAAAAGCCAAAGG
AAGAAGCTCCAGAATCTGACGATGAACAAGCTGAACCAGAAAAGCCAAAGGAAGAAGCTC
CAGAATCTGACGATGAACAAGCTGAACCAGAAAAGCCAAAGGAAGAAGCTCCAGAATCTG
ATGATGAACAAGCTGAACCAGAAAAGCCAAAGGAAGAAGCTCCAGAATCTGATGATGAAC
CAGCTGAACCAGAAAAGCCAAAGGAAGAAGTTGAAGAACCAAGTATGGCTGGTGAAGAAT
CTGAAATTGATGCTCCATTAGACCAAGAAGAAGATTCTAACGATGAAAACTAAATTTTAA
AATTATGATAGATAAAATCTTTATATAACGACTTATTATACTTTATATTATTATTATATT
TAATCAGAAAATTTATAAATTTTTGGACATTTAATAATTTTAATAACTATTATTATCATA
AATTATATCTAATTATTTATTTATCATTTAAGCATTCGCAAATTTAAATTGTCATTAATT
ATTTATAATTATTAATCATTATGTATTTTATTATCACTTTATATTAAAATTTTATTGTTT
TAATATAAGGTATAATTAAATATATTTAAATAAAATATATATTATAATATATAACCAA
>Locus281v1rpkm248.36
AACCCATCTAACGATCAAGAATCTGAAAATGAAGAACCAAATGTTCCATCTGCTGATGAA
CCAACTGTTCCATCTGTTGAAGAAGATGAAGAACCAAATGTTCCATCTGCTGATGAACCA
AATGCTCCATCTGCTGAAAATTCTTCTAACGAAGATGAAGAACCAAATGTTCCATCTGCT
GATGAACCAAATGCTCCAGCTGAAAATTCTTCTAACGAAGATGATGAACCAAATGTTCCA
TCTGCTGATGAACCAAATGCTCCAGCTGAAAATTCTTCTAACGAAGATGATGAACCAAAT
GTTCCATCTGCTGAAGAACCAAATGTTCCATCTGCTGAAGAACCAAATGTTCCATCTGAT
GACGAAGAATACTACGTCGACAATGAAGATGATTGCAAGTCTGGTGATGAAATTGTTATT
CCAGATGTTCCAGCTGAAGAACAAGAACAATACACTGTTGATAACGAAGACGAATGTGAA
TCTGGTGA
>Locus282v1rpkm247.17
GATATTACTGCTCACTTCCAACAATGGGAAAAGCTTGGTATGAAGCTTGGTAAGATGCAC
GAAGCTAAGGTTTTAGGTGAAGCTGGTAGTACTGGTTCTGGTACTAGTGGTACTGCTGAT
TTCCCATACGCTAAGGTTTACATTGGTAGCAGTGGTAACCAATCTAATGCTTCCTCTTCT
AAGACTCTTCCAGCCTCTTCCTCTTCTAAGACTATTCCAAAGACTTCCTCTGGTAAGACT
CTCCCAGTTTCCAGCAAGACTCTCCCAGTTTCCAGCAAGACTCTCCCAGTTTCCAGCAAG
ACTCTCCCAGTTTCCAGCAAGACTCTCCCAGTTTCTAGCAAGACTCTCCCAGTTT
>Locus283v1rpkm246.31
TTTTATTTTTAATTTTTTTTTACAGTTTTTTTAAATTTAAACAAACTAATATTCTAAAAA
AAAAAGTTCGATTGATTCGAATAGGTTTAAAAATAAAGAAACTTGAAAAAAAAAAAAGAA
AAAAATTATTATCAAATTAAAAATTAACAATAATACAAAAACCAAATATTGATTGATTCA
ATAAAACAATTAATACAATAAAAAAACAATGAACAAGTTAACTATTTTTACTATTTTATC
AGCCTTAGTTACCATGGCTAAAGCTGATTGCTTTTCTACAAGTATGGGATACCCATGTTG
TTCAGGATGTGAAGATATCTATGAAGATGATGATGGTAAATGGGGTGTAGAAAATGATGA
TTGGTGTGGTATTGATGAAGCCAAATGTAATCCATCTTCAAATAATGATGCTTCCTGCTG
GTCACTTCCAGACTACCCATGCTGTGAAGGTGATACCGTAATTTACAGTGATGAAAGTGG
TGACTGGGGTGTTGAAAACGACGAATGGTGTGGTATTGTAAAATCATCTGCTACTACTTC
TAAGGAACCAACCAAGACTACTACTAAAAAGTCTACTTCTACTTCCTCTTCCTCTACTGA
AGTTCTCTATCCACAATATGAAGAAATGGAATGTACCCCACCAGATGTATTCTCTTACGG
TCAATGTTGTCATGGTGAAGATATTGAAGCCTATGGTAAGTGTGGTGGTAAGGATTGGAC
TGGTTCTACCTGTTGTATGGTTGGTACTAGTTGTAAGGAAGTTAACGAATGGGTTTCCTT
ATGTGAACCAGATCCAACTGCTCCAATTAGACCAGCTGTTGGTCCTGTTGGTGTTCACGG
TAAACCATGGTGTAAATTACCAAACTGTGTTGTTACTGAAAACCAAATGGGTTACAACTG
GGGTTATGATGTTGTTAATGATGAAGGTTGTGAAATTCCAGAATATGAATGTTACGATCT
TATTAACAAAACTTGGGGTCCACAAGAATACCCAGTTGGTACTGAAAAAGGTGTCACCAC
TCGTTACTACGATTGTTGTAAGCCATCTTGTTCATGGCCAGGTAAGGCTGATGTCACCCA
ACCAGTTAGACAATGTGCTATGGATGGTAAGACTCTTTTAACTGATTTCAGTTCTCCATC
TGCTTGTCAAACCGATGTTGAAGGTATTTCACATATGTGTGAAGACCAACAACCATGGGC
AGTCAGTGATGTTTTATCTTACGGTTTTGCTGCTGCTGCTTTACCAGGTGGTGAATCTGT
TTCTTGCTGTGCTTGTTACGCTATTACTTTCTCTGAACCACCAATTAGAGGTAAGCAAAT
TGTTGTTCAAGTTACTAACACTGGTGCTGATGTCGGTTCAAACCAATTCGATCTTCAAAT
TCCAGGTGGTGGTGTCGGTATTTTCGATGCTTGTACTAATATGTACGGTTTACCAAGTGG
ATCTAACGGTTGGGGTAAGAAGTACGGTGGTATTGACAAGATTGAAGATTGTGACTCCTT
CCCAGAAGCTCTTCAAGCTGGTTGCCGTTGGAGATTCGAATTCTTATTAGGTGCTGATAA
TCCAAAGATGACCTTTGTTGAAGTTGAATGTCCAAAGGTTCTTACTGATATCACTGGTTG
TATTCGTAACTAGATTTAAAGTAAAAATAGATGAAAATTAATGTTTTTGCTTAAAAAAAA
ATATTTGATTTATTATGCCACAATAAATTAAACATTTTTGATTTATAATTCATACGAAAG
AAAAAAATAAGTATTAAATCATAAACTATTAAAAATTATTACTATTAATTTTTATTATCA
TATGACAATCATTAGTAGTAACTATGTATTATAATAATTCATTTTTTTAAACTCAAAATA
TCTAAGTTAAAAAAAAAAAAACAATATATCCCATTATAAAAAATATAAAAAAACC
>Locus284v1rpkm242.68
CTATTTAATATATATAAATATTTAATATTAAATATTTATAAATACTAAAAAAAAAAATTT
AGAATTATTTTATATCAGCAATAGTTAGTAAATAGGAATAAAACTAACATAGAAAATAAA
TATAAAATAAATTTAAAAAAAAAATATTGGTGAATATTTAATAGTAAAAATAATTATTTT
TTAATTACAATAATTTTTCATCAACTTTCAAAAAAAAAAATAAAAATGAAAACCGTTTTA
TTCTTATTATTTGTTACTGTTTTTAGCGCTTTCGCTAGTGCTAACGATGTCTTCAGCGGT
ATTGAAACCGCCAAGTCTTTAAAAGACTTAAAGAACCACAACCCACTTAGTACTCTTAAA
TACAGTGCTGATCCAGGTGTTATGGTCTATGATGGTAGAGTTTACGTTTACGGTACTAAT
GATGGTCATGCCGATGAGTTAGGTGATAATCCAGAAGATAACACTTACCAACAAATTAAC
ACTATTAATGTTATGTCTTCTGACGATTTAATTAACTGGGTTGATCACGGTTCCATTCCA
GCAGCCGGTGAAAATGGTGCTGCTAAGTGGGCTGTCAACTCATGGGCTCCAGCTGCTGCT
CACAAGAAGATTAATGGTAAGGAAAAGTTCTTCCTTTACTTTGCTAACAGTGGTAATGGT
GTTGGTGTTTTAAGTAGTGATTCTCCAACAGGTCCATTTGTTGATCCAATTGGTGGACCA
CTTGTTTCATTTGATGTTCCAAACTGTGGTGATATTGTTTGGTTATTCGATCCAGCTGTA
TTTGTTGATGATGATGGTACTGGTTACCTTTACTTCGGTGGTGGTGTTCCAGAAGGTCAA
GCTAGTGACCCAAGAACCACTCGTGCTGCTAAGTTAGGTGATGATATGATTAGTATTGAT
GGTATTCCACAAACCATTGAAGCTCCATGGGTCTTTGAAGACTCTGGTATTAACAAGGTT
GGTGACTCTTACGTCTACTCTTACTGTGTCAACTGGGATAACGGACCATACGGTAATGCT
AAGATTGCTTACATGACTAGTGAAAATCCATTAGGTCCATTCACCTTCCAAGGTACTCTT
CTTAACAACCCAGGTGATTTCTTCGGAACTACCGGTAACAACCACCACACTATTATTGAA
TTCAAGGGTAAGTGGTACATCTTCTACCACGCTGAATGGCTCAATGTCCAAGTCTACGGA
AGTCAAAAGGGTTACCGTACCACTCACGTTGATGAACTTCCATTCTTCAATGGAAACTTC
CGTAATGCTACTGGTACTCTTGCTGGTGTTGAACAATTATCAAATGTTGATGCCTACAGT
ACCAACTACGCCTCAATGATGGCTTGGCAAGCTGGTGTTTCCGTTTATGGTTTAGGTCAC
ACCACTGTTACCTACAGAAAGGGTACCTGGACTGGTGTTTCTGGTGTTGAATTTGGTGAC
AATGCCACTTCCGTTAAGATTTCAGCTGCCTCTGCCAATGGTGCTACTATTAGAATCACC
TCTGGAAGTGAAAACGGTGAAGTTATTGGTTACGTTACCGTTCCAGCTACTGGTGATGAA
TTCGTCACTGTTACTGCTGATGTTAGTGTTTCTGGTGTTAAGGACATCTTCTTTGTTGCC
TCTGACGAAGTTGTTGTCGATACCTGGCAATTTGTTGCTGATGAAGCTATCAGTAGTGCT
GATGAAGAAATTGAAGTTGATGGTGATGACGAAATCAATGTTGGTGAAGTCGACAGTGCT
GACGAAGAAATTGACAGTGCTGATGAAGAAATTTGCTGGTCTGAACCATTAGGTTTCCCA
TGCTGTTCTGAATGTGTTGAACCAGAACGTGTTGATGACAATGGTGAATGGGGTATTGAA
AACAATGAATGGTGCGGTATTTACAAAAGCTGCGATTACTAAATCTGAAAAACAGGAAAG
AAAAAGAAAAACAACTAGATTTTCATTGAAAATATAATTTATATTTCTTCTTTAAATAAT
TAAAAAAAAAAAAAAAAATTAAAAAAAAA
>Locus284v2rpkm31.44
AAGGGTACCTGGACTGGTGTTTCTGGTGTTGAATTTGGTGACAATGCCACTTCCGTTAAG
ATTTCAGCTGCCTCTGCCAATGGTGCTACTATTAGAATCACCTCTGGAAGTGAAAACGGT
GAAGTTATTGGTTACGTTACCGTTCCAGCTACTGGTGATGAATTCGTCACTGTTACTGCT
GATGTTAGTGTTTCTGGTGTTAAGGACATCTTCTTTGTTGCCTCTGACGAAGTTGTTGTC
GATACCTGGCAATTTGTTGCTGATGAAGCTATCAGTAGTGCTGATGAAGAAATTGAAGTT
GATGGTGATGACGAAATCAATGTTGGTGAAGTCGACAGTGCTGACGAAGAAATTGACAGT
GCTGATGAAGAAATTTGCTGGTCTGAACCATTAGGTTTCCCATGCTGTTCTGAATGTGTT
GAACCAGAACGTGTTGATGACAATGGTGAATGGGGTATTGAAAACAATGAATGGTGCGGT
ATTTACAAAAGCTGCGATTACTAAATCTGAAAAACAGGAAAGAAAAAGAAAAACAACTAG
ATTTTCATTGAAAATATAATTTATATTTCTTCTTTAAAAAATTAAAAAAAAAAAAAAGAA
TTAAAAAACAATGGAATAATTAAAAATATTCATTGGGATTAAATGATATAAAAGGTTTTT
ATTTAAAAAGAAGAAAAAAAAAATGGTTATTTCGATAATAATCATATATACACCATAATT
TTATATTTTAGA
>Locus285v1rpkm242.46
AAAAAAAAAGAGGAATATATATTCTTTTTTTTATTTTAAATAATTTAATCATCTAGTGAA
AAAATATACCTCATAAAATCAATAAATAATTTTATCATTTTTTTTATATATACATACCTA
CCTTTTTTTACCTATTTTTTTTTTATTTATTTTGAATTTATAATAATAATAAACAAAAAT
GGCTGAATCCGAAACATTTGCCTTCCAAGCTGAAATCTCTCAATTAATGAGTTTGATTAT
CAACACTTTCTACTCTAACAAGGAAATTTTCTTAAGAGAAATTATTTCTAACGCTTCTGA
TGCTTTAGATAAGATTAGATACCAATCTCTTACTGATGCTTCTCAACTCGATTCTGAAAA
GGAACTTTTCATTCGCATTACTCCAGACAAGGAAAACAAGATTCTTGAAATCAGAGATTC
TGGTATTGGTATGACCAAGGCCGATCTTGTCAACAATCTTGGTACTATTGCCAAGTCTGG
TACTAAGGCTTTCATGGAAGCCCTTCAATCTGGTGCTGATATTTCTATGATTGGTCAATT
TGGTGTCGGTTTCTACTCTGCTTACTTAGTTGCTGATAAGGTTCAAGTTATCACCAAGCA
CAACGATGATGAACAATACATCTGGGAATCTGCTGCTGGTGGTAGTTTCACTATCACTCG
TGATACCGTTAACGAAAAGATTGGTCGTGGTTCCGTCATCAGACTTTACATGAAGGAAGA
CCAACTTGAATACCTTGAAGAAAAGCGTATCAAGGAAATCGTTAAGAAGCACTCTGAATT
CATTGGTTACCCAATTCAATTAGTCGTTGAAAAGGAAGTTGAAAAGGAAGTCGAAGATGA
AGAAGAAGAAGCTAAGGAAGAAGATGGTCCAAAGATTGAAGAAATTGATGAAGAAAAGGA
AAAGGAAGAAAAGAAGAAGAAGACCATCAAGGAAATCAAGAAGGAAACTGAAGAATTAAA
CAAGACCAAGCCACTCTGGACCAGAAACCCAGATGACATCACCAGTGAAGAATACGGTGC
TTTCTACAAGAGCATTACTAACGATTGGGAAGACCACCTTGCTGTTAAGCACTTCTCTGT
TGAAGGTCAATTAGAATTCCGTGCCTTATTATTCGTTCCACGTCGTGCTCCATTCGATAT
GTTCGAACAAAAGAAGAAGAGAAACAACATTAAGCTCTACGTCCGTCGTGTCTTCATTAT
GGATGACTGTGAAGAATTAATTCCAGAATGGCTCAACTTTATTAAGGGTGTTGTCGATTC
TGAAGATCTTCCACTTAACATTTCTCGTGAAATGTTACAACAAAACAAGATCTTAAAGGT
TATCCGTAAGAACCTTGTTAAGAAGTGCATTGAATTATTCAATGAAATTTACGAAGATGC
TGAAAACAAGAAGAAGTTCTACGAAGCCTTCTCCAAGAACATTAAGTTAGGTATCCACGA
AGACAGTACCAACCGTGCTAAGTTATCTGAATTCCTTATGTTCTACTCTACCAAGTCTGG
TGAAGAAATGACTTCTCTTAAGGATTACGTTACTCGTATGCCAGAAAAGCAAAAGAACAT
TTACTACGTTACTGGTGAATCTAAGGCTGCTGTTGAAAACTCTCCATTCCTTGAAGCTCT
CAAGAAGAAGGGATTCGAAGTTTTATACCTTATTGATCCAATTGATGAATACATGGTCCA
ACAACTTAAGGAATACGATGGTCACACTCTCCAAAGTGTTACTAAGGAAGGTCTTGAATT
AGAAGAAGACGAAGAAGAAAAGAAGAAGCGTGAAGAAGAAAAGGCTCAATTCGAAGAATT
ATGTAAGACTATCAAGGAAACTCTTGGTGACAAGGTTGAAAAGGTTGTTCTTTCTAACCG
TATTGTTAACTCTCCATGTGTCTTAGTTACTGGTCAATATGGTTGGTCTGCTAATATGGA
ACGTATCATGAGAGCTCAAGCTCTTCGTGATTCTGCTATGTCTGCTTACATGGCCTCTAA
GAAGACTATGGAAATTAACCCAGAACACTCTATTATCAAGTCTCTTAAGGCTAAGGACAA
GAACGACAAGACCTTAAAGGACTTAGTCTTCTTATTATACGAAACCGCTTTATTATCTTC
TGGTTTCACTCTTGAAGATCCATCCAACTTTGCCTCTCGTATCCACCGTATGGTTAAGTT
AGGTTTAAGTATTGATGAAGATGAAGAAGCTGAAATGGAAACTGATGCCCAAGACGATAT
GCCAGAATTAGAAGAAGTCGGTGAATCCAAGATGGAAGAAGTCGATTAAGCGAATTAATA
TAGAAAATTTTGGAAACAAAATAGACTTTTTTTTTTTATTTTATAACCAAAATAATTATA
TAAAATATAATAATTATGAACCTTTTTCAACTAAACACGAAAATTAAACATAACATCATT
AATCATGCAAATTCGGAAATAAACCAAAAAGGACG
>Locus286v1rpkm242.17
TTATCAAGAAACAATAATATTACATTTAATCTAAATAGTAAATGAATAAAAACAACAAAT
GCTGTATTTCATTAATAGATAATATTCCAAAATTTATAAAGTAAAATAAAAAAAAAAGTT
TTAGTTTTATTTTTTATGAAAATATACAAAAAGACCCTTAAATTGAATTATAAACC
>Locus287v1rpkm238.91
AAAAAAGACAAAAAAAACTAAATAATTATTTATAAAACATTTTAAAAAAACTTGAAAATG
AAATTCTCTAAAATTTTAACTGCTCTTCTTACTTGCGGTCCAGCTTTAATTAAGGCTGCT
TCCCAAGATTACGCTCGTCACCTTGAACTTTCTATTCTTTTCTATGAAGCTCAAAGATCT
GGTAAATTACCAGCTAACAACAGAATTTTCTGGCGTCATGACAGTATGGTTGATGCTGGT
AAAGATAACAAGGTTGATTTAACTGGTGGTTACTACGATGCTGGTGATAACGTTAAATTC
AATTTCCCACAAGCTAGTGCTCTTACTCTTCTTGCTTGGGGTGCCTACAAATGGAAGGAT
GGTTACAAGGAAGCTGGTCAATGGGATTACATGAAGGATTTACTTAAGTGGGGTATGGAT
TACTTCATTAGATGCCACACTGACAAGTACGTCTTATACGGTCAAGTTGGTAATGGTAGT
TTAGATCACGGTGCTTGGGTTGCTCCAGAAGATATTGACTACGAATACCCATCTTACAAG
ATTACTGCTTCCGCTCCAGGTTCTGATCTTGCTGCTGAAACTTCTGCCTCTATGGTTGCT
GCTTCTTTAGCTTTCAGAGATGAAGACCCAACCTATGCTGATACTTTATTAAAGCATGGT
AGAGAACTTTATGAATTTGCTGAAAAGTACCAAGGTACTTACGATAAATCTATTACTGAT
GCCAAGGGTTACTACCGTTCTTACAGTGGTTTTAATGATGAACTTGTTTGGGGTGCTGCT
ATGTTATACGCTGCCACTGGTGAACAAACTTACAAGGACAAGGTCGATAAGATTTGGAAC
ACTCCATACGGTGAACTTGATCCAGATAGATTCCTTGGTTCTACTGGTCCAATTTCTTGG
GATGATAAGAAGGCTGCTGCTTACGCTTTAATGGCCATCACTACTGGTGAAAGCAAATAT
ATTGAAGAATCCACTAGACACAGTGATTTAATGGTTAATTACCCAACTACTCCAGGTGGT
TTATGGTACGATACTAACTTATCTATGTGGGCTTCTAACAGATATGCTGCTAATGCTGCT
TTCACTGTTGCTATGTTAGCTACCTCTATGGATGCTAATGACTCTAAGCGTAAGGAATAT
GTTGCTTTTGTTAAGAAGCAAATTGATTACATTCTTGGTGATAACCCAGCTAAGGTTGAT
TACGTTGTTGGTGCTGACCCAAGTTCTCCAAAGGCTGTTCACCACCGTGGTGCTTCTGGT
TCAAAGGGTGCTGACAAGGGTCCAGATGAAAACGTTTTCATTTTATATGGTGCTCTTGCT
GGTGGTCCAGGTGCCAAGGATAATTACAAGGATGCTCGTAACAACTATGAAATGAACGAA
GTCGCCTTAGATTACAATGCTGCCTTCCAAGGTCTTTTAGCCTTCCTTATCACTGAAGGA
TTAAACGTTCCAGATCCAAAGCAAACTTGGGATGGTGCTTGGCCACCAAGACAACCAAAA
CCAGAAATTACCTGGGACTGGAAACTCTCTGCTGATGAAGCTTCCTACATGGCCGGTCAA
CCAGAAATTTCTACTGGTGATGGTTTAAAGTGTGCTTCCTGGTGTTTCGATCTTGAAGTC
GATAGCAACATTTCCGTTCAAAATATGTGGGGTGGTAAGTTAGTTGAAACTAAGGGATCT
ACCTACACTGTTTGCAGTGAATACGATAATGGTTACTTAGATGGTAAGGGTACTCCACAA
CACTGGAACTTCAACTTCAAGAAGCCAAATGGTGGTAATGGTCTCGATATTCTTCCAAAG
ACTGCTATCTTCTACTGTAACGGTAAGAAGAATGGTGAAGCTTACCTTGTTAACACTGAT
GGTTCCGGTGCCCAAACCTATGGTTGGGAAGCTGGAGCTTGCAGACCATCCTTCCTTTGT
GATGGTTCTGCTCCAGTCAACACCTCTACTAAGACTGCTACCAAGACTAAGACTACTACT
ACTAAGAGCTCTTCCTCTACTCAAACCTCTTCTTCCTATTGTTTCTCTGAAAAGTTAGGT
TACAAATGCTGTAAGGCATGTGATACTATTTACACCGATGAAAGTGGTGACTGGGGTTTC
GAAAACAATGACTGGTGTGGTATTCCAAGCTCTTGCAATGGTCAACAACAAGTTGAAAAT
GATGTTCATGAAAGTGGATATCCATACTGTAAGACCACCACTGATGTTGTTTACACTGAC
AGTGTCAAATGGGGTATTGAAAACAATGACTGGTGTGTTATTAAGAGCAACTCTGGTGCT
TCCTGTGAATGCTGGAGTACTTCCCAAGGTTACAACTGCTGTTCCAGCACTTCTGAAGTT
GTTTACACTGATGAAAGTGGTTCCTGGGGTATTGAAAACGGTGACTGGTGCGGTATTAAG
AAGTGCTAAGTAAAAAAAAAAACAACCTTTAACCGTTTTAGAATATCTATAAAAAAAATG
TTTTGCCAATTCAATTAAATAGATATATAGTATAATTTTTATAATGTATTTTTTGTAAGA
AAAAAAAGTTTTTTTTTTTTT
>Locus288v1rpkm238.08
TTTTTTTTTATAATATTAAAAATATATATATATAAAATTAATACAAGATGCTTCCATACA
TGAACAACAAGGACGACCATCACAGAAGATGTGCTACTGGTATTCTTCCACATCAACAAC
CAAGATGGCTCCCACCACCAGAAACCCTTCACCTCTGGAAGGAATTTGAAACCCCAGAAC
CAGCTGAAATTAAGGCTATTCAAAAGTCTTTCTTAAGACATGTTACTAAGACTTTTGCTA
GAACTGCTTTCAACATGGATAACTTTGGTAGTTACCAAGGTACTGCTTACAGTTTACGTG
ATCGCCTTATCGACAAATGGAATATTACCCAACAACACCACACTAGAGAAGATCCAAAGC
GTGTTTACTATCTTTCCCTTGAATTCCTTCTTGGTCGTTCTCTTGATTCCTGCCTTTTAA
GTTTAGGTGTTAAGGATATTTACAAGAAGGCTCTTGATGAATTAGGTTTCCGTCTTGAAG
ACCTTATTGGTGAAGAAGTTGATGCTGCCTTAGGTAACGGTGGTTTAGGTCGTTTAGCCG
CCTGTTACATGGATTCTTTAGCTACCCTTGATTACCCAGCTTGGGGTTATGGTATCAGAT
ACAACTACGGTATCTTCAAGCAACTTATTGTTGATGGTTACCAAACTGAATTCCCAGATT
ACTGGTTGAATTTCGGTAATCCATGGGAAATTGAAAGATTAGATGTTTCCTATGAAGTTC
GTTTCCGTGGTTACGTTAACAAGGTTACTGAAGAAGATGGTACTATTTCCTACGTTTGGG
AAGGTGGTGAAAAGGTTGTTGCCGTTGCTTACGATGTTCCAATTCCAGGTTATGGTACTA
TGAACACCATTAACATTCGTTTATGGAGTGCTAAGCCAGCCAGAGAATTCGATTTCGCTA
TGTTCAATGATGGTAACTACGAAAAGGCTGTTGAAGAACAAAAGTCCGCTGAAAACATCA
CTTCTGTTCTTTATCCAAATGATAACCACATGGTTGGTAAGATTTTACGTTTGAAGCAAC
AATACTTCTTCGTTTGTGCTACCTTACAAGATGCTATTCGTCGTTTCAAGAAGACCAACC
GTCCATGGTCTGACTTCCCATACCAAGTTTCTATCCAACTTAACGATACTCACCCAACTC
TTGGTATTCCAGAATTACAACGTATTTTAATTGATGAAGAAGGTCTCTCATGGGATGATG
CTTGGGATATTGTTACCAAGACCTTCTCCTTCACTAACCACACCGTCTTACCAGAAGCCT
TAGAACGTTGGGCTGTTCCATTAATTCAAGACTTACTTCCACGTCACATGATGATTATCT
TCGATATTAACCTCTTCTTCCTCCAAAAGGTCGAAAAGAAATTCCCAGGTGATCGTGACC
GTCTCAGACGTATGTCTATCATTGAAGAAGGTCACCCACAAAACGTTCGTATGGCCTTCC
TTGCCATCGTTGGTTCTCACACTGTTAATGGTGTCGCTGCCCTTCACTCTAACCTTATTA
AGAACGATATCTTCCCAGATTTCGTTGAATTCTACGAAGGTAACAAGTTCACTAACGTTA
CTAATGGTATTACTCCACGTAGATGGCTCCACCAATGTAACCCAGCTCTTAGTGACTTCA
TTACTCAAAAGTTAGGTAGTGACAGTTGGGTTAAGGATCTTGAACAACTTAAGAAGTTAA
AGGAATTCGCTGATGATGCTGCAGTCCAAAAGCAATGGATGGCTATTAAGCGTCAAAACA
AGGTTCGTTTAGCCGATTACATTCATTCTATCACTTCTATTCAAGTTTCTCCAGATTCCC
TCTTCGATATTCAAGTTAAGCGTATCCACGAATACAAGCGTCAATTCATGAACATTCTTG
GTGTTATTCACCGTTACCTCAGACTTAAGAAGTTAACTCCAGAACAAAGAGCTAAGGAAG
TTCCACGTTTAGTTGTTTTCGCTGGTAAGTCTGCTCCAGGTTACTTCATTGCCAAGTTAG
TTATTAAGTTAATTAACTCTGTTGGTGAAGTTGTTAACAACGATCCAGAAATCGGTGATA
TCTTAAAGGTTGTTTTCATTCCAAACTACAACGTTTCTTTAGCTGAAATTATTATTCCAG
CTAGTGATATTTCTCAACACATTTCTACTGCCGGTACTGAAGCTTCTGGTACTTCTAACA
TGAAGTTTGTCCTTAACGGTGGTATCATTCTTGGTACTGTTGATGGTGCTAACATTGAAA
TTGGTGAAGAAATTGGTGAAGACAACATCTTCTTCTTTGGTGTTAAGGCCGATGAAGTTG
AAGATATTCGTCACTTAAACCGTTACAGAAAGATTGAAATGGACCCAGATCTCCGCAATG
TCTTAGATGCCATTGAAAGAGGTACTTTCGGTGATCCAAAGATCTTCGAACCATTAGTTG
CTACTTTAACTGTTGGTGGTGATTACTACTTAATCAGCAAGGACTTTGCCTCTTACATTG
AAGCTCAAGCTGATTCTGATGAAGCTTACAAGGACAAGGTCGGATGGGCTAAGAAGTCTA
TTTTATGTACTGCTGGTATGTCTAAGTTCAGTAGTGACCGTTCTATTAACGAATACGCTG
AAAGAATTTGGAAGATTAAGCCATGCACTGTTCCAGCTACATTAAACTAAATATCATAAA
TTAACTCTTTATACCATACGAATACCAAATTTATAAATTACGACAACTCTAACTACCTTT
TTTTTAATTTTTTTTTAATTTTATATATATAAATTTATCCCAATATATTATAGTACAAAA
TTTACCATAATTTAATTATAATATAAATTCCACCCAAAAATTATAAAAT
>Locus289v1rpkm235.76
TCGAAAGGGAATCCGGTTAATATTCCGGAACTAGGCTATGGATATTTTTTACTACGGTAA
CGTAAATGAACTAGGAGACACCAGTATGTCTGAATTTGAATTCACTCACGGAATCGAACC
AGAATTCGAACAAGCTCGTGACGAAATCGTCAAGTCTTTAACTGAATCTACCGTCTTCGA
AAAGAACCC
>Locus290v1rpkm234.35
CACCTTTATTTTTTTTCTTCAACATATTTAATAGAATATATTTTTTGATAGAGTTTAGAA
TTAAAAAATAATTCTTTTAAAATAGTAGTAAAATTTAATTATTGTAAATTTTATATTTCT
TTTTATTATTATATTAATTAAATATGCCAAGTATTAGAAACGCTTTATTCCTTCTTGGTG
CTAGCACCGTTTTAGCCGCTTCTAAGCGTGCTAATGACAAGTATGCCTCTCGTGCTACTG
AACATTACAACAAGATTACTGGTAATGGTTCTTACAGATCTGAATATTTCTCACCAGAAA
ATGTTCCATACCACTCTGTTGAAACTCTTATGGTCGAAGCTCCAGATCATGGTCATGAAT
CTGTATCTGAAACCTACTCTTTCTGGGTTTGGTTAGAAGCTGTTAATGGTAAGCTTACTG
GTGATTACACTGGTGTTGAAACTGCTTGGAGCTACATTGAAAAGCACATGATTCCAGACA
GCAAGAACCAACCAGGTAACAGTAAGTACAACCCATCTTCTCCAGCTACTTATGCTGCTG
AACATGATGATATTGATGGTTATCCATCTAAGCTTATCTTCCAAGATGGTATTGTTGGTG
AAGATCCAATTGCTAAGGAACTTTCTCAAGCCTACGGTAACTGGGATATCTACATCATGC
ACTGGATTATTGATGGTGATAACTGGTACGGTTATGGTCAACAAGGTGATGGTACTTCTA
AGCCATCTTTCATTAACACCTTCCAACGTGGTGCTTCCGAATCTACTTGGAAGACTGTTC
CACACCCATGTTGGGAAGCCATGAAGTGGGGTGGTCGTAACGGTTTCTT
>Locus291v1rpkm233.78
CGTAATTTCATTAATAAAAAATATATTAATATTTTTTTAAATCGCCTTACCAAGTCATCA
AAATGATTTCTGGCAACGTTCTCACTAAGACTTCAGTCTCTACTTGCAAGAGATTATACT
CTACTGCCTACGATGCTACCTTAAAGAACTTACTTATCAACAAGAACACTAAGGTCATCA
CCCAAGGTTTCACTGGTAAACAAGGTACTTTCCACGCCAAGAATGCCCTTGCTTACGGTA
CTAAGATGGTCGGTGGTGTTTCCCCAAAGAAGGCCGGTACCGTTCACTTAGGTCTTCCAG
TCTTCAAGTCTGTTCAAGATGCTTGTGACAAGCTTCACCCAGATGCTTCCGTCATCTACG
TCCCACCACCAGGTGCTGCTGCTGCTATCTTAGAAGCTATTGAAGCTGAAGTTCCATTAG
TTGTTTGTATTACCGAAGGTATTCCACAACAAGATATGGTTAAGGTTGTTGATGCTCTTA
ACTCCCAAAACAAGTCTAGACTTGTTGGTCCAAACTGTCCAGGTGTCATTAAGGCTGAAG
AATGTAAGATTGGTATTATGCCAGGTCACATTCACACCAAGGGTAAGATCGGTATTGTTT
CTCGTTCTGGTACTCTTACCTACGAAGCCGTCAACCAAACTACCAAGGCTGGTTTAGGTC
AAACCTACTCCTTCGGTATTGGTGGTGATCCATTCAACGGTACTAACTTCATTGATGCCC
TCAAGATCTTCCTTGATGATGACAACACTGAAGGTATTGTCCTTATTGGTGAAATTGGTG
GTTCTGCTGAAGAAGAAGCCTCTGAATTCCTTAAGCAATACAACCTTACCCGTAAGGTTC
CAAAGCCAGTTGTTTCCTTCATTGCTGGTCGTACTGCTCCACCAGG
>Locus292v1rpkm233.66
ATAGAATCTCTCAGAAGTTAAAATATTCAATCAATAAAGAACAAAAAAAAGAGAAATAAA
TTTTTGGTCCATATCCAGCAAAAAATTTTTCTTTTTAATCCATCAATAACTATAAGGAGA
TAATAGATAAAAAGGGATAATGTCTGAACAAGAAAACAACGCTACTCAAGCCGCTAACAC
CGAAGCTAAGGTTGAAGAAAACGTCTTCAAGGTTTTCGTTGGTAACATTTCTTTCCAAAC
TACTAACGATCAATTAAAGGACTTCTTCAAGTCTGCTGGTGATGTTAAGGATGCTAATAT
CATTACTCGTGGAACTAAGTCTCTCGGATATGGATTTGTTTCATACGCTACTGAAGCTGA
AGCTAACAAGGCTGTCGAAGAATTCAACAAGAAGGAATTAGACGGAAGACAAATCAATGT
TGAAATTGCTAAAACTAAGAGTCCAGAAGAACGTAGAGGTGGTTACCGTGGTGGAAGAAG
AGGTTACCGTGGTCGTGGTTACCGTGGTTACCGCAGAAGAGGTGGTTACCGTGGTGGTTA
CCGTGGTAGAAGAGACAATGACGGTGAAAACGAAGGTCGTCCAAGATACAGAGGACGTGG
TCGTGGTTACCGTGGTGGTCGTGGTCGTGGTCGTGGTGGCCGTTACTACCGCCGTGGACG
TTACTACAGATACAGACCACGTAAGTCTAACCCACCAACTGGTGAAGTTTCCGAAACTAC
CATCTACGTTGCTAACCTTCCATTCAAGTTAGATGACGAAGACTTAAAGAAGGCCTTCTC
TAACTACAACGTTGAATCCGCTAAGGTTATTCGTTACAAGAGTGGAAGAAGCAAGGGATT
CGGTTTCATTAAGGCTAAGACTCAAGAAGACCAACAAAAAATCCTTAACGAAGTTACTGA
ATTAGAAATTGAAGGTCGTAAGTTAATCATTAAGATTGCTTTAGCTAGTCAACAACCAAG
AGAAGAAGCTAACAACGCTA
>Locus293v1rpkm232.87
TTATTTTTTTTTCATTAATCTATTACTTTAATTAATTTATAATATTTATTTTTTGATTTA
GCAAGTTTTATAAAAAAATATTATTTAGAATGAAAATATTTATATTGTTTAGTTTAATAA
TAACACTTTCATATACAGTATTTGCATTTTCAATTTCTGAATTTTTAACTGAAAATTCAA
GTGAAAATTTAGAAAAAAGAGAAGACGTTCAAAGATGTGGTATAGTAAACGGTGTAAATT
TTGGAAAATGTCCTGATGGTCAATGTTGTAGCAAAAAAGGTTATTGTGGAACAACTCCAT
CATTTTGTTATTCTAATAAGGGATGCCAAATTGAATATGGTGTTTGTAAATGTGGTGAAG
GTAAGGGATCTTGTGCTGATGGTAATTGCTGTAGTGAAAAGGGTTACTGTGGAAGAACTT
CAACATTTTGTTATTCTAATAAGGGATGCCAAATTGAATATGGTGTTTGTAAATGTGGTG
AAGGTAAGGGATCTTGTGCTGATAGTAATTGCTGTAGTGAAAAGGGTTACTGTGGAAGAA
CTCCAGCATTTTGTTATTCTAATAAGGGATGCCAAATTGAATATGGTGTTTGTAAATGTG
GTGAAGATAAGGGATCTTGTGCAACTGGTAATTGTTGTAGTGGAAAAGGTTATTGTGGAA
CTGGTCCTTTCTGTTCATTTAAACTTGGATGTCAAAGTAAATATGGTGAAAAATGTGGAG
ATGAACCAGAAACTACCACTACTACTCCAGTACAAACTACTACCACTACTACTCCAGTAG
GAACTACTACTACTACTACTCCAGTAGAAACTACTACTACTACTACTACTCCAGTAGAAA
CTACTACTACTACTACTACTCCAGTAGGAACTACTACTACTACTACTCCAGTAGAAACTA
CTACTACTACTACTACTCCAGTAGAAACTACTACTACTACTACTACTCCAGTAGGAACTA
CTACTACTACTACTCCAGTAGGAACTACTACTACTACTACTCCAGTAGAAACTACTACTA
CTACTACTACTCCAGTAGAAACTACTACTACTACTACTACTCCAGTAGAAACTACTACTA
CTACTACTACTCCAGTAGAAACTACTACTACTACTACTACTCCAGTAGAAACTACTACTA
CTACTACTACTCCAGTAGAAACTACTACTACTACTACTACTCCAGTAGAAACTACTACTA
CTACTACTACTCCAGTAGAAACTACTACTACTACTACTACTCCAGTAGAAACTACTACTA
CTACTACTACTCCAGTAGAAACTACTACTACTACTAC
>Locus294v1rpkm232.80
ATATAAAGAAAGAAAATAAAAATAAAATTAAAAAAAAATTAATTATTATTTATTTTAAAA
GATTTCAAAATGGTTAGACTTTCAGTTAAAGCTTTATGTTTAAGTGCTGTTGCCTTAGTT
TCTGCTAAGTCACCTTTACTTGCTTGGACTAACAAGAATGTCGCTGACGTCGCTTCTGCT
AACTACGCCAACGCTGAAGATGCTGCTAATTTATTAGCTCCATTCTTAGAATCTTGCCCA
AAATCTGTTTTAATTTTTGATCAACCAGAGTTCAACATTGGTGAATTAAATGAAATGAGA
GCTGTCAAGAGTGCTTTTGAAGCCGCTAAGTCTTCTATTCAAGTTGGTCACTTTGATACC
GAAAATGTTAACAATGTCGATACTATTGTTAACACTATCGCTGAAAAGTGCTCCAACACT
ATTGCTACTGAAGACAAGGTTGGTGAATCTGATTCTATTGTTATCAAGAAGTTATCCGAC
TACCTTTCCGAATCTCAAAGAATTGTTAAGGATTTATTAGACAAGGTTAACGACGATACT
CTTGTTGTTTTCGTTTCTAACAACAACGTTAACACTCAAAAATTATTGGTTCAACGTCAA
GAACAACAAGCTAACAACCAAACTGTTCCAGAACAAAATGCTCAAGCCAACAACCAAACT
GTTGTTGCTGTTAAGGAAGATCACATTTTCGGTAAATACGTTTTATTCAACAAGGCTATC
TTCGAAGGTATAGTTGGTATGGCTCCAATTATCTTAATTGCTTTAATTGGTGTTTCCTGG
TTAATTTCTGTTCAAACTCCAACCAGATTCATCGCTAAGAAGAAGGAAAATTAATTTTTT
TTTTTTTTACTATTTTATAAAATTAAAGAACATAATTTAACAATAATATTAAATCAAACA
ATAAATAAAAAAAAAAATAATAATTAAGTAATAAA
>Locus294v2rpkm53.40
AAAAAAAAGTAAAAAAAAAAATAAAATAAAAAGGGAATATAAAGAAAGAAAATAAAAATA
AAATTAAAAAAAAATTAATTATTATTTATTTTAGATTTCAAAATGGTTAGACTTTCAGTT
AAAGCTTTATGTTTAAGTGCTGTTGCCTTAGTTTCTGCTAAGTCACCTTTACTTGCTTGG
ACTAACAAGAATGTCGCTGACGTCGCTTCTGCTAACTACGCCAACGCTGAAGATGCTGCT
AATTTATTAGCTCCATTCTTAGAATCTTGCCCAAAATCTGTTTTAATTTTTGATCAACCA
GAGTTCAACATTGGTGAATTAAATGAAATGAGAGCTGTCAAGAGTGCTTTTGAAGCCGCT
AAGTCTTCTATTCAAGTTGGTCACTTTGATACCGAAAATGTTAACAATGTCGATACTATT
GTTAACACTATCGCTGAAAAGTGCTCCAACACTATTGCTACTGAAGACAAGGTTGGTGAA
TCTGATTCTATTGTTATCAAGAAGTTATCCGACTACCTTTCCGAATCTCAAAGAATTGTT
AAGGATTTATTAGACAAGGTTAACGACGATACTCTTGTTGTTTTCGTTTCTAACAACAAC
GTTAACACTCAAAAATTAGTAAGTAGTTTCGAACAAACAACTATAAAGAATAAAAAAAGT
AGTGTGATAATAGTGAATAATTTTATTAAATCCAATTTTTTTTAATAATATTAGTTGGTT
CAACGTCAAGAACAACAAGCTAACAACCAAACTGTTCCAGAACAAAATGCTCAAGCCAAC
AACCAAACTGTTGTTGCTGTTAAGGAAGATCACATTTTCGGTAAATACGTTTTATTCA
>Locus294v3rpkm2.13_PRE
CTGCTAACTACGCCAACGCTGAAGATGCTGCTAATTTATTAGCTCCATTCTTAGAATCTT
GCCCAAAATCTGTTTTAATTTTTGATCAACCAGAGGTAAATTTCAATGTATTCAGTATAA
AAAACGATATAAATAAAAGTAACTATCGGGGAATATCAAACTAATTTGTAAATTATTAAA
AAATAATATTTAAAAATGATTGCCAATAAAAAAAATAGTTCAACATTGGTGAATTAAATG
AAATGAGAGCTGTCAAGAGTGCTTTTGAAGCCGCTAAGTCTTCTATTCAAGTTGGTCACT
TTGATACCGAAAATGTTAACAATGTCGATACTATTGTTAACACTATCGCTGAAAAGTGCT
CCAACACTATTGCTACTGAAGACAAGGTTGGTGAATCTGATTCTATTGTTATCAAGAAGT
TATCCGACTACCTTTCCGAATCTCAAAGAATTGTTAAGGATTTATTAGACAAGG
>Locus295v1rpkm231.16
CATGACCCAAAAATATTAGTTCCTCCTTTTACCCATAGACAAAATTTTTAGAACAATTTA
ACGTTCTCTGTCACCCGTAACTCTCTCGACAGGCCATTATGTCTCGGTTACCAAAAATTT
TAGAACCAAGCCAAAAAGATATCCATGATCTTTTAGCTGCCCAAGTTCACTTGGGTTCAA
AAAATTTAAACTTCCAAATGAAACCATACATTTGGAAGAGAAGAAATGATGGTACTCACA
TCATCAATATTCAAAAAACCTATGAAAAGCTTGTTTTAGCTGCAAGAATCATAGCTACTA
TTGAAAATCCTTCTGACGTTGTTATCGTTTCTTCTCGTCAATATGGTCAACGTGCTGCTT
TGAAGTTTGCTAAATATACTGGTTCTCAAGCAGTAGCTGGTAGATTTACACCAGGTACAT
TTACTAACTATATTACTCGTTCATTCAAAGAACCACGTATTATTATAACTACCGATCCAA
TTGCTGATCATCAAGCCATTTATGAAGCCTCTTATGTAAATATTCCAGTTATTTCATTAT
GTGATGCTGATTCTCCACTTCGTTATATTGATTGTGCTATCCCAACAAATAATAAAGGTA
AGTATGCCATTGGTTTAATCTTCTGGTTACTTGCAAGAGAAGTTTTAAGACTTAGAGGAG
AAATTTCACGTACTGAAGAATGGGATGTTATGCCAGATATGTTCTTCTATCGTGATCCTG
AAGAAATAGAAAAGGAAAACGCTACAGCCGCTACTGAAGAAGAAGAGAATGTTGAAGTTA
CTGAAGAAGATGAAGGTTTTGAAAATGGTTCTGTCCCAATCAATTGGACTCAAGACAACG
CTGGAAATTGGGGTGAAGAAACTGATAATCAAGAATCAGCTTGGTAAATCGAATCTTTTT
CCACCTAAAATACTGATTAATTTCTATATGAAATTTAAAAATACATATAAAAGAATTATA
TTTAAATTAATTTTGTAAGAGACCATTAATAAAAATATAATTTTTTTTAAAAATATAAAT
TCACATTTATATATATAAATCTTTAAAATGAGAAAGTTTATTACATTTATGAGTTAAAAG
AAAATGAAATTAAAAATAT
>Locus296v1rpkm230.53
AAAATAAAATTATTAAAAAAAGTTGTTATATATATAATAAAGTAATATATATATCCAGCT
ATATATTTTAATTAATTTTGTTTTAGAGAAAAGAAATAATAAAAAGTTAAAAAAAATAAT
TTAATACAGCGAAAAAAAAATGAAATCTTTATTATTTACAACTTTAATATTACTTTTAAT
TAATCTTATCAATGCTCATTCTTATGAGTCACTTGGTATTGATGCTGTTCAAAAAAAGGA
AACTGAAAAAATAATTGAGGATGAATCTCAATTCCCAGTTATTAATATTTCAACTAAAGA
TAATTCTGAATTAATTATTTCCAGAGAAAACTACACTGATAGTGTTGTTGATGTATTCAA
TATTGAAGATAAGTATAGATTAAAGGAAAGATCAGCAAGTGTTAAATTAAGAGGTAATTC
TAGTAGTTTTTACGGTGATGTTAAAAAGGTATTAGCTAACCAAGTTCCATACAGAATTAA
GTTCGATAAAAAGACCAATTTACTTGGCCTTCATGATGGTGAAAAGTTCAAGAACTGGGT
TCTTCTTAAAATTGATGGTGACGTTATCAGAAATGATGTTGCTATTAGAATGGGTAAAGT
AATTTTCGATAAAAAATACTTTATCACTGATTCACATTTTGTCAAGCTCTACATCAATGA
TGTATTCAAAGGTATCTATTTACTCACTGAACATAACGAAATTGATGAAAAGAAAGTAAA
TATTTCCCAACCAGAAAAGAATTACAATGGCACTGATATTGGATACTATTTAGAACTTGA
TAACTATTTCTATGAAAACCCAGGAAAATACATTTCTCTTGATTATGAAAAAGCAACTGT
TAAAGATATCAGAGGTGAAGAAAGAAAATTTGTTCCAGCTGAATATACAATTAAAAATGA
TATATACTGTGAAGAACAATTATACTTTATTGGAAATTACACAAAGAATGTTTTCAATAT
TATTTACCAAGCTATTGAAAATGGTGAATACAAAACTTTTGATGAAGACTATAATCTTGT
TAATTCTACTTTCACAAGTGTTGAAGAAACTATTTCAGCTGTATTTGATGTAGAATCTGC
TGTTAATACTTATCTTCTCTACGAAATTATTCATGATTATGATGTTGGTGAAGGTAGTTT
CTTCTTTGCTGTTGATTTCTCTGAAAACAGTAAAATTAAGAAATTACAAATGGTTTCTCC
ATGGGATTTCAACTGGGCTTACAGCGACAGTCCAAGAAGATACTGGGCTGGTGCTTTTTG
TGATACAGCATTTGCTAAGAAATATGGTGACAGAACAAATCCATGGTTTGTTTTACTTGC
TAAAAACGATTGGTTCCATGAATTAGTCTCCAAAAAATGGGAAGGATTCTCTACTGCCAT
TAGAGCTCAATTAGTTGAAGAAAATGCTTATCTTTACCAAAACTATAATGATGTTTTATT
AGTTGGAAAATCTGTATTCAAAGGTGTTGATAATTTATACACTTGGATTAACAAAAGATT
AGACTGGATTGATGAAGCTTTTGTTCCAGGAAAGAGTGCTTTACCAGTTCCAGATGAAAA
GGATCCAGTTGTAACAACTACAACTAAACCAGTTGAAACCACTCAACCAGTTGTTACCAA
AACAACTACAGTTATTATCGAACCAACTATTGATGTTGAAACTACTGAATCAACTGAAAT
TGATTCCGATGATGAACAAGAAGTTACAGCAGAAGCTGAAGAAGAACAAGATTCTGATTC
TGAAGAAGAAGAAGAACAAGAATAAAGCTGTAAATAAAGGAAATTTTTATATAAAGTTTT
AAATAAATATATTCATAAATTTTGTAATAATTAAGTATAAATAATAATATAATTCAAATT
AGCTTTTGATAAGTTAACCCTCCATAAAATAAAAGAATCTAATAGAATAGAAAAAAAAAA
AGCATTTTAAAAGAAAAAATATATAATTAAAGGAGGAAG
>Locus297v1rpkm230.46
TATAGAATAAATATTTTTTTTTTTCATTTTAAAAATATTTTATCTGTTTTTAATTTTTTT
TTCATAAAATAATCAAGAACAACAAAAGTTTTAAAAATAAATAAATAAAGAAATGGCTGA
CGACAGAGAACATCAAGTTTACATGGCTAAATTAGCCGAACAAGCTGAAAGATACGATGA
AATGGTTTCATACATGAAGGAAGTTGCTAAGCTCGGTCTTGAACTTTCCGTTGAAGAACG
TAACCTTCTCTCCGTCGCTTACAAGAACGTCATTGGTGCTCGCCGTGCTTCTTGGAGAAT
TGTTTCTTCCATTGAACAAAAGGAAGAAAGTAAGGGTAACGAAGCTCAAGTTAACCAAAT
CAGAGCCTACCGTCAAACTATTGAAAATGAACTTACTGAAGTTTGTTCTGATATCTTAAA
CGTCTTAGACGAACACCTTATTCCATCTGCTGCTGCTGGTGAATCTAAGGTCTTCTACTA
CAAGATGAAGGGTGATTACCACCGTTACCTTGCTGAATTCGCTGTTGGTGAAAAGCGTAA
GGAAGCTGCCACTCAAGCTCACGATGCTTACAAGAACGCTACTGACATTGCTCAAACTGA
ACTTGCTCCAACTCACCCAATCCGTTTAGGTCTTGCCCTTAACTTCTCTGTCTTCTACTA
TGAAATCTTAAGTTCACCAGACAGAGCTTGCCACCTTGCCAAGCAAGCCTTCGATGATGC
TATTGCTGAACTCGATACTTTAAGTGAAGAATCATACAAGGACAGTACTTTAATCATGCA
ATTACTTCGTGATAACTTAACTCTCTGGACTTCTGACCTTCAAGAAGGTAAGGACGACGA
AAAGGCCGAAGCTAAGCCAGCTGCTGAAGGTGAAGAAGCTAAATAGATGAATATCTTATA
ATTAAAGTATTGAAGAAATTTTTTTAGATACCTCAATTTTAATTATTACCAAAATTTTTT
ATAAAAAGAAAAAAAGATAAAAATTTGATTTTTTCTTTTTAATTCATAGTATTTCATTAT
TAAATTTTTTTAGTGTAAAAAGATTCTAGTAATTATAATGTTATGAAAGAATGAAGAATG
ACAAAATTATAAATAATAATTTATAATAAAAAATTGAATTATATATATATAAAATATTGA
AAGAAAGAAAAAAATCAAACAAACAAACAAAAAAAAAACAAAAAACAACAAAAAATAC
>Locus297v2rpkm1.28_PRE
AACAAAAGTTTTAAAAATAAATAAATAAAGAAATGGCTGACGACAGAGAACATCAAGTTT
ACATGGCTAAATTAGCCGAACAAGCTGAAAGATACGATGAAATGGTTTCATACATGAAGG
TAAGAATTGCTTAAAATTTAAAATAAAAATATTTTTAAATTATTTATTTGAAATAGTGAT
CTAATATGATTTGTTTACATGTACAATTACATTGGAAAATAATAGGAAGTTGCTAAGCTC
GGTCTTGAACTTTCCGTTGAAGAACGTAACCTTCTCTCCGTCGCTTACAAGAACGTCATT
GGTGCTCGCCGTGCTTCTTGGAGAATTGTTTCTTCCATTGAACAAAAGGAAGAAAGTAAG
GGTAACGAAGCTCAAGTTAACCAAATCAGAGCCTACCGTCAAACTATTGAAAATGAACTT
ACTGAAGTTTGTTCTGATATCTTAAACGTCTTAGACGAACACCTTATTCCATCTGCTGCT
GCTGGTGAATCTAAGGTCTTCTACTACAAGATGAAGGGTGATTACCACCGTTACCTTGCT
GAATTCGCTGTTGGTGAAAAGCGTAAGGAAGCTGCCACTCAAGCTCACGATGCTTACAAG
AACGCTACTGACATTGCTCAAACTGAACTTGCTCCAACTCACCCAATCCGTTTAGGTCTT
GCCCTTAACTTCTCTGTCTTCTACTATGAAATCTTAAGTTCACCAGACAGAGCTTGCCAC
CTTGCCAAGCAAGCCTTCGATGATGCTATTGCTGAACTCGATACTTTAAGTGAAGAATCA
TACAAGGACAGTACTTTAATCATGCAATTACTTCGTGATAACTTAAC
>Locus298v1rpkm230.33
AAGCCACTCCGTCTTCCACTTCAAGATGTCTACAAGATCGGTGGTATTGGTACTGTTCCA
GTCGGTCGTGTTGAAACTGGTGTCATCAAGCCAGGTATGGTTGTTACTTTCGCTCCAACT
GGTGTTACCACTGAAGTTAAGTCTGTTGAAATGCACCACGAATCCCTTG
>Locus299v1rpkm229.65
ATTTATTTATATTATATAAATATAATATAATATAAACTCAAGATTATTTTAAACGTTATT
GATTAACATTTAAACAAAAAATTATAAATATATATATATATATTTGTATATAATAAAAAA
AATAAAAAATAAAAACAAAAGTAAAAATAAAAATATTGTTACAATGAGAAAGTACACTAT
TATTAGCGTTGTATCAGCATTAGTTGGTATGGCTCAAGCAGCATGCTGGTCATCTGCAAT
AGGATATAAATGCTGTCAAAAATGTGACATTGTCACTGAAGATAATTCTGGAAAGTGGGG
TATTGAAAACAATGAATGGTGTGGTATTGATGACTCTGTTTGCAACAATAACAGTAGTAA
TGCTTCTTGCTGGTCTCTTCCATCTTATCCATGTTGTCAAGGTGATTCTATTGCCTATTC
AGATGCCAGTGGTGATTGGGGTATTGAAAATGGTCAATGGTGTGGTATTGTTAAGAAATC
AAACCAACAACAACAAGCCTCTTGTTGGACTGAACCAGATTATCCTTGTTGTAAGGGTAG
TAATGTTGCTATTGCCTATTCTGACAGTCAAGGTGACTGGGGTGTTGAAAATGGTCAATG
GTGTGGTATTCAAAAAAACAATAACAATCAAAACAACCAAAACCAAAACAATCAACAAAA
TAACAATAACAATCAAAATGCTCAAGAAGATCAAAATCTTCCAAAATTCTCAATGGAATC
TGGTTTCTACGAAGCTAAGGACAGTCTTACTTTAACTTTAAGTGGTTCAGGTACTGTCTA
CTACACTTTAGATAGTTCTAACCCAACTACTTCTTCTACTGCTAAGACTTACAGTGGAGC
TATTAAAATGTATGATCACACTGTTGACGAAAATGTTTACAGTAAGTACCAACATCAAGA
TAACAGTCCATATTCTATTACTTTACAAAATCCATACGTAGCCAGTCCAGTTAAATTCGA
TAAGGTTACTGTTGTACGTGCTGCTGTAAAGTTATCTAATGGTAGTTGGAGTCCAGTTGT
TACTAAGACTTTTATTATCATGGACCAAAATAAACTTCAATACTACAAGAATATTCCAGT
TGTTTCTCTTGTTACTGATCCAAAGAACCTTTTCGATAAGGATAAGGGTATTTATGTTTG
TGGTCAACAATATCTTGATTGGAAGAGAGGTCCAAATTACAACCCATCAAAGAGTGAATG
GGATTTCGATAACGTTGCCAACTTCTTCTCAAAAGGTAAGGAATGGGAACGTGATGCTTC
CATTTCTATTTTCCGTAATGGTAAGGAAGCTCTTACTCAAGATGTTGGTATTCGTATTAA
GGGTGCTTCCACTCGTAACCATCATGTTAAAGGTTTCAACATTTATCCACGCAAGGAATA
TGGTGAATCTAAAATTAAGTATGAAATCATTGAAAATAACACTAACATTATTGACGGTAA
GGCCATTTCTAAGTATGATTCATTCAGTCTTCGTGGTGTTTACTGGTTCGATAGAATGAG
AGAAGCTATTGTTCAAAGTGGTCTTAAAGATTCTCCAATCCTTGCTACTTTTGACAGTAG
TCGTTGTGTTGTTTTCCTTGATGGTGAATTCTGGGGTTTATATGATATGGTTGAAAAGGC
TTCTGCTGATTACATTAAGGATAATTACAGCATTCCAAAGGACAATGTTGCAATGATTAA
GAATGATGTTTTAGAAGAAGGTACTGAACAAGATCTTCAAGAATTCAAGAGTTTAGTTGA
ATACTGTAAAAACAATGACCTTACTAACTCTGCAAACTACAACTACGTCACCAGTAAGTT
AGATATTGAAAGTTTAATTTACAGTTACGCTACTGGTTTCTATCTTGGTATCTGGGATTG
GCCAAACCGTAACTACTTTGTTTACAGAAACAAGGGTGAAGCTATTAGTGGTAATAAATA
TGCCGATGGTAAATGGAGATATGGTGCTTTCGATTTTGATTACTCTGCTGGTATTACTTA
CGATAACTTTGGTGGAGTTAAGGGTTACGCTCATGATTCTTTCACCAAGTTCCAAAGTAA
GAAGGATGAATTCCCAACTCCAATCTTCAGTGCTTTAATTAAGAACAAGACATTCTACAA
GAAGTTCTCTGATGTTATGTACCTTATGAGCAAGGATATTTTCGAACCAAGCAAGATGAG
AAAGATTGTTCAAGAACACAAGAGCAAATACATGGACTACATTATTCAAACTGATTGGAG
ATGGTACTTTGGTACTCCAAACCTTTCATGGGATACTTTCAAGTCCAACCAAAACAGATA
CTTCTCTGACGGTTGGGATGAAATTAGTGAATTCTTCCAAAATCGTCCACAATACGTCTA
CAGATTTATGGAAAATGTTTATGGTAAAATTTAAGTTTTAAAATGAATTATCATTAAAAT
TATTTTTTTTTTTTAATAATAAATTAAAAATTTATAATAAATTATTACTATAGTATAATA
AAAAAAA
>Locus300v1rpkm228.94
AAAAAAAAAAAAAAAAACACAAATTTGAAAAAGTAAATTATATAAAAATATAAAAATATA
TTTCATCAATTATATATTTAATATTTAATAATAAATAGTAAAAATGAAATTCTCTAACTT
AGCATTCATTTTCTCTTTAGCTGTTTCTGCTATTGCTCAAGCTAATAATCAAGAAGGTTC
CAAACCAAAAGCTGAAATTATATATCATTGTAAGCAACCAAACAATATTGCTTTTACTAT
TGATGATGGACCAACTGATAAAACTACAGAATTATTAGCTGCTTTAAAGGATGCTGGTAT
TGTTGCTACATTCTATGTTAATGGAGCCAATGTTTTAAAGGATTTAAACGGTGAACCTCT
TCCATCCGTTAAACCATTCATTAAGGATATATATGATGCTGGACACGAAATTGGTAGTCA
TACATATAATCATGCTTGTCTCACAGAACAATGCAAATTAAATAATCCATTAATGAAGGT
TATGGATACTAAAGAAGCTTTTACCGAACAAATTATTAAAAATGAAAACCTTATTTACGA
TGCTATTGGTATTTATCCAGCCACATACAGAGCTCCATTTGGTGATGGTCAAAATCCAGG
TGCTGTTAATGATACTTTATTAGAATGGTTATATGAACTCGGTTATCCATATGCTATCCA
CTGGGATATTGAAACTAGAGATATGGAAAATAGTTACAGTGGTGGTGATGATTTTGCTTT
TGAACAAGCCAAGCTTCAATATGAGAGCGAAACTGCCCAAAAGGATACCGTTATTACTCT
TCAACATGCCATTCCAGTTACTGTTGAAAAAATTATTCCATACATTAAGAATGTATGGAT
GCCTGCTCACCCAAACATGAAATTTGTAAAGGTTAGTGAATGTCTTGGTTTATCTGATGA
CAAGATATACAAAAAAACACAAGGTTCTGTAAAAGGTAATGCATCATCTGATGCATTCAT
GGTTAAGACCTCATTATTCTTTATAGTATCCACTTTATTTGCAGTTTTATATATGCTCTA
AGTAAAATTAAAAAAATATATATATTAGTTATATCACATAAATTATCATTTAATTATAAA
TCTATTAATTAACTTTAAATAATAATATCAATTCATATTAAATATAGTTATAGTATTATA
AATATTGAATTTATTTTTTTAAAAGTAAAAATGTATTATATAAAACTAATCAAATAATAA
TTAGTAATAATTTGTTATTAAATAATAAAATTTAAAATAAAGCCAAGAAGTAAAATATAC
TAAAAAATGTA
>Locus301v1rpkm228.84
CTCACTAATTAAATAATTTTTATATTATTATTATAATATAAAATAATTTTTTAATTTTTT
AAAAAAAAAAAAATAAGAAAAAACAATTAAAATCAAAAATGGCCAAGGGAAAGTATACTT
CTAAGTTCACTAGCGTTACTGCTGAACTTTTCAATGACTATTATGAAGATACCAACACTG
TTATTAGTAAGAAGATGGCTAATAATGCCGCTTCTCAAAAAACTAACAATGTAAGTACCA
AACAAAATAAGGCTGTTTTATCTTCTAAACCACAGAAGAAGCAGAACTTAAAGAAGCAAA
ACAATTCTGCTAACAAAAAGGTTATTACCCAATCTTTAAAGCAAACTGCTAGTTTCCTTA
ACAACAAGCAAAAATACCAACAAGAATTCCCAACTCTTGGACAATCATACAAGTCACAAA
CTACTCAAAAACCACAACCACAAATGAAACAACAACAACAACAAATTAAAAAGCAACAAC
CACAAAAGCTTTTCAACAAAACTACTGCTCCAAGAACTTACAGATCTCCAGCTACTTACA
CCACAAAGCAAACCGAAGAACTTCTTCGCCAATTCTATTCACTTTGTCAAAGTTACAATG
GTATGAATTACTTTGGTAAAGCCGTTTTCCAAAACTGTTCTTGGTCTAAGAACCAAAATG
GTCAATGGTTAAATTCAGCTTCTGCCCTTGCTTTAAAGAATGCTCCAATTGTTCGTAAAA
TGCAACGTCAAGCCTCTGTTAAGAAGCAACCAATGAAACAACTCACTCGCCAAGCTTCTG
TTAAGAAGCAACAACCATCCATGAAAATGGGTAAACAACAAGCTGAAAAATTGTTCCTTA
ATGAATTCAGCGAAATCTCACAATTATTCAATGGAATGAGTTACTTCGGTAAATCATCAT
ACCAAGAAAATTCATGGGCTAAGAACCGTCAAGGTCAATGGGTTTCTAAGGCTTCTTCTA
TTTCTTTAAAGAATGCCCCAATTGTTCGTAAAGTTCAAACTATTCGTTCACGTCAAGCTT
CCGCTAAGAAGCAACCAGTCCAACAAAAGGCTCCAATCCGTCAAGCTCCAGTTAAGAAGC
AACCAGTTCAACAAAAGGCTCCAGTCCGTCAAGCTCCAGTTAAGAAACAACCAGTTCAAC
AAAGAAAAATGAAAAAGCAACAACGTTCTATGAAGCCAGTTGTTAACAGTGCTATCACTA
TGGAACAAAAGCAAATGAACCAAAAAATGATTGTTGCTCAACAAAATGCTTCCATGAAAT
TACAACAACAAATTCTTAAGCAATTCAATGAAAAGCAACAACAATTAGAAAAGAAGAAGA
AGCTTGAACAACAACAAAAATTAAAGCAACAACAACAATTAAAAATCCAAAAGAAGAATG
CTGAAAAGAAAGCTCAAACTGTTAAGCAACCAACTAACCTTAAGAAGCAACAATTAGAAA
AGGAAAAGAAGAGAGTTCAAAAAGCTCAAAAGACTCTTAACAAAGGAAACAAGTTAAACA
ACAAGACCAAAAGAAATGTTAGACAAATGTCAAGAAGTCAAGCTAAGAAGCTCCGTAAGA
AGCAACAATTAGTTAACACTATTAACAAGCGTATTCAAGAATTAGTTGCTGAAAAACAAC
AAAAGCAACTCTTCAGTCAAATGGTCAAGCAAAAGGCTGAACAAATTTTAGAAGAAAAGC
ACGAACTTGCTATTCAAAAGAGCATTGCCCTCTCTAAGAAGGAAGCTCAAGGTAACAAGC
TTCGTGAAAAGGAATCATTCGATAAGCAACAAAAACAAATTCAAAAGAAGCTTACTAAGC
AAAAGAGTCAAATCAAACAAAAGGTCAACAAGAAGAATTCTCAATTAGAAGCCCAAAAGA
AGAAGCAATTAGCTGAATTAAGAAACAATTTAACTCCAGAACAATTCAACAAAATTCAAA
GCATTATGCAACAAAAGGGTAACAACACTAAGGAACAAAACGAAAGACAATTACAATCAG
AACAAGCCAAGAAGAACTGGCAAGAACAAGTTAGAAAGATGAAGGCTAGACAACAAGATG
TTCAACAAAAGCAAGAAAAGCAATCTTTAATGAAGAAACGTTTAGAAAGTATTAAGAGAA
AATTAACTCCAAAACAACAAGAAAACTTAATGAACAAGCTTAAGATAAAGGAACAACAAA
AGCAAAAGACTTCTCAACTTAAGAACCGTCAACCAAGAGCTAATAACAACAACAAGAAAT
TTGTTAAGAGAGCCCCAATCAATCAAGCCCCAGTTAAACAAGCTCCAGTTAAGAAGCAAA
ACACTAAGCAAATGAACAAGAAGACTGAAGTTTGGACTTTTGTTTCTTACAACAAGAATT
CAAAGGTTCAAAAGCCAGTCCAAAAGAATGCCGCTCCAAAGCCAGTTCAACAAAAGTCTA
AGAATGTCAAACAATTCAAGACTATTTTAACTAGAAAGTTCAATGCCTCAGAAACTAAAA
TGTACAACACTGAATTCACCGAATTATGTAATGTTTTCGAATCAACCAAATATGTTACTT
ACTCTAACTACAAGACCTGGAGTATGAACAAGTCTGGTAGATATGTTTCCAACGCTTCTG
TTATTGCAGCTAGAAATGCCCCAAGAATTACTAGAGGATTATCTAAGCAAATGTTCTTTG
GTAAAAAGATGAACATGAAGACTCAAAATGTTAAGCCACAACAAGTTAGAAACAAGAAGA
ACAACAGATCTAGATGCTAAATTGATAAATGTTTAGAAGTGTTTTTTTTTAAATAATAAG
TTTTTTGTGTAAAAAATTTTTTAACATTATACCATGTTTAATTATTTCTATAATAATATT
TTATTTTAATAATTAGACATAAAAAATAAAATTTATATAAAAAAA
>Locus302v1rpkm228.74
GCAGAGAGGAAAAATAAAAGTAAAAAATAATAAGTGATATTATTTTTCAATAAATTAAAA
TTTAAGTTAAAAAGTATGAGCAAAGAAACAGGAAGTAAAATCTATCTTTACGGTATCTGT
GCCGTCGCCGTTATCGGTGGTTTATTATTCGGTTATGATACTGCTGTCATTTCCGGAGCT
GAACAAGCATTACAAAAATATTTTGAATTAAGTCTTGATTATTACAGTAAAACGGGTTTC
TTACATGGTTTTGTTGTATCATCAGCTCTTGTTGGATGTGTTGTTGGTGGATTAGTTTCA
GGTATATCAGCTCAACACTTAGGTAGAAAATATTCACTTATTATTGCCTCTATTTTATTC
TTCCTCTCTGCATTAGGTAGTTTCATGCCAGAATTCTTATTCCGTTCTAACTTCTCCTTC
TACCAACCAGGTGAAGCTAATACTGGAGTTTTAGTTGCTTTCATTATTTACAGAATTATT
GGTGGTGTTGGTGTCGGTATGGCATCAGCTATCTGTCCAATGTATATCGCTGAAGTTGCA
CCAGCAAAGATTCGTGGTGTCTTAGTATCTTACAATCAATTTGCTATTATCTTTGGTCAA
TTAGTTGTTTATGCTATCAATACTTTCATCCGTAAAGGATTAGCTGACACTCCAGAACTT
ATTGAAGAAGCTATGATCAAGGTCGGATGGCGTAGAATGTTTGTAAGTGAAGCTGTTCCA
GCTGCTCTTTTTGGTATCTTATTATTATTCGTTCCAAAAACTCCACGTTTCCTTGTTATG
AAAGGTAATGATGAAAAGGCTCTCAATGTTCTTACTCGTATCAATGGTGAAAAGAATGCC
GAAGGAATTCTCCAAGAAATTAAGGATACTCTTCAAGAAAAAACTGAAAGTCTCTTCTCT
TACGGTGTTTTAGTTATCATTGTTGGTGTCTTACTTTCCTTCTTCCAACAAGCAGTAGGT
ATTAATGTTGTACTCTACTATGCTCCACGTATTTTTGAAAATATGGGTGCCACTGGTGAT
GTAGCTATGATTCAAACTGTCGTTATGGGTATTGTTAACATTGTTTTCACTGTCGTAGCT
ATTTCTACTGTTGAAAGATGGGGACGTAGACCACTTCTTATGATTGGTTCATTTGGTATG
ACTATTGGTATGGCTGCCCTTAGTGTCTTAACTTTCTTCAATATTATGAACATTACAACT
CTTATTTTCATTATTATTTACACTGCATCTTTCATGATGTCATGGGGTCCAGTTTGTTGG
GTACTTACTTCTGAAATTTTCCCAAACACTATCAGAAGTAATGCTGTCGCTATTGCTGTT
GCTGTTCAATGGACTTCTAACCTTGTTGTATCATCTACTTTCCCATTCCTTACAAGCATT
AGTGATGCCGGTACCTACCTTATTTACGCTATATTCTCTATTCTTTCTGCCTTATTCGTT
TACAAGTTAATTCCAGAAACTAAGGGTAAGACTTTAGAAGAAATGAGTGAATTATGGCTT
AGCAAGTCTAAGAAATCTTCAAATTTACCATTATAAGAAGAAAATAAGTTATAGCGAAAG
CAAGATGAAGAAAAAAATACCTCTTTAAAGAGGATTGTATATACTATCTTTCGATTGAAA
AGAAAAGAAATTATTAGTATAATAATATATTACTCAATAAAATAAAGTAATATAAATAGT
TAATTTAAGTGTATATAATTTATAAAAATTAAATTAAATTAGACAAGTATAAAAAATGTA
AAAAAAAAT
>Locus303v1rpkm228.67
TTTATCGCATTACACTATAACAAAAGTTTTCTTTTAAATCTGTATATTCAAGTATATAAT
ATTTTATAAAAATGTGCGGAATTTTTGCTTACTTAAACTACCTTGTTGAAAAGGACAGAG
GTTACATTATTGATACTTTAACTAACGGTTTAAAGCGTCTTGAATACCGTGGTTACGATT
CTTCTGGTTTAGCTATTGATGGTGATAACAATGATATTTTAATTTACAGACAAGTTGGTA
AGGTTAAGGCCTTAGAACAACTTATTAAGGAAGATACCAAGCTTGATGTTAGCAAGACTT
TCTTATCTCACACCGGTATGGCTCACACTCGTTGGGCTACTCACGGTCAACCATCCCAAA
GAAACAGTCACCCACAACGTTCTGACCCAAACAACGAATTCCTTGTTGTCCACAACGGTA
TTATTACCAACTTCAAGGAAATCAAGACCGTTCTTGAAAAGAAGGGTTACCAATTCGAAT
CTGATACTGATACTGAATGTATTGCCAAGTTAACCAAGTACATTTACGATTCTCAAAAAT
CTAACAAGCAACTTACCTTCACTAACTTAGTTAAGGCTGTTGTTAAGGAATTAGAAGGTG
CTTTCGCTGTTATTGTTAAGAGTACCCACTTCCCAAATGAAATGGTTGCTGCCAGACGTG
GTTCTCCACTTCTTATTGGTGTCAAGACCGAAAAGAAGTTAAAGGTCGACTTTGTCGATG
TTGAATTCGGTAATGGTGAAGCTATCCCAGATTCCGAAAGCAAGATGTCTGCTAGTGACG
TTCCAAAGATGCACAGATCTCAATCTAGAGCTTTCTTAAGTGAAGATGGTATGCCACAAC
CAATTGAATTCTTCCTTGCTTCTGACCCATCTGCTGTCATTGAACATACCAAGCGTGTCT
TATACTTAGAAGATGATGATATTGCTCACATCTGTGAAGGTGAATTACACATTCACAGAC
TTCGTCGTGAAGATGGTATGTCTTCCGTTCGTTTAATTCAAACCTTAGAACTCGAACTCG
CTGAAATTATGAAGGGTCAATACGATCACTTCATGCAAAAGGAAATTTTCGAACAACCAG
AATCTGTTGTTAACACCATGAGAGGTCGTGTTAACTTTGATACCCACAAGGTTACTTTAG
GTGGTTTAAAGGCCTACTTAGCTACTATTCGTCGTTGCCGTAGAATCGTCTTCTGTGCTT
GTGGTACCAGTTACCACAGTGCTATTGCCACTAGAGCTATCTTTGAAGAATTAACTGAAA
TTCCAGTTTCCGTTGAATTAGCTAGTGACTTCTTAGATAGAAGAACTCCAATCTTCAGAG
ATGATGTTTGTGTCTTCATCTCTCAATCTGGTGAAACCGCTGATACTATTTTAGCTCTTC
GTTACTGTTTAGAACGTGGTGCCCTCTGTGTTGGTATTACTAACACTGTCGGTTCTACTA
TTTCTCGTGAAACCCACTGTGGTGTCCACATTAACGCTGGTCCAGAAGTTGGTGTTGCCT
CTACTAAGGCTTACACTTCTCAATACATTTCCTTAATTATGATGGCTATTCAACTTTCTG
AAGATAGAATTTCTATGACCGAAAGAAGAAATGCTATTATTGATGAATTACACGAACTCC
CACGTCACATTAAGGAAGTTCTTAAGTTAGATGCTCAACTTCAATCTCTTGCTAAGGATG
TCCTCTTCAAGGAAAAGAGTTTATTAATCATGGGTCGTGGTTACCAACACGCTACCTGTC
TTGAAGGTGCCTTAAAGATTAAGGAAATTTCTTACATGCACAGTGAAGGTATTCTTGCTG
GTGAATTAAAGCATGGTCCACTCGCTTTAATTGATGAAAACATGCCAGTCATTATTATCA
TGACCAAGGATTCTTACTATCCAAAGGTTCAAAGTGCTCTTCAACAAGTTACTGCTAGAA
AGGGTCAACCAATTATTATCTGTAACGAAGGTGACAACAACCTTGTTACCAAGTACAGAA
GCATTGCTGTTCCACAAACTGTTGACTGTCTCCAAGGTTTATTAACCATCATCCCACTCC
AACTTTTATCTTACCACCTTGCTGTCTTCCACGGTGTTGATGTCGATTTCCCACGTAACT
TAGCTAAGTCTGTTACTGTCGAATAAGCTTCTTGCGCATATAAATAAAAAAGAAAAATGA
TTTTTTGAGCAATAGAAAAAAGGAAAATAAAAAAAAATGAGAGAGGAAGAATGTTTCTAG
ATAGGAAAAGTTGATAGATCATGTTAACTTTTATAACCTTTTTTTTTTTTTTT
>Locus304v1rpkm226.04
CTAATTTTGATTTATTGAGATCAATATTATCTTGTAAAAAGTATCATGGATTTTATTAAA
GATATTGCTAAAGCTGCCGTTGAAAGTGTTGGTGGTGAAATGAGTAATGACACCCGTGCT
ATTGGTGATATTCCAATTTTAGCAAAGTTAGTCGATTACTTTTTAGAATCTACTAAGGGT
GATTTACGTCAAGTCGTTCAAAAGGAAGTTACTAAATGTAGAGAAGTTACTGTTCAAGGT
ATTGCTGCTGCTATTAAGGATATCTTTGAAATTACTACCAAGTTATTAAACGGTCAATTA
AACTTAGCTGGTGGCGATGGTCAAAAGATTTTCAATATTGCTGCTTCTATTCTTGGTGTT
AATAACAACAATAACTCTAGCAATCAAAACAACTACAATAACAACAATAACAACTACAAC
AACAACAACAACAATAACAACTACAACAACAATAACAACTACAACAACAACAACAACAAT
AACTACAATAACAATCAACAACAAGGTTATGGATACCAAGGTCAACAACAACAACAACAA
GGTTATGGATATCAAGGTCAACAACAACAACAAGGTTATGGATATCAAGGTCAACAACAA
CAACAAGGTTATGGTTACCAAGGTCAACAACAACAACAACCACAACAAGGTTACGGTTAT
CAAGGTCAACAACAACAATCACAACAAGGTTATGGTTACCAAGGCCAACAACAACAAGGT
GGTAATGGTTATCAAGATCAACAAACTCAAGGTCGTGGAATTAACAATAACAATGCTTCT
GATCGTGGTATTCTTGAAGACATTGGTAACTTTGTTAAAACCGAAATTTCTGACATTGCT
AACGGTACTGACACTAACGGTTTCAACATCAATAACTTACTTAACTCTGGAATTGACGCT
AACAACTTACGTGATGCAGCTACTCCTTTAATTTCTGAATCCTTCAAGGGTCTTATGGAA
AAGGCTGAAAGCGGTATTACTGATCTTATTACTGATGGTGTTATCAATGCTGTTAAGAAT
TACTTAAACATTAACACTAAGGTTAAGGATATTGCTGGTAATGGTGGTTTTGATCTTGCT
TCCATTGGTGCCCTTTTCGGTTCTAACAATGGAACTTCCAGAGATATTGAATCCAATGAC
CGTGCTCTTGGTATCTTTGGTGTTCTCTCTAACAAGGTTAATGAAGGTTTAGGTGTTCTT
CGTCAAAAGAACCGTGAATTAATTCACAATGAAGTTAATAAGGTTGAAAAAGTTATCTGG
GAACAATTACCAAGTTCTCTTAAAGCTCCACTTGAAAACTCTTGCAGAAATGTTATGAGT
GACAAGGGTACTCTTAATAGAGGTTTTGATCTTTCTACCATTTTCACTCCAATTATTGGT
GCTTTAGCTGAACCAGCTCAAGATTCCTTAAAGAATCTTTACCAAGAATCTCACCGTGGT
ATTGAAGACAGTATTGCCAAGTTATCTGAAGATGCTCTTGTTTCTCGTATCAAGAAGTAT
CTCCCATTCCTTAACATTGACAACAAGAACTAAGTGAATCGAAATTTGTAAATTTAATAA
AATCGTCATATCAAAAATAACTTATCATCAATAAATCTTTGGAAAAAGAAGACAACTCTG
TAAAAAAAAAAAAACATCGAAACGAAACGAAAAATCATATCATT
>Locus305v1rpkm225.86
AAAAAAATAAAAATTAAAAAAAAAAAAAAAAATTAATTTTACTAAATAATAAATAGAAAA
GAAGAGGAAATTTTTATAATCAACATGAAGACCTTAAATTTAATTTTCATTATTGCCACT
TGTTTAATGGCTATTAGCCGTGTTTCTGGTACTTTCTATATCGTTAAGACTTTTGAAAAT
TATGGAAAGAAGAGTACCGAAGGTGCCGAAGGTCATCTTACTGCAGATGGTGAAAAGAGA
GTTGAATGTTTTGCTGGTTTAGTTGGTAACAAAATTAACCAACCAGACCATATTTACTAC
AAGGGTGACGGTACTGATAAGCAAGGAAATGTTAAGGTTAACCCAAGAAAGTTCACTGCT
GAGGCTCTTGCTGCAAAATTCGGAGGAATTCCAGTTGATGCTATTAGTAAGGAAGAACAA
TTAAGTAATCTCTTAGAACGTACTCATGCTGATGGAAGTCAAAACTCTGTTTTCGTTTGG
TCTGATCAAGACAAGGCTAAGGAAGTTGCCAATGCTTTAGGTGCTGCTTCTACTCCAGCT
GAATTCAACAAGGATAACTATGGTGGTATTTGGATTCTTGAAGGTAGTCAACTTACTGAA
GCTACTATGGATTGTCCAGGTCTTTCCAATATTAAAACTTCTGGTAGTTTAGCTAATATT
CGTTTCTCTGTTATGTCACTTGCTGTTGCTGTTATAGCTTCCCTTTACTTTTTCTTTTAA
ATAAATTTAGATTACTATTACTATTGAAAGGATACTTTTCCTCACTATTATAAAAAGAGA
GGAATGTAATTAATATTTTATAAATATATAAAAGAAAATAAGCAAAACAAAAAAATGAAA
AAAAAAAAGAAAATTAATTTTTTTTTCATTTTGCTTATTTTTTTTACTCCAAAAACATTT
TTTTTAAATAGAAA
>Locus305v2rpkm0.89_PRE
CTTTTGAAAATTATGGAAAGAAGAGTACCGAAGGTGCCGAAGGTCATCTTACTGCAGATG
GTGAAAAGAGAGTTGAATGTTTTGCTGGTTTAGTTGGTAACAAAATTAACCAACCAGACC
ATATTTACTACAAGGGTGACGGTACTGATAAGCAAGGAAATGTTAAGGTTAACCCAAGAA
AGTTCACTGCTGAGGCTCTTGCTGCAAAATTCGGAGGAATTCCAGTTGATGCTATTAGTA
AGGAAGAACAATTAAGTAATCTCTTAGAACGTACTCATGCTGATGGAAGTCAAAACTCTG
TTTTCGTTTGGTCTGATCAAGACAAGGCTAAGGAAGTTGCCAAGTATGTATTTTTATTTT
TTTATTTGCAAAAAATAATTTATAGAAAAGAGGGAAAAATAAAAATGATTAAATTATAAT
ATTAATAATTATATATATATATATTAATAAAACTAAATAATATAGTGCTTTAGGTGCTGC
TTCTACTCCAGCTGAATTCAACAAGGATAACTATGGTGG
>Locus306v1rpkm224.19
AAAGTATTTGAAAAAAAAAAAAAGAAATTTATTTCTTTTTGTAATAAAAAAAACTAAATA
GAATAAAAAAAAACTTTGAAAAGTTTTTAGGGAACCGTTTAATTAAAACTAAAATAGAAG
AAATGGCTGAAACTACTGCTACTGCTACTGCTGAAGTTGTTGCTGCTACTGAAACTCCAG
TTGAAACCCCAGTTGAAACTCCAGTTGTTGAAGGAGAAGAAACTAACACTGTCAGTTCTG
ACGGTCAAAACATTAAGGTTTTCGTTGGTAACATTGATTACAAGGTTACTGATGAACAAT
TAAAGGAATTCTTCAAGGACTTAAAGTTTGTTGATGCCTTCATTAACAAGCGCAAGGACG
TTTCCGTTGGTTACGGTTTCATTGTCTTCGATGATGAAGAAGAAGCTAAGAAGTGTGTTG
AACAATACGACAAGAAGGAATTCCAATCAAGACCATTAAAGGTTGAACTTGCTAAGGAAA
AGGCTGAAATTGCCAAGAGAAGAAGCAAGCGTAACTTAAGAGGTAAGGGTCGTCGTAGCA
ACAACAGTGTCCGTCGTAGAAAGAGTACTAACAAGGACAAGAAGGAATCTGAAGCTAGTG
CTGATGAAAGTTCTTCTAACGAAGAAGGTAAGAACGAAAGCAGTGGTAGCGAAAGCAACA
CTGAAGGTTCTTCCAAGAACAAGTCTCGTTTCAGAAAGCAAAAGAGATACAGACAACGTA
AGCCACGTGAAGGTGGTGAACCATCTAAGACTACTATCTATGTCGCTAACTTACCATACA
AGACTGATGATGAAAAGCTTAAGGAAGCTTTCAAGGATTACGAAGTCTCCAAGGTCCACG
TTGCTCGTTACAAGGGTGGTAAGAGCAAGGGTTTCGGTTTCATTGAAGTCGAAAATGAAG
AAGAACAAAAGAAGATCCTTGTTGAATGCTCCAACAAGATCATTGATGGTAGAGCCATTA
GCTTAAAGGTCGCTCTTAACTTCACCAAGGAAGAAGCTGCCAACATTGAAAACGCTGTTG
AAAACACCGAAGCTATTGCCGTTGCCGCCGAAAACTAAATTCAATGAATTACTATTTTTA
ACATTTTTTAATTTTATTTCGATTCTATTTCCATAATAAGTTATATATAGTTACTTATTT
AATGAAAAGAATAAATCTTGTTTATATATATCATAGACTATTTCATATCTTGTATTATAC
ATACTAAATTTTTTTATTTAATAAAATTTTATTAAACAATAAAAAAA
>Locus307v1rpkm224.16
AAGAATATTGAAAATCAAAAGACACAAAATGCAGTTGCTGAAGAAGAAGAAGAACAACAA
AGTATGGAATTTTTAAAAACTCAAGGTGAAATAACCGTTATTGATATCCCTGAACAAGCT
AAAGAAGAAACCAAAAAAATCAAAGAATAAAGATAAGCACGTATTGATTTTCAAGCAATT
TTTAATTCCAAAAGTTTATTATACTGCTATAATTACTTATATCGCTTATAGGGCATTTGA
TATTGCTTATTATACATTATTAAATTTAGTATTTGGTGTTGATGAAGAAAAAATGGAAAG
TACTAATCAAAAAGAAATTGAACAACAACTTAAGGAAAACACAATAGGAATTATTATCTC
AACCTGTATTATAGCACCATTTATAGAAGAATTTATCTTTAGAAGTGTTATTTTTAAAAT
TATTAATTGGGCTGGTAAGAAAGTTCAAAAGAACAAAAAATTTATTGGTATTGTTATCAG
AATTTTAGCCTTTTTAATTTCAAGTTTCCTTTTTGCTTTTGGACACTATAATTTCGATTT
TAAGGTTTTAGCTTCTGAAATTTTATCTTTCTCATCATACTTTTTTATGGGAATTGCTTT
AGCTTTAGCTTATGATCATGATGGTTATATTCTAGCATCTATTTTTACCCATATGCTAAA
TAATATAATTGCTGTACTAATCATCTTATATATTGATGATGATATCACTAATGGATCGAT
TATTATTAAAAATTTTTTAAATTCTTTTTAATATCAATTATAAAACAAAATAATAAATGT
TCTTTAATAATATGATTTTTATTATTAAAAAATATTTATTTTTTGAGAAGCGCATATCCT
ATTTATTAATTAAAAATTCTGTACATTTTTTCTTATCTATCTATTACAAAAAAAAAATGA
AATAAAATTAAAATTAAAAAAGTAAA
>Locus308v1rpkm223.79
AAAAAAATAAATAAAAATTTACAATAAATTATTAAAAAAAAAATAATCATATTAAATTAA
AGATAATAATAAATCTTAATTTAATATAAAACAAAAAAAAAAAAAATAAATAATTATTTC
AATTTTATATAGAATTATTTATATAGAATAAATTTTATATAGAAAAAAAAAATAAATATG
GGTAAAGATAAAGGAAAAGAAGTTGCTATAAATGAACAAGATGCTGGTGATAAGATCACT
GCTCTTGCTTCCTTAGATGAAGCTAAACTTTCATGGTTCCACATTAAGGCCATTCTTGTT
TCAGGTTGTGGTTTCTTCACTGATGCTTATGATATTTTCATTATCAATTTAGTTATGCCA
ATGATTGGTTATGTTTACTATGCTGATGCTTCTCACAAAAACCATGTTCCAAATCTTACT
GATGGTTTAACTAAGGGTGCTGCCTCATGGGGTACTTTAGTTGGTCAATTAGTTTTTGGT
GTTCTTGGTGATAAGATGGGTAGAAAGAAGAATTACGCTATTGTTTTAATTATTTTAATT
GTTTCCACCATTGGTTGTTCCTTAGCTGGTCCATCCAAGGTTGGTTGGGGTATTTGTACT
ATGATTGCTATCTGGCGTTTCTTCCTTGGTATTGGTATTGGTGGTGATTACCCAATGTCT
GCTGTTATTACTTCAGAATTCGCCACTGTTAACCGTCGTGGTTTCATGATTGCCTCTGTA
TTCGCTATGCAAGGTATTGGTATTCTCTTCGCTTCCGTTCTTACTGTTGTCTTATTACTT
ATCTTCAAGGGTGGTATTCAAACTGATGTTAACAACTTAGATACTGTTTGGAGAATTTGT
ATTGCTATGGGTGCTGTTCCAGCTATCTTCACTCTTTACTACCGTATTACTTTCCCAGAA
ACTCCACGTTATGCTATGGATGTCCAAGGTGATATTGATGCTGGTATCAAGTCTGCTAAG
GCTGCTATGGGTTCTTCTAAGACTACTCCAGAAGAAAATGCCAACATTGAAGAAGCTATT
GCCGTTCGTGCTGTTGAAAAGCCAGCTGCCGCTGGTCAAGTTGCTACTAGTAGCTGGAAG
GGTTTCAAGGATCACTTTGGTCAATGGAGATATGGTAAGGTTTTATTAGGTTGTGCTCTT
TCTTGGTTCTTATTAGATTTAGCTTTCTACGGTTTGAACTTAAATCAATCTATTGTTCTT
GAAGCTATTGGTTACGGTGATAAGGAAGGACAAACTGCTTACGATTTAGTTTGGAACAAA
GCTGTTGGTAATTTAATTATTGCTGCTATTGGTACTGTTCCAGGTTACTGGATTTCTGTT
CTTTTAATTGAAAAATTAGGTCGTAAGCCAATTCAATTATTAGGTTTCGCTGTTATTGGT
ACTTGTCTTCTTATCATTTCTATCTTCTTCCACAAGATTATTGAATACAGTAAAACTTTA
TTCTTTGTTATTTACATTATCTGTCAATTCTTCTTCAACTTTGGTCCAAACGTTACCACT
TTTGTTATTCCAAGTGAAGTCTTCCCAACTCGTTTCCGTACTACCGCTCACGGTATGTCT
GCTGCCTCTGGTAAGTTAGGTGCTATTATTGCTGCTCACACTTTCAGTATTATTAAGGAT
[truncated: 22,529,264 more chars]
