# Supplementary material for: Mapping the membrane proteome of anaerobic gut fungi identifies a wealth of carbohydrate binding proteins and transporters
Source: Microb Cell Fact. 2016 Dec 20;15:212. doi: 10.1186/s12934-016-0611-7 (PMC5168858; doi:10.1186/s12934-016-0611-7)
Supplement: Supplementary file 6 — Additional file 6: Table S3. Annotation of the Piromyces finnis transcriptome. [file 12934_2016_611_MOESM6_ESM.txt]

transcript	Seq. Description	Seq. Length	#Hits	min. eValue	mean Similarity	#GOs	GOs	Enzyme Codes	InterProScan	antisense	ortholog_group	ortho_descrip	ortho_PFam	ortho_sequences	ortho_members	paralog_group
Locus1v1rpkm144522.01	hypothetical protein M413DRAFT_160682	354	20	5.76887E-25	81.1%	0	-		--	Y	OG5_160623			7	1	--
Locus1v2rpkm89649.31	hypothetical protein OXYTRI_13058	732	20	4.08729E-44	76.9%	0	-		--	Y	OG5_205129	hypothetical protein		3	3	--
Locus2v1rpkm135082.50	senescence-associated partial	1217	20	2.65772E-91	82.3%	0	-		--	Y	OG5_131913	hypothetical protein		41	10	--
Locus3v1rpkm115779.67	senescence-associated protein	555	20	5.98135E-34	90.1%	0	-		--	Y	OG5_140934			15	1	--
Locus4v1rpkm99412.56	transcript antisense to ribosomal rna protein	1788	20	7.07713E-44	70.2%	0	-		--	Y	OG5_127694			110	7	--
Locus5v1rpkm89962.91	rrna intron-encoded homing endonuclease	340	20	5.0875E-39	82.6%	2	F:endonuclease activity; P:nucleic acid phosphodiester bond hydrolysis	-	--	-	OG5_180887			4	4	--
Locus6v1rpkm89336.89	senescence-associated protein	360	20	6.79091E-28	69.8%	0	-		--	Y	OG5_136293	hypothetical protein, nagariensis, volvox carteri f		22	4	--
Locus7v1rpkm36625.71	chk1 checkpoint-like partial	253	17	1.76133E-23	81.59%	0	-		--	-	--	--	--	--	--	--
Locus8v1rpkm31016.57	hypothetical protein AGABI1DRAFT_49392, partial	199	5	1.60477E-17	74.2%	0	-		--	-	--	--	--	--	--	--
Locus9v1rpkm28903.77	cytochrome p450 liketbp	1305	20	1.9275E-50	77.55%	2	F:endonuclease activity; P:nucleic acid phosphodiester bond hydrolysis	-	; SignalP-NN(euk) (SIGNALP)	Y	OG5_127305	hypothetical protein		129	3	--
Locus10v1rpkm28752.98	cytochrome p450 liketbp	309	20	2.08307E-22	79.65%	0	-		--	-	NO_GROUP	--	--	--	--	--
Locus11v1rpkm23126.92	rrna intron-encoded homing	828	20	1.14655E-33	74.35%	2	F:endonuclease activity; P:nucleic acid phosphodiester bond hydrolysis	-	--	-	OG5_180887			4	4	--
Locus12v1rpkm14836.96	enkurin domain-containing protein 1	920	20	2.18417E-42	56.3%	1	C:motile cilium		Enkurin domain DOMAIN; NA noIPR; Enkurin domain-containing protein 1 FAMILY	-	OG5_132827	hypothetical protein		34	24	--
Locus13v1rpkm13871.69	senescence-associated protein	183	20	2.59774E-18	76.5%	0	-		--	Y	NO_GROUP	--	--	--	--	--
Locus14v1rpkm7798.18	ubiquitin-domain-containing protein	813	20	1.2648E-61	94.45%	7	C:extracellular region; C:ribosome; F:structural constituent of ribosome; F:protein tag; P:translation; P:protein ubiquitination; P:ribosome biogenesis	-	Ubiquitin FAMILY; Ubiquitin-like DOMAIN; Ribosomal protein S27a DOMAIN; Ubiquitin conserved site CONSERVED_SITE; Zinc-binding ribosomal protein DOMAIN; Ubiquitin-related domain DOMAIN	-	OG5_127221		Ribosomal protein S27a	135	76	--
Locus15v1rpkm5477.29	40s ribosomal protein s24	767	20	6.68544E-55	85.2%	5	C:cytosolic small ribosomal subunit; F:nucleotide binding; F:structural constituent of ribosome; P:maturation of SSU-rRNA from tricistronic rRNA transcript (SSU-rRNA, 5.8S rRNA, LSU-rRNA); P:translation	-	NA noIPR; Nucleotide-binding alpha-beta plait domain DOMAIN; Ribosomal protein S24e FAMILY; Ribosomal S24e conserved site CONSERVED_SITE; Ribosomal protein L23/L15e core domain DOMAIN	-	OG5_126896	40S, 40S ribosomal, 40S ribosomal protein, S24, ribosomal, ribosomal protein	Ribosomal protein S24e	166	85	--
Locus16v1rpkm5177.35	40s ribosomal protein s16	850	20	2.18022E-77	93.25%	3	C:ribosome; F:structural constituent of ribosome; P:translation	-	Ribosomal protein S5 domain 2-type fold, subgroup DOMAIN; Ribosomal protein S9 FAMILY; Ribosomal protein S9, conserved site CONSERVED_SITE; Ribosomal protein S5 domain 2-type fold DOMAIN	-	OG5_126930	40S, 40S ribosomal protein S16, S16, ribosomal, ribosomal protein, ribosomal protein S16	Ribosomal protein S9/S16	161	87	--
Locus17v1rpkm5121.11	s25 ribosomal protein	576	20	2.25587E-30	83.9%	1	C:ribosome	-	NA noIPR; Ribosomal protein S25 FAMILY; Winged helix-turn-helix DNA-binding domain DOMAIN	-	OG5_126998	S25, ribosomal, ribosomal protein, ribosomal protein S25	S25 ribosomal protein	153	78	--
Locus18v1rpkm4834.58	40s ribosomal protein s1	953	20	1.66868E-97	85.8%	3	C:cytosolic small ribosomal subunit; F:structural constituent of ribosome; P:translation	-	Ribosomal protein S3Ae FAMILY	-	OG5_126852	40S, 40S ribosomal protein, ribosomal, ribosomal protein	Ribosomal S3Ae family	175	88	--
Locus19v1rpkm4808.11	general substrate transporter	780	20	2.98622E-30	57.9%	8	F:transmembrane transporter activity; F:substrate-specific transmembrane transporter activity; C:integral component of membrane; C:membrane; P:transmembrane transport; P:transport; F:transporter activity; P:carbohydrate transport		Sugar/inositol transporter FAMILY; General substrate transporter FAMILY; Sugar transporter, conserved site CONSERVED_SITE; Major facilitator superfamily domain DOMAIN; tmhmm (TMHMM)	-	OG5_126798	transporter	Sugar (and other) transporter	186	28	--
Locus20v1rpkm4778.01	major facilitator superfamily general substrate transporter	1044	20	1.51304E-47	49.3%	8	F:transmembrane transporter activity; F:substrate-specific transmembrane transporter activity; C:integral component of membrane; C:membrane; P:transmembrane transport; P:transport; F:transporter activity; P:carbohydrate transport		Sugar/inositol transporter FAMILY; General substrate transporter FAMILY; Sugar transporter, conserved site CONSERVED_SITE; Major facilitator superfamily domain DOMAIN; tmhmm (TMHMM)	-	OG5_126798	transporter	Sugar (and other) transporter	186	28	--
Locus21v1rpkm4528.14	40s ribosomal protein s3-3	1289	20	3.4919E-107	88.2%	4	C:small ribosomal subunit; F:RNA binding; F:structural constituent of ribosome; P:translation	-	Ribosomal protein S3, C-terminal DOMAIN; Ribosomal protein S3, conserved site CONSERVED_SITE	-	OG5_126820	protein S3, ribosomal, ribosomal protein, ribosomal protein S3	Ribosomal protein S3, C-terminal domain	181	117	--
Locus21v2rpkm491.31	40s ribosomal protein s3	646	20	1.51765E-10	94.8%	38	C:nucleolus; C:mitochondrial inner membrane; C:spindle; C:focal adhesion; C:endomembrane system; C:cytosolic small ribosomal subunit; C:dendrite; C:preribosome, small subunit precursor; C:ruffle membrane; C:extracellular exosome; C:NF-kappaB complex; F:damaged DNA binding; F:mRNA binding; F:structural constituent of ribosome; F:oxidized purine nucleobase lesion DNA N-glycosylase activity; F:prote…	EC:3.2.2.23	--	-	--	--	--	--	--	--
Locus22v1rpkm4424.26	40s ribosomal protein s18	877	20	1.01853E-76	91.1%	5	C:extracellular region; C:small ribosomal subunit; F:structural constituent of ribosome; F:rRNA binding; P:translation	-	NA noIPR; Ribosomal protein S13 FAMILY; 30s ribosomal protein S13, C-terminal DOMAIN; Ribosomal protein S13, conserved site CONSERVED_SITE; Ribosomal protein S13-like, H2TH DOMAIN	-	OG5_126668	ribosomal, ribosomal protein	Ribosomal protein S13/S18	235	115	--
Locus22v2rpkm12.54_PRE	40s ribosomal protein s18	315	20	2.03613E-35	91.65%	4	C:small ribosomal subunit; F:structural constituent of ribosome; F:rRNA binding; P:translation	-	--	-	OG5_126668	ribosomal, ribosomal protein	Ribosomal protein S13/S18	235	115	--
Locus22v3rpkm0.91_PRE	---NA---	413	0			0	-		--	-	--	--	--	--	--	--
Locus23v1rpkm4206.01	60s ribosomal protein l13	882	20	3.90931E-69	71.9%	1	C:ribonucleoprotein complex	-	Ribosomal protein L13e FAMILY; Ribosomal protein L13e, conserved site CONSERVED_SITE	-	OG5_127128	60S, 60S ribosomal protein, L13, ribosomal, ribosomal protein, ribosomal protein L13	Ribosomal protein L13e	142	77	--
Locus24v1rpkm4114.70	40s ribosomal protein s10b	735	20	3.53582E-51	72.3%	2	C:ribosome; F:molecular_function		Plectin/S10, N-terminal DOMAIN; Winged helix-turn-helix DNA-binding domain DOMAIN	-	OG5_127137	40S, 40S ribosomal protein S10, ribosomal protein, ribosomal protein S10	Plectin/S10 domain	141	69	--
Locus25v1rpkm4108.95	ribosomal protein l19	1136	20	2.38767E-76	83.0%	5	C:cytosolic large ribosomal subunit; F:structural constituent of ribosome; P:mitotic spindle elongation; P:translation; P:centrosome duplication	-	NA noIPR; Ribosomal protein L19/L19e, domain 1 DOMAIN; Ribosomal protein L19/L19e domain DOMAIN; Ribosomal protein L19/L19e, domain 3 DOMAIN; Ribosomal protein L19/L19e conserved site CONSERVED_SITE; Ribosomal protein L19/L19e FAMILY	-	OG5_126940	60S, 60S ribosomal protein, L19, ribosomal protein, ribosomal protein L19	Ribosomal protein L19e	160	88	--
Locus26v1rpkm4098.82	60s ribosomal protein l39	596	20	1.39514E-21	87.7%	3	C:ribosome; F:structural constituent of ribosome; P:translation	-	--	-	OG5_127376	ribosomal, ribosomal protein	Ribosomal L39 protein	125	75	--
Locus27v1rpkm4071.84	40s ribosomal protein s23	1006	20	2.34752E-86	94.2%	4	C:small ribosomal subunit; F:structural constituent of ribosome; F:catalytic activity; P:translation	-	Ribosomal protein S12/S23 FAMILY; Nucleic acid-binding, OB-fold DOMAIN; Ribosomal protein S23, eukaryotic/archaeal FAMILY	-	OG5_127029	40S, 40S ribosomal protein, S23, ribosomal protein, ribosomal protein S23	Ribosomal protein S12	151	86	--
Locus28v1rpkm4022.37	phosphoenolpyruvate carboxykinase	2185	20	0.0	76.95%	7	F:phosphoenolpyruvate carboxykinase (ATP) activity; F:phosphoenolpyruvate carboxykinase (GTP) activity; F:GTP binding; F:kinase activity; F:metal ion binding; P:gluconeogenesis; P:phosphorylation	EC:4.1.1.49; EC:4.1.1.32	Phosphoenolpyruvate carboxykinase, N-terminal DOMAIN; Phosphoenolpyruvate carboxykinase, GTP-utilising FAMILY; Phosphoenolpyruvate carboxykinase, C-terminal DOMAIN; Phosphoenolpyruvate carboxykinase, GTP-utilising, conserved site CONSERVED_SITE	-	OG5_129007	phosphoenolpyruvate carboxykinase	Phosphoenolpyruvate carboxykinase	77	43	--
Locus29v1rpkm3940.35	40s ribosomal protein s6	1143	20	1.0723E-118	84.1%	7	C:cell surface; C:cytosolic small ribosomal subunit; C:yeast-form cell wall; F:structural constituent of ribosome; P:rRNA processing; P:translation; P:ribosomal small subunit biogenesis	-	--	-	OG5_126964	40S, 40S ribosomal, 40S ribosomal protein, 40S ribosomal protein S6, S6, protein S6, ribosomal, ribosomal protein, ribosomal protein S6	Ribosomal protein S6e	156	88	--
Locus29v2rpkm1.15_PRE	---NA---	313	0			0	-		NA noIPR; tmhmm (TMHMM)	-	--	--	--	--	--	--
Locus30v1rpkm3900.26	40s ribosomal protein s12	815	20	8.94252E-66	85.15%	3	C:cytosolic small ribosomal subunit; F:structural constituent of ribosome; P:translation	-	NA noIPR; SignalP-NN(euk) (SIGNALP)	-	OG5_127261	40S, 40S ribosomal protein, 40S ribosomal protein S12, protein S12, ribosomal, ribosomal protein, ribosomal protein S12	Ribosomal protein L7Ae/L30e/S12e/Gadd45 family	132	71	--
Locus31v1rpkm3859.04	large subunit ribosomal protein partial	932	20	3.79331E-80	78.7%	4	C:ribosome; F:structural constituent of ribosome; F:rRNA binding; P:translation	-	NA noIPR	-	OG5_126993	60S, 60S ribosomal protein, L9, ribosomal, ribosomal protein, ribosomal protein L9	Ribosomal protein L6	154	88	--
Locus32v1rpkm3807.07	60s ribosomal protein l12	607	20	3.13477E-79	85.2%	3	C:ribosome; F:structural constituent of ribosome; P:translation	-	Ribosomal protein L11/L12 FAMILY; Ribosomal protein L11, N-terminal DOMAIN; Ribosomal protein L11, C-terminal DOMAIN; Ribosomal protein L11, conserved site CONSERVED_SITE	-	OG5_127022	60S, 60S ribosomal protein, 60S ribosomal protein L12, L12, ribosomal, ribosomal protein, ribosomal protein L12	Ribosomal protein L11, N-terminal domain, Ribosomal protein L11, RNA binding domain	151	81	--
Locus32v2rpkm388.86	---NA---	487	0			0	-		NA noIPR	-	--	--	--	--	--	--
Locus32v3rpkm2.96_PRE	60s ribosomal protein l12	479	20	1.61649E-34	91.85%	3	C:ribosome; F:structural constituent of ribosome; P:translation	-	NA noIPR; tmhmm (TMHMM)	-	OG5_127022	60S, 60S ribosomal protein, 60S ribosomal protein L12, L12, ribosomal, ribosomal protein, ribosomal protein L12	Ribosomal protein L11, N-terminal domain, Ribosomal protein L11, RNA binding domain	151	81	--
Locus33v1rpkm3646.47	40s ribosomal protein s17	777	20	3.52003E-61	84.6%	4	C:cytosolic small ribosomal subunit; F:structural constituent of ribosome; P:ribosomal small subunit assembly; P:translation	-	Ribosomal protein S17e FAMILY; Ribosomal protein S17e, conserved site CONSERVED_SITE	-	OG5_126867	40S, 40S ribosomal protein, 40S ribosomal protein S17, S17, ribosomal, ribosomal protein, ribosomal protein S17	Ribosomal S17	171	85	--
Locus34v1rpkm3609.29	translation elongation factor partial	408	20	1.27913E-89	98.45%	5	C:cytoplasm; F:translation elongation factor activity; F:GTPase activity; F:GTP binding; P:translational elongation	-	Elongation factor, GTP-binding domain DOMAIN; P-loop containing nucleoside triphosphate hydrolase DOMAIN	-	OG5_126631	elongation, elongation factor, elongation factor 1-alpha	Elongation factor Tu GTP binding domain	277	88	--
Locus35v1rpkm3586.36	60s ribosomal protein l7	1180	20	1.11448E-89	83.1%	1	C:ribosome	-	Cytochrome f large domain DOMAIN; Ribosomal protein L30, ferredoxin-like fold domain DOMAIN	-	OG5_126953	60S, 60S ribosomal protein, 60S ribosomal protein L7, L7, ribosomal, ribosomal protein, ribosomal protein L7	Ribosomal L30 N-terminal domain, Ribosomal protein L30p/L7e	158	88	--
Locus36v1rpkm3578.99	60s ribosomal protein l24	991	20	1.99178E-49	79.0%	1	C:ribosome	-	NA noIPR; Ribosomal protein L24e-related FAMILY; Ribosomal protein L24e domain DOMAIN; Ribosomal protein L24e, conserved site CONSERVED_SITE	-	OG5_127273	60S, L24, ribosomal, ribosomal protein, ribosomal protein L24	Ribosomal protein L24e	131	68	--
Locus37v1rpkm3578.02	60s ribosomal protein l3	1036	20	0.0	86.1%	4	C:cytosolic large ribosomal subunit; F:structural constituent of ribosome; P:ribosomal large subunit assembly; P:translation	-	Ribosomal protein L3 FAMILY; Ribosomal protein L3, conserved site CONSERVED_SITE; Translation protein, beta-barrel domain DOMAIN	-	OG5_126874	L3, ribosomal, ribosomal protein, ribosomal protein L3	Ribosomal protein L3	170	87	--
Locus38v1rpkm3562.37	60s ribosomal protein l44	637	20	1.04414E-61	94.2%	3	C:cytosolic large ribosomal subunit; F:structural constituent of ribosome; P:translation	-	Ribosomal protein L44e FAMILY; Zinc-binding ribosomal protein DOMAIN; SignalP-NN(euk) (SIGNALP)	-	OG5_126988	60S, 60S ribosomal protein, L44, ribosomal, ribosomal protein	Ribosomal protein L44	154	87	--
Locus38v2rpkm0.98_PRE	---NA---	739	0			0	-		Ribosomal protein L44e FAMILY	-	NO_GROUP	--	--	--	--	--
Locus39v1rpkm3548.98	40s ribosomal protein s15	850	20	1.23214E-75	88.2%	5	C:cytosolic small ribosomal subunit; F:structural constituent of ribosome; F:poly(A) RNA binding; P:ribosomal small subunit assembly; P:translation	-	Ribosomal protein S19/S15 FAMILY; Ribosomal protein S19, superfamily DOMAIN; Ribosomal protein S19A/S15e FAMILY; Ribosomal protein S19 conserved site CONSERVED_SITE	-	OG5_126687	ribosomal, ribosomal protein	Ribosomal protein S19	222	119	--
Locus40v1rpkm3509.73	endo- -beta-xylanase	1107	20	7.64248E-136	78.25%	5	C:extracellular region; F:cellulose binding; F:endo-1,4-beta-xylanase activity; F:acetylxylan esterase activity; P:xylan catabolic process	EC:3.2.1.8; EC:3.1.1.72	Glycoside hydrolase, family 11 FAMILY; Glycoside hydrolase, family 11/12 FAMILY; Glycoside hydrolase, family 11, active site ACTIVE_SITE; Concanavalin A-like lectin/glucanase domain DOMAIN; SignalP-NN(euk) (SIGNALP)	-	OG5_152744	endo-1,4-beta-xylanase	Glycosyl hydrolases family 11	9	5	--
Locus41v1rpkm3509.21	60s ribosomal protein l37	617	20	4.78921E-33	81.75%	6	C:cytosolic large ribosomal subunit; F:structural constituent of ribosome; F:rRNA binding; F:metal ion binding; P:mitotic spindle elongation; P:translation	-	Ribosomal protein L37e FAMILY; Ribosomal protein L37ae/L37e DOMAIN; Ribosomal protein L37e, conserved site CONSERVED_SITE; Zinc-binding ribosomal protein DOMAIN	-	NO_GROUP	--	--	--	--	--
Locus42v1rpkm3459.95	translation elongation factor 1 partial	546	20	5.87996E-120	93.6%	5	C:cytoplasm; F:translation elongation factor activity; F:GTPase activity; F:GTP binding; P:translational elongation	-	NA noIPR; P-loop containing nucleoside triphosphate hydrolase DOMAIN; Translation elongation factor EFTu/EF1A, domain 2 DOMAIN; Elongation factor, GTP-binding domain DOMAIN	-	OG5_126631	elongation, elongation factor, elongation factor 1-alpha	Elongation factor Tu GTP binding domain	277	88	--
Locus43v1rpkm3442.28	60s ribosomal protein l27	850	20	9.96219E-51	67.2%	1	C:intracellular	-	KOW DOMAIN; Ribosomal protein L2 domain 2 DOMAIN; Ribosomal protein L27e FAMILY; Ribosomal protein L27e, conserved site CONSERVED_SITE; Translation protein SH3-like domain DOMAIN	-	OG5_127262	60S, 60S ribosomal protein, L27, ribosomal, ribosomal protein, ribosomal protein L27	KOW motif, Ribosomal L27e protein family	132	70	--
Locus44v1rpkm3421.01	40s ribosomal protein s7	1112	20	5.53841E-96	81.9%	7	C:cytosolic small ribosomal subunit; C:90S preribosome; C:small-subunit processome; F:structural constituent of ribosome; P:rRNA processing; P:translation; P:ribosomal small subunit biogenesis	-	NA noIPR; Ribosomal protein S7e FAMILY	-	OG5_127368	S7, ribosomal, ribosomal protein, ribosomal protein S7	Ribosomal protein S7e	125	69	--
Locus45v1rpkm3408.14	60s ribosomal protein l20	636	20	1.36676E-84	82.7%	3	C:ribosome; F:structural constituent of ribosome; P:translation	-	NA noIPR; Ribosomal protein L18a/LX DOMAIN; 60S ribosomal protein L18a/ L20, eukaryotes FAMILY; 50S ribosomal protein L18Ae/60S ribosomal protein L20 and L18a FAMILY	-	OG5_127130	60S, 60S ribosomal, 60S ribosomal protein, ribosomal, ribosomal protein	Ribosomal L18ae protein family	142	72	--
Locus46v1rpkm3365.11	60s ribosomal protein l18-b	919	20	4.29741E-85	83.15%	3	C:ribosome; F:structural constituent of ribosome; P:translation	-	Ribosomal protein L18e/L15P DOMAIN; Ribosomal protein L18e FAMILY	-	OG5_127236	60S, 60S ribosomal, 60S ribosomal protein, L18, protein L18, ribosomal, ribosomal protein, ribosomal protein L18	Eukaryotic ribosomal protein L18	134	71	--
Locus47v1rpkm3277.62	cytoplasmic 1	1345	20	0.0	96.6%	4	C:cytoplasm; C:cytoskeleton; C:plasma membrane; F:ATP binding	-	Actin family FAMILY; Actin, conserved site CONSERVED_SITE; Actin/actin-like conserved site CONSERVED_SITE	-	NO_GROUP	--	--	--	--	--
Locus48v1rpkm3263.50	60s ribosomal protein l23	602	20	1.49217E-82	91.85%	3	C:ribosome; F:structural constituent of ribosome; P:translation	-	Ribosomal protein L14 domain DOMAIN; Ribosomal protein L14b/L23e FAMILY; Ribosomal protein L14 conserved site CONSERVED_SITE	-	OG5_126678	ribosomal, ribosomal protein	Ribosomal protein L14p/L23e	228	117	--
Locus49v1rpkm3246.02	60s ribosomal protein l23a	732	20	1.69911E-53	84.2%	10	C:nucleus; C:cytosolic large ribosomal subunit; C:extracellular exosome; F:nucleotide binding; F:structural constituent of ribosome; F:poly(A) RNA binding; P:translation; P:cell proliferation; P:pancreas development; P:regulation of cell cycle	-	Ribosomal protein L23/L25, N-terminal DOMAIN; Ribosomal protein L25/L23 FAMILY; Nucleotide-binding alpha-beta plait domain DOMAIN; Ribosomal protein L23/L25, conserved site CONSERVED_SITE; Ribosomal protein L23/L15e core domain DOMAIN	-	OG5_126659	ribosomal, ribosomal protein	Ribosomal protein L23, N-terminal domain, Ribosomal protein L23	239	117	--
Locus50v1rpkm3230.89	40s ribosomal protein s9	774	20	8.48235E-86	88.05%	5	C:cytosolic small ribosomal subunit; F:structural constituent of ribosome; F:rRNA binding; P:translation; P:positive regulation of translational fidelity	-	RNA-binding S4 domain DOMAIN; Ribosomal protein S4/S9, eukaryotic/archaeal FAMILY; Ribosomal protein S4/S9, N-terminal DOMAIN; Ribosomal protein S4/S9 FAMILY; Ribosomal protein S4, conserved site CONSERVED_SITE	-	OG5_126983	40S, 40S ribosomal, S9, protein S9, ribosomal, ribosomal protein, ribosomal protein S9	Ribosomal protein S4/S9 N-terminal domain, S4 domain	154	87	--
Locus51v1rpkm3183.64	60s ribosomal protein l11	484	20	2.30969E-85	91.2%	3	C:ribosome; F:structural constituent of ribosome; P:translation	-	Ribosomal protein L5 FAMILY; Ribosomal protein L5 domain DOMAIN; Ribosomal protein L5, conserved site CONSERVED_SITE	-	OG5_126688	ribosomal, ribosomal protein	Ribosomal protein L5, ribosomal L5P family C-terminus	222	119	--
Locus52v1rpkm3106.72	60s ribosomal protein l33-a	837	20	2.43277E-43	82.45%	3	C:ribosome; F:structural constituent of ribosome; P:translation	-	Ribosomal protein L35A FAMILY; Translation protein, beta-barrel domain DOMAIN	-	OG5_127072	60S, ribosomal, ribosomal protein	Ribosomal protein L35Ae	147	72	--
Locus53v1rpkm3075.26	40s ribosomal protein s0	916	20	3.65746E-111	86.35%	10	C:cytosolic small ribosomal subunit; C:90S preribosome; F:structural constituent of ribosome; F:hydrolase activity, hydrolyzing O-glycosyl compounds; P:ribosomal small subunit assembly; P:endonucleolytic cleavage in ITS1 to separate SSU-rRNA from 5.8S rRNA and LSU-rRNA from tricistronic rRNA transcript (SSU-rRNA, 5.8S rRNA, LSU-rRNA); P:endonucleolytic cleavage to generate mature 3'-end of SSU-rR…	-	Ribosomal protein S2 FAMILY; Ribosomal protein S2, eukaryotic/archaeal FAMILY; Ribosomal protein S2, conserved site CONSERVED_SITE; Ribosomal protein S2, eukaryotic FAMILY; Ribosomal protein S2, flavodoxin-like domain DOMAIN	-	OG5_127014	40S, 40S ribosomal protein, ribosomal, ribosomal protein	Ribosomal protein S2	152	84	--
Locus54v1rpkm3061.73	probable endo- -beta-xylanase b precursor	938	20	4.06944E-14	85.95%	7	C:extracellular region; F:cellulase activity; F:cellulose 1,4-beta-cellobiosidase activity; F:cellulose binding; F:endo-1,4-beta-xylanase activity; F:acetylxylan esterase activity; P:xylan catabolic process	EC:3.2.1.91; EC:3.2.1.8; EC:3.1.1.72; EC:3.2.1.4	NA noIPR; tmhmm (TMHMM)	-	OG5_154301			9	1	--
Locus55v1rpkm3043.71	60s ribosomal protein l10	1067	20	6.29244E-116	90.55%	3	C:ribosome; F:structural constituent of ribosome; P:translation	-	--	-	OG5_126951	60S, 60S ribosomal protein, L10, ribosomal, ribosomal protein, ribosomal protein L10	Ribosomal protein L16p/L10e	158	87	--
Locus55v2rpkm64.23_PRE	60s ribosomal protein l10	501	20	3.26158E-44	92.35%	3	C:ribosome; F:structural constituent of ribosome; P:translation	-	NA noIPR; SignalP-NN(euk) (SIGNALP)	-	NO_GROUP	--	--	--	--	--
Locus55v3rpkm19.69_PRE	60s ribosomal protein l10	462	20	7.37991E-15	100.0%	5	C:nucleus; C:ribosome; F:structural constituent of ribosome; F:hydrolase activity; P:translation	-	--	-	NO_GROUP	--	--	--	--	--
Locus56v1rpkm3041.75	60s ribosomal protein l10a	811	20	6.53734E-103	87.65%	4	C:large ribosomal subunit; F:RNA binding; F:structural constituent of ribosome; P:translation	-	Ribosomal protein L1, 2-layer alpha/beta-sandwich DOMAIN; Ribosomal protein L1/ribosomal biogenesis protein FAMILY; Ribosomal protein L1 FAMILY; Ribosomal protein L1, 3-layer alpha/beta-sandwich DOMAIN; Ribosomal protein L1, conserved site CONSERVED_SITE; Ribosomal protein L1-like DOMAIN	-	OG5_127114	60S, 60S ribosomal, 60S ribosomal protein, L1, ribosomal, ribosomal protein, ribosomal protein L1	Ribosomal protein L1p/L10e family	144	88	--
Locus57v1rpkm3039.73	60s ribosomal protein	770	20	1.05105E-52	92.35%	3	C:ribosome; F:structural constituent of ribosome; P:translation	-	50S ribosomal protein L30e-like DOMAIN; Ribosomal protein L7Ae/L30e/S12e/Gadd45 DOMAIN; Ribosomal protein L30e FAMILY; Ribosomal protein L30e, conserved site CONSERVED_SITE	-	OG5_127005	60S, 60S ribosomal protein, L30, protein L30, ribosomal, ribosomal protein, ribosomal protein L30	Ribosomal protein L7Ae/L30e/S12e/Gadd45 family	153	83	--
Locus57v2rpkm16.82_PRE	60s ribosomal protein	372	20	3.27405E-41	93.2%	3	C:ribosome; F:structural constituent of ribosome; P:translation	-	--	-	OG5_127005	60S, 60S ribosomal protein, L30, protein L30, ribosomal, ribosomal protein, ribosomal protein L30	Ribosomal protein L7Ae/L30e/S12e/Gadd45 family	153	83	--
Locus57v3rpkm1.64_PRE	60s ribosomal protein	444	20	4.91939E-49	70.7%	1	C:intracellular	-	50S ribosomal protein L30e-like DOMAIN; Ribosomal protein L7Ae/L30e/S12e/Gadd45 DOMAIN; Ribosomal protein L30e FAMILY; Ribosomal protein L30e, conserved site CONSERVED_SITE	-	OG5_127005	60S, 60S ribosomal protein, L30, protein L30, ribosomal, ribosomal protein, ribosomal protein L30	Ribosomal protein L7Ae/L30e/S12e/Gadd45 family	153	83	--
Locus58v1rpkm3030.27	conserved oligomeric golgi complex subunit 3	2652	20	1.21682E-152	53.4%	2	C:intracellular membrane-bounded organelle; P:Golgi vesicle transport	-	NA noIPR; Conserved oligomeric Golgi complex, subunit 3 FAMILY; Cullin repeat-like-containing domain DOMAIN	-	OG5_129291		Sec34-like family	72	60	--
Locus59v1rpkm3027.34	rpl28p	670	20	7.34498E-96	79.05%	9	C:nucleus; C:plasmodesma; C:membrane; C:cytosolic large ribosomal subunit; C:preribosome, large subunit precursor; F:RNA binding; F:structural constituent of ribosome; P:cytoplasmic translation; P:response to chemical	-	NA noIPR; Ribosomal protein L18e/L15P DOMAIN; Ribosomal protein L15, conserved site CONSERVED_SITE	-	OG5_127016	60S, ribosomal protein	Eukaryotic ribosomal protein L18	152	86	--
Locus59v2rpkm2.74_PRE	rpl28p	653	20	6.92989E-86	77.15%	10	C:nucleolus; C:plasmodesma; C:cytosolic large ribosomal subunit; C:preribosome, large subunit precursor; F:RNA binding; F:structural constituent of ribosome; P:cytoplasmic translation; P:flower development; P:inflorescence development; P:response to chemical	-	Ribosomal protein L18e/L15P DOMAIN; Ribosomal protein L15, conserved site CONSERVED_SITE	-	OG5_127016	60S, ribosomal protein	Eukaryotic ribosomal protein L18	152	86	--
Locus59v3rpkm0.28_PRE	60s ribosomal protein l27a	330	20	1.33474E-51	74.6%	8	C:nucleolus; C:plasmodesma; C:membrane; C:cytosolic large ribosomal subunit; F:structural constituent of ribosome; P:translation; P:flower development; P:inflorescence development	-		Y	OG5_235264	unnamed protein product, kluyveromyces lactis		2	2	--
Locus60v1rpkm2966.80	endo- -beta-xylanase	727	20	6.76366E-78	66.05%	2	F:cellulase activity; P:cellulose catabolic process	EC:3.2.1.4	NA noIPR; tmhmm (TMHMM)	-	--	--	--	--	--	--
Locus61v1rpkm2951.50	40s ribosomal protein s21	518	20	1.1618E-34	81.15%	4	C:ribosome; F:structural constituent of ribosome; P:rRNA processing; P:translation	-	Ribosomal protein S21e FAMILY; Ribosomal protein S21e, conserved site CONSERVED_SITE	-	OG5_127484	40S, 40S ribosomal protein, S21, ribosomal, ribosomal protein, ribosomal protein S21	Ribosomal protein S21e	118	67	--
Locus62v1rpkm2832.22	60s ribosomal protein l8	907	20	8.65584E-134	85.75%	5	C:large ribosomal subunit; F:RNA binding; F:structural constituent of ribosome; F:hydrolase activity; P:translation	-	Ribosomal protein L2 FAMILY; Ribosomal protein L2 domain 2 DOMAIN; Ribosomal Proteins L2, RNA binding domain DOMAIN; Ribosomal protein L2, C-terminal DOMAIN; Nucleic acid-binding, OB-fold DOMAIN; Ribosomal protein L2, domain 3 DOMAIN; Ribosomal protein L2, conserved site CONSERVED_SITE; Translation protein SH3-like domain DOMAIN	-	OG5_126641	L2, ribosomal, ribosomal protein	Ribosomal Proteins L2, RNA binding domain, Ribosomal Proteins L2, C-terminal domain	264	119	--
Locus63v1rpkm2823.88	rrna intron-encoded homing endonuclease	218	7	4.32668E-9	61.43%	0	-		--	-	--	--	--	--	--	--
Locus64v1rpkm2808.95	60s acidic ribosomal protein p0	1044	20	1.71428E-130	79.35%	4	C:cytosolic large ribosomal subunit; F:large ribosomal subunit rRNA binding; P:ribosomal large subunit assembly; P:cytoplasmic translation	-	60S acidic ribosomal protein P0 FAMILY; Ribosomal protein L10P FAMILY	-	OG5_127051	60S, P0, acidic, acidic ribosomal, acidic ribosomal protein, acidic ribosomal protein P0, ribosomal, ribosomal protein, ribosomal protein P0	60s Acidic ribosomal protein, Ribosomal protein L10	149	88	--
Locus65v1rpkm2767.88	60s ribosomal protein l5	874	20	2.2712E-125	79.4%	5	C:cytosolic large ribosomal subunit; F:structural constituent of ribosome; F:5S rRNA binding; P:ribosomal large subunit assembly; P:translation	-	NA noIPR; Ribosomal protein L5 eukaryotic/L18 archaeal FAMILY; Ribosomal protein L5 eukaryotic/L18 archaeal, C-terminal DOMAIN; Ribosomal protein L18/L5 FAMILY	-	OG5_127090	60S, L5, ribosomal, ribosomal protein, ribosomal protein L5	Ribosomal L18p/L5e family	146	88	--
Locus66v1rpkm2765.60	40s ribosomal protein s8	592	20	1.78695E-101	83.25%	3	C:ribosome; F:structural constituent of ribosome; P:translation	-	Ribosomal protein S8e FAMILY; Ribosomal protein S8e/ribosomal biogenesis NSA2 FAMILY; Ribosomal protein S8e, conserved site CONSERVED_SITE	-	OG5_127039	40S, 40S ribosomal protein, S8, ribosomal protein, ribosomal protein S8	Ribosomal protein S8e	150	87	--
Locus67v1rpkm2722.18	translationally-controlled tumor protein	587	20	3.71862E-69	75.5%	3	C:intracellular membrane-bounded organelle; C:cytoplasmic part; P:cellular process	-	Translationally controlled tumour protein FAMILY; Mss4/translationally controlled tumour-associated TCTP DOMAIN; Translationally controlled tumour protein, conserved site CONSERVED_SITE; Mss4-like DOMAIN	-	OG5_127617		Translationally controlled tumour protein	112	63	--
Locus67v2rpkm201.44_PRE	translationally controlled tumor protein	592	20	2.74961E-26	60.85%	1	C:intracellular part	-	--	-	OG5_127617		Translationally controlled tumour protein	112	63	--
Locus68v1rpkm2682.60	40s ribosomal protein s26	440	20	1.03938E-36	85.15%	4	C:cytosol; C:ribosome; F:structural constituent of ribosome; P:translation	-	Ribosomal protein S26e FAMILY	-	OG5_127138	40S, S26, ribosomal, ribosomal protein, ribosomal protein S26	Ribosomal protein S26e	141	76	--
Locus68v2rpkm56.70_PRE	40s ribosomal protein s26	468	20	9.3156E-13	85.85%	3	C:ribosome; F:structural constituent of ribosome; P:translation	-	NA noIPR; SignalP-NN(euk) (SIGNALP); tmhmm (TMHMM)	-	NO_GROUP	--	--	--	--	--
Locus69v1rpkm2640.40	40s ribosomal protein s2	972	20	1.74262E-130	89.35%	4	C:small ribosomal subunit; F:RNA binding; F:structural constituent of ribosome; P:translation	-	--	-	OG5_126722	ribosomal, ribosomal protein	Ribosomal protein S5, N-terminal domain, Ribosomal protein S5, C-terminal domain	207	117	--
Locus70v1rpkm2623.25	50s ribosomal protein l36e	548	20	8.5626E-34	83.45%	3	C:ribosome; F:structural constituent of ribosome; P:translation	-	Ribosomal protein L36e FAMILY	-	OG5_127134	60S, 60S ribosomal protein, L36, ribosomal protein, ribosomal protein L36	Ribosomal protein L36e	141	71	--
Locus71v1rpkm2577.38	60s ribosomal protein l31	696	20	6.18168E-44	84.05%	3	C:ribosome; F:structural constituent of ribosome; P:translation	-	Ribosomal protein L31e domain DOMAIN; Ribosomal protein L31e FAMILY; Ribosomal protein L31e, conserved site CONSERVED_SITE	-	OG5_126907	60S, 60S ribosomal, L31, protein L31, ribosomal, ribosomal protein	Ribosomal protein L31e	164	84	--
Locus72v1rpkm2571.12	40s ribosomal protein s5	616	20	9.16363E-120	89.9%	5	C:cytosolic small ribosomal subunit; F:RNA binding; F:structural constituent of ribosome; P:rRNA export from nucleus; P:translation	-	Ribosomal protein S7 domain DOMAIN; Ribosomal protein S5/S7, eukaryotic/archaeal FAMILY; Ribosomal protein S5/S7 FAMILY; Ribosomal protein S7, conserved site CONSERVED_SITE	-	OG5_127064	40S, 40S ribosomal protein, S5, ribosomal, ribosomal protein, ribosomal protein S5	Ribosomal protein S7p/S5e	148	86	--
Locus72v2rpkm5.47_PRE	40s ribosomal protein s5	590	20	1.46482E-81	95.6%	4	C:small ribosomal subunit; F:RNA binding; F:structural constituent of ribosome; P:translation	-	Ribosomal protein S5/S7 FAMILY; Ribosomal protein S7 domain DOMAIN	-	OG5_127064	40S, 40S ribosomal protein, S5, ribosomal, ribosomal protein, ribosomal protein S5	Ribosomal protein S7p/S5e	148	86	--
Locus73v1rpkm2569.18	60s ribosomal protein l15	547	20	2.42319E-87	89.05%	3	C:ribosome; F:structural constituent of ribosome; P:translation	-	Ribosomal protein L15e core domain DOMAIN; Ribosomal protein L15e FAMILY; Ribosomal protein L15e, conserved site CONSERVED_SITE; Ribosomal protein L23/L15e core domain DOMAIN	-	OG5_127033	L15, ribosomal, ribosomal protein, ribosomal protein L15	Ribosomal L15	150	88	--
Locus74v1rpkm2540.76	40s ribosomal protein s27	458	20	4.53639E-42	86.95%	5	C:cytosol; C:ribosome; F:structural constituent of ribosome; F:metal ion binding; P:translation	-	Ribosomal protein S27e FAMILY; Ribosomal protein S27e, zinc-binding domain DOMAIN; Zinc-binding ribosomal protein DOMAIN	-	OG5_127008	40S, S27, ribosomal protein, ribosomal protein S27	Ribosomal protein S27	153	84	--
Locus75v1rpkm2496.77	glyceraldehyde-3-phosphate dehydrogenase	1514	20	0.0	85.5%	23	C:lipid particle; C:cytosol; C:plasma membrane; C:microtubule cytoskeleton; C:ribonucleoprotein complex; C:nuclear membrane; C:extracellular exosome; C:GAIT complex; F:glyceraldehyde-3-phosphate dehydrogenase (NAD+) (phosphorylating) activity; F:microtubule binding; F:peptidyl-cysteine S-nitrosylase activity; F:identical protein binding; F:NADP binding; F:NAD binding; P:microtubule cytoskeleton o…	EC:1.2.1.12	Glyceraldehyde/Erythrose phosphate dehydrogenase family FAMILY; Glyceraldehyde 3-phosphate dehydrogenase, NAD(P) binding domain DOMAIN; Glyceraldehyde-3-phosphate dehydrogenase, type I FAMILY; NAD(P)-binding domain DOMAIN; Glyceraldehyde 3-phosphate dehydrogenase, catalytic domain DOMAIN; Glyceraldehyde 3-phosphate dehydrogenase, active site ACTIVE_SITE	-	OG5_126628	dehydrogenase	Glyceraldehyde 3-phosphate dehydrogenase, NAD binding domain, Glyceraldehyde 3-phosphate dehydrogenase, C-terminal domain	288	101	--
Locus76v1rpkm2471.29	60s ribosomal protein l32	881	20	1.10423E-60	82.6%	3	C:cytosolic large ribosomal subunit; F:structural constituent of ribosome; P:translation	-	NA noIPR; Ribosomal protein L32e FAMILY; Ribosomal protein L32e, conserved site CONSERVED_SITE	-	OG5_126965	60S, 60S ribosomal protein L32, L32, ribosomal, ribosomal protein, ribosomal protein L32	Ribosomal protein L32	156	85	--
Locus77v1rpkm2428.38	40s ribosomal protein s20	607	20	9.2686E-63	88.25%	6	C:membrane; C:cytosolic small ribosomal subunit; C:extracellular exosome; F:structural constituent of ribosome; F:poly(A) RNA binding; P:translation	-	Ribosomal protein S10 FAMILY; Ribosomal protein S10 domain DOMAIN; Ribosomal protein S10, eukaryotic/archaeal FAMILY	-	OG5_126760	ribosomal, ribosomal protein	Ribosomal protein S10p/S20e	194	117	--
Locus78v1rpkm2418.76	ribosomal protein l28e	683	20	2.44531E-30	67.1%	4	F:structural constituent of ribosome; P:translation; C:ribosome; C:intracellular		Ribosomal L28e/Mak16 DOMAIN; Ribosomal protein L28e FAMILY	-	OG5_127995	60S, 60S ribosomal protein, 60S ribosomal protein L28, ribosomal, ribosomal protein, ribosomal protein L28	Ribosomal L28e protein family	101	54	--
Locus78v2rpkm0.83_PRE	---NA---	640	0			0	-		NA noIPR; tmhmm (TMHMM)	-	--	--	--	--	--	--
Locus79v1rpkm2357.36	60s ribosomal protein l17	1403	20	1.17034E-59	84.35%	10	C:nucleus; C:cytosolic large ribosomal subunit; F:structural constituent of ribosome; F:poly(A) RNA binding; P:nuclear-transcribed mRNA catabolic process, nonsense-mediated decay; P:translational initiation; P:translational elongation; P:translational termination; P:SRP-dependent cotranslational protein targeting to membrane; P:viral transcription	-	NA noIPR; Ribosomal protein L22/L17 FAMILY; Ribosomal protein L22/L17, eukaryotic/archaeal FAMILY; Ribosomal protein L22/L17, conserved site CONSERVED_SITE	-	OG5_126900	60S, 60S ribosomal protein, 60S ribosomal protein L17, L17, ribosomal, ribosomal protein, ribosomal protein L17	Ribosomal protein L22p/L17e	165	88	--
Locus79v2rpkm0.09_PRE	---NA---	353	0			0	-		--	-	--	--	--	--	--	--
Locus80v1rpkm2278.99	60s ribosomal protein l21	1147	20	7.16964E-56	71.35%	1	C:ribonucleoprotein complex	-	Ribosomal protein L21e FAMILY; Ribosomal protein L21e, conserved site CONSERVED_SITE; Translation protein SH3-like domain DOMAIN	-	OG5_126766	60S, L21, ribosomal protein, ribosomal protein L21	Ribosomal protein L21e	193	88	--
Locus81v1rpkm2267.54	ubiquitin-60s ribosomal protein l40	583	20	3.21301E-73	92.2%	3	C:ribosome; F:structural constituent of ribosome; P:translation	-	Ubiquitin FAMILY; Ubiquitin-like DOMAIN; Ribosomal protein L40e FAMILY; Ubiquitin conserved site CONSERVED_SITE; Ubiquitin-related domain DOMAIN	-	NO_GROUP	--	--	--	--	--
Locus81v2rpkm873.93	ubiquitin-60s ribosomal protein l40	723	20	4.26713E-63	92.05%	3	C:ribosome; F:structural constituent of ribosome; P:translation	-	--	-	NO_GROUP	--	--	--	--	--
Locus81v3rpkm612.34	ubiquitin-60s ribosomal protein l40	619	20	5.79413E-36	91.2%	4	C:nucleus; C:ribosome; F:structural constituent of ribosome; P:translation	-	Ubiquitin-like DOMAIN; Tetrahaem cytochrome domain DOMAIN; Ribosomal protein L40e FAMILY; Ubiquitin-related domain DOMAIN; Zinc-binding ribosomal protein DOMAIN	-	OG5_128257		Ribosomal L40e family	95	59	--
Locus82v1rpkm2248.54	---NA---	2054	0			0	-		NA noIPR; RGS domain DOMAIN; tmhmm (TMHMM)	-	--	--	--	--	--	--
Locus83v1rpkm2248.13	40s ribosomal protein s28	605	20	7.26646E-19	87.4%	3	C:ribosome; F:structural constituent of ribosome; P:translation	-	Nucleic acid-binding, OB-fold DOMAIN; Ribosomal protein S28e FAMILY; Ribosomal protein S28e conserved site CONSERVED_SITE	-	OG5_127046	ribosomal, ribosomal protein	Ribosomal protein S28e	149	83	--
Locus84v1rpkm2178.44	60s ribosomal protein l29	511	20	6.33478E-15	84.8%	6	C:nucleolus; C:membrane; C:cytosolic large ribosomal subunit; F:structural constituent of ribosome; F:poly(A) RNA binding; P:cytoplasmic translation	-	Ribosomal protein L29e FAMILY	-	OG5_127199	L29, ribosomal, ribosomal protein, ribosomal protein L29	Ribosomal L29e protein family	136	62	--
Locus84v2rpkm5.63_PRE	60s ribosomal protein l29	778	1	3.87914E-7	71.0%	0	-		--	-	OG5_127199	L29, ribosomal, ribosomal protein, ribosomal protein L29	Ribosomal L29e protein family	136	62	--
Locus85v1rpkm2172.30	60s ribosomal protein l26	797	20	7.37879E-44	87.55%	3	C:large ribosomal subunit; F:structural constituent of ribosome; P:translation	-	KOW DOMAIN; Ribosomal protein L26/L24P, eukaryotic/archaeal FAMILY; Ribosomal protein L2 domain 2 DOMAIN; Ribosomal protein L24/L26, conserved site CONSERVED_SITE; Translation protein SH3-like domain DOMAIN	-	OG5_126931	60S, 60S ribosomal protein, 60S ribosomal protein L26, L26, ribosomal, ribosomal protein, ribosomal protein L26	KOW motif	161	88	--
Locus86v1rpkm2071.96	60s acidic ribosomal protein p1	520	20	9.1652E-19	72.35%	2	C:ribonucleoprotein complex; P:translation	-	NA noIPR; Ribosomal protein L12 family FAMILY	-	OG5_126872	60S, 60S acidic ribosomal protein, acidic, acidic ribosomal protein, ribosomal, ribosomal protein	60s Acidic ribosomal protein	170	75	--
Locus87v1rpkm1983.47	60s ribosomal protein l15	423	20	1.20747E-27	93.05%	3	C:ribosome; F:structural constituent of ribosome; P:translation	-	Ribosomal protein L15e core domain DOMAIN; Ribosomal protein L15e FAMILY; Ribosomal protein L23/L15e core domain DOMAIN	-	NO_GROUP	--	--	--	--	--
Locus88v1rpkm1925.79	---NA---	2107	0			0	-		--	-	--	--	--	--	--	--
Locus89v1rpkm1875.90	elongation factor 1-alpha	560	20	3.51877E-49	92.35%	5	C:cytoplasm; F:translation elongation factor activity; F:GTPase activity; F:GTP binding; P:translational elongation	-	Translation elongation factor EFTu/EF1A, C-terminal DOMAIN; Translation elongation factor EF1A/initiation factor IF2gamma, C-terminal DOMAIN	-	OG5_126631	elongation, elongation factor, elongation factor 1-alpha	Elongation factor Tu GTP binding domain	277	88	--
Locus90v1rpkm1841.44	60s acidic ribosomal protein p2-like	437	16	8.6343E-6	67.44%	8	P:translational elongation; F:structural constituent of ribosome; C:ribonucleoprotein complex; C:ribosome; C:intracellular; C:cytosol; P:embryo development; P:translation		NA noIPR; Ribosomal protein L12 family FAMILY	-	OG5_126845	60S, 60S acidic ribosomal protein, P2, acidic, acidic ribosomal protein, acidic ribosomal protein P2, ribosomal, ribosomal protein, ribosomal protein P2	60s Acidic ribosomal protein	176	76	--
Locus91v1rpkm1812.86	50s ribosomal protein l7ae	842	20	6.72955E-113	82.45%	2	C:ribosome; P:ribosome biogenesis	-	Ribosomal protein L7Ae/L8/Nhp2 family FAMILY; Ribosomal protein L7A/L8 FAMILY; 50S ribosomal protein L30e-like DOMAIN; Ribosomal protein L7Ae/L30e/S12e/Gadd45 DOMAIN; Ribosomal protein L7Ae conserved site CONSERVED_SITE	-	OG5_126938	60S, 60S ribosomal protein, ribosomal, ribosomal protein, ribosomal protein L	Ribosomal protein L7Ae/L30e/S12e/Gadd45 family	160	71	--
Locus92v1rpkm1807.66	malate dehydrogenase	1175	20	0.0	80.8%	4	F:L-malate dehydrogenase activity; P:carbohydrate metabolic process; P:tricarboxylic acid cycle; P:malate metabolic process	EC:1.1.1.37	L-lactate/malate dehydrogenase FAMILY; Malate dehydrogenase, type 1 FAMILY; Lactate/malate dehydrogenase, C-terminal DOMAIN; Lactate dehydrogenase/glycoside hydrolase, family 4, C-terminal DOMAIN; NAD(P)-binding domain DOMAIN; Lactate/malate dehydrogenase, N-terminal DOMAIN	-	OG5_127145	dehydrogenase, malate, malate dehydrogenase	lactate/malate dehydrogenase, alpha/beta C-terminal domain	141	61	--
Locus93v1rpkm1806.26	fructose-bisphosphate aldolase	1253	20	0.0	87.4%	3	F:fructose-bisphosphate aldolase activity; F:zinc ion binding; P:glycolytic process	EC:4.1.2.13	Ketose-bisphosphate aldolase, class-II FAMILY; Fructose-bisphosphate aldolase, class II, yeast/E. coli subtype FAMILY; Aldolase-type TIM barrel DOMAIN	-	OG5_131639	aldolase, fructose-bisphosphate aldolase	Fructose-bisphosphate aldolase class-II	43	30	--
Locus93v2rpkm615.82	fructose-bisphosphate aldolase	385	20	1.77905E-83	91.25%	3	F:fructose-bisphosphate aldolase activity; F:zinc ion binding; P:glycolytic process	EC:4.1.2.13	Aldolase-type TIM barrel DOMAIN; Ketose-bisphosphate aldolase, class-II FAMILY	-	OG5_131639	aldolase, fructose-bisphosphate aldolase	Fructose-bisphosphate aldolase class-II	43	30	--
Locus94v1rpkm1800.27	40s ribosomal protein s11	855	20	5.35404E-72	85.35%	3	C:ribosome; F:structural constituent of ribosome; P:translation	-	Ribosomal protein S17 FAMILY; Ribosomal protein S17, archaeal/eukaryotic FAMILY; Nucleic acid-binding, OB-fold DOMAIN; Ribosomal protein S17, conserved site CONSERVED_SITE	-	OG5_126986	S11, ribosomal, ribosomal protein, ribosomal protein S11	Ribosomal protein S17	154	87	--
Locus94v2rpkm3.80_PRE	40s ribosomal protein s11	1273	20	1.87292E-68	86.65%	3	C:ribosome; F:structural constituent of ribosome; P:translation	-	Ribosomal protein S17 FAMILY; Nucleic acid-binding, OB-fold DOMAIN; Ribosomal protein S17, conserved site CONSERVED_SITE	-	OG5_126986	S11, ribosomal, ribosomal protein, ribosomal protein S11	Ribosomal protein S17	154	87	--
Locus95v1rpkm1791.13	alcohol dehydrogenase	714	20	1.42805E-154	70.25%	3	F:alcohol dehydrogenase (NAD) activity; F:zinc ion binding; P:oxidation-reduction process	EC:1.1.1.1	Alcohol dehydrogenase GroES-like DOMAIN; GroES (chaperonin 10)-like DOMAIN; NAD(P)-binding domain DOMAIN; Alcohol dehydrogenase, C-terminal DOMAIN; Alcohol dehydrogenase superfamily, zinc-type FAMILY; Alcohol dehydrogenase, zinc-type, conserved site CONSERVED_SITE	-	OG5_126661	alcohol, alcohol dehydrogenase, dehydrogenase	Alcohol dehydrogenase GroES-like domain	238	57	--
Locus95v2rpkm265.01	---NA---	559	0			0	-		--	-	OG5_126661	alcohol, alcohol dehydrogenase, dehydrogenase	Alcohol dehydrogenase GroES-like domain	238	57	--
Locus95v3rpkm157.06_PRE	alcohol dehydrogenase	496	20	1.56915E-71	67.55%	3	F:alcohol dehydrogenase (NAD) activity; F:zinc ion binding; P:oxidation-reduction process	EC:1.1.1.1	Alcohol dehydrogenase, C-terminal DOMAIN; NAD(P)-binding domain DOMAIN; Alcohol dehydrogenase superfamily, zinc-type FAMILY	-	OG5_126661	alcohol, alcohol dehydrogenase, dehydrogenase	Alcohol dehydrogenase GroES-like domain	238	57	--
Locus96v1rpkm1777.24	glycosyl hydrolase family partial	610	20	1.52324E-128	78.65%	3	F:cellulase activity; F:polysaccharide binding; P:cellulose catabolic process	EC:3.2.1.4	Glycoside hydrolase, 48F FAMILY; Endo-1,4-beta-glucanase, bacterial, domain 2 DOMAIN; Six-hairpin glycosidase-like DOMAIN	-	--	--	--	--	--	--
Locus97v1rpkm1771.75	alcohol dehydrogenase	653	20	9.961E-82	64.85%	3	F:alcohol dehydrogenase (NAD) activity; F:zinc ion binding; P:oxidation-reduction process	EC:1.1.1.1	NAD(P)-binding domain DOMAIN; Alcohol dehydrogenase, C-terminal DOMAIN; Alcohol dehydrogenase superfamily, zinc-type FAMILY	-	OG5_126661	alcohol, alcohol dehydrogenase, dehydrogenase	Alcohol dehydrogenase GroES-like domain	238	57	--
Locus98v1rpkm1763.62	malic enzyme	2345	20	0.0	75.2%	8	C:hydrogenosome; F:malate dehydrogenase (decarboxylating) (NAD+) activity; F:malate dehydrogenase (decarboxylating) (NADP+) activity; F:oxaloacetate decarboxylase activity; F:metal ion binding; F:NAD binding; P:malate metabolic process; P:oxidation-reduction process	EC:4.1.1.3; EC:1.1.1.38; EC:1.1.1.39; EC:1.1.1.40	Malic oxidoreductase FAMILY; Malic enzyme, NAD-binding DOMAIN; Malic enzyme, N-terminal domain DOMAIN; NAD(P)-binding domain DOMAIN; Malic enzyme, conserved site CONSERVED_SITE	-	OG5_126753	malic, malic enzyme	Malic enzyme, N-terminal domain, Malic enzyme, NAD binding domain	195	73	--
Locus99v1rpkm1752.89	60s ribosomal protein l34-b	848	20	1.91618E-40	77.85%	5	C:nucleolus; C:cytosol; C:ribosome; F:structural constituent of ribosome; P:translation	-	--	-	OG5_127025	60S, 60S ribosomal, 60S ribosomal protein, L34, ribosomal, ribosomal protein, ribosomal protein L34	Ribosomal protein L34e	151	79	--
Locus99v2rpkm1.09_PRE	60s ribosomal protein l34-b	846	20	1.86595E-40	77.85%	5	C:nucleolus; C:cytosol; C:ribosome; F:structural constituent of ribosome; P:translation	-	--	-	OG5_127025	60S, 60S ribosomal, 60S ribosomal protein, L34, ribosomal, ribosomal protein, ribosomal protein L34	Ribosomal protein L34e	151	79	--
Locus100v1rpkm1733.52	glycoside hydrolase family 6 protein	926	20	2.67753E-174	76.35%	2	F:hydrolase activity, hydrolyzing O-glycosyl compounds; P:cellulose catabolic process	-	NA noIPR; 1, 4-beta cellobiohydrolase FAMILY; CBM10/dockerin domain DOMAIN; Fungal dockerin domain DOMAIN; Glycoside hydrolase, family 6, conserved site CONSERVED_SITE	-	OG5_137267		Glycosyl hydrolases family 6	19	9	--
Locus101v1rpkm1725.12	40s ribosomal protein s30	842	20	3.84142E-11	77.35%	3	C:ribosome; F:structural constituent of ribosome; P:translation	-	--	-	OG5_127269	40S, S30, ribosomal, ribosomal protein, ribosomal protein S30	Ribosomal protein S30	131	73	--
Locus102v1rpkm1708.51	---NA---	2290	0			0	-		--	-	--	--	--	--	--	--
Locus103v1rpkm1707.26	cellulose -beta-cellobiosidase	1964	20	0.0	68.5%	3	F:cellulase activity; F:carbohydrate binding; P:cellulose catabolic process	EC:3.2.1.4	Glycoside hydrolase, 48F FAMILY; Six-hairpin glycosidase DOMAIN; Endo-1,4-beta-glucanase, bacterial, domain 2 DOMAIN; Fungal dockerin domain DOMAIN; CBM10/dockerin domain DOMAIN; Endoglucanase F, domain 3 DOMAIN; Six-hairpin glycosidase-like DOMAIN	-	--	--	--	--	--	--
Locus104v1rpkm1669.34	non-catalytic protein 1	1596	20	0.0	80.85%	2	F:hydrolase activity, hydrolyzing O-glycosyl compounds; P:polysaccharide catabolic process	-	CBM10/dockerin domain DOMAIN; Fungal dockerin domain DOMAIN; Galactose-binding domain-like DOMAIN; SignalP-NN(euk) (SIGNALP)	-	--	--	--	--	--	--
Locus105v1rpkm1666.95	cellulose -beta-cellobiosidase	306	20	4.52329E-58	69.6%	2	F:cellulase activity; P:cellulose catabolic process	EC:3.2.1.4	Glycoside hydrolase, 48F FAMILY; Six-hairpin glycosidase DOMAIN; Six-hairpin glycosidase-like DOMAIN	-	--	--	--	--	--	--
Locus106v1rpkm1636.71	enolase	1588	20	0.0	87.75%	4	C:phosphopyruvate hydratase complex; F:magnesium ion binding; F:phosphopyruvate hydratase activity; P:glycolytic process	EC:4.2.1.11	Enolase FAMILY; Enolase N-terminal domain-like DOMAIN; Enolase C-terminal domain-like DOMAIN; Enolase, N-terminal DOMAIN; Enolase, C-terminal DOMAIN; Enolase, conserved site CONSERVED_SITE	-	OG5_126698	enolase	Enolase, C-terminal TIM barrel domain	217	114	--
Locus106v2rpkm10.64_PRE	enolase	377	20	4.66994E-56	85.9%	5	C:phosphopyruvate hydratase complex; C:nucleus; F:magnesium ion binding; F:phosphopyruvate hydratase activity; P:glycolytic process	EC:4.2.1.11	Enolase FAMILY; Enolase, N-terminal DOMAIN; Enolase, C-terminal DOMAIN; Enolase C-terminal domain-like DOMAIN; Enolase N-terminal domain-like DOMAIN	-	OG5_126698	enolase	Enolase, C-terminal TIM barrel domain	217	114	--
Locus107v1rpkm1535.65	cellobiohydrolase ii	1593	20	0.0	77.7%	2	F:hydrolase activity, hydrolyzing O-glycosyl compounds; P:cellulose catabolic process	-	NA noIPR; 1, 4-beta cellobiohydrolase FAMILY; Fungal dockerin domain DOMAIN; CBM10/dockerin domain DOMAIN; Glycoside hydrolase, family 6, conserved site CONSERVED_SITE; SignalP-NN(euk) (SIGNALP)	-	OG5_137267		Glycosyl hydrolases family 6	19	9	--
Locus107v2rpkm829.96	glycoside hydrolase family 6 protein	294	20	7.17309E-62	82.3%	2	F:hydrolase activity, hydrolyzing O-glycosyl compounds; P:cellulose catabolic process	-	1, 4-beta cellobiohydrolase FAMILY	-	NO_GROUP	--	--	--	--	--
Locus108v1rpkm1517.42	60s ribosomal protein l6	1196	20	2.74077E-72	67.1%	1	C:intracellular	-	60S ribosomal protein L6E FAMILY; Ribosomal protein L6, N-terminal DOMAIN; Ribosomal protein L2 domain 2 DOMAIN; Translation protein SH3-like domain DOMAIN	-	OG5_127206	60S, 60S ribosomal, 60S ribosomal protein, 60S ribosomal protein L6, L6, ribosomal, ribosomal protein, ribosomal protein L6	Ribosomal protein L6e	136	71	--
Locus109v1rpkm1501.73	beta- -mannosyl-glycoprotein 4-beta-n-acetylglucosaminyltransferase isoform x1	2506	20	7.90526E-13	53.05%	5	P:protein N-linked glycosylation; F:beta-1,4-mannosylglycoprotein 4-beta-N-acetylglucosaminyltransferase activity; C:membrane; F:transferase activity; F:transferase activity, transferring glycosyl groups		Glycosyl transferase, family 17 FAMILY; tmhmm (TMHMM)	-	--	--	--	--	--	--
Locus110v1rpkm1473.68	hypothetical protein RirG_231550	1415	2	3.22278E-5	62.0%	0	-		NA noIPR; Hyaluronan/mRNA-binding protein DOMAIN	-	OG5_128646		Hyaluronan / mRNA binding family	85	55	--
Locus111v1rpkm1452.66	protein phosphatase 2crelated pp2crelated putativ	1412	20	2.7254E-65	44.95%	2	P:metabolic process; F:catalytic activity		Protein phosphatase 2C (PP2C)-like domain DOMAIN; Protein phosphatase 2C FAMILY	-	OG5_126741	2C, phosphatase, protein phosphatase	Protein phosphatase 2C	201	68	--
Locus112v1rpkm1417.99	50s ribosomal protein l4e	1407	20	1.47347E-176	83.8%	3	C:ribosome; F:structural constituent of ribosome; P:translation	-	Ribosomal protein L4/L1e FAMILY; 60S ribosomal protein L4, C-terminal domain DOMAIN; Ribosomal protein L4 domain DOMAIN; Ribosomal protein L4/L1e, eukaryotic/archaeal, conserved site CONSERVED_SITE	-	OG5_127050	ribosomal, ribosomal protein	Ribosomal protein L4/L1 family	149	88	--
Locus112v2rpkm2.75_PRE	60s ribosomal protein l2	677	20	5.08021E-73	86.75%	3	C:ribosome; F:structural constituent of ribosome; P:translation	-	Ribosomal protein L4/L1e FAMILY; Ribosomal protein L4 domain DOMAIN	-	OG5_127050	ribosomal, ribosomal protein	Ribosomal protein L4/L1 family	149	88	--
Locus113v1rpkm1389.70	ubiquitin-60s ribosomal protein l40	644	20	1.02894E-67	95.7%	3	C:ribosome; F:structural constituent of ribosome; P:translation	-	Ubiquitin FAMILY; Ubiquitin-like DOMAIN; Ribosomal protein L40e FAMILY; Ubiquitin conserved site CONSERVED_SITE; Ubiquitin-related domain DOMAIN	-	OG5_128257		Ribosomal L40e family	95	59	--
Locus114v1rpkm1387.77	hypothetical protein ASPNIDRAFT_191424	695	20	5.24446E-68	84.0%	0	-		--	-	OG5_127694			110	7	--
Locus115v1rpkm1317.14	formate acetyltransferase	2785	20	0.0	82.65%	4	C:cytoplasm; F:formate C-acetyltransferase activity; F:lyase activity; P:carbohydrate metabolic process	EC:2.3.1.54	Formate acetyltransferase FAMILY; Pyruvate formate lyase domain DOMAIN; Glycine radical domain DOMAIN; Formate C-acetyltransferase glycine radical, conserved site CONSERVED_SITE; SignalP-NN(euk) (SIGNALP)	-	OG5_135334	formate acetyltransferase, formate, formate acetyltransferase	Pyruvate formate lyase	24	14	--
Locus116v1rpkm1310.18	ketol-acid reductoisomerase	1296	20	0.0	78.7%	5	F:ketol-acid reductoisomerase activity; F:isomerase activity; P:branched-chain amino acid biosynthetic process; P:oxidation-reduction process; P:alpha-amino acid biosynthetic process	EC:1.1.1.86	Acetohydroxy acid isomeroreductase C-terminal DOMAIN; Acetohydroxy acid isomeroreductase, catalytic DOMAIN; Acetohydroxy acid isomeroreductase FAMILY; Dehydrogenase, multihelical DOMAIN; 6-phosphogluconate dehydrogenase, C-terminal-like DOMAIN	-	OG5_129100	ketol-acid reductoisomerase, ketol-acid, ketol-acid reductoisomerase, reductoisomerase	Acetohydroxy acid isomeroreductase, catalytic domain	76	63	--
Locus117v1rpkm1306.78	cellulose -beta-cellobiosidase	2586	20	0.0	68.7%	2	F:cellulase activity; P:cellulose catabolic process	EC:3.2.1.4	Glycoside hydrolase, 48F FAMILY; Endoglucanase F, domain 3 DOMAIN; Six-hairpin glycosidase DOMAIN; CBM10/dockerin domain DOMAIN; Fungal dockerin domain DOMAIN; Six-hairpin glycosidase-like DOMAIN; SignalP-NN(euk) (SIGNALP)	-	--	--	--	--	--	--
Locus117v2rpkm475.72	af449412_1cellulase cel48a precursor	1547	20	0.0	64.9%	2	F:cellulase activity; P:cellulose catabolic process	EC:3.2.1.4	Glycoside hydrolase, 48F FAMILY; Endoglucanase F, domain 3 DOMAIN; Six-hairpin glycosidase DOMAIN; CBM10/dockerin domain DOMAIN; Fungal dockerin domain DOMAIN; Six-hairpin glycosidase-like DOMAIN	-	--	--	--	--	--	--
Locus117v3rpkm448.65	cellulose -beta-cellobiosidase	2332	20	0.0	68.7%	2	F:cellulase activity; P:cellulose catabolic process	EC:3.2.1.4	--	-	--	--	--	--	--	--
Locus117v4rpkm85.96_PRE	af449412_1cellulase cel48a precursor	1259	20	0.0	62.7%	2	F:cellulase activity; P:cellulose catabolic process	EC:3.2.1.4	Glycoside hydrolase, 48F FAMILY; CBM10/dockerin domain DOMAIN; Fungal dockerin domain DOMAIN; Endoglucanase F, domain 3 DOMAIN; Six-hairpin glycosidase DOMAIN; Six-hairpin glycosidase-like DOMAIN	-	--	--	--	--	--	--
Locus118v1rpkm1301.63	60s ribosomal protein l11	438	20	3.89931E-40	87.9%	3	C:ribosome; F:structural constituent of ribosome; P:translation	-	Ribosomal protein L5 domain DOMAIN; Ribosomal protein L5 FAMILY	-	OG5_126688	ribosomal, ribosomal protein	Ribosomal protein L5, ribosomal L5P family C-terminus	222	119	--
Locus119v1rpkm1299.93	secreted protein	1632	20	1.09415E-134	52.55%	6	F:hydrolase activity, hydrolyzing O-glycosyl compounds; F:polysaccharide binding; F:carbohydrate binding; P:carbohydrate metabolic process; F:hydrolase activity; P:metabolic process		CBM10/dockerin domain DOMAIN; Fungal dockerin domain DOMAIN; Alpha/Beta hydrolase fold DOMAIN; SignalP-NN(euk) (SIGNALP)	-	OG5_135121	hypothetical protein		25	12	--
Locus120v1rpkm1299.27	40s ribosomal protein s14	832	20	2.13436E-33	92.35%	3	C:ribosome; F:structural constituent of ribosome; P:translation	-	Ribosomal protein S11 FAMILY; Ribosomal S11, conserved site CONSERVED_SITE	-	OG5_126681	ribosomal, ribosomal protein	Ribosomal protein S11	225	118	--
Locus121v1rpkm1252.71	60s acidic ribosomal protein p1-a	498	20	2.45581E-12	67.6%	3	C:ribosome; F:structural constituent of ribosome; P:translation	-	NA noIPR; Ribosomal protein L12 family FAMILY	-	OG5_126872	60S, 60S acidic ribosomal protein, acidic, acidic ribosomal protein, ribosomal, ribosomal protein	60s Acidic ribosomal protein	170	75	--
Locus121v2rpkm0.73_PRE	---NA---	444	0			0	-		--	-	--	--	--	--	--	--
Locus122v1rpkm1236.54	60s ribosomal protein l38	438	20	2.49605E-18	57.25%	5	F:structural constituent of ribosome; P:translation; C:ribosome; C:intracellular; C:ribonucleoprotein complex		--	-	OG5_127448	60S, L38, ribosomal, ribosomal protein, ribosomal protein L38	Ribosomal L38e protein family	120	65	--
Locus123v1rpkm1215.33	beta-glucosidase 12-like	1927	20	0.0	60.25%	2	F:beta-glucosidase activity; P:carbohydrate metabolic process	EC:3.2.1.21	Glycoside hydrolase, family 1 FAMILY; Glycoside hydrolase, catalytic domain DOMAIN; Glycoside hydrolase superfamily DOMAIN	-	OG5_126690		Glycosyl hydrolase family 1	221	54	--
Locus124v1rpkm1187.92	60s ribosomal protein l10	397	20	1.11694E-17	74.05%	1	C:intracellular	-	Ribosomal protein L10e/L16 DOMAIN	-	--	--	--	--	--	--
Locus125v1rpkm1184.29	40s ribosomal protein s22	433	20	9.39902E-74	90.3%	3	C:ribosome; F:structural constituent of ribosome; P:translation	-	Ribosomal protein S8 FAMILY	-	OG5_126878	ribosomal, ribosomal protein	Ribosomal protein S8	169	89	--
Locus125v2rpkm27.50_PRE	40s ribosomal protein s22	742	20	9.44288E-72	90.45%	3	C:ribosome; F:structural constituent of ribosome; P:translation	-	NA noIPR; Ribosomal protein S8 FAMILY	-	OG5_126878	ribosomal, ribosomal protein	Ribosomal protein S8	169	89	--
Locus125v3rpkm1.47_PRE	40s ribosomal protein s22	705	20	6.1962E-17	91.65%	3	C:ribosome; F:structural constituent of ribosome; P:translation	-	NA noIPR; Ribosomal protein S8 FAMILY	-	NO_GROUP	--	--	--	--	--
Locus126v1rpkm1158.43	glycosyl hydrolase family 6 exoglucanase	2432	20	4.75052E-113	62.4%	2	F:hydrolase activity, hydrolyzing O-glycosyl compounds; P:polysaccharide catabolic process	-	Fungal dockerin domain DOMAIN; CBM10/dockerin domain DOMAIN; Spore coat protein CotH DOMAIN; SignalP-NN(euk) (SIGNALP)	-	--	--	--	--	--	--
Locus127v1rpkm1117.96	ribosomal protein l22e	440	20	2.80355E-37	73.2%	2	C:intracellular non-membrane-bounded organelle; C:cytoplasmic part	-		Y	--	--	--	--	--	--
Locus127v2rpkm29.93_PRE	ribosomal protein l22e	627	20	2.16598E-34	76.75%	1	C:intracellular	-	--	-	OG5_127156	60S, 60S ribosomal, 60S ribosomal protein, 60S ribosomal protein L22, L22, ribosomal, ribosomal protein, ribosomal protein L22	Ribosomal L22e protein family	140	70	--
Locus128v1rpkm1100.16	-beta-cellobiosidase	1348	20	0.0	76.2%	2	F:cellulose 1,4-beta-cellobiosidase activity; P:cellulose catabolic process	EC:3.2.1.91	NA noIPR; 1, 4-beta cellobiohydrolase FAMILY; Fungal dockerin domain DOMAIN; CBM10/dockerin domain DOMAIN; Glycoside hydrolase, family 6, conserved site CONSERVED_SITE; SignalP-NN(euk) (SIGNALP)	-	OG5_137267		Glycosyl hydrolases family 6	19	9	--
Locus129v1rpkm1070.18	---NA---	552	0			0	-		NA noIPR	-	--	--	--	--	--	--
Locus130v1rpkm1030.91	glycoside hydrolase family 6 protein	524	20	6.93543E-64	85.7%	2	F:hydrolase activity, hydrolyzing O-glycosyl compounds; P:cellulose catabolic process	-	1, 4-beta cellobiohydrolase FAMILY	-	OG5_137267		Glycosyl hydrolases family 6	19	9	--
Locus131v1rpkm1015.58	xylose isomerase	1624	20	0.0	90.35%	5	C:cytoplasm; F:magnesium ion binding; F:xylose isomerase activity; P:pentose-phosphate shunt; P:xylose catabolic process to ethanol	EC:5.3.1.5	NA noIPR; tmhmm (TMHMM)	-	OG5_137548	xylose isomerase, isomerase, xylose	Xylose isomerase-like TIM barrel	19	18	--
Locus132v1rpkm1011.19	alpha-n-arabinofuranosidase	1309	20	1.58582E-164	72.65%	2	F:hydrolase activity, hydrolyzing O-glycosyl compounds; P:metabolic process	-	Glycoside hydrolase, family 43 FAMILY; Glycosyl hydrolase, five-bladed beta-propellor domain DOMAIN	-	OG5_163779		Glycosyl hydrolases family 43	6	5	--
Locus133v1rpkm980.63	endoglucanase	450	20	7.6094E-85	82.25%	4	F:cellulase activity; F:cellulose 1,4-beta-cellobiosidase activity; F:cellulose binding; P:cellulose catabolic process	EC:3.2.1.91; EC:3.2.1.4	Glycoside hydrolase, 48F FAMILY; Endo-1,4-beta-glucanase, bacterial, domain 2 DOMAIN; Six-hairpin glycosidase-like DOMAIN	-	--	--	--	--	--	--
Locus134v1rpkm964.08	succinyl- synthetase alpha subunit	946	20	5.41562E-156	87.35%	8	C:mitochondrial nucleoid; F:ATP citrate synthase activity; F:succinate-CoA ligase (ADP-forming) activity; F:succinate-CoA ligase (GDP-forming) activity; F:2-oxoglutarate synthase activity; F:cofactor binding; P:succinyl-CoA metabolic process; P:oxidation-reduction process	EC:6.2.1.5; EC:1.2.7.3; EC:2.3.3.8; EC:6.2.1.4	Succinyl-CoA ligase, alpha subunit FAMILY; CoA-binding DOMAIN; NAD(P)-binding domain DOMAIN; ATP-citrate lyase/succinyl-CoA ligase DOMAIN; Succinyl-CoA synthetase-like DOMAIN	-	OG5_127106	succinyl-CoA, succinyl-CoA synthetase, synthetase	CoA binding domain, CoA-ligase	145	105	--
Locus135v1rpkm963.38	succinyl- ligase	1437	20	0.0	82.65%	6	C:hydrogenosome; F:succinate-CoA ligase (GDP-forming) activity; F:ATP binding; F:GTP binding; F:metal ion binding; P:tricarboxylic acid cycle	EC:6.2.1.4	Succinyl-CoA synthetase, beta subunit FAMILY; ATP-grasp fold, succinyl-CoA synthetase-type DOMAIN; ATP-grasp fold, subdomain 1 DOMAIN; ATP-grasp fold, subdomain 2 DOMAIN; Succinyl-CoA synthetase-like DOMAIN; ATP-citrate lyase/succinyl-CoA ligase DOMAIN; Succinyl-CoA synthetase, beta subunit, conserved site CONSERVED_SITE	-	OG5_126862	succinyl-CoA	ATP-grasp domain, CoA-ligase	172	107	--
Locus136v1rpkm946.31	endo- -beta-xylanase	2673	20	3.04175E-156	78.65%	5	C:extracellular region; F:cellulose binding; F:endo-1,4-beta-xylanase activity; F:acetylxylan esterase activity; P:xylan catabolic process	EC:3.2.1.8; EC:3.1.1.72	Glycoside hydrolase, family 10 FAMILY; Glycoside hydrolase, family 11 FAMILY; Glycoside hydrolase, catalytic domain DOMAIN; Fungal dockerin domain DOMAIN; CBM10/dockerin domain DOMAIN; Glycoside hydrolase, family 11/12 FAMILY; Glycoside hydrolase, family 11, active site ACTIVE_SITE; Concanavalin A-like lectin/glucanase domain DOMAIN; Glycoside hydrolase superfamily DOMAIN; SignalP-NN(euk) (SIGNAL…	-	OG5_135408	endo-1,4-beta-xylanase	Glycosyl hydrolase family 10	24	13	--
Locus137v1rpkm923.42	glycosyl hydrolase family 48 protein	292	20	2.11271E-53	73.9%	3	F:cellulase activity; F:polysaccharide binding; P:cellulose catabolic process	EC:3.2.1.4	Glycoside hydrolase, 48F FAMILY; Endo-1,4-beta-glucanase, bacterial, domain 2 DOMAIN; Six-hairpin glycosidase-like DOMAIN	-	--	--	--	--	--	--
Locus138v1rpkm894.80	---NA---	1029	0			0	-		DM9 repeat REPEAT; Carbohydrate-binding module family 5/12 DOMAIN; Domain of unknown function DUF3421 DOMAIN	-	OG5_175056	conserved hypothetical protein		4	3	--
Locus139v1rpkm884.91	40s ribosomal protein s13	817	20	5.60258E-87	92.15%	6	C:nucleolus; C:cytosolic small ribosomal subunit; F:structural constituent of ribosome; F:small ribosomal subunit rRNA binding; P:maturation of SSU-rRNA from tricistronic rRNA transcript (SSU-rRNA, 5.8S rRNA, LSU-rRNA); P:translation	-	NA noIPR; Ribosomal protein S15 FAMILY; Ribosomal protein S13/S15, N-terminal DOMAIN; Ribosomal protein S15P FAMILY; S15/NS1, RNA-binding DOMAIN	-	OG5_127089	40S, 40S ribosomal protein, S13, ribosomal, ribosomal protein, ribosomal protein S13	Ribosomal S13/S15 N-terminal domain, Ribosomal protein S15	146	85	--
Locus140v1rpkm864.77	glycosyl hydrolase family 8	2027	20	0.0	67.6%	2	F:hydrolase activity, hydrolyzing O-glycosyl compounds; P:xylan catabolic process	-	Glycoside hydrolase, family 8 FAMILY; Fungal dockerin domain DOMAIN; Six-hairpin glycosidase DOMAIN; CBM10/dockerin domain DOMAIN; Six-hairpin glycosidase-like DOMAIN; SignalP-NN(euk) (SIGNALP)	-	OG5_155514	endo-1,4-D-glucanase	Glycosyl hydrolases family 8	8	7	--
Locus141v1rpkm861.74	elongation factor 1-alpha	550	20	1.45356E-48	93.1%	5	C:cytoplasm; F:translation elongation factor activity; F:GTPase activity; F:GTP binding; P:translational elongation	-	Translation elongation factor EFTu/EF1A, C-terminal DOMAIN; Translation elongation factor EF1A/initiation factor IF2gamma, C-terminal DOMAIN	-	OG5_126631	elongation, elongation factor, elongation factor 1-alpha	Elongation factor Tu GTP binding domain	277	88	--
Locus142v1rpkm849.41	---NA---	313	0			0	-		--	-	--	--	--	--	--	--
Locus143v1rpkm842.22	beta-glucosidase	538	20	5.95919E-55	70.65%	2	F:hydrolase activity, hydrolyzing O-glycosyl compounds; P:carbohydrate metabolic process	-	Glycoside hydrolase, catalytic domain DOMAIN; Glycoside hydrolase, family 1 FAMILY; Glycoside hydrolase, family 1, active site ACTIVE_SITE; Glycoside hydrolase superfamily DOMAIN; SignalP-NN(euk) (SIGNALP)	-	OG5_126690		Glycosyl hydrolase family 1	221	54	--
Locus144v1rpkm827.29	profilin	676	20	4.56421E-57	71.05%	7	C:cytoskeleton; C:cytoplasmic part; C:cell periphery; F:actin binding; P:cellular component organization; P:single-organism cellular process; P:regulation of cellular process	-	NA noIPR; SignalP-NN(euk) (SIGNALP)	-	OG5_127737	profilin	Profilin	108	53	--
Locus145v1rpkm819.24	sugar transporter	757	20	2.84841E-68	66.5%	3	C:membrane; P:sodium ion transport; F:transporter activity		NA noIPR; Major facilitator superfamily domain DOMAIN; tmhmm (TMHMM)	-	OG5_132163		Major Facilitator Superfamily	39	24	--
Locus146v1rpkm816.24	---NA---	917	0			0	-		--	-	--	--	--	--	--	--
Locus147v1rpkm793.14	tubulin alpha-1c chain	1604	20	0.0	98.1%	13	C:nucleus; C:cytoplasmic microtubule; C:myelin sheath; C:extracellular exosome; F:double-stranded RNA binding; F:GTPase activity; F:structural constituent of cytoskeleton; F:GTP binding; F:ubiquitin protein ligase binding; P:microtubule cytoskeleton organization; P:metabolic process; P:protein polymerization; P:cellular response to interleukin-4	-	NA noIPR; Tubulin FAMILY; Alpha tubulin FAMILY; Tubulin/FtsZ, GTPase domain DOMAIN; Tubulin/FtsZ, 2-layer sandwich domain DOMAIN; Tubulin, C-terminal DOMAIN; Tubulin, conserved site CONSERVED_SITE; Tubulin/FtsZ, C-terminal DOMAIN	-	OG5_126605	tubulin	Tubulin/FtsZ family, GTPase domain	383	72	--
Locus148v1rpkm777.45	carrier protein	1238	20	0.0	81.3%	4	C:mitochondrial inner membrane; C:integral component of membrane; F:transporter activity; P:transmembrane transport	-	Adenine nucleotide translocator 1 FAMILY; Mitochondrial carrier protein FAMILY; Mitochondrial substrate/solute carrier REPEAT; Mitochondrial carrier domain DOMAIN; tmhmm (TMHMM)	-	OG5_126841	carrier	Mitochondrial carrier protein	177	65	--
Locus149v1rpkm756.05	---NA---	280	0			0	-		NA noIPR; tmhmm (TMHMM)	-	--	--	--	--	--	--
Locus150v1rpkm752.25	cellulase	301	20	2.75955E-29	76.75%	2	F:cellulose 1,4-beta-cellobiosidase activity; P:cellulose catabolic process	EC:3.2.1.91	CBM10/dockerin domain DOMAIN; Fungal dockerin domain DOMAIN; SignalP-NN(euk) (SIGNALP)	-	--	--	--	--	--	--
Locus151v1rpkm751.66	rps29bp	194	20	4.83815E-23	83.1%	5	C:nucleus; C:cytosolic small ribosomal subunit; F:structural constituent of ribosome; F:zinc ion binding; P:cytoplasmic translation	-	Ribosomal protein S14 FAMILY	-	OG5_127205	ribosomal, ribosomal protein	Ribosomal protein S14p/S29e	136	84	--
Locus152v1rpkm747.26	hypothetical protein, partial	2004	3	6.02244E-12	40.0%	2	P:oxidation-reduction process; F:2-dehydropantoate 2-reductase activity		NAD(P)-binding domain DOMAIN; Ketopantoate reductase, N-terminal domain DOMAIN; tmhmm (TMHMM)	-	--	--	--	--	--	--
Locus152v2rpkm0.13_PRE	---NA---	411	0			0	-		--	-	--	--	--	--	--	--
Locus153v1rpkm733.09	sugar transporter	945	20	3.42809E-95	71.05%	3	C:membrane; P:sodium ion transport; F:transporter activity		NA noIPR; Major facilitator superfamily domain DOMAIN; tmhmm (TMHMM)	-	OG5_132163		Major Facilitator Superfamily	39	24	--
Locus154v1rpkm726.08	phosphoglycerate kinase	1276	20	0.0	82.9%	7	C:nucleus; C:mitochondrion; F:phosphoglycerate kinase activity; F:ATP binding; P:gluconeogenesis; P:glycolytic process; P:phosphorylation	EC:2.7.2.3	Phosphoglycerate kinase FAMILY; Phosphoglycerate kinase, C-terminal DOMAIN; Phosphoglycerate kinase, N-terminal DOMAIN	-	OG5_126776	kinase, phosphoglycerate, phosphoglycerate kinase	Phosphoglycerate kinase	191	115	--
Locus155v1rpkm723.39	hypothetical protein TSTA_040370	2172	20	1.19244E-103	72.1%	0	-		--	Y	OG5_160623			7	1	--
Locus156v1rpkm706.77	probable rpl14b-ribosomal protein	536	20	3.93927E-32	70.6%	2	C:intracellular organelle; C:cytoplasmic part	-	KOW DOMAIN; Ribosomal protein L14 DOMAIN; Ribosomal protein L2 domain 2 DOMAIN; Translation protein SH3-like domain DOMAIN	-	OG5_127132	L14, ribosomal protein, ribosomal protein L14	Ribosomal protein L14	142	81	--
Locus156v2rpkm1.48_PRE	---NA---	504	0			0	-		Ribosomal protein L14 DOMAIN	-	--	--	--	--	--	--
Locus156v3rpkm0.45_PRE	probable rpl14b-ribosomal protein	515	20	3.44428E-32	71.05%	2	C:intracellular organelle; C:cytoplasmic part	-	Ribosomal protein L2 domain 2 DOMAIN; Ribosomal protein L14 DOMAIN; Translation protein SH3-like domain DOMAIN	-	OG5_127132	L14, ribosomal protein, ribosomal protein L14	Ribosomal protein L14	142	81	--
Locus157v1rpkm700.76	---NA---	379	0			0	-		--	-	--	--	--	--	--	--
Locus158v1rpkm667.15	vacuolar membrane protein	905	20	1.7598E-51	58.65%	0	-		Protein of unknown function DUF3661, vaculolar transmembrane FAMILY; tmhmm (TMHMM)	-	OG5_130427			55	44	--
Locus159v1rpkm657.61	elongation factor 1-beta	791	20	1.37104E-66	70.65%	6	C:ribosome; C:cell surface; F:translation elongation factor activity; P:translational elongation; P:regulation of metabolic process; P:regulation of cellular component organization	-	Translation elongation factor EF1B, beta/delta subunit, guanine nucleotide exchange DOMAIN; Translation elongation factor EF1B/ribosomal protein S6 DOMAIN; Glutathione S-transferase, C-terminal-like DOMAIN; Elongation factor 1 beta central acidic region, eukaryote DOMAIN	-	OG5_127390	elongation, elongation factor, elongation factor 1-beta	EF-1 guanine nucleotide exchange domain	123	63	--
Locus159v2rpkm1.74_PRE	elongation factor 1-beta	626	20	7.4337E-14	68.1%	7	C:cytosol; C:ribosome; C:eukaryotic translation elongation factor 1 complex; C:cell surface; F:translation elongation factor activity; P:translational elongation; P:regulation of cellular process	-	NA noIPR	-	OG5_127390	elongation, elongation factor, elongation factor 1-beta	EF-1 guanine nucleotide exchange domain	123	63	--
Locus160v1rpkm654.07	family 45 cellulase homologue	1446	20	2.38901E-159	68.85%	1	F:hydrolase activity, hydrolyzing O-glycosyl compounds	-	Glycoside hydrolase, family 45 DOMAIN; Barwin-like endoglucanase DOMAIN; Fungal dockerin domain DOMAIN; CBM10/dockerin domain DOMAIN; RlpA-like double-psi beta-barrel domain DOMAIN	-	OG5_152893	hypothetical protein		9	3	--
Locus161v1rpkm653.17	---NA---	334	0			0	-		NA noIPR; SignalP-NN(euk) (SIGNALP)	-	OG5_137267		Glycosyl hydrolases family 6	19	9	--
Locus162v1rpkm651.60	carbamoyl-phosphate small subunit	1849	20	7.84156E-175	73.0%	5	P:cellular metabolic process; P:primary metabolic process; P:small molecule metabolic process; P:single-organism cellular process; P:organonitrogen compound metabolic process	-	NA noIPR; Carbamoyl-phosphate synthase, small subunit N-terminal domain DOMAIN; Glutamine amidotransferase DOMAIN; Carbamoyl-phosphate synthase, small subunit FAMILY; Class I glutamine amidotransferase-like DOMAIN	-	OG5_128943	carbamoyl phosphate, carbamoyl phosphate synthase small subunit, carbamoyl phosphate, small subunit, synthase, synthase small, synthase small subunit	Carbamoyl-phosphate synthase small chain, CPSase domain, Glutamine amidotransferase class-I	79	68	--
Locus163v1rpkm642.75	guanine nucleotide-binding protein subunit beta-like protein	201	20	2.48918E-14	74.55%	11	C:cytosol; F:DNA binding; F:protein binding; P:regulation of protein phosphorylation; P:signal transduction; P:cellular response to starvation; P:response to biotic stimulus; P:response to neutral pH; P:filamentous growth of a population of unicellular organisms; P:positive regulation of cellular process; P:multi-organism process	-	WD40 repeat REPEAT; WD40/YVTN repeat-like-containing domain DOMAIN; WD40-repeat-containing domain DOMAIN	-	OG5_127516		WD domain, G-beta repeat	117	70	--
Locus164v1rpkm641.33	-beta-cellobiosidase	1132	20	0.0	75.05%	2	F:hydrolase activity, hydrolyzing O-glycosyl compounds; P:cellulose catabolic process	-	NA noIPR; 1, 4-beta cellobiohydrolase FAMILY; CBM10/dockerin domain DOMAIN; Fungal dockerin domain DOMAIN; Glycoside hydrolase, family 6, conserved site CONSERVED_SITE	-	OG5_137267		Glycosyl hydrolases family 6	19	9	--
Locus165v1rpkm630.62	40s ribosomal protein s23	480	20	1.70995E-37	90.25%	3	C:small ribosomal subunit; F:structural constituent of ribosome; P:translation	-	Nucleic acid-binding, OB-fold DOMAIN; Ribosomal protein S12/S23 FAMILY	-	OG5_127029	40S, 40S ribosomal protein, S23, ribosomal protein, ribosomal protein S23	Ribosomal protein S12	151	86	--
Locus166v1rpkm599.31	---NA---	229	0			0	-		--	-	--	--	--	--	--	--
Locus167v1rpkm592.12	glycoside hydrolase family 1 protein	858	20	3.64273E-134	65.85%	4	C:membrane; F:beta-glucosidase activity; P:carbohydrate metabolic process; P:response to karrikin	EC:3.2.1.21	NA noIPR	-	OG5_126690		Glycosyl hydrolase family 1	221	54	--
Locus168v1rpkm587.88	saccharopine dehydrogenase	1771	20	0.0	72.1%	3	C:cytoplasm; F:saccharopine dehydrogenase activity; P:lysine biosynthetic process	EC:1.5.1	Saccharopine dehydrogenase / Homospermidine synthase FAMILY; NAD(P)-binding domain DOMAIN	-	OG5_129257	dehydrogenase	Alanine dehydrogenase/PNT, C-terminal domain, Saccharopine dehydrogenase	73	58	--
Locus169v1rpkm587.60	chitin deacetylase	638	20	3.97152E-14	50.7%	3	F:hydrolase activity, acting on carbon-nitrogen (but not peptide) bonds; P:carbohydrate metabolic process; F:catalytic activity		Polysaccharide deacetylase DOMAIN; Glycoside hydrolase/deacetylase, beta/alpha-barrel DOMAIN	-	OG5_129571	deacetylase	Polysaccharide deacetylase	67	30	--
Locus170v1rpkm584.48	peptidyl-prolyl cis-trans isomerase-like	813	20	1.00886E-93	88.15%	8	C:cytoplasm; C:integral component of membrane; F:peptidyl-prolyl cis-trans isomerase activity; F:substrate-specific transmembrane transporter activity; P:protein peptidyl-prolyl isomerization; P:response to hypoxia; P:protein folding; P:transmembrane transport	EC:5.2.1.8	Cyclophilin-type peptidyl-prolyl cis-trans isomerase domain DOMAIN; Cyclophilin-like domain DOMAIN; Cyclophilin-type peptidyl-prolyl cis-trans isomerase FAMILY; Cyclophilin-type peptidyl-prolyl cis-trans isomerase, conserved site CONSERVED_SITE	-	OG5_126792	cyclophilin, isomerase	Cyclophilin type peptidyl-prolyl cis-trans isomerase/CLD	188	70	--
Locus171v1rpkm580.00	acetyl xylan esterase	1269	20	0.0	71.2%	2	F:hydrolase activity, acting on glycosyl bonds; P:carbohydrate catabolic process	-	CBM10/dockerin domain DOMAIN; Domain of unknown function DUF303, acetylesterase putative DOMAIN; Fungal dockerin domain DOMAIN; SGNH hydrolase-type esterase domain DOMAIN; SignalP-NN(euk) (SIGNALP)	-	OG5_147235		Domain of unknown function (DUF303)	11	7	--
Locus172v1rpkm579.08	---NA---	816	0			0	-		--	-	--	--	--	--	--	--
Locus173v1rpkm576.39	endo- -beta-xylanase	879	20	1.95367E-129	77.75%	5	C:extracellular region; F:cellulose binding; F:endo-1,4-beta-xylanase activity; F:acetylxylan esterase activity; P:xylan catabolic process	EC:3.2.1.8; EC:3.1.1.72	Glycoside hydrolase, family 11 FAMILY; Glycoside hydrolase, family 11/12 FAMILY; Glycoside hydrolase, family 11, active site ACTIVE_SITE; Concanavalin A-like lectin/glucanase domain DOMAIN; SignalP-NN(euk) (SIGNALP)	-	OG5_152744	endo-1,4-beta-xylanase	Glycosyl hydrolases family 11	9	5	--
Locus174v1rpkm573.47	triosephosphate isomerase	1083	20	2.59543E-166	80.75%	3	F:triose-phosphate isomerase activity; P:gluconeogenesis; P:glycolytic process	EC:5.3.1.1	Triosephosphate isomerase FAMILY; Aldolase-type TIM barrel DOMAIN; Triosephosphate isomerase, active site ACTIVE_SITE; Triosephosphate isomerase, bacterial/eukaryotic FAMILY	-	OG5_127002	isomerase, triosephosphate, triosephosphate isomerase	Triosephosphate isomerase	153	97	--
Locus174v2rpkm0.55_PRE	triosephosphate isomerase	632	20	2.06859E-105	68.5%	3	F:triose-phosphate isomerase activity; P:gluconeogenesis; P:glycolytic process	EC:5.3.1.1	Aldolase-type TIM barrel DOMAIN; Triosephosphate isomerase FAMILY; Triosephosphate isomerase, active site ACTIVE_SITE	-	OG5_127002	isomerase, triosephosphate, triosephosphate isomerase	Triosephosphate isomerase	153	97	--
Locus175v1rpkm563.34	argininosuccinate synthetase	1503	20	0.0	80.5%	6	C:cytoplasm; F:argininosuccinate synthase activity; F:ATP binding; P:urea cycle; P:argininosuccinate metabolic process; P:arginine biosynthetic process	EC:6.3.4.5	Argininosuccinate synthase FAMILY; Argininosuccinate synthetase, catalytic/multimerisation domain body DOMAIN; Rossmann-like alpha/beta/alpha sandwich fold DOMAIN; Argininosuccinate synthase, conserved site CONSERVED_SITE; Argininosuccinate synthase, type 1 subfamily FAMILY	-	OG5_127707	argininosuccinate, argininosuccinate synthase, argininosuccinate, argininosuccinate synthase, synthase	Arginosuccinate synthase	109	89	--
Locus176v1rpkm559.55	protein	615	20	2.82575E-47	100.0%	22	C:nuclear chromosome; C:nucleosome; C:nucleoplasm; C:membrane; C:extracellular exosome; F:DNA binding; F:histone demethylase activity (H4-K20 specific); F:histone binding; F:poly(A) RNA binding; F:protein heterodimerization activity; P:mitotic prophase; P:chromatin silencing at rDNA; P:telomere maintenance; P:DNA replication-dependent nucleosome assembly; P:DNA-templated transcription, initiation…	-	Histone H4 FAMILY; Histone-fold DOMAIN; Histone core DOMAIN; Histone H4, conserved site CONSERVED_SITE	-	OG5_126573	H4, histone, histone H4	Core histone H2A/H2B/H3/H4	599	71	--
Locus176v2rpkm2.41_PRE	histone h4	714	20	3.24939E-41	100.0%	22	C:nuclear chromosome; C:nucleosome; C:nucleoplasm; C:membrane; C:extracellular exosome; F:DNA binding; F:histone demethylase activity (H4-K20 specific); F:histone binding; F:poly(A) RNA binding; F:protein heterodimerization activity; P:mitotic prophase; P:chromatin silencing at rDNA; P:telomere maintenance; P:DNA replication-dependent nucleosome assembly; P:small GTPase mediated signal transducti…	-	NA noIPR; tmhmm (TMHMM)	-	OG5_126573	H4, histone, histone H4	Core histone H2A/H2B/H3/H4	599	71	--
Locus177v1rpkm554.07	polyubiquitin	657	20	4.67457E-148	100.0%	11	C:cytoplasm; C:plasma membrane; F:protein tag; P:cell morphogenesis; P:pathogenesis; P:protein ubiquitination; P:cellular response to heat; P:phenotypic switching; P:mycelium development; P:filamentous growth of a population of unicellular organisms; P:meiotic cell cycle	-	Ubiquitin FAMILY; Ubiquitin-like DOMAIN; Ubiquitin conserved site CONSERVED_SITE; Ubiquitin-related domain DOMAIN	-	OG5_126703		Ubiquitin family	215	70	--
Locus178v1rpkm551.33	---NA---	794	0			0	-		C-type lectin-like DOMAIN; SignalP-NN(euk) (SIGNALP)	-	--	--	--	--	--	--
Locus179v1rpkm550.09	ubiquitin 40s ribosomal protein s27a fusion	816	20	1.60397E-61	94.45%	7	C:extracellular region; C:ribosome; F:structural constituent of ribosome; F:protein tag; P:translation; P:protein ubiquitination; P:ribosome biogenesis	-	Ubiquitin FAMILY; Ubiquitin-like DOMAIN; Ribosomal protein S27a DOMAIN; Ubiquitin conserved site CONSERVED_SITE; Ubiquitin-related domain DOMAIN; Zinc-binding ribosomal protein DOMAIN	-	OG5_127221		Ribosomal protein S27a	135	76	--
Locus179v2rpkm0.30_PRE	ubiquitin-40s ribosomal protein s27a	275	12	9.66685E-9	80.0%	5	C:nucleus; C:ribosome; F:structural constituent of ribosome; F:metal ion binding; P:translation	-	Ribosomal protein S27a DOMAIN; Zinc-binding ribosomal protein DOMAIN	-	OG5_127221		Ribosomal protein S27a	135	76	--
Locus180v1rpkm549.20	40s ribosomal protein s27	931	20	2.49265E-40	86.3%	5	C:cytosol; C:ribosome; F:structural constituent of ribosome; F:metal ion binding; P:translation	-	Ribosomal protein S27e FAMILY; Ribosomal protein S27e, zinc-binding domain DOMAIN; Zinc-binding ribosomal protein DOMAIN	-	OG5_127008	40S, S27, ribosomal protein, ribosomal protein S27	Ribosomal protein S27	153	84	--
Locus181v1rpkm541.79	endo- -beta-xylanase	529	20	2.81908E-43	55.95%	2	F:endo-1,4-beta-xylanase activity; P:xylan catabolic process	EC:3.2.1.8	Fungal dockerin domain DOMAIN; Glycoside hydrolase, family 11 FAMILY; CBM10/dockerin domain DOMAIN; Glycoside hydrolase, family 11/12 FAMILY; Concanavalin A-like lectin/glucanase domain DOMAIN	-	--	--	--	--	--	--
Locus182v1rpkm541.33	cellulase	506	20	4.74009E-78	74.8%	2	F:cellulase activity; P:cellulose catabolic process	EC:3.2.1.4	1, 4-beta cellobiohydrolase FAMILY; CBM10/dockerin domain DOMAIN; Fungal dockerin domain DOMAIN	-	OG5_137267		Glycosyl hydrolases family 6	19	9	--
Locus183v1rpkm527.61	isocitrate dehydrogenase	1473	20	0.0	87.85%	6	F:magnesium ion binding; F:isocitrate dehydrogenase (NAD+) activity; F:isocitrate dehydrogenase (NADP+) activity; F:NAD binding; P:tricarboxylic acid cycle; P:isocitrate metabolic process	EC:1.1.1.41; EC:1.1.1.42	Isocitrate dehydrogenase NADP-dependent FAMILY; Isopropylmalate dehydrogenase-like domain DOMAIN; Isocitrate/isopropylmalate dehydrogenase, conserved site CONSERVED_SITE	-	OG5_127057	dehydrogenase, isocitrate dehydrogenase	Isocitrate/isopropylmalate dehydrogenase	148	69	--
Locus184v1rpkm514.59	formate acetyltransferase	2119	20	0.0	83.7%	4	C:cytoplasm; F:formate C-acetyltransferase activity; F:lyase activity; P:carbohydrate metabolic process	EC:2.3.1.54	Pyruvate formate lyase domain DOMAIN; Formate acetyltransferase FAMILY; Glycine radical domain DOMAIN; Formate C-acetyltransferase glycine radical, conserved site CONSERVED_SITE	-	OG5_135334	formate acetyltransferase, formate, formate acetyltransferase	Pyruvate formate lyase	24	14	--
Locus185v1rpkm497.10	swollenin	2158	20	2.68189E-139	66.55%	3	F:chitin binding; F:cellulase activity; F:cellulose binding	EC:3.2.1.4	CBM10/dockerin domain DOMAIN; Fungal dockerin domain DOMAIN; Barwin-like endoglucanase DOMAIN; Expansin, cellulose-binding-like domain DOMAIN; Expansin/pollen allergen, DPBB domain DOMAIN; RlpA-like double-psi beta-barrel domain DOMAIN; SignalP-NN(euk) (SIGNALP)	-	OG5_187944		Pollen allergen	3	2	--
Locus185v2rpkm2.17_PRE	endo- beta-mannanase	733	20	1.03423E-20	62.65%	2	F:hydrolase activity, hydrolyzing O-glycosyl compounds; P:polysaccharide metabolic process	-	CBM10/dockerin domain DOMAIN; Fungal dockerin domain DOMAIN; SignalP-NN(euk) (SIGNALP)	-	--	--	--	--	--	--
Locus186v1rpkm493.99	actin filament-coating protein tropomyosin	810	20	6.4449E-25	65.5%	2	C:actin cytoskeleton; C:cytoskeletal part	-	NA noIPR; Tropomyosin FAMILY	-	OG5_127228	tropomyosin	Tropomyosin	134	50	--
Locus187v1rpkm490.56	glycosyl hydrolase	281	20	4.58939E-49	70.6%	2	F:beta-glucosidase activity; P:carbohydrate metabolic process	EC:3.2.1.21	Glycoside hydrolase, catalytic domain DOMAIN; Glycoside hydrolase, family 1 FAMILY; Glycoside hydrolase superfamily DOMAIN	-	OG5_126690		Glycosyl hydrolase family 1	221	54	--
Locus188v1rpkm470.17	s25 ribosomal protein	382	20	2.73615E-31	84.5%	1	C:ribosome	-	NA noIPR; Winged helix-turn-helix DNA-binding domain DOMAIN; Ribosomal protein S25 FAMILY	-	OG5_126998	S25, ribosomal, ribosomal protein, ribosomal protein S25	S25 ribosomal protein	153	78	--
Locus189v1rpkm469.39	spore coat protein h	1007	20	3.65246E-50	46.25%	0	-		Spore coat protein CotH DOMAIN	-	--	--	--	--	--	--
Locus190v1rpkm467.77	40s ribosomal protein s26	595	20	1.71802E-15	77.45%	4	C:cytosol; C:ribosome; F:structural constituent of ribosome; P:translation	-	NA noIPR; SignalP-NN(euk) (SIGNALP)	-	OG5_127138	40S, S26, ribosomal, ribosomal protein, ribosomal protein S26	Ribosomal protein S26e	141	76	--
Locus191v1rpkm461.91	nascent polypeptide-associated complex subunit alpha-like protein 3	631	20	8.8686E-33	78.55%	7	C:nucleus; C:Golgi apparatus; C:plasmodesma; C:cytosolic ribosome; P:protein import into nucleus; P:response to salt stress; P:protein maturation	-	NA noIPR; Ubiquitin-associated domain/translation elongation factor EF-Ts, N-terminal DOMAIN; Nascent polypeptide-associated complex subunit alpha FAMILY; Nascent polypeptide-associated complex NAC domain DOMAIN	-	OG5_127180	nascent, nascent polypeptide associated complex, polypeptide associated complex	NAC domain	138	72	--
Locus191v2rpkm0.92_PRE	nascent polypeptide-associated complex subunit alpha	760	20	7.19595E-16	93.85%	1	P:protein transport	-	NA noIPR; SignalP-NN(euk) (SIGNALP); tmhmm (TMHMM)	-	OG5_127180	nascent, nascent polypeptide associated complex, polypeptide associated complex	NAC domain	138	72	--
Locus192v1rpkm460.50	elongation factor 2	2650	20	0.0	81.45%	7	C:cytoplasm; F:translation elongation factor activity; F:GTPase activity; F:GTP binding; F:hydrolase activity, acting on ester bonds; P:translational elongation; P:D-amino acid catabolic process	-	Elongation factor, GTP-binding domain DOMAIN; Translation elongation factor EFG, V domain DOMAIN; Translation elongation factor EFG/EF2, domain IV DOMAIN; Ribosomal protein S5 domain 2-type fold, subgroup DOMAIN; Small GTP-binding protein domain DOMAIN; Translation elongation factor EFTu/EF1A, domain 2 DOMAIN; Elongation factor G, III-V domain DOMAIN; P-loop containing nucleoside triphosphate hyd…	-	OG5_126923	elongation, elongation factor, elongation factor 2	Elongation factor Tu domain 2, Elongation factor Tu GTP binding domain	162	89	--
Locus192v2rpkm228.81	p-loop containing nucleoside triphosphate hydrolase protein	3013	20	0.0	81.4%	7	C:cytoplasm; F:translation elongation factor activity; F:GTPase activity; F:GTP binding; F:hydrolase activity, acting on ester bonds; P:translational elongation; P:D-amino acid catabolic process	-	Elongation factor, GTP-binding domain DOMAIN; Translation elongation factor EFG/EF2, domain IV DOMAIN; Translation elongation factor EFG, V domain DOMAIN; Elongation factor G, III-V domain DOMAIN; Translation elongation factor EFTu/EF1A, domain 2 DOMAIN; Small GTP-binding protein domain DOMAIN; P-loop containing nucleoside triphosphate hydrolase DOMAIN; Ribosomal protein S5 domain 2-type fold, su…	-	OG5_126923	elongation, elongation factor, elongation factor 2	Elongation factor Tu domain 2, Elongation factor Tu GTP binding domain	162	89	--
Locus193v1rpkm459.56	glycoside family 1	988	20	5.22463E-158	69.05%	2	F:beta-glucosidase activity; P:carbohydrate metabolic process	EC:3.2.1.21	Glycoside hydrolase, catalytic domain DOMAIN; Glycoside hydrolase, family 1 FAMILY; Glycoside hydrolase, family 1, active site ACTIVE_SITE; Glycoside hydrolase superfamily DOMAIN; SignalP-NN(euk) (SIGNALP)	-	OG5_126690		Glycosyl hydrolase family 1	221	54	--
Locus193v2rpkm93.88	myrosinase 1	572	20	1.21476E-40	74.05%	2	F:hydrolase activity, hydrolyzing O-glycosyl compounds; P:carbohydrate metabolic process	-	Glycoside hydrolase, family 1 FAMILY; Glycoside hydrolase, catalytic domain DOMAIN; Glycoside hydrolase, family 1, active site ACTIVE_SITE; Glycoside hydrolase superfamily DOMAIN; SignalP-NN(euk) (SIGNALP)	-	OG5_164273	glucohydrolase, hydrolase, hydrolyzing O-glycosyl compounds / thioglucosidase	Glycosyl hydrolase family 1	6	1	--
Locus194v1rpkm453.73	mitochondrial import inner membrane translocase subunit tim16-like	1059	20	2.95871E-12	57.2%	0	-		Spore coat protein CotH DOMAIN	-	--	--	--	--	--	--
Locus195v1rpkm447.91	aldehyde dehydrogenase family protein	3583	20	0.0	76.05%	6	F:alcohol dehydrogenase (NAD) activity; F:acetaldehyde dehydrogenase (acetylating) activity; F:metal ion binding; P:alcohol metabolic process; P:carbon utilization; P:oxidation-reduction process	EC:1.2.1.10; EC:1.1.1.1	NA noIPR; Bifunctional aldehyde-alcohol dehydrogenase FAMILY; Aldehyde dehydrogenase, C-terminal DOMAIN; Alcohol dehydrogenase, iron-type DOMAIN; Aldehyde dehydrogenase N-terminal domain DOMAIN; Aldehyde dehydrogenase domain DOMAIN; Alcohol dehydrogenase, iron-type, conserved site CONSERVED_SITE; Aldehyde/histidinol dehydrogenase DOMAIN	-	OG5_127140	alcohol, alcohol dehydrogenase, dehydrogenase	Iron-containing alcohol dehydrogenase	141	72	--
Locus196v1rpkm445.85	---NA---	241	0			0	-		NA noIPR; tmhmm (TMHMM)	-	--	--	--	--	--	--
Locus197v1rpkm441.87	spermidine synthase	1069	20	8.56259E-130	80.05%	5	C:cytosol; F:spermidine synthase activity; F:methyltransferase activity; P:spermidine biosynthetic process; P:methylation	EC:2.5.1.16	Spermidine/spermine synthases FAMILY; Spermidine/spermine synthase, eukaryotes FAMILY; S-adenosyl-L-methionine-dependent methyltransferase DOMAIN; Polyamine biosynthesis domain, conserved site CONSERVED_SITE; Polyamine biosynthesis domain DOMAIN	-	OG5_127074	spermidine, spermidine synthase, synthase	Spermine/spermidine synthase	147	89	--
Locus198v1rpkm432.53	chitin deacetylase	536	20	1.10729E-18	65.6%	4	F:chitin binding; F:hydrolase activity, acting on carbon-nitrogen (but not peptide) bonds; P:carbohydrate metabolic process; F:catalytic activity		Glycoside hydrolase, family 11 FAMILY; Polysaccharide deacetylase DOMAIN; Glycoside hydrolase, family 11/12 FAMILY; Concanavalin A-like lectin/glucanase domain DOMAIN; Glycoside hydrolase/deacetylase, beta/alpha-barrel DOMAIN	-	OG5_129571	deacetylase	Polysaccharide deacetylase	67	30	--
Locus198v2rpkm389.19	endo- -beta-xylanase	681	20	1.73296E-85	76.0%	4	C:extracellular region; F:cellulose binding; F:endo-1,4-beta-xylanase activity; P:xylan catabolic process	EC:3.2.1.8	CBM10/dockerin domain DOMAIN; Glycoside hydrolase, family 11 FAMILY; Glycoside hydrolase, family 11/12 FAMILY; Fungal dockerin domain DOMAIN; Concanavalin A-like lectin/glucanase domain DOMAIN	-	--	--	--	--	--	--
Locus198v3rpkm350.11	endo- -beta-xylanase	409	20	3.65326E-90	79.55%	5	C:extracellular region; F:cellulose binding; F:endo-1,4-beta-xylanase activity; F:acetylxylan esterase activity; P:xylan catabolic process	EC:3.2.1.8; EC:3.1.1.72	Glycoside hydrolase, family 11 FAMILY; Glycoside hydrolase, family 11/12 FAMILY; Glycoside hydrolase, family 11, active site ACTIVE_SITE; Concanavalin A-like lectin/glucanase domain DOMAIN	-	OG5_152744	endo-1,4-beta-xylanase	Glycosyl hydrolases family 11	9	5	--
Locus198v4rpkm338.39	endo- -beta-xylanase	2081	20	1.28386E-148	76.7%	5	C:extracellular region; F:cellulose binding; F:endo-1,4-beta-xylanase activity; F:acetylxylan esterase activity; P:xylan catabolic process	EC:3.2.1.8; EC:3.1.1.72	Glycoside hydrolase, family 11 FAMILY; Glycoside hydrolase, family 11/12 FAMILY; Fungal dockerin domain DOMAIN; Polysaccharide deacetylase DOMAIN; CBM10/dockerin domain DOMAIN; Glycoside hydrolase, family 11, active site ACTIVE_SITE; Glycoside hydrolase/deacetylase, beta/alpha-barrel DOMAIN; Concanavalin A-like lectin/glucanase domain DOMAIN	-	OG5_152744	endo-1,4-beta-xylanase	Glycosyl hydrolases family 11	9	5	--
Locus198v5rpkm61.26	endo- -beta-xylanase	1824	20	6.39736E-172	75.4%	5	C:extracellular region; F:cellulose binding; F:endo-1,4-beta-xylanase activity; F:acetylxylan esterase activity; P:xylan catabolic process	EC:3.2.1.8; EC:3.1.1.72	Glycoside hydrolase, family 11 FAMILY; Glycoside hydrolase, family 11/12 FAMILY; CBM10/dockerin domain DOMAIN; Fungal dockerin domain DOMAIN; Glycoside hydrolase, family 11, active site ACTIVE_SITE; Concanavalin A-like lectin/glucanase domain DOMAIN	-	OG5_152744	endo-1,4-beta-xylanase	Glycosyl hydrolases family 11	9	5	--
Locus198v6rpkm44.83	endo- -beta-xylanase	793	20	4.1164E-123	77.9%	5	C:extracellular region; F:cellulose binding; F:endo-1,4-beta-xylanase activity; F:acetylxylan esterase activity; P:xylan catabolic process	EC:3.2.1.8; EC:3.1.1.72	Glycoside hydrolase, family 11 FAMILY; Glycoside hydrolase, family 11/12 FAMILY; Glycoside hydrolase, family 11, active site ACTIVE_SITE; Concanavalin A-like lectin/glucanase domain DOMAIN; SignalP-NN(euk) (SIGNALP)	-	OG5_152744	endo-1,4-beta-xylanase	Glycosyl hydrolases family 11	9	5	--
Locus198v7rpkm43.10_PRE	endo- -beta-xylanase	1870	20	8.53078E-85	80.05%	5	C:extracellular region; F:cellulose binding; F:endo-1,4-beta-xylanase activity; F:acetylxylan esterase activity; P:xylan catabolic process	EC:3.2.1.8; EC:3.1.1.72	Glycoside hydrolase, family 11 FAMILY; Fungal dockerin domain DOMAIN; Glycoside hydrolase, family 11/12 FAMILY; CBM10/dockerin domain DOMAIN; Glycoside hydrolase, family 11, active site ACTIVE_SITE; Concanavalin A-like lectin/glucanase domain DOMAIN	-	OG5_152744	endo-1,4-beta-xylanase	Glycosyl hydrolases family 11	9	5	--
Locus198v8rpkm24.77_PRE	endo- -beta-xylanase	1277	20	2.44195E-128	78.2%	5	C:extracellular region; F:cellulose binding; F:endo-1,4-beta-xylanase activity; F:acetylxylan esterase activity; P:xylan catabolic process	EC:3.2.1.8; EC:3.1.1.72	Glycoside hydrolase, family 11 FAMILY; Glycoside hydrolase, family 11/12 FAMILY; Fungal dockerin domain DOMAIN; Glycoside hydrolase, family 11, active site ACTIVE_SITE; Concanavalin A-like lectin/glucanase domain DOMAIN	-	OG5_152744	endo-1,4-beta-xylanase	Glycosyl hydrolases family 11	9	5	--
Locus198v9rpkm2.57_PRE	endo- -beta-xylanase	1985	20	5.57921E-127	75.5%	5	C:extracellular region; F:cellulose binding; F:endo-1,4-beta-xylanase activity; F:acetylxylan esterase activity; P:xylan catabolic process	EC:3.2.1.8; EC:3.1.1.72	Glycoside hydrolase, family 11 FAMILY; Glycoside hydrolase, family 11/12 FAMILY; CBM10/dockerin domain DOMAIN; Fungal dockerin domain DOMAIN; Concanavalin A-like lectin/glucanase domain DOMAIN; SignalP-NN(euk) (SIGNALP)	-	OG5_152744	endo-1,4-beta-xylanase	Glycosyl hydrolases family 11	9	5	--
Locus199v1rpkm430.75	60s ribosomal protein l16	774	20	2.25571E-86	80.45%	3	C:large ribosomal subunit; F:structural constituent of ribosome; P:translation	-	Ribosomal protein L13 domain DOMAIN; Ribosomal protein L13 FAMILY; Ribosomal protein L13, eukaryotic/archaeal FAMILY	-	OG5_126957	60S, 60S ribosomal protein, ribosomal, ribosomal protein	Ribosomal protein L13	157	87	--
Locus199v2rpkm4.26_PRE	60s ribosomal protein l16	1181	20	2.5682E-81	80.5%	3	C:large ribosomal subunit; F:structural constituent of ribosome; P:translation	-	Ribosomal protein L13 domain DOMAIN; Ribosomal protein L13 FAMILY; Ribosomal protein L13, eukaryotic/archaeal FAMILY	-	OG5_126957	60S, 60S ribosomal protein, ribosomal, ribosomal protein	Ribosomal protein L13	157	87	--
Locus200v1rpkm427.64	aspartate-semialdehyde dehydrogenase	1272	20	1.9258E-135	73.9%	6	C:cytoplasm; F:nucleotide binding; F:oxidoreductase activity, acting on the aldehyde or oxo group of donors, NAD or NADP as acceptor; F:coenzyme binding; P:aspartate family amino acid biosynthetic process; P:dicarboxylic acid metabolic process	-	--	-	OG5_128664	aspartate-semialdehyde dehydrogenase, aspartate-semialdehyde dehydrogenase, dehydrogenase	Semialdehyde dehydrogenase, dimerisation domain	85	71	--
Locus201v1rpkm423.16	---NA---	1503	0			0	-		NA noIPR	-	--	--	--	--	--	--
Locus202v1rpkm421.80	chu large protein beta-xylosidase endoglucanase	2248	20	1.0097E-172	65.95%	2	F:hydrolase activity, acting on glycosyl bonds; P:carbohydrate metabolic process	-	NA noIPR; Alpha/Beta hydrolase fold DOMAIN; Fungal dockerin domain DOMAIN; CBM10/dockerin domain DOMAIN; SignalP-NN(euk) (SIGNALP)	-	OG5_169369			5	4	--
Locus203v1rpkm420.23	elongation factor 1-gamma	1665	20	5.72023E-129	60.9%	6	P:translational elongation; F:translation elongation factor activity; P:translation; F:transferase activity; F:cyclic-nucleotide phosphodiesterase activity; F:glutathione transferase activity		Translation elongation factor EF1B, gamma chain, conserved DOMAIN; Thioredoxin-like fold DOMAIN; Glutathione S-transferase, N-terminal DOMAIN; Glutathione S-transferase, C-terminal DOMAIN; Glutathione S-transferase, C-terminal-like DOMAIN	-	OG5_127580	elongation, elongation factor	Elongation factor 1 gamma, conserved domain	114	63	--
Locus204v1rpkm416.69	pyruvate formate lyase	427	9	6.16356E-58	87.33%	4	C:cytoplasm; F:formate C-acetyltransferase activity; F:lyase activity; P:carbohydrate metabolic process	EC:2.3.1.54	NA noIPR; SignalP-NN(euk) (SIGNALP)	-	--	--	--	--	--	--
Locus205v1rpkm408.24	cofilin	603	20	1.19751E-51	76.35%	7	C:nucleus; C:cytoplasm; C:actin cytoskeleton; C:intracellular organelle part; F:actin binding; P:vesicle-mediated transport; P:actin filament depolymerization	-	Actin-depolymerising factor homology domain DOMAIN; ADF-H/Gelsolin-like domain DOMAIN; ADF/Cofilin/Destrin FAMILY	-	OG5_127118		Cofilin/tropomyosin-type actin-binding protein	143	67	--
Locus206v1rpkm405.86	gtp-binding nuclear protein gsp1 ran	913	20	9.7886E-134	92.15%	11	C:nucleus; C:cytosol; C:membrane; F:GTPase activity; F:GTP binding; P:ribosomal subunit export from nucleus; P:protein import into nucleus; P:small GTPase mediated signal transduction; P:metabolic process; P:negative regulation of G2/M transition of mitotic cell cycle; P:chromosome organization	-	Ran GTPase FAMILY; Small GTPase superfamily, Rab type FAMILY; Small GTPase superfamily, Rho type FAMILY; Small GTPase superfamily, Ras type FAMILY; Small GTP-binding protein domain DOMAIN; P-loop containing nucleoside triphosphate hydrolase DOMAIN; Small GTPase superfamily FAMILY	-	OG5_127514	GTP binding, GTP binding nuclear protein, nuclear, nuclear protein	Ras family	117	72	--
Locus206v2rpkm0.12_PRE	gtp-binding nuclear protein gsp1 ran	382	20	8.22214E-53	98.2%	11	C:extracellular region; C:nucleus; C:cytosol; C:membrane; F:GTPase activity; F:GTP binding; P:ribosomal subunit export from nucleus; P:protein import into nucleus; P:small GTPase mediated signal transduction; P:metabolic process; P:negative regulation of G2/M transition of mitotic cell cycle	-	Ran GTPase FAMILY; Small GTPase superfamily, Rab type FAMILY; Small GTPase superfamily FAMILY; P-loop containing nucleoside triphosphate hydrolase DOMAIN	-	OG5_127514	GTP binding, GTP binding nuclear protein, nuclear, nuclear protein	Ras family	117	72	--
Locus207v1rpkm404.97	---NA---	297	0			0	-		--	-	--	--	--	--	--	--
Locus208v1rpkm403.03	---NA---	1574	0			0	-		NA noIPR; Tryptophan synthase, beta chain FAMILY; Tryptophan synthase beta subunit-like PLP-dependent enzyme DOMAIN; Tryptophan synthase beta chain/beta chain-like FAMILY; Tryptophan synthase, beta chain, conserved site CONSERVED_SITE	-	OG5_128016	tryptophan, tryptophan synthase, tryptophan synthase subunit beta, synthase, synthase subunit beta, tryptophan, tryptophan synthase	Pyridoxal-phosphate dependent enzyme	101	70	--
Locus209v1rpkm396.81	formate acetyltransferase	2587	20	0.0	77.35%	2	F:transferase activity, transferring acyl groups; P:metabolic process	-	Glycine radical domain DOMAIN; Formate acetyltransferase FAMILY; Pyruvate formate lyase domain DOMAIN; Formate C-acetyltransferase glycine radical, conserved site CONSERVED_SITE	-	OG5_135334	formate acetyltransferase, formate, formate acetyltransferase	Pyruvate formate lyase	24	14	--
Locus210v1rpkm394.24	---NA---	1390	0			0	-		--	-	OG5_141754	hypothetical protein	Filamin/ABP280 repeat	14	6	--
Locus211v1rpkm392.17	---NA---	368	0			0	-		NA noIPR	-	--	--	--	--	--	--
Locus212v1rpkm391.49	---NA---	655	0			0	-		NA noIPR; XYPPX repeat REPEAT	-	OG5_127123	copine	C2 domain, Copine	143	36	--
Locus213v1rpkm390.98	glycoside hydrolase family 6 protein	1783	20	0.0	76.5%	2	F:hydrolase activity, hydrolyzing O-glycosyl compounds; P:cellulose catabolic process	-	NA noIPR; 1, 4-beta cellobiohydrolase FAMILY; CBM10/dockerin domain DOMAIN; Fungal dockerin domain DOMAIN; Glycoside hydrolase, family 6, conserved site CONSERVED_SITE; SignalP-NN(euk) (SIGNALP)	-	OG5_137267		Glycosyl hydrolases family 6	19	9	--
Locus213v2rpkm289.64	glycoside hydrolase family 6 protein	1248	20	0.0	79.95%	2	F:hydrolase activity, hydrolyzing O-glycosyl compounds; P:cellulose catabolic process	-	NA noIPR; 1, 4-beta cellobiohydrolase FAMILY; Glycoside hydrolase, family 6, conserved site CONSERVED_SITE	-	OG5_137267		Glycosyl hydrolases family 6	19	9	--
Locus214v1rpkm387.99	poly(3-hydroxybutyrate) depolymerase	1574	20	1.64825E-166	59.05%	7	C:extracellular region; F:hydrolase activity, hydrolyzing O-glycosyl compounds; F:feruloyl esterase activity; P:cell wall macromolecule catabolic process; P:cellulose catabolic process; P:pectin catabolic process; P:xylan catabolic process	EC:3.1.1.73	Fungal dockerin domain DOMAIN; CBM10/dockerin domain DOMAIN; Alpha/beta hydrolase fold-5 DOMAIN; Alpha/Beta hydrolase fold DOMAIN; SignalP-NN(euk) (SIGNALP)	-	OG5_135121	hypothetical protein		25	12	--
Locus215v1rpkm385.35	carbohydrate-binding module family 18 protein	2225	20	5.06998E-22	53.9%	9	F:metal ion binding; P:oxidation-reduction process; F:chitin binding; F:oxidoreductase activity; P:metabolic process; F:carbohydrate binding; F:hydrolase activity, acting on carbon-nitrogen (but not peptide) bonds; P:carbohydrate metabolic process; F:catalytic activity		Chitin-binding, type 1 DOMAIN; Leucine-rich repeat REPEAT; Chitin-binding, type 1, conserved site CONSERVED_SITE; SignalP-NN(euk) (SIGNALP)	-	OG5_144703		Chitin recognition protein	12	9	--
Locus216v1rpkm382.85	---NA---	308	0			0	-		--	-	--	--	--	--	--	--
Locus217v1rpkm379.26	---NA---	489	0			0	-		--	-	--	--	--	--	--	--
Locus218v1rpkm377.97	glycoside hydrolase family 3 protein	4300	20	0.0	59.85%	2	F:hydrolase activity, hydrolyzing O-glycosyl compounds; P:polysaccharide catabolic process	-	Glycoside hydrolase, family 3, N-terminal DOMAIN; Fibronectin type III-like domain DOMAIN; Glycoside hydrolase family 3 C-terminal domain DOMAIN; 1, 4-beta cellobiohydrolase FAMILY; Fungal dockerin domain DOMAIN; CBM10/dockerin domain DOMAIN; Glycoside hydrolase family 3 FAMILY; Glycoside hydrolase superfamily DOMAIN; SignalP-NN(euk) (SIGNALP)	-	OG5_130280	beta-glucosidase	Glycosyl hydrolase family 3 C terminal domain	57	21	--
Locus218v2rpkm8.96_PRE	glycoside hydrolase family 3 protein	2166	20	0.0	60.8%	2	F:hydrolase activity, acting on glycosyl bonds; P:carbohydrate metabolic process	-	Glycoside hydrolase, family 3, N-terminal DOMAIN; Glycoside hydrolase family 3 C-terminal domain DOMAIN; Glycoside hydrolase family 3 FAMILY; Glycoside hydrolase superfamily DOMAIN; SignalP-NN(euk) (SIGNALP)	-	OG5_130280	beta-glucosidase	Glycosyl hydrolase family 3 C terminal domain	57	21	--
Locus219v1rpkm377.25	hypothetical protein BATDEDRAFT_89622	2188	20	2.08656E-28	50.25%	2	F:catalytic activity; P:metabolic process	-	Chitin-binding, type 1 DOMAIN; Leucine-rich repeat REPEAT; Chitin-binding, type 1, conserved site CONSERVED_SITE; SignalP-NN(euk) (SIGNALP)	-	OG5_144703		Chitin recognition protein	12	9	--
Locus220v1rpkm374.35	coiled-coil domain-containing protein 15	1130	20	1.21863E-62	60.35%	0	-		NA noIPR; tmhmm (TMHMM)	-	OG5_127164	conserved hypothetical protein, hypothetical protein		139	8	--
Locus221v1rpkm364.15	homocitrate synthase	1409	20	0.0	88.75%	3	C:cytosol; F:homocitrate synthase activity; P:lysine biosynthetic process via aminoadipic acid	EC:2.3.3.14	Pyruvate carboxyltransferase DOMAIN; Homocitrate synthase, fungi/archaea FAMILY; Aldolase-type TIM barrel DOMAIN; Alpha-isopropylmalate/homocitrate synthase, conserved site CONSERVED_SITE	-	OG5_128072	synthase	HMGL-like	99	64	--
Locus222v1rpkm360.96	methionine adenosyltransferase	2362	20	8.28753E-63	55.4%	0	-		Fungal dockerin domain DOMAIN; Protein of unknown function DUF4353 FAMILY; CBM10/dockerin domain DOMAIN; SignalP-NN(euk) (SIGNALP)	-	--	--	--	--	--	--
Locus223v1rpkm359.34	uracil-dna glycosylase	492	20	1.06345E-14	46.4%	9	F:hydrolase activity; P:cellular response to DNA damage stimulus; C:cytoplasm; P:base-excision repair; P:DNA repair; F:uracil DNA N-glycosylase activity; P:metabolic process; F:hydrolase activity, hydrolyzing N-glycosyl compounds; F:hydrolase activity, acting on glycosyl bonds		Uracil-DNA glycosylase-like DOMAIN	-	OG5_127417	glycosylase, uracil-DNA glycosylase	Uracil DNA glycosylase superfamily	122	81	--
Locus224v1rpkm355.99	proline-rich receptor-like protein kinase perk11-like	1320	20	3.23896E-13	46.0%	7	F:methyltransferase activity; F:transferase activity; P:methylation; F:hydrolase activity, hydrolyzing O-glycosyl compounds; F:carbohydrate binding; P:carbohydrate metabolic process; C:extracellular region		DM9 repeat REPEAT; Domain of unknown function DUF3421 DOMAIN	-	OG5_155122	cryptococcus neoformans, conserved hypothetical protein		8	7	--
Locus225v1rpkm351.25	rhs repeat-associated core domain protein	975	20	1.89195E-31	53.1%	2	P:self proteolysis; F:calcium ion binding		Domain of unknown function DUF4474 DOMAIN	-	--	--	--	--	--	--
Locus226v1rpkm349.40	---NA---	790	0			0	-		NA noIPR; SignalP-NN(euk) (SIGNALP); tmhmm (TMHMM)	-	OG5_126579			543	90	--
Locus227v1rpkm348.57	---NA---	513	0			0	-		NA noIPR; tmhmm (TMHMM)	-	OG5_126845	60S, 60S acidic ribosomal protein, P2, acidic, acidic ribosomal protein, acidic ribosomal protein P2, ribosomal, ribosomal protein, ribosomal protein P2	60s Acidic ribosomal protein	176	76	--
Locus228v1rpkm347.75	serine hydroxymethyltransferase	1571	20	0.0	81.25%	9	F:glycine hydroxymethyltransferase activity; F:methyltransferase activity; F:kinase activity; F:pyridoxal phosphate binding; P:glycine metabolic process; P:L-serine metabolic process; P:phosphorylation; P:methylation; P:tetrahydrofolate interconversion	EC:2.1.2.1	Serine hydroxymethyltransferase FAMILY; Pyridoxal phosphate-dependent transferase, major region, subdomain 1 DOMAIN; Pyridoxal phosphate-dependent transferase, major region, subdomain 2 DOMAIN; Serine hydroxymethyltransferase, pyridoxal phosphate binding site BINDING_SITE; Pyridoxal phosphate-dependent transferase DOMAIN	-	OG5_126679	hydroxymethyltransferase, serine, serine hydroxymethyltransferase	Serine hydroxymethyltransferase	227	113	--
Locus229v1rpkm347.35	---NA---	536	0			0	-		NA noIPR; tmhmm (TMHMM)	-	--	--	--	--	--	--
Locus230v1rpkm344.99	cellulase	561	20	7.64427E-35	73.3%	2	F:cellulose 1,4-beta-cellobiosidase activity; P:cellulose catabolic process	EC:3.2.1.91	CBM10/dockerin domain DOMAIN; Fungal dockerin domain DOMAIN; SignalP-NN(euk) (SIGNALP)	-	--	--	--	--	--	--
Locus231v1rpkm339.55	wd repeat protein	1772	20	3.91445E-38	44.2%	0	-		Spore coat protein CotH DOMAIN	-	--	--	--	--	--	--
Locus232v1rpkm337.80	translation initiation factor eif1	545	20	3.54744E-45	76.5%	4	C:ribonucleoprotein complex; C:cytoplasmic part; F:translation initiation factor activity; P:translational initiation	-	Eukaryotic translation initiation factor SUI1 FAMILY; Translation initiation factor SUI1 DOMAIN	-	OG5_127384	factor sui1, sui1, translation	Translation initiation factor SUI1	124	69	--
Locus232v2rpkm0.42_PRE	translation initiation factor sui1	546	20	2.76271E-33	81.85%	9	C:nucleus; C:cytosol; C:eukaryotic 43S preinitiation complex; C:multi-eIF complex; F:translation initiation factor activity; F:translation initiation factor binding; F:ribosomal small subunit binding; P:formation of translation preinitiation complex; P:maintenance of translational fidelity	-	Translation initiation factor SUI1 DOMAIN	-	OG5_127384	factor sui1, sui1, translation	Translation initiation factor SUI1	124	69	--
Locus232v3rpkm0.00_PRE	translation initiation factor sui1	480	20	1.88516E-33	81.85%	9	C:nucleus; C:cytosol; C:eukaryotic 43S preinitiation complex; C:multi-eIF complex; F:translation initiation factor activity; F:translation initiation factor binding; F:ribosomal small subunit binding; P:formation of translation preinitiation complex; P:maintenance of translational fidelity	-		Y	--	--	--	--	--	--
Locus233v1rpkm337.15	---NA---	1043	0			0	-		NA noIPR; SignalP-NN(euk) (SIGNALP)	-	--	--	--	--	--	--
Locus234v1rpkm336.18	cellulose -beta-cellobiosidase	2583	20	0.0	69.55%	2	F:cellulase activity; P:cellulose catabolic process	EC:3.2.1.4	Glycoside hydrolase, 48F FAMILY; Endoglucanase F, domain 3 DOMAIN; CBM10/dockerin domain DOMAIN; Fungal dockerin domain DOMAIN; Six-hairpin glycosidase DOMAIN; Six-hairpin glycosidase-like DOMAIN; SignalP-NN(euk) (SIGNALP)	-	--	--	--	--	--	--
Locus235v1rpkm334.43	---NA---	199	0			0	-		--	-	--	--	--	--	--	--
Locus236v1rpkm332.51	dnase i-like protein	4354	20	0.0	60.0%	6	P:phosphatidylinositol dephosphorylation; F:phosphoric ester hydrolase activity; F:inositol-polyphosphate 5-phosphatase activity; C:cytosol; C:cell division site; C:cell tip		Inositol polyphosphate-related phosphatase DOMAIN; Endonuclease/exonuclease/phosphatase DOMAIN; SAC domain DOMAIN	-	OG5_128608		Endonuclease/Exonuclease/phosphatase family, SacI homology domain	86	54	--
Locus237v1rpkm328.86	---NA---	217	0			0	-		--	-	OG5_129577	candida albicans wo1 conserved hypothetical protein		67	4	--
Locus238v1rpkm326.98	---NA---	775	0			0	-		--	-	--	--	--	--	--	--
Locus239v1rpkm320.82	endo- -beta-xylanase	433	20	1.22857E-33	74.8%	6	C:extracellular region; F:cellulose binding; F:endo-1,4-beta-xylanase activity; F:acetylxylan esterase activity; P:cellulose catabolic process; P:xylan catabolic process	EC:3.2.1.8; EC:3.1.1.72	Glycoside hydrolase, family 11/12 FAMILY; Concanavalin A-like lectin/glucanase domain DOMAIN; SignalP-NN(euk) (SIGNALP)	-	--	--	--	--	--	--
Locus240v1rpkm319.74	---NA---	418	0			0	-		--	-	--	--	--	--	--	--
Locus241v1rpkm314.49	eukaryotic translation initiation factor 5a	755	20	5.10887E-82	88.3%	8	F:translation initiation factor activity; F:translation elongation factor activity; F:ribosome binding; P:translational initiation; P:translational frameshifting; P:peptidyl-lysine modification to peptidyl-hypusine; P:positive regulation of translational elongation; P:positive regulation of translational termination	-	Ribosomal protein L2 domain 2 DOMAIN; Translation elongation factor IF5A FAMILY; Nucleic acid-binding, OB-fold DOMAIN; Translation elongation factor, IF5A C-terminal DOMAIN; Translation elongation factor, IF5A, hypusine site PTM; Translation protein SH3-like domain DOMAIN	-	OG5_126922	initiation, initiation factor, translation, translation initiation, translation initiation factor	Eukaryotic initiation factor 5A hypusine, DNA-binding OB fold	162	85	--
Locus241v2rpkm12.87_PRE	eukaryotic translation initiation factor 5a	443	20	4.8305E-67	89.45%	8	F:translation initiation factor activity; F:translation elongation factor activity; F:ribosome binding; P:translational initiation; P:translational frameshifting; P:peptidyl-lysine modification to peptidyl-hypusine; P:positive regulation of translational elongation; P:positive regulation of translational termination	-	Translation elongation factor, IF5A C-terminal DOMAIN; Translation elongation factor IF5A FAMILY; Nucleic acid-binding, OB-fold DOMAIN; Ribosomal protein L2 domain 2 DOMAIN; Translation elongation factor, IF5A, hypusine site PTM; Translation protein SH3-like domain DOMAIN	-	OG5_126922	initiation, initiation factor, translation, translation initiation, translation initiation factor	Eukaryotic initiation factor 5A hypusine, DNA-binding OB fold	162	85	--
Locus242v1rpkm309.24	succinyl- synthetase alpha subunit	476	20	1.64383E-24	83.5%	8	C:mitochondrial nucleoid; F:ATP citrate synthase activity; F:succinate-CoA ligase (ADP-forming) activity; F:succinate-CoA ligase (GDP-forming) activity; F:2-oxoglutarate synthase activity; F:cofactor binding; P:succinyl-CoA metabolic process; P:oxidation-reduction process	EC:6.2.1.5; EC:1.2.7.3; EC:2.3.3.8; EC:6.2.1.4	Succinyl-CoA synthetase-like DOMAIN; ATP-citrate lyase/succinyl-CoA ligase, active site ACTIVE_SITE	-	OG5_159139	succinyl-CoA	CoA binding domain, CoA-ligase	7	5	--
Locus243v1rpkm307.86	---NA---	201	0			0	-		NA noIPR	-	--	--	--	--	--	--
Locus244v1rpkm305.17	carboxymethylenebutenolidase	892	20	5.38397E-19	53.15%	2	F:hydrolase activity; P:metabolic process		NA noIPR	-	OG5_152876			9	5	--
Locus245v1rpkm303.86	---NA---	2783	0			0	-		NA noIPR; tmhmm (TMHMM)	-	--	--	--	--	--	--
Locus246v1rpkm301.64	v-type proton atpase proteolipid subunit	819	20	8.64127E-37	83.75%	14	C:vacuole; C:endoplasmic reticulum; C:integral component of membrane; C:proton-transporting V-type ATPase, V0 domain; F:hydrogen ion transmembrane transporter activity; F:hydrolase activity; P:protein targeting to vacuole; P:cellular copper ion homeostasis; P:cellular iron ion homeostasis; P:endocytosis; P:vacuole organization; P:vacuolar acidification; P:metabolic process; P:ATP hydrolysis coupl…	-	V-ATPase proteolipid subunit FAMILY; V-ATPase proteolipid subunit C, eukaryotic FAMILY; V-ATPase proteolipid subunit C-like domain DOMAIN; tmhmm (TMHMM)	-	OG5_126803	vacuolar	ATP synthase subunit C	185	84	--
Locus246v2rpkm0.62_PRE	v-type proton atpase proteolipid subunit	597	20	3.78346E-21	63.9%	2	C:membrane part; P:transport	-	V-ATPase proteolipid subunit FAMILY; V-ATPase proteolipid subunit C, eukaryotic FAMILY; V-ATPase proteolipid subunit C-like domain DOMAIN; tmhmm (TMHMM)	-	OG5_126803	vacuolar	ATP synthase subunit C	185	84	--
Locus247v1rpkm301.42	---NA---	676	0			0	-		--	-	--	--	--	--	--	--
Locus248v1rpkm298.72	---NA---	1106	0			0	-		NA noIPR; SignalP-NN(euk) (SIGNALP); tmhmm (TMHMM)	-	OG5_141754	hypothetical protein	Filamin/ABP280 repeat	14	6	--
Locus249v1rpkm296.54	glycoside hydrolase family 5	1731	20	6.87498E-128	66.35%	3	F:hydrolase activity, acting on glycosyl bonds; F:carbohydrate binding; P:carbohydrate metabolic process	-	--	-	OG5_160307	hypothetical protein	Cellulase (glycosyl hydrolase family 5)	7	5	--
Locus250v1rpkm295.94	cellulase	1571	20	0.0	79.75%	2	F:cellulase activity; P:carbohydrate metabolic process	EC:3.2.1.4	CBM10/dockerin domain DOMAIN; Glycoside hydrolase, catalytic domain DOMAIN; Fungal dockerin domain DOMAIN; Glycoside hydrolase, family 5 DOMAIN; Glycoside hydrolase, family 5, conserved site CONSERVED_SITE; Glycoside hydrolase superfamily DOMAIN; SignalP-NN(euk) (SIGNALP)	-	OG5_152821		Cellulase (glycosyl hydrolase family 5)	9	7	--
Locus251v1rpkm295.48	---NA---	689	0			0	-		NA noIPR; Ribosomal protein L32e FAMILY; Ribosomal protein L32e, conserved site CONSERVED_SITE	-	OG5_126965	60S, 60S ribosomal protein L32, L32, ribosomal, ribosomal protein, ribosomal protein L32	Ribosomal protein L32	156	85	--
Locus252v1rpkm291.75	exoglucanase a	940	20	4.28668E-129	72.6%	2	F:cellulose 1,4-beta-cellobiosidase activity; P:cellulose catabolic process	EC:3.2.1.91	1, 4-beta cellobiohydrolase FAMILY; Fungal dockerin domain DOMAIN; CBM10/dockerin domain DOMAIN; Glycoside hydrolase, family 6, conserved site CONSERVED_SITE; SignalP-NN(euk) (SIGNALP)	-	OG5_137267		Glycosyl hydrolases family 6	19	9	--
Locus253v1rpkm287.82	---NA---	1481	0			0	-		NA noIPR	-	--	--	--	--	--	--
Locus254v1rpkm286.55	glutathione s-transferase	394	15	2.30733E-9	52.4%	0	-		Glutathione S-transferase, C-terminal DOMAIN; Glutathione S-transferase, C-terminal-like DOMAIN	-	OG5_170266		Glutathione S-transferase, N-terminal domain, Glutathione S-transferase, C-terminal domain	5	3	--
Locus255v1rpkm285.09	agc akt protein kinase	1856	20	0.0	74.45%	3	F:nucleotide binding; F:protein kinase activity; P:phosphorylation	-	AGC-kinase, C-terminal DOMAIN; Serine/threonine/dual specificity protein kinase, catalytic domain DOMAIN; Protein kinase domain DOMAIN; Protein kinase, C-terminal DOMAIN; C2 domain DOMAIN; Serine/threonine-protein kinase, active site ACTIVE_SITE; Protein kinase, ATP binding site BINDING_SITE; Protein kinase-like domain DOMAIN	-	OG5_126635	kinase	Protein kinase domain	273	63	--
Locus256v1rpkm284.25	chitin deacetylase	779	20	4.31189E-30	64.25%	2	F:hydrolase activity, acting on glycosyl bonds; P:carbohydrate metabolic process	-	Polysaccharide deacetylase DOMAIN; CBM10/dockerin domain DOMAIN; Fungal dockerin domain DOMAIN; Glycoside hydrolase/deacetylase, beta/alpha-barrel DOMAIN	-	OG5_129571	deacetylase	Polysaccharide deacetylase	67	30	--
Locus257v1rpkm282.33	---NA---	394	0			0	-		--	-	--	--	--	--	--	--
Locus258v1rpkm278.28	60s ribosomal protein l37a	543	20	4.50237E-34	92.0%	3	C:ribosome; F:structural constituent of ribosome; P:translation	-	Ribosomal protein L37ae FAMILY; Ribosomal protein L37ae/L37e DOMAIN; Zinc-binding ribosomal protein DOMAIN	-	OG5_127166	ribosomal, ribosomal protein	Ribosomal L37ae protein family	139	87	--
Locus258v2rpkm0.34_PRE	60s ribosomal protein l43	394	20	5.93509E-34	92.4%	3	C:ribosome; F:structural constituent of ribosome; P:translation	-	--	-	OG5_127166	ribosomal, ribosomal protein	Ribosomal L37ae protein family	139	87	--
Locus259v1rpkm276.83	macrophage migration inhibitory factor	558	20	9.21008E-21	58.35%	7	F:phenylpyruvate tautomerase activity; F:dopachrome isomerase activity; P:metabolic process; C:extracellular space; F:cytokine activity; C:extracellular region; F:isomerase activity		--	-	OG5_129767	macrophage migration inhibitory factor	Macrophage migration inhibitory factor (MIF)	64	37	--
Locus260v1rpkm275.75	---NA---	281	0			0	-		--	-	--	--	--	--	--	--
Locus261v1rpkm275.42	---NA---	1300	0			0	-		NA noIPR; SignalP-NN(euk) (SIGNALP)	-	--	--	--	--	--	--
Locus262v1rpkm275.17	glycoside hydrolase family 45 protein	1264	20	1.61299E-82	72.3%	2	F:hydrolase activity, hydrolyzing O-glycosyl compounds; P:metabolic process	-	CBM10/dockerin domain DOMAIN; Glycoside hydrolase, family 45 DOMAIN; Barwin-like endoglucanase DOMAIN; Fungal dockerin domain DOMAIN; RlpA-like double-psi beta-barrel domain DOMAIN	-	OG5_152893	hypothetical protein		9	3	--
Locus263v1rpkm275.07	ade17p	1899	20	0.0	79.25%	5	C:cytosol; C:plasma membrane; F:IMP cyclohydrolase activity; F:phosphoribosylaminoimidazolecarboxamide formyltransferase activity; P:'de novo' IMP biosynthetic process	EC:3.5.4.10; EC:2.1.2.3	Methylglyoxal synthase-like domain DOMAIN; AICARFT/IMPCHase bienzyme FAMILY; AICAR transformylase, insert domain DOMAIN; AICAR transformylase domain DOMAIN; Cytidine deaminase-like DOMAIN	-	OG5_127961	bifunctional, cyclohydrolase	AICARFT/IMPCHase bienzyme	102	87	--
Locus264v1rpkm271.45	phosphoglycerate kinase	371	20	2.44587E-50	86.85%	7	C:nucleus; C:mitochondrion; F:phosphoglycerate kinase activity; F:ATP binding; P:gluconeogenesis; P:glycolytic process; P:phosphorylation	EC:2.7.2.3	Phosphoglycerate kinase FAMILY; Phosphoglycerate kinase, N-terminal DOMAIN; Phosphoglycerate kinase, conserved site CONSERVED_SITE	-	OG5_126776	kinase, phosphoglycerate, phosphoglycerate kinase	Phosphoglycerate kinase	191	115	--
Locus264v2rpkm42.36	phosphoglycerate kinase	354	20	6.88766E-37	86.85%	7	C:nucleus; C:mitochondrion; F:phosphoglycerate kinase activity; F:ATP binding; P:gluconeogenesis; P:glycolytic process; P:phosphorylation	EC:2.7.2.3	--	-	OG5_126776	kinase, phosphoglycerate, phosphoglycerate kinase	Phosphoglycerate kinase	191	115	--
Locus264v3rpkm40.47	phosphoglycerate kinase	456	20	3.19508E-33	83.15%	7	C:nucleus; C:mitochondrion; F:phosphoglycerate kinase activity; F:ATP binding; P:gluconeogenesis; P:glycolytic process; P:phosphorylation	EC:2.7.2.3	Phosphoglycerate kinase FAMILY; Phosphoglycerate kinase, N-terminal DOMAIN; Phosphoglycerate kinase, conserved site CONSERVED_SITE	-	OG5_126776	kinase, phosphoglycerate, phosphoglycerate kinase	Phosphoglycerate kinase	191	115	--
Locus265v1rpkm267.16	d-3-phosphoglycerate dehydrogenase 1	2116	20	1.25538E-147	67.9%	3	F:oxidoreductase activity; F:small molecule binding; P:metabolic process	-	NAD(P)-binding domain DOMAIN; D-isomer specific 2-hydroxyacid dehydrogenase, catalytic domain DOMAIN; D-isomer specific 2-hydroxyacid dehydrogenase, NAD-binding domain DOMAIN; D-3-phosphoglycerate dehydrogenase, type2 FAMILY; D-isomer specific 2-hydroxyacid dehydrogenase, NAD-binding domain conserved site CONSERVED_SITE; D-isomer specific 2-hydroxyacid dehydrogenase, NAD-binding domain conserved …	-	OG5_127006	D-3-phosphoglycerate dehydrogenase, dehydrogenase	D-isomer specific 2-hydroxyacid dehydrogenase, catalytic domain, D-isomer specific 2-hydroxyacid dehydrogenase, NAD binding domain	153	97	--
Locus266v1rpkm267.06	40s ribosomal protein s15a	206	20	3.14234E-17	97.3%	11	C:membrane; C:cytosolic small ribosomal subunit; C:extracellular exosome; F:structural constituent of ribosome; F:poly(A) RNA binding; P:translation; P:brain development; P:positive regulation of cell proliferation; P:response to virus; P:embryo development; P:positive regulation of cell cycle	-	NA noIPR	-	OG5_126878	ribosomal, ribosomal protein	Ribosomal protein S8	169	89	--
Locus267v1rpkm266.97	protein disulfide-isomerase	1707	20	2.90032E-140	66.25%	6	P:cell redox homeostasis; F:protein disulfide isomerase activity; P:metabolic process; P:protein folding; C:endoplasmic reticulum; F:isomerase activity		NA noIPR; Thioredoxin-like fold DOMAIN; Disulphide isomerase DOMAIN; Protein disulphide isomerase FAMILY; Thioredoxin domain DOMAIN; Thioredoxin, conserved site CONSERVED_SITE; SignalP-NN(euk) (SIGNALP)	-	OG5_126843	disulfide, disulfide isomerase, isomerase	Thioredoxin	176	72	--
Locus268v1rpkm266.44	heat shock protein hss1	1679	20	0.0	93.4%	1	F:ATP binding	-	Heat shock protein 70 family FAMILY; Heat shock protein 70kD, peptide-binding domain DOMAIN; Heat shock protein 70, conserved site CONSERVED_SITE	-	OG5_126588	heat, heat shock	Hsp70 protein	469	71	--
Locus269v1rpkm265.75	cellulose -beta-cellobiosidase	659	20	5.08053E-110	72.25%	3	F:cellulase activity; F:polysaccharide binding; P:cellulose catabolic process	EC:3.2.1.4	Glycoside hydrolase, 48F FAMILY; Endo-1,4-beta-glucanase, bacterial, domain 2 DOMAIN; Six-hairpin glycosidase DOMAIN; Six-hairpin glycosidase-like DOMAIN; SignalP-NN(euk) (SIGNALP)	-	--	--	--	--	--	--
Locus270v1rpkm265.71	valyl-trna synthetase	1221	20	1.59233E-141	67.35%	4	C:cytoplasmic part; F:nucleotide binding; F:aminoacyl-tRNA ligase activity; P:tRNA aminoacylation for protein translation	EC:6.1.1	NA noIPR; tmhmm (TMHMM)	-	OG5_126723	synthetase, valyl-tRNA, valyl-tRNA synthetase	tRNA synthetases class I (I, L, M and V)	207	117	--
Locus271v1rpkm265.42	---NA---	1110	0			0	-		--	-	--	--	--	--	--	--
Locus272v1rpkm262.11	---NA---	675	0			0	-		NA noIPR; tmhmm (TMHMM)	-	--	--	--	--	--	--
Locus273v1rpkm262.00	isoform cra_a	567	20	2.12075E-18	51.75%	4	C:nucleus; F:binding; F:transferase activity; P:metabolic process	-	Thioredoxin-like fold DOMAIN; Glutathione S-transferase, N-terminal DOMAIN; Glutathione S-transferase, C-terminal-like DOMAIN	-	OG5_130141	equus caballus, glutathione S-transferase	Glutathione S-transferase, N-terminal domain, Glutathione S-transferase, C-terminal domain	59	17	--
Locus273v2rpkm21.52_PRE	glutathione s-transferase a2-like	798	20	2.07796E-10	60.1%	3	F:transferase activity; P:metabolic process; F:glutathione transferase activity		--	-	OG5_130141	equus caballus, glutathione S-transferase	Glutathione S-transferase, N-terminal domain, Glutathione S-transferase, C-terminal domain	59	17	--
Locus274v1rpkm260.07	guanine nucleotide binding protein beta subunit	1508	20	1.26107E-154	83.5%	0	-		WD40 repeat REPEAT; WD40/YVTN repeat-like-containing domain DOMAIN; WD40-repeat-containing domain DOMAIN	-	OG5_127516		WD domain, G-beta repeat	117	70	--
Locus274v2rpkm83.10	probable cpc2 guanine nucleotide-binding protein beta subunit-like	380	20	2.75524E-35	78.1%	19	C:cytosolic small ribosomal subunit; F:G-protein alpha-subunit binding; F:signal transducer activity; F:protein kinase C binding; F:GDP-dissociation inhibitor activity; F:ribosome binding; P:conjugation with cellular fusion; P:invasive growth in response to glucose limitation; P:G-protein coupled receptor signaling pathway; P:glucose mediated signaling pathway; P:negative regulation of translatio…	-	WD40 repeat REPEAT; WD40/YVTN repeat-like-containing domain DOMAIN; WD40 repeat, conserved site CONSERVED_SITE; WD40-repeat-containing domain DOMAIN	-	OG5_127516		WD domain, G-beta repeat	117	70	--
Locus274v3rpkm48.64	guanine nucleotide binding protein beta subunit	1219	20	1.77655E-158	83.65%	0	-		WD40 repeat REPEAT; WD40/YVTN repeat-like-containing domain DOMAIN; WD40-repeat-containing domain DOMAIN	-	OG5_127516		WD domain, G-beta repeat	117	70	--
Locus275v1rpkm258.61	glycoside hydrolase family 6 protein	1701	20	0.0	76.7%	2	F:hydrolase activity, hydrolyzing O-glycosyl compounds; P:cellulose catabolic process	-	NA noIPR; 1, 4-beta cellobiohydrolase FAMILY; CBM10/dockerin domain DOMAIN; Fungal dockerin domain DOMAIN; Glycoside hydrolase, family 6, conserved site CONSERVED_SITE; SignalP-NN(euk) (SIGNALP)	-	OG5_137267		Glycosyl hydrolases family 6	19	9	--
Locus276v1rpkm257.11	v-type h+-transporting atpase subunit ac39	1290	20	2.85293E-179	81.0%	3	C:proton-transporting V-type ATPase, V0 domain; F:hydrogen ion transmembrane transporter activity; P:ATP hydrolysis coupled proton transport	-	NA noIPR; tmhmm (TMHMM)	-	OG5_127683	ATP synthase, vacuolar	ATP synthase (C/AC39) subunit	110	71	--
Locus277v1rpkm254.46	endo- -beta-xylanase	691	20	1.80865E-99	73.9%	5	C:extracellular region; F:cellulose binding; F:endo-1,4-beta-xylanase activity; F:acetylxylan esterase activity; P:xylan catabolic process	EC:3.2.1.8; EC:3.1.1.72	Glycoside hydrolase, family 11 FAMILY; Glycoside hydrolase, family 11/12 FAMILY; Glycoside hydrolase, family 11, active site ACTIVE_SITE; Concanavalin A-like lectin/glucanase domain DOMAIN; SignalP-NN(euk) (SIGNALP)	-	OG5_152744	endo-1,4-beta-xylanase	Glycosyl hydrolases family 11	9	5	--
Locus278v1rpkm253.73	nucleic acid-binding protein	575	20	2.53925E-48	81.0%	2	F:translation initiation factor activity; P:translational initiation	-	Translation initiation factor 1A (eIF-1A) FAMILY; RNA-binding domain, S1, IF1 type DOMAIN; Nucleic acid-binding, OB-fold DOMAIN	-	OG5_127127	initiation factor, translation initiation factor	Translation initiation factor 1A / IF-1	142	88	--
Locus279v1rpkm252.61	eukaryotic peptide chain release factor subunit 1	1539	20	0.0	88.55%	12	C:nucleus; C:cytosol; C:translation release factor complex; F:protein binding; F:translation release factor activity, codon specific; F:ribosome binding; F:poly(A) RNA binding; P:nuclear-transcribed mRNA catabolic process, nonsense-mediated decay; P:translational termination; P:regulation of translational termination; P:protein methylation; P:viral process	-	Peptide Chain Release Factor eRF1/aRF1, N-terminal DOMAIN; eRF1 domain 2 DOMAIN; Peptide chain release factor eRF1/aRF1 FAMILY; eRF1 domain 1/Pelota-like DOMAIN; 50S ribosomal protein L30e-like DOMAIN; eRF1 domain 3 DOMAIN	-	OG5_127250	eukaryotic, peptide chain release factor, release factor	eRF1 domain 1, eRF1 domain 3	133	89	--
Locus280v1rpkm251.21	hypothetical protein	1078	2	6.6631E-7	63.5%	0	-		NA noIPR; SignalP-NN(euk) (SIGNALP)	-	--	--	--	--	--	--
Locus281v1rpkm248.36	translation initiation factor if-2	488	2	2.52289E-8	52.0%	0	-		--	-	OG5_178709			4	1	--
Locus282v1rpkm247.17	endo- -beta-xylanase	355	19	1.91186E-16	84.32%	5	C:extracellular region; F:cellulose binding; F:endo-1,4-beta-xylanase activity; F:acetylxylan esterase activity; P:xylan catabolic process	EC:3.2.1.8; EC:3.1.1.72	Glycoside hydrolase, family 11/12 FAMILY; Concanavalin A-like lectin/glucanase domain DOMAIN	-	OG5_165029			6	1	--
Locus283v1rpkm246.31	glycoside hydrolase family 45 protein	1915	20	1.33672E-77	68.6%	2	F:hydrolase activity, hydrolyzing O-glycosyl compounds; P:metabolic process	-	Cellulose-binding domain, fungal DOMAIN; Glycoside hydrolase, family 45 DOMAIN; Fungal dockerin domain DOMAIN; Barwin-like endoglucanase DOMAIN; CBM10/dockerin domain DOMAIN; RlpA-like double-psi beta-barrel domain DOMAIN; SignalP-NN(euk) (SIGNALP)	-	OG5_152893	hypothetical protein		9	3	--
Locus284v1rpkm242.68	glycosyl hydrolase family partial	2009	20	0.0	69.15%	2	F:hydrolase activity, hydrolyzing O-glycosyl compounds; P:carbohydrate metabolic process	-	Cellulose binding, type IV DOMAIN; Glycosyl hydrolase, five-bladed beta-propellor domain DOMAIN; Fungal dockerin domain DOMAIN; Carbohydrate binding module family 6 DOMAIN; Glycoside hydrolase, family 43 FAMILY; Galactose-binding domain-like DOMAIN; CBM10/dockerin domain DOMAIN; SignalP-NN(euk) (SIGNALP)	-	OG5_176745		Carbohydrate binding module (family 6), Glycosyl hydrolases family 43	4	4	--
Locus284v2rpkm31.44	beta-1 4-xylanase	732	20	8.92079E-20	65.4%	2	F:hydrolase activity, acting on glycosyl bonds; P:metabolic process	-	CBM10/dockerin domain DOMAIN; Carbohydrate binding module family 6 DOMAIN; Fungal dockerin domain DOMAIN; Galactose-binding domain-like DOMAIN	-	--	--	--	--	--	--
Locus285v1rpkm242.46	heat shock protein 90	2435	20	0.0	86.9%	4	F:ATP binding; F:unfolded protein binding; P:protein folding; P:response to stress	-	NA noIPR; Heat shock protein Hsp90, N-terminal DOMAIN; Histidine kinase-like ATPase, C-terminal domain DOMAIN; Heat shock protein Hsp90 family FAMILY; Heat shock protein Hsp90, conserved site CONSERVED_SITE; Ribosomal protein S5 domain 2-type fold DOMAIN	-	OG5_126623	heat, heat shock, heat shock protein	Histidine kinase-, DNA gyrase B-, and HSP90-like ATPase, Hsp90 protein	314	90	--
Locus286v1rpkm242.17	---NA---	176	0			0	-		--	-	--	--	--	--	--	--
Locus287v1rpkm238.91	endoglucanase	2541	20	0.0	63.3%	2	F:cellulase activity; P:cellulose catabolic process	EC:3.2.1.4	Glycoside hydrolase, family 9 FAMILY; Six-hairpin glycosidase DOMAIN; Fungal dockerin domain DOMAIN; CBM10/dockerin domain DOMAIN; Glycoside hydrolase, family 9, active site ACTIVE_SITE; Six-hairpin glycosidase-like DOMAIN; SignalP-NN(euk) (SIGNALP)	-	OG5_131283		Glycosyl hydrolase family 9	46	16	--
Locus288v1rpkm238.08	phosphorylase-like protein	2809	20	0.0	78.05%	4	C:cytoplasm; F:glycogen phosphorylase activity; F:pyridoxal phosphate binding; P:glycogen catabolic process	-	NA noIPR; Glycosyl transferase, family 35 FAMILY; Glycogen/starch/alpha-glucan phosphorylase FAMILY	-	OG5_126999	glycogen, glycogen phosphorylase, phosphorylase	Carbohydrate phosphorylase	153	75	--
Locus289v1rpkm235.76	---NA---	189	0			0	-		--	-	--	--	--	--	--	--
Locus290v1rpkm234.35	endoglucanase	829	20	1.19976E-141	73.55%	3	F:cellulase activity; F:polysaccharide binding; P:cellulose catabolic process	EC:3.2.1.4	Glycoside hydrolase, 48F FAMILY; Endo-1,4-beta-glucanase, bacterial, domain 2 DOMAIN; Six-hairpin glycosidase-like DOMAIN; SignalP-NN(euk) (SIGNALP)	-	--	--	--	--	--	--
Locus291v1rpkm233.78	succinyl- synthetase alpha subunit	886	20	5.14238E-151	85.9%	8	C:mitochondrial nucleoid; F:ATP citrate synthase activity; F:succinate-CoA ligase (ADP-forming) activity; F:succinate-CoA ligase (GDP-forming) activity; F:2-oxoglutarate synthase activity; F:cofactor binding; P:succinyl-CoA metabolic process; P:oxidation-reduction process	EC:6.2.1.5; EC:1.2.7.3; EC:2.3.3.8; EC:6.2.1.4	Succinyl-CoA ligase, alpha subunit FAMILY; CoA-binding DOMAIN; Succinyl-CoA synthetase-like DOMAIN; ATP-citrate lyase/succinyl-CoA ligase DOMAIN; NAD(P)-binding domain DOMAIN	-	OG5_127106	succinyl-CoA, succinyl-CoA synthetase, synthetase	CoA binding domain, CoA-ligase	145	105	--
Locus292v1rpkm233.66	glycine-rich rna binding protein	980	20	8.4791E-23	74.45%	1	F:nucleic acid binding	-	NA noIPR; RNA recognition motif domain DOMAIN; Nucleotide-binding alpha-beta plait domain DOMAIN	-	OG5_134274		RNA recognition motif. (a.k.a. RRM, RBD, or RNP domain)	28	17	--
Locus293v1rpkm232.87	plant lectins antimicrobial peptide	1297	20	8.22544E-25	46.85%	2	F:binding; P:positive regulation of cell division	-	Chitin-binding, type 1 DOMAIN; Chitin-binding, type 1, conserved site CONSERVED_SITE; SignalP-NN(euk) (SIGNALP); tmhmm (TMHMM)	-	OG5_144703		Chitin recognition protein	12	9	--
Locus294v1rpkm232.80	hypothetical protein MVEG_06541	935	3	4.23657E-7	49.0%	0	-		NA noIPR; SignalP-NN(euk) (SIGNALP); tmhmm (TMHMM)	-	--	--	--	--	--	--
Locus294v2rpkm53.40	---NA---	838	0			0	-		NA noIPR; SignalP-NN(euk) (SIGNALP)	-	--	--	--	--	--	--
Locus294v3rpkm2.13_PRE	---NA---	474	0			0	-		--	-	--	--	--	--	--	--
Locus295v1rpkm231.16	40s ribosomal protein s0	1099	20	1.5615E-105	84.3%	8	C:cytosolic small ribosomal subunit; C:90S preribosome; F:structural constituent of ribosome; P:ribosomal small subunit assembly; P:endonucleolytic cleavage in ITS1 to separate SSU-rRNA from 5.8S rRNA and LSU-rRNA from tricistronic rRNA transcript (SSU-rRNA, 5.8S rRNA, LSU-rRNA); P:endonucleolytic cleavage to generate mature 3'-end of SSU-rRNA from (SSU-rRNA, 5.8S rRNA, LSU-rRNA); P:rRNA export f…	-	NA noIPR; Ribosomal protein S2 FAMILY; Ribosomal protein S2, eukaryotic/archaeal FAMILY; Ribosomal protein S2, conserved site CONSERVED_SITE; Ribosomal protein S2, eukaryotic FAMILY; Ribosomal protein S2, flavodoxin-like domain DOMAIN	-	OG5_127014	40S, 40S ribosomal protein, ribosomal, ribosomal protein	Ribosomal protein S2	152	84	--
Locus296v1rpkm230.53	spore coat protein	1959	20	2.70128E-174	56.95%	2	P:polysaccharide catabolic process; C:viral capsid		Spore coat protein CotH DOMAIN; SignalP-NN(euk) (SIGNALP)	-	--	--	--	--	--	--
Locus297v1rpkm230.46	14-3-3 family protein epsilon	1198	20	6.06465E-150	92.05%	1	F:protein domain specific binding	-	14-3-3 protein FAMILY; 14-3-3 domain DOMAIN; 14-3-3 protein, conserved site CONSERVED_SITE	-	OG5_126706		14-3-3 protein	215	70	--
Locus297v2rpkm1.28_PRE	14-3-3 family protein epsilon	827	20	4.46076E-128	92.75%	1	F:protein domain specific binding	-	14-3-3 protein FAMILY; 14-3-3 domain DOMAIN	-	OG5_126706		14-3-3 protein	215	70	--
Locus298v1rpkm230.33	elongation factor partial	169	20	3.09105E-29	99.6%	3	F:translation elongation factor activity; F:GTP binding; P:translational elongation	-	NA noIPR; Translation elongation factor EFTu/EF1A, domain 2 DOMAIN; Translation protein, beta-barrel domain DOMAIN	-	OG5_126631	elongation, elongation factor, elongation factor 1-alpha	Elongation factor Tu GTP binding domain	277	88	--
Locus299v1rpkm229.65	coth protein	2467	20	0.0	64.3%	2	F:hydrolase activity, hydrolyzing O-glycosyl compounds; P:polysaccharide catabolic process		NA noIPR; Chitobiase/beta-hexosaminidase C-terminal domain DOMAIN; Spore coat protein CotH DOMAIN; CBM10/dockerin domain DOMAIN; Fungal dockerin domain DOMAIN; SignalP-NN(euk) (SIGNALP)	-	--	--	--	--	--	--
Locus300v1rpkm228.94	chitin deacetylase	1271	20	2.09619E-27	47.85%	5	F:hydrolase activity, acting on carbon-nitrogen (but not peptide) bonds; P:carbohydrate metabolic process; F:catalytic activity; F:chitin binding; F:hydrolase activity		Polysaccharide deacetylase DOMAIN; Glycoside hydrolase/deacetylase, beta/alpha-barrel DOMAIN; SignalP-NN(euk) (SIGNALP)	-	OG5_129571	deacetylase	Polysaccharide deacetylase	67	30	--
Locus301v1rpkm228.84	---NA---	2865	0			0	-		NA noIPR	-	OG5_126560	kinase, serine/threonine		809	37	--
Locus302v1rpkm228.74	mfs sugar porter family protein	1749	20	9.61649E-169	74.65%	3	C:integral component of membrane; F:substrate-specific transmembrane transporter activity; P:transmembrane transport	-	Sugar/inositol transporter FAMILY; General substrate transporter FAMILY; Sugar transporter, conserved site CONSERVED_SITE; Major facilitator superfamily domain DOMAIN; tmhmm (TMHMM)	-	OG5_126798	transporter	Sugar (and other) transporter	186	28	--
Locus303v1rpkm228.67	glutamine--fructose-6-phosphate transaminase gfa1	2273	20	0.0	85.45%	5	C:cytosol; F:glutamine-fructose-6-phosphate transaminase (isomerizing) activity; F:carbohydrate binding; P:carbohydrate metabolic process; P:carbohydrate derivative biosynthetic process	EC:2.6.1.16	NA noIPR; SignalP-NN(euk) (SIGNALP)	-	OG5_126842	aminotransferase	SIS domain	177	114	--
Locus304v1rpkm226.04	hypothetical protein M407DRAFT_208118	1664	20	5.00418E-8	42.3%	0	-		NA noIPR	-	--	--	--	--	--	--
Locus305v1rpkm225.86	phosphoglycerate mutase family partial	914	3	1.4721E-5	47.33%	2	P:metabolic process; F:catalytic activity		NA noIPR; tmhmm (TMHMM)	-	--	--	--	--	--	--
Locus305v2rpkm0.89_PRE	---NA---	519	0			0	-		--	-	--	--	--	--	--	--
Locus306v1rpkm224.19	glycine-rich rna binding protein	1247	20	1.89144E-19	71.7%	1	F:nucleic acid binding	-	NA noIPR; RNA recognition motif domain DOMAIN; Nucleotide-binding alpha-beta plait domain DOMAIN	-	OG5_134274		RNA recognition motif. (a.k.a. RRM, RBD, or RNP domain)	28	17	--
Locus307v1rpkm224.16	hypothetical protein	926	3	1.24548E-5	47.0%	1	C:membrane		CAAX amino terminal protease FAMILY; tmhmm (TMHMM)	-	OG5_150417		CAAX amino terminal protease family	10	5	--
Locus308v1rpkm223.79	mfs phs inorganic phosphate transporter	3009	20	1.08852E-164	65.5%	1	F:transporter activity	-	NA noIPR; General substrate transporter FAMILY; Sugar transporter, conserved site CONSERVED_SITE; Major facilitator superfamily domain DOMAIN; tmhmm (TMHMM)	-	OG5_127743		Sugar (and other) transporter	107	37	--
Locus309v1rpkm219.46	kinesin family member c1	1385	20	1.92371E-27	55.35%	1	C:intracellular part	-	NA noIPR; Tropomyosin FAMILY	-	OG5_127228	tropomyosin	Tropomyosin	134	50	--
Locus310v1rpkm218.84	aspartyl-trna synthetase	2171	20	0.0	61.8%	2	F:organic cyclic compound binding; F:heterocyclic compound binding	-	NA noIPR; Aspartyl/Asparaginyl-tRNA synthetase, class IIb FAMILY; OB-fold nucleic acid binding domain, AA-tRNA synthetase-type DOMAIN; Aminoacyl-tRNA synthetase, class II (D/K/N) DOMAIN; Nucleic acid-binding, OB-fold DOMAIN; Aspartyl-tRNA synthetases FAMILY; Aminoacyl-tRNA synthetase, class II (D/K/N)-like FAMILY; Aminoacyl-tRNA synthetase, class II DOMAIN	-	OG5_127227	aspartyl-tRNA, aspartyl-tRNA synthetase, synthetase	OB-fold nucleic acid binding domain, tRNA synthetases class II (D, K and N)	134	91	--
Locus311v1rpkm216.49	para-nitrobenzyl esterase	2062	20	8.13431E-128	54.4%	3	F:hydrolase activity; P:metabolic process; F:cholinesterase activity		Carboxylesterase, type B DOMAIN; Alpha/Beta hydrolase fold DOMAIN; Carboxylesterase type B, active site ACTIVE_SITE	-	OG5_127908		Carboxylesterase	103	31	--
Locus312v1rpkm214.33	hypothetical protein LRAMOSA10600	1513	1	5.84485E-4	62.0%	0	-		Domain of unknown function DUF4203 DOMAIN; tmhmm (TMHMM)	-	OG5_131743	hypothetical protein		42	24	--
Locus313v1rpkm213.34	homoisocitrate dehydrogenase	1342	20	3.08214E-171	78.2%	4	F:magnesium ion binding; F:oxidoreductase activity, acting on the CH-OH group of donors, NAD or NADP as acceptor; F:NAD binding; P:oxidation-reduction process	-	Isopropylmalate dehydrogenase-like domain DOMAIN; Isocitrate and isopropylmalate dehydrogenases family FAMILY; Isocitrate/isopropylmalate dehydrogenase, conserved site CONSERVED_SITE	-	OG5_126870	dehydrogenase, isocitrate, isocitrate dehydrogenase	Isocitrate/isopropylmalate dehydrogenase	170	90	--
Locus314v1rpkm212.94	succinyl- ligase	772	20	1.48928E-27	88.2%	8	C:mitochondrial nucleoid; F:ATP citrate synthase activity; F:succinate-CoA ligase (ADP-forming) activity; F:succinate-CoA ligase (GDP-forming) activity; F:2-oxoglutarate synthase activity; F:cofactor binding; P:succinyl-CoA metabolic process; P:oxidation-reduction process	EC:6.2.1.5; EC:1.2.7.3; EC:2.3.3.8; EC:6.2.1.4	Succinyl-CoA ligase, alpha subunit FAMILY; ATP-citrate lyase/succinyl-CoA ligase DOMAIN; Succinyl-CoA synthetase-like DOMAIN; ATP-citrate lyase/succinyl-CoA ligase, active site ACTIVE_SITE	-	NO_GROUP	--	--	--	--	--
Locus315v1rpkm210.77	inorganic pyrophosphatase	1128	20	2.99787E-143	79.9%	4	C:cytoplasm; F:magnesium ion binding; F:inorganic diphosphatase activity; P:phosphate-containing compound metabolic process	EC:3.6.1.1	--	-	OG5_127487	inorganic, inorganic pyrophosphatase, pyrophosphatase	Inorganic pyrophosphatase	118	69	--
Locus315v2rpkm87.80	inorganic pyrophosphatase	901	20	2.05798E-149	84.35%	4	C:cytoplasm; F:magnesium ion binding; F:inorganic diphosphatase activity; P:phosphate-containing compound metabolic process	EC:3.6.1.1	Inorganic pyrophosphatase FAMILY	-	OG5_127487	inorganic, inorganic pyrophosphatase, pyrophosphatase	Inorganic pyrophosphatase	118	69	--
Locus315v3rpkm0.30_PRE	inorganic pyrophosphatase	907	20	1.53716E-111	86.5%	4	C:cytoplasm; F:magnesium ion binding; F:inorganic diphosphatase activity; P:phosphate-containing compound metabolic process	EC:3.6.1.1	--	-	OG5_127487	inorganic, inorganic pyrophosphatase, pyrophosphatase	Inorganic pyrophosphatase	118	69	--
Locus316v1rpkm208.18	transketolase	2256	20	0.0	76.2%	2	C:intracellular part; F:transferase activity	-	NA noIPR; Transketolase-like, pyrimidine-binding domain DOMAIN; Transketolase, bacterial-like FAMILY; Transketolase, C-terminal/Pyruvate-ferredoxin oxidoreductase, domain II DOMAIN; Transketolase, C-terminal DOMAIN; Transketolase, N-terminal DOMAIN; Thiamin diphosphate-binding fold DOMAIN; Transketolase binding site BINDING_SITE	-	OG5_126720	transketolase	Transketolase, pyrimidine binding domain, Transketolase, thiamine diphosphate binding domain	208	104	--
Locus317v1rpkm207.86	alpha-beta tubulin	1750	20	0.0	98.15%	8	C:cytoplasm; C:microtubule; F:GTPase activity; F:structural constituent of cytoskeleton; F:GTP binding; P:microtubule-based process; P:metabolic process; P:protein polymerization	-	NA noIPR; Tubulin FAMILY; Beta tubulin FAMILY; Tubulin/FtsZ, GTPase domain DOMAIN; Tubulin/FtsZ, 2-layer sandwich domain DOMAIN; Tubulin, C-terminal DOMAIN; Tubulin, conserved site CONSERVED_SITE; Beta tubulin, autoregulation binding site BINDING_SITE; Tubulin/FtsZ, C-terminal DOMAIN	-	OG5_126611	tubulin	Tubulin/FtsZ family, GTPase domain	363	72	--
Locus318v1rpkm207.85	glycoside hydrolase	2449	20	0.0	65.35%	3	F:cellulase activity; F:carbohydrate binding; P:cellulose catabolic process	EC:3.2.1.4	Glycoside hydrolase, family 9 FAMILY; Cellulose-binding domain, family II, bacterial-type DOMAIN; Cellulose-binding family II/chitobiase, carbohydrate-binding domain DOMAIN; Fungal dockerin domain DOMAIN; CBM10/dockerin domain DOMAIN; Six-hairpin glycosidase DOMAIN; Glycoside hydrolase, family 9, active site ACTIVE_SITE; Six-hairpin glycosidase-like DOMAIN; SignalP-NN(euk) (SIGNALP)	-	OG5_131283		Glycosyl hydrolase family 9	46	16	--
Locus318v2rpkm4.57_PRE	glycoside hydrolase	538	20	4.23303E-65	76.05%	3	F:cellulase activity; F:polysaccharide binding; P:cellulose catabolic process	EC:3.2.1.4	Glycoside hydrolase, family 9 FAMILY; Six-hairpin glycosidase DOMAIN; Six-hairpin glycosidase-like DOMAIN	-	OG5_131283		Glycosyl hydrolase family 9	46	16	--
Locus319v1rpkm207.44	pyridoxine biosynthesis protein pdx1	1331	20	2.12359E-175	87.1%	4	C:cytosol; F:pyridoxal 5'-phosphate synthase (glutamine hydrolysing) activity; P:pyridoxine biosynthetic process; P:pyridoxal phosphate biosynthetic process	EC:4.3.3.6	Aldolase-type TIM barrel DOMAIN; Pyridoxine biosynthesis protein FAMILY; Ribulose-phosphate binding barrel DOMAIN	-	OG5_128957	biosynthesis, pyridoxine	SOR/SNZ family	79	59	--
Locus320v1rpkm204.50	phosphoenolpyruvate carboxykinase	2374	20	0.0	75.85%	7	F:phosphoenolpyruvate carboxykinase (ATP) activity; F:phosphoenolpyruvate carboxykinase (GTP) activity; F:GTP binding; F:kinase activity; F:metal ion binding; P:gluconeogenesis; P:phosphorylation	EC:4.1.1.49; EC:4.1.1.32	Phosphoenolpyruvate carboxykinase, N-terminal DOMAIN; Phosphoenolpyruvate carboxykinase, C-terminal DOMAIN; Phosphoenolpyruvate carboxykinase, GTP-utilising FAMILY; Phosphoenolpyruvate carboxykinase, GTP-utilising, conserved site CONSERVED_SITE	-	OG5_129007	phosphoenolpyruvate carboxykinase	Phosphoenolpyruvate carboxykinase	77	43	--
Locus320v2rpkm10.88_PRE	---NA---	434	0			0	-		--	-	--	--	--	--	--	--
Locus321v1rpkm203.29	glucosamine 6-phosphate n-acetyltransferase	761	20	2.8366E-53	67.55%	3	C:intracellular part; F:transferase activity, transferring acyl groups; P:metabolic process	-	Acyl-CoA N-acyltransferase DOMAIN; GNAT domain DOMAIN	-	OG5_128161	N-acetyltransferase	Acetyltransferase (GNAT) family	97	66	--
Locus322v1rpkm203.08	---NA---	2110	0			0	-		NA noIPR; Valine-tRNA ligase FAMILY; Valyl/Leucyl/Isoleucyl-tRNA synthetase, editing domain DOMAIN; Rossmann-like alpha/beta/alpha sandwich fold DOMAIN; Aminoacyl-tRNA synthetase, class Ia DOMAIN; Aminoacyl-tRNA synthetase, class I, conserved site CONSERVED_SITE	-	OG5_126723	synthetase, valyl-tRNA, valyl-tRNA synthetase	tRNA synthetases class I (I, L, M and V)	207	117	--
Locus323v1rpkm201.53	ubiquitin-conjugating enzyme e2-16 kda	753	20	8.27466E-91	95.5%	10	C:cytosol; C:nuclear SCF ubiquitin ligase complex; F:ligase activity; F:ubiquitin conjugating enzyme activity; F:APC-Cdc20 complex activity; P:mitotic sister chromatid segregation; P:protein processing; P:SCF-dependent proteasomal ubiquitin-dependent protein catabolic process; P:protein ubiquitination involved in ubiquitin-dependent protein catabolic process; P:positive regulation of mitotic meta…	-	NA noIPR; Ubiquitin-conjugating enzyme E2 DOMAIN; Ubiquitin-conjugating enzyme/RWD-like DOMAIN; Ubiquitin-conjugating enzyme, active site ACTIVE_SITE	-	OG5_126877	ubiquitin, ubiquitin conjugating, ubiquitin conjugating enzyme	Ubiquitin-conjugating enzyme	169	71	--
Locus323v2rpkm0.70_PRE	ubiquitin-conjugating enzyme e2-16 kda	388	20	2.37662E-55	72.55%	7	C:nucleus; C:cytoplasm; F:nucleotide binding; F:ubiquitin-protein transferase activity; F:ligase activity; P:ubiquitin-dependent protein catabolic process; P:protein ubiquitination	-	NA noIPR; Ubiquitin-conjugating enzyme E2 DOMAIN; Ubiquitin-conjugating enzyme/RWD-like DOMAIN; Ubiquitin-conjugating enzyme, active site ACTIVE_SITE	-	OG5_126877	ubiquitin, ubiquitin conjugating, ubiquitin conjugating enzyme	Ubiquitin-conjugating enzyme	169	71	--
Locus323v3rpkm0.52_PRE	ubiquitin-conjugating enzyme e2-16 kda	633	20	2.05462E-28	92.15%	4	F:acyl-CoA dehydrogenase activity; F:ligase activity; F:flavin adenine dinucleotide binding; P:oxidation-reduction process	EC:1.3.99.3	--	-	NO_GROUP	--	--	--	--	--
Locus324v1rpkm200.53	prolyl-trna synthetase	1733	20	0.0	76.45%	4	C:cytoplasmic part; F:proline-tRNA ligase activity; F:ATP binding; P:prolyl-tRNA aminoacylation	EC:6.1.1.15	NA noIPR; Proline-tRNA ligase, class IIa FAMILY; Proline-tRNA ligase, class II, C-terminal DOMAIN; Anticodon-binding DOMAIN; Aminoacyl-tRNA synthetase, class II (G/ H/ P/ S), conserved domain DOMAIN; Proline-tRNA ligase, class IIa, archaeal-type FAMILY; Aminoacyl-tRNA synthetase, class II DOMAIN; Prolyl-tRNA synthetase, class II DOMAIN	-	OG5_127154	prolyl-tRNA, prolyl-tRNA synthetase, synthetase	tRNA synthetase class II core domain (G, H, P, S and T)	140	91	--
Locus325v1rpkm200.36	---NA---	446	0			0	-		Ankyrin repeat-containing domain DOMAIN	-	--	--	--	--	--	--
Locus326v1rpkm198.40	caax amino terminal protease family protein	1343	20	2.99826E-59	60.3%	3	P:proteolysis; C:membrane; F:peptidase activity		NA noIPR; tmhmm (TMHMM)	-	--	--	--	--	--	--
Locus327v1rpkm198.13	endo- beta-mannanase	2268	20	2.8173E-120	54.7%	2	F:hydrolase activity, hydrolyzing O-glycosyl compounds; P:polysaccharide metabolic process	-	Spore coat protein CotH DOMAIN; Fungal dockerin domain DOMAIN; CBM10/dockerin domain DOMAIN; SignalP-NN(euk) (SIGNALP)	-	OG5_164913		CotH protein	6	6	--
Locus328v1rpkm197.17	endo- -beta-xylanase b	647	20	3.4408E-11	82.8%	6	C:extracellular region; F:cellulase activity; F:cellulose binding; F:endo-1,4-beta-xylanase activity; P:cellulose catabolic process; P:xylan catabolic process	EC:3.2.1.8; EC:3.2.1.4	NA noIPR; tmhmm (TMHMM)	-	OG5_159660	neurospora crassa or7, endoglucanase ii, finished	Fungal cellulose binding domain	7	4	--
Locus329v1rpkm196.85	chitin deacetylase	1137	20	8.09635E-47	67.7%	5	C:extracellular region; F:cellulose binding; F:endo-1,4-beta-xylanase activity; F:acetylxylan esterase activity; P:xylan catabolic process	EC:3.2.1.8; EC:3.1.1.72	Glycoside hydrolase, family 11/12 FAMILY; Glycoside hydrolase, family 11 FAMILY; Polysaccharide deacetylase DOMAIN; Concanavalin A-like lectin/glucanase domain DOMAIN; Glycoside hydrolase/deacetylase, beta/alpha-barrel DOMAIN	-	OG5_129571	deacetylase	Polysaccharide deacetylase	67	30	--
Locus330v1rpkm196.18	phosphoacetylglucosamine mutase	1818	20	0.0	70.3%	4	C:cytosol; F:phosphoacetylglucosamine mutase activity; F:metal ion binding; P:UDP-N-acetylglucosamine biosynthetic process	EC:5.4.2.3	Phosphoacetylglucosamine mutase FAMILY; Alpha-D-phosphohexomutase, alpha/beta/alpha I/II/III DOMAIN; Alpha-D-phosphohexomutase, C-terminal DOMAIN; Alpha-D-phosphohexomutase, alpha/beta/alpha domain II DOMAIN; Alpha-D-phosphohexomutase, alpha/beta/alpha domain I DOMAIN; Alpha-D-phosphohexomutase, conserved site CONSERVED_SITE	-	OG5_128133	mutase	Phosphoglucomutase/phosphomannomutase, alpha/beta/alpha domain I, Phosphoglucomutase/phosphomannomutase, C-terminal domain	98	67	--
Locus331v1rpkm196.17	fmn reductase	912	20	1.39165E-61	60.8%	1	F:oxidoreductase activity	-	Nitroreductase DOMAIN; Nitroreductase-like DOMAIN	-	OG5_137372	nitroreductase, nitroreductase	Nitroreductase family	19	16	--
Locus332v1rpkm196.04	---NA---	985	0			0	-		--	-	--	--	--	--	--	--
Locus333v1rpkm195.23	protein lurp-one-related 15-like	1073	20	2.43579E-21	49.85%	2	F:molecular_function; P:biological_process		LURP1-like domain DOMAIN; Tubby C-terminal-like domain DOMAIN	-	OG5_136596		Protein of unknown function (DUF567)	21	10	--
Locus334v1rpkm193.96	---NA---	1654	0			0	-		NA noIPR; tmhmm (TMHMM)	-	--	--	--	--	--	--
Locus335v1rpkm190.79	---NA---	824	0			0	-		--	-	OG5_136174	microtubule associated protein		22	4	--
Locus336v1rpkm190.14	nascent polypeptide-associated complex subunit beta	676	20	2.83243E-54	78.2%	6	C:nucleus; C:cytosol; C:polysomal ribosome; P:transcription, DNA-templated; P:regulation of transcription, DNA-templated; P:protein transport	-	NA noIPR; Nascent polypeptide-associated complex NAC domain DOMAIN	-	OG5_127333		NAC domain	127	66	--
Locus336v2rpkm1.23_PRE	nascent polypeptide-associated complex subunit beta	1141	20	2.20469E-52	78.2%	6	C:nucleus; C:cytosol; C:polysomal ribosome; P:transcription, DNA-templated; P:regulation of transcription, DNA-templated; P:protein transport	-	NA noIPR; Nascent polypeptide-associated complex NAC domain DOMAIN	-	OG5_127333		NAC domain	127	66	--
Locus337v1rpkm189.54	endo- -beta-xylanase	984	20	5.92597E-93	66.95%	4	C:extracellular region; F:cellulose binding; F:endo-1,4-beta-xylanase activity; P:xylan catabolic process	EC:3.2.1.8	CBM10/dockerin domain DOMAIN; Glycoside hydrolase, family 11 FAMILY; Fungal dockerin domain DOMAIN; Glycoside hydrolase, family 11/12 FAMILY; Concanavalin A-like lectin/glucanase domain DOMAIN	-	--	--	--	--	--	--
Locus338v1rpkm188.46	nadp-specific glutamate dehydrogenase	1177	20	3.07599E-147	76.25%	5	C:extracellular region; C:cytosol; F:glutamate dehydrogenase (NADP+) activity; P:glutamine family amino acid metabolic process; P:cellular response to farnesol	EC:1.4.1.4	Glutamate/phenylalanine/leucine/valine dehydrogenase FAMILY; Glutamate/phenylalanine/leucine/valine dehydrogenase, C-terminal DOMAIN; Glutamate dehydrogenase FAMILY; Glutamate/phenylalanine/leucine/valine dehydrogenase, dimerisation domain DOMAIN; NAD(P)-binding domain DOMAIN	-	OG5_126857	dehydrogenase, glutamate, glutamate dehydrogenase	Glu/Leu/Phe/Val dehydrogenase, dimerisation domain, Glutamate/Leucine/Phenylalanine/Valine dehydrogenase	173	94	--
Locus338v2rpkm96.95	nadp-specific glutamate dehydrogenase	1670	20	0.0	70.85%	5	C:extracellular region; C:cytosol; F:glutamate dehydrogenase (NADP+) activity; P:glutamine family amino acid metabolic process; P:cellular response to farnesol	EC:1.4.1.4	Glutamate/phenylalanine/leucine/valine dehydrogenase FAMILY; Glutamate/phenylalanine/leucine/valine dehydrogenase, C-terminal DOMAIN; Glutamate/phenylalanine/leucine/valine dehydrogenase, dimerisation domain DOMAIN; NAD(P)-binding domain DOMAIN; Glutamate dehydrogenase FAMILY	-	OG5_126857	dehydrogenase, glutamate, glutamate dehydrogenase	Glu/Leu/Phe/Val dehydrogenase, dimerisation domain, Glutamate/Leucine/Phenylalanine/Valine dehydrogenase	173	94	--
Locus338v3rpkm81.63	nadp-specific glutamate dehydrogenase	1157	20	3.55767E-147	75.9%	5	C:extracellular region; C:cytosol; F:glutamate dehydrogenase (NADP+) activity; P:glutamine family amino acid metabolic process; P:cellular response to farnesol	EC:1.4.1.4	Glutamate/phenylalanine/leucine/valine dehydrogenase FAMILY; Glutamate/phenylalanine/leucine/valine dehydrogenase, C-terminal DOMAIN; NAD(P)-binding domain DOMAIN; Glutamate/phenylalanine/leucine/valine dehydrogenase, dimerisation domain DOMAIN; Glutamate dehydrogenase FAMILY	-	OG5_126857	dehydrogenase, glutamate, glutamate dehydrogenase	Glu/Leu/Phe/Val dehydrogenase, dimerisation domain, Glutamate/Leucine/Phenylalanine/Valine dehydrogenase	173	94	--
Locus339v1rpkm186.55	---NA---	217	0			0	-		--	-	--	--	--	--	--	--
Locus340v1rpkm185.66	---NA---	278	0			0	-		Ribosomal protein S8e/ribosomal biogenesis NSA2 FAMILY; Ribosomal protein S8e FAMILY	-	--	--	--	--	--	--
Locus341v1rpkm185.63	---NA---	332	0			0	-		NA noIPR; tmhmm (TMHMM)	-	--	--	--	--	--	--
Locus341v2rpkm12.50_PRE	---NA---	355	0			0	-		NA noIPR; tmhmm (TMHMM)	-	--	--	--	--	--	--
Locus341v3rpkm1.15_PRE	---NA---	435	0			0	-		NA noIPR	-	--	--	--	--	--	--
Locus342v1rpkm184.15	gdsl family lipase	1501	20	8.42976E-86	56.25%	5	F:hydrolase activity, hydrolyzing O-glycosyl compounds; P:carbohydrate metabolic process; P:polysaccharide catabolic process; F:hydrolase activity, acting on ester bonds; P:metabolic process		NA noIPR; SGNH hydrolase-type esterase domain DOMAIN; SignalP-NN(euk) (SIGNALP)	-	OG5_149781		GDSL-like Lipase/Acylhydrolase	10	8	--
Locus342v2rpkm1.13_PRE	gdsl family lipase	1035	20	9.83128E-49	57.65%	5	F:hydrolase activity, hydrolyzing O-glycosyl compounds; P:carbohydrate metabolic process; P:polysaccharide catabolic process; F:hydrolase activity, acting on ester bonds; P:metabolic process		SGNH hydrolase-type esterase domain DOMAIN	-	OG5_149781		GDSL-like Lipase/Acylhydrolase	10	8	--
Locus343v1rpkm183.12	glycoside hydrolase	1979	20	1.64422E-146	81.35%	3	C:cellulosome; F:endo-1,4-beta-xylanase activity; P:xylan catabolic process	EC:3.2.1.8	Ricin B lectin domain DOMAIN; Fungal dockerin domain DOMAIN; CBM10/dockerin domain DOMAIN; Alpha/Beta hydrolase fold DOMAIN; SignalP-NN(euk) (SIGNALP)	-	--	--	--	--	--	--
Locus344v1rpkm182.57	---NA---	1361	0			0	-		--	-	--	--	--	--	--	--
Locus345v1rpkm182.43	---NA---	201	0			0	-		--	-	--	--	--	--	--	--
Locus346v1rpkm182.24	small gtpase-binding protein	741	20	8.50141E-98	91.5%	5	C:intracellular; C:membrane; F:GTP binding; P:small GTPase mediated signal transduction; P:protein transport	-	Small GTPase superfamily FAMILY; Small GTPase superfamily, Rho type FAMILY; Small GTPase superfamily, Ras type FAMILY; Small GTPase superfamily, Rab type FAMILY; Small GTP-binding protein domain DOMAIN; P-loop containing nucleoside triphosphate hydrolase DOMAIN	-	OG5_128099		Ras family	99	48	--
Locus347v1rpkm182.01	o-acetylhomoserine aminocarboxypropyltransferase cysteine synthase	1463	20	0.0	88.5%	5	F:O-acetylhomoserine aminocarboxypropyltransferase activity; F:hydrolase activity; F:lyase activity; F:pyridoxal phosphate binding; P:'de novo' L-methionine biosynthetic process	EC:2.5.1.49	Cys/Met metabolism, pyridoxal phosphate-dependent enzyme FAMILY; Pyridoxal phosphate-dependent transferase, major region, subdomain 2 DOMAIN; O-acetylhomoserine/O-acetylserine sulfhydrylase FAMILY; Pyridoxal phosphate-dependent transferase, major region, subdomain 1 DOMAIN; Pyridoxal phosphate-dependent transferase DOMAIN	-	OG5_130839		Cys/Met metabolism PLP-dependent enzyme	50	39	--
Locus348v1rpkm179.72	---NA---	363	0			0	-		--	-	--	--	--	--	--	--
Locus349v1rpkm178.45	---NA---	359	0			0	-		Tetratricopeptide-like helical domain DOMAIN	-	--	--	--	--	--	--
Locus350v1rpkm178.08	---NA---	885	0			0	-		--	-	--	--	--	--	--	--
Locus351v1rpkm178.04	mismatch repair endonuclease pms2-like	2382	20	1.21657E-104	66.8%	7	C:MutLalpha complex; F:hydrolase activity; F:mismatched DNA binding; P:mismatch repair; P:meiotic nuclear division; P:somatic hypermutation of immunoglobulin genes; P:somatic recombination of immunoglobulin gene segments	-	MutL, C-terminal, dimerisation DOMAIN; Ribosomal protein S5 domain 2-type fold, subgroup DOMAIN; DNA mismatch repair protein family FAMILY; Histidine kinase-like ATPase, C-terminal domain DOMAIN; DNA mismatch repair protein, C-terminal DOMAIN; DNA mismatch repair protein Pms1/Pms2 FAMILY; DNA mismatch repair, conserved site CONSERVED_SITE; Ribosomal protein S5 domain 2-type fold DOMAIN	-	OG5_128001	DNA, mismatch repair, mismatch repair protein	Histidine kinase-, DNA gyrase B-, and HSP90-like ATPase, MutL C terminal dimerisation domain	101	70	--
Locus352v1rpkm176.01	gypsy retrotransposon integrase-like protein 1-like	469	20	5.331E-33	55.3%	7	P:regulation of transcription, DNA-templated; F:nucleic acid binding; P:proteolysis; P:DNA integration; F:aspartic-type endopeptidase activity; F:zinc ion binding; F:sequence-specific DNA binding transcription factor activity			Y	--	--	--	--	--	--
Locus353v1rpkm175.90	v-type atpase	2324	20	0.0	87.55%	7	C:ribonucleoprotein complex; C:proton-transporting V-type ATPase, V1 domain; F:ATP binding; F:proton-transporting ATPase activity, rotational mechanism; P:ATP hydrolysis coupled proton transport; P:ribosome biogenesis; P:ATP metabolic process	-	NA noIPR; ATPase, V1 complex, subunit A FAMILY; ATPase, F1 complex beta subunit/V1 complex, C-terminal DOMAIN; ATPase, F1 complex alpha/beta subunit, N-terminal domain DOMAIN; P-loop containing nucleoside triphosphate hydrolase DOMAIN; ATPase, F1/V1/A1 complex, alpha/beta subunit, nucleotide-binding domain DOMAIN; ATPase, F1/V1/A1 complex, alpha/beta subunit, C-terminal DOMAIN; ATPase, alpha/beta…	-	OG5_127237	ATP, ATP synthase, subunit A	ATP synthase alpha/beta chain, C terminal domain, ATP synthase alpha/beta family, nucleotide-binding domain	134	91	--
Locus354v1rpkm175.38	adenylosuccinate lyase	1645	20	0.0	84.5%	9	C:nucleus; C:cytosol; F:N6-(1,2-dicarboxyethyl)AMP AMP-lyase (fumarate-forming) activity; F:(S)-2-(5-amino-1-(5-phospho-D-ribosyl)imidazole-4-carboxamido)succinate AMP-lyase (fumarate-forming) activity; P:fumarate metabolic process; P:'de novo' IMP biosynthetic process; P:'de novo' AMP biosynthetic process; P:hydrogen sulfide biosynthetic process; P:detoxification of cadmium ion	EC:4.3.2.2	NA noIPR; tmhmm (TMHMM)	-	OG5_128176	adenylosuccinate lyase, adenylosuccinate lyase, lyase	Lyase	97	79	--
Locus355v1rpkm175.37	---NA---	570	0			0	-		--	-	--	--	--	--	--	--
Locus356v1rpkm175.24	zinc carboxypeptidase pfa0170c-like	957	1	1.85342E-4	65.0%	0	-		; tmhmm (TMHMM)	Y	OG5_172575	chlre3		5	2	--
Locus357v1rpkm175.09	plasma membrane proteolipid 3	420	20	2.18625E-19	83.95%	3	C:cytoplasm; C:plasma membrane; C:integral component of membrane	-	NA noIPR; tmhmm (TMHMM)	-	OG5_130214		Uncharacterized protein family UPF0057	58	30	--
Locus358v1rpkm174.65	glycosyl hydrolase family partial	2437	20	5.39488E-95	58.0%	2	F:hydrolase activity; P:metabolic process	-	--	-	OG5_131283		Glycosyl hydrolase family 9	46	16	--
Locus359v1rpkm173.09	collagen triple helix repeat family partial	1869	20	6.69425E-91	47.6%	0	-		; SignalP-NN(euk) (SIGNALP)	Y	OG5_132347	hypothetical protein		37	12	--
Locus359v2rpkm10.57_PRE	---NA---	535	0			0	-		NA noIPR; SignalP-NN(euk) (SIGNALP)	-	--	--	--	--	--	--
Locus360v1rpkm170.93	calmodulin	811	20	2.62283E-48	74.25%	65	C:spindle pole; C:nucleoplasm; C:centrosome; C:cytosol; C:spindle microtubule; C:plasma membrane; C:sarcomere; C:growth cone; C:calcium channel complex; C:extracellular exosome; F:calcium ion binding; F:adenylate cyclase binding; F:protein kinase binding; F:protein domain specific binding; F:nitric-oxide synthase regulator activity; F:titin binding; F:type 3 metabotropic glutamate receptor bindin…	-	EF-hand domain DOMAIN; EF-hand domain pair DOMAIN	-	OG5_126800	calmodulin	EF hand	186	71	--
Locus361v1rpkm170.18	hypothetical protein PSEUBRA_SCAF3g03861	1537	4	4.57593E-6	47.25%	0	-		Barwin-like endoglucanase DOMAIN; RlpA-like double-psi beta-barrel domain DOMAIN; SignalP-NN(euk) (SIGNALP); tmhmm (TMHMM)	-	--	--	--	--	--	--
Locus362v1rpkm167.66	vma16p	971	20	2.24281E-41	79.7%	8	C:vacuolar proton-transporting V-type ATPase, V0 domain; C:endoplasmic reticulum; C:integral component of membrane; F:hydrogen-exporting ATPase activity, phosphorylative mechanism; F:proton-transporting ATPase activity, rotational mechanism; P:vacuolar acidification; P:metabolic process; P:ATP hydrolysis coupled proton transport	EC:3.6.3.6	V-ATPase proteolipid subunit FAMILY; V-ATPase proteolipid subunit C-like domain DOMAIN; tmhmm (TMHMM)	-	OG5_127898		ATP synthase subunit C	103	71	--
Locus362v2rpkm1.21_PRE	vma16p	502	20	3.16486E-27	81.6%	7	C:vacuolar proton-transporting V-type ATPase, V0 domain; C:endoplasmic reticulum; C:integral component of membrane; F:hydrogen-exporting ATPase activity, phosphorylative mechanism; F:proton-transporting ATPase activity, rotational mechanism; P:vacuolar acidification; P:ATP hydrolysis coupled proton transport	EC:3.6.3.6	V-ATPase proteolipid subunit FAMILY; V-ATPase proteolipid subunit C-like domain DOMAIN; tmhmm (TMHMM)	-	OG5_127898		ATP synthase subunit C	103	71	--
Locus363v1rpkm167.22	hexokinase 2	1853	20	0.0	71.35%	4	F:hexokinase activity; F:ATP binding; P:glycolytic process; P:carbohydrate phosphorylation	EC:2.7.1.1	Hexokinase FAMILY; Hexokinase, N-terminal DOMAIN; Hexokinase, C-terminal DOMAIN; Hexokinase, conserved site CONSERVED_SITE	-	OG5_126743	hexokinase	Hexokinase, Hexokinase	201	62	--
Locus363v2rpkm1.53_PRE	hexokinase 2	1410	20	0.0	72.25%	4	F:hexokinase activity; F:ATP binding; P:glycolytic process; P:carbohydrate phosphorylation	EC:2.7.1.1	Hexokinase FAMILY; Hexokinase, C-terminal DOMAIN; Hexokinase, N-terminal DOMAIN; Hexokinase, conserved site CONSERVED_SITE	-	OG5_126743	hexokinase	Hexokinase, Hexokinase	201	62	--
Locus364v1rpkm165.90	polyadenylate binding protein	2822	20	0.0	79.65%	3	C:cytoplasm; F:nucleotide binding; F:RNA binding	-	--	-	OG5_126795	binding, binding protein, polyadenylate, polyadenylate binding, polyadenylate binding protein	Poly-adenylate binding protein, unique domain, RNA recognition motif. (a.k.a. RRM, RBD, or RNP domain)	187	72	--
Locus365v1rpkm165.73	histone	702	20	6.98677E-89	98.1%	36	C:nuclear nucleosome; C:Barr body; C:nucleoplasm; C:polytene chromosome; C:cytoplasm; C:integral component of membrane; C:extracellular exosome; F:RNA polymerase II core promoter sequence-specific DNA binding; F:RNA polymerase II distal enhancer sequence-specific DNA binding; F:zinc ion binding; F:oxidoreductase activity, acting on the CH-CH group of donors; F:nucleosomal DNA binding; F:histone b…	-	Histone H3/CENP-A FAMILY; Histone core DOMAIN; Histone-fold DOMAIN	-	OG5_126569	histone	Core histone H2A/H2B/H3/H4	634	73	--
Locus365v2rpkm1.54_PRE	histone h3	731	20	3.22364E-76	70.8%	2	C:chromosome; F:binding	-	Histone H3/CENP-A FAMILY; Histone-fold DOMAIN	-	OG5_126569	histone	Core histone H2A/H2B/H3/H4	634	73	--
Locus366v1rpkm161.81	endoglucanase	2718	20	0.0	65.55%	2	F:cellulase activity; P:cellulose catabolic process	EC:3.2.1.4	Glycoside hydrolase, family 9 FAMILY; Fungal dockerin domain DOMAIN; CBM10/dockerin domain DOMAIN; Six-hairpin glycosidase DOMAIN; Glycoside hydrolase, family 9, active site ACTIVE_SITE; Six-hairpin glycosidase-like DOMAIN; SignalP-NN(euk) (SIGNALP)	-	OG5_131283		Glycosyl hydrolase family 9	46	16	--
Locus367v1rpkm161.62	nicotinate-nucleotide diphosphorylase	1235	20	1.62132E-118	76.3%	4	C:cytoplasm; F:nicotinate-nucleotide diphosphorylase (carboxylating) activity; P:NAD biosynthetic process; P:quinolinate catabolic process	EC:2.4.2.19	Nicotinate-nucleotide pyrophosphorylase/Putative pyrophosphorylase ModD FAMILY; Quinolinate phosphoribosyl transferase, N-terminal DOMAIN; Nicotinate-nucleotide pyrophosphorylase FAMILY; Quinolinate phosphoribosyl transferase, C-terminal DOMAIN; Aldolase-type TIM barrel DOMAIN	-	OG5_128545	nicotinate-nucleotide, nicotinate-nucleotide pyrophosphorylase, pyrophosphorylase	Quinolinate phosphoribosyl transferase, N-terminal domain, Quinolinate phosphoribosyl transferase, C-terminal domain	88	72	--
Locus368v1rpkm161.60	copi associated protein	756	16	4.19791E-6	49.31%	3	P:vesicle-mediated transport; C:integral component of Golgi membrane; C:Golgi apparatus		Golgi apparatus membrane protein TVP15 FAMILY; tmhmm (TMHMM)	-	OG5_134530		COPI associated protein	27	20	--
Locus369v1rpkm161.59	---NA---	170	0			0	-		--	-	--	--	--	--	--	--
Locus370v1rpkm160.90	---NA---	1397	0			0	-		NA noIPR; tmhmm (TMHMM)	-	--	--	--	--	--	--
Locus371v1rpkm160.61	partial	1615	20	4.91597E-74	68.95%	3	F:cellulase activity; P:carbohydrate metabolic process; F:hydrolase activity		Glycoside hydrolase, family 45 DOMAIN; CBM10/dockerin domain DOMAIN; Fungal dockerin domain DOMAIN; Barwin-like endoglucanase DOMAIN; RlpA-like double-psi beta-barrel domain DOMAIN; SignalP-NN(euk) (SIGNALP)	-	OG5_152893	hypothetical protein		9	3	--
Locus372v1rpkm160.02	---NA---	819	0			0	-		--	-	--	--	--	--	--	--
Locus373v1rpkm159.00	---NA---	1070	0			0	-		NA noIPR; SignalP-NN(euk) (SIGNALP); tmhmm (TMHMM)	-	--	--	--	--	--	--
Locus373v2rpkm1.08_PRE	---NA---	1156	0			0	-		--	-	--	--	--	--	--	--
Locus374v1rpkm158.66	endoglucanase	2511	20	0.0	62.4%	2	F:cellulase activity; P:cellulose catabolic process	EC:3.2.1.4	CBM10/dockerin domain DOMAIN; Glycoside hydrolase, family 9 FAMILY; Six-hairpin glycosidase DOMAIN; Fungal dockerin domain DOMAIN; Glycoside hydrolase, family 9, active site ACTIVE_SITE; Six-hairpin glycosidase-like DOMAIN; SignalP-NN(euk) (SIGNALP)	-	OG5_131283		Glycosyl hydrolase family 9	46	16	--
Locus375v1rpkm158.38	---NA---	1287	0			0	-		NA noIPR; tmhmm (TMHMM)	-	--	--	--	--	--	--
Locus376v1rpkm157.08	hsp71-like protein	906	20	1.68007E-82	89.25%	1	F:ATP binding	-	Heat shock protein 70kD, C-terminal domain DOMAIN; Heat shock protein 70 family FAMILY; Heat shock protein 70kD, peptide-binding domain DOMAIN	-	OG5_126588	heat, heat shock	Hsp70 protein	469	71	--
Locus377v1rpkm156.80	spore coat protein	2653	20	2.93504E-90	66.95%	1	C:viral capsid		--	-	--	--	--	--	--	--
Locus378v1rpkm156.51	enterochelin esterase and related enzymes	1757	20	0.0	51.9%	1	F:hydrolase activity	-	Putative esterase FAMILY; Alpha/Beta hydrolase fold DOMAIN; SignalP-NN(euk) (SIGNALP)	-	OG5_137223		Putative esterase	19	13	--
Locus379v1rpkm156.14	---NA---	974	0			0	-		--	-	--	--	--	--	--	--
Locus379v2rpkm0.37_PRE	---NA---	519	0			0	-		NA noIPR; SignalP-NN(euk) (SIGNALP); tmhmm (TMHMM)	-	--	--	--	--	--	--
Locus380v1rpkm155.50	adenosine kinase 2-like	1266	20	2.80189E-137	75.1%	3	F:kinase activity; P:phosphate-containing compound metabolic process; P:purine ribonucleoside biosynthetic process	-	Adenosine kinase FAMILY; Carbohydrate kinase PfkB DOMAIN; Ribokinase-like DOMAIN; Carbohydrate/puine kinase, PfkB, conserved site CONSERVED_SITE	-	OG5_128398	adenosine, adenosine kinase, kinase	pfkB family carbohydrate kinase	91	62	--
Locus381v1rpkm155.47	actin depolymerizing factor	583	20	1.33459E-51	75.2%	7	C:nucleus; C:cytoplasm; C:actin cytoskeleton; C:intracellular organelle part; F:actin binding; P:actin filament organization; P:vesicle-mediated transport	-	Actin-depolymerising factor homology domain DOMAIN; ADF-H/Gelsolin-like domain DOMAIN; ADF/Cofilin/Destrin FAMILY	-	OG5_127118		Cofilin/tropomyosin-type actin-binding protein	143	67	--
Locus381v2rpkm1.03_PRE	actin depolymerizing factor	771	20	1.12188E-50	75.05%	7	C:nucleus; C:cytoplasm; C:actin cytoskeleton; C:intracellular organelle part; F:actin binding; P:actin filament organization; P:vesicle-mediated transport	-	ADF/Cofilin/Destrin FAMILY; Actin-depolymerising factor homology domain DOMAIN; ADF-H/Gelsolin-like domain DOMAIN	-	OG5_127118		Cofilin/tropomyosin-type actin-binding protein	143	67	--
Locus381v3rpkm0.38_PRE	actin depolymerizing factor	390	20	1.67398E-33	75.45%	8	C:actin cortical patch; C:cell division site; C:cell tip; F:actin filament binding; P:endocytosis; P:actin filament depolymerization; P:Golgi to plasma membrane protein transport; P:actin filament severing	-	--	Y	NO_GROUP	--	--	--	--	--
Locus382v1rpkm153.96	endo- -beta-xylanase	1476	20	5.58884E-121	78.05%	5	C:extracellular region; F:cellulose binding; F:endo-1,4-beta-xylanase activity; F:acetylxylan esterase activity; P:xylan catabolic process	EC:3.2.1.8; EC:3.1.1.72	Glycoside hydrolase, family 11 FAMILY; Cellulose-binding domain, fungal DOMAIN; Glycoside hydrolase, family 11/12 FAMILY; Glycoside hydrolase, family 11, active site ACTIVE_SITE; Concanavalin A-like lectin/glucanase domain DOMAIN; SignalP-NN(euk) (SIGNALP)	-	OG5_152744	endo-1,4-beta-xylanase	Glycosyl hydrolases family 11	9	5	--
Locus383v1rpkm153.43	mfs transporter	1775	20	4.67631E-129	70.0%	5	F:transferase activity; P:cellular biosynthetic process; P:small molecule biosynthetic process; P:single-organism cellular process; P:organonitrogen compound biosynthetic process	-	Pyridoxal phosphate-dependent transferase, major region, subdomain 2 DOMAIN; Aminotransferase class V domain DOMAIN; Phosphoserine aminotransferase FAMILY; Pyridoxal phosphate-dependent transferase, major region, subdomain 1 DOMAIN; Aminotransferase class-V, pyridoxal-phosphate binding site BINDING_SITE; Pyridoxal phosphate-dependent transferase DOMAIN	-	OG5_128427	aminotransferase, phosphoserine, phosphoserine aminotransferase	Aminotransferase class-V	91	72	--
Locus384v1rpkm152.58	-beta-xylanase	1492	20	3.07344E-157	63.0%	4	C:extracellular region; F:cellulose binding; F:endo-1,4-beta-xylanase activity; P:xylan catabolic process	EC:3.2.1.8	Glycoside hydrolase, family 10 FAMILY; Cellulose-binding domain, fungal DOMAIN; Glycoside hydrolase, catalytic domain DOMAIN; Glycoside hydrolase superfamily DOMAIN	-	NO_GROUP	--	--	--	--	--
Locus385v1rpkm152.48	endoribonuclease l-psp	603	20	4.59358E-49	75.55%	2	F:deaminase activity; P:metabolic process	-	Endoribonuclease L-PSP/chorismate mutase-like DOMAIN; YjgF/Yer057p/UK114 family FAMILY; Enamine/imine deaminase YjgF-like FAMILY; YjgF-like protein, conserved site CONSERVED_SITE	-	OG5_127043		Endoribonuclease L-PSP	149	87	--
Locus386v1rpkm152.28	-beta-d-glucan- partial	1415	20	0.0	77.4%	4	C:extracellular region; F:hydrolase activity, hydrolyzing O-glycosyl compounds; F:cellulose binding; P:cellulose catabolic process	-	1, 4-beta cellobiohydrolase FAMILY	-	OG5_137267		Glycosyl hydrolases family 6	19	9	--
Locus387v1rpkm151.99	---NA---	415	0			0	-		--	-	--	--	--	--	--	--
Locus388v1rpkm151.94	---NA---	3737	0			0	-		NA noIPR; Chitobiase/beta-hexosaminidase domain 2-like DOMAIN; SignalP-NN(euk) (SIGNALP)	-	OG5_141446	hypothetical protein		14	8	--
Locus389v1rpkm151.89	alcohol dehydrogenase	544	20	1.28273E-40	66.55%	3	P:oxidation-reduction process; F:oxidoreductase activity; F:alditol:NADP+ 1-oxidoreductase activity		Aldo/keto reductase subgroup FAMILY; NADP-dependent oxidoreductase domain DOMAIN; Aldo/keto reductase FAMILY	-	OG5_126583	reductase	Aldo/keto reductase family	516	92	--
Locus390v1rpkm151.33	---NA---	1353	0			0	-		--	-	--	--	--	--	--	--
Locus391v1rpkm151.18	peroxisomal-coenzyme a synthetase	1980	20	0.0	61.15%	3	F:catalytic activity; P:metabolic process; P:single-organism process	-	AMP-binding enzyme C-terminal domain DOMAIN; AMP-dependent synthetase/ligase DOMAIN; AMP-binding, conserved site CONSERVED_SITE; tmhmm (TMHMM)	-	OG5_126609		AMP-binding enzyme	367	88	--
Locus392v1rpkm151.04	glycyl-trna synthetase	2210	20	0.0	70.55%	4	C:cytoplasm; F:nucleotide binding; F:glycine-tRNA ligase activity; P:glycyl-tRNA aminoacylation	EC:6.1.1.14	NA noIPR; Glycyl-tRNA synthetase FAMILY; Anticodon-binding DOMAIN; Aminoacyl-tRNA synthetase, class II (G/ H/ P/ S), conserved domain DOMAIN; Glycyl-tRNA synthetase/DNA polymerase subunit gamma-2 FAMILY; Aminoacyl-tRNA synthetase, class II DOMAIN	-	OG5_127272	glycyl-tRNA, glycyl-tRNA synthetase, synthetase	tRNA synthetase class II core domain (G, H, P, S and T)	131	96	--
Locus393v1rpkm150.23	dockerin	2019	20	5.54717E-81	61.25%	4	P:polysaccharide catabolic process; F:metal ion binding; F:hydrolase activity, hydrolyzing O-glycosyl compounds; P:carbohydrate metabolic process		CBM10/dockerin domain DOMAIN; Cellulose-binding family II/chitobiase, carbohydrate-binding domain DOMAIN; Fungal dockerin domain DOMAIN; Cellulose-binding domain, family II, bacterial-type DOMAIN; Carbohydrate-binding domain DOMAIN; SignalP-NN(euk) (SIGNALP)	-	--	--	--	--	--	--
Locus394v1rpkm150.22	---NA---	770	0			0	-		NA noIPR; SignalP-NN(euk) (SIGNALP)	-	--	--	--	--	--	--
Locus395v1rpkm148.95	---NA---	985	0			0	-		Fungal dockerin domain DOMAIN; CBM10/dockerin domain DOMAIN; Galactose-binding domain-like DOMAIN	-	--	--	--	--	--	--
Locus396v1rpkm148.93	glucose-regulated protein	2488	20	0.0	85.0%	14	C:Golgi apparatus; C:nuclear membrane; C:luminal surveillance complex; F:ATP binding; F:ATPase activity; F:2-alkenal reductase [NAD(P)] activity; F:unfolded protein binding; P:karyogamy involved in conjugation with cellular fusion; P:SRP-dependent cotranslational protein targeting to membrane, translocation; P:response to unfolded protein; P:ER-associated ubiquitin-dependent protein catabolic pro…	EC:1.3.1.74; EC:3.6.1.3	NA noIPR; Heat shock protein 70 family FAMILY; Heat shock protein 70kD, C-terminal domain DOMAIN; Heat shock protein 70kD, peptide-binding domain DOMAIN; Heat shock protein 70, conserved site CONSERVED_SITE; SignalP-NN(euk) (SIGNALP)	-	OG5_126588	heat, heat shock	Hsp70 protein	469	71	--
Locus397v1rpkm147.44	ran-specific gtpase-activating protein	647	20	5.56217E-56	79.1%	7	C:nucleus; C:cytosol; F:Ran GTPase binding; P:G1/S transition of mitotic cell cycle; P:RNA export from nucleus; P:ubiquitin-dependent protein catabolic process; P:protein import into nucleus	-	NA noIPR; SignalP-NN(euk) (SIGNALP)	-	OG5_127714	binding, binding protein, ran	RanBP1 domain	109	67	--
Locus397v2rpkm1.12_PRE	ran-specific gtpase-activating protein	640	20	4.96134E-56	80.0%	7	C:nucleus; C:cytosol; F:Ran GTPase binding; P:G1/S transition of mitotic cell cycle; P:RNA export from nucleus; P:ubiquitin-dependent protein catabolic process; P:protein import into nucleus	-	NA noIPR; Ran binding domain DOMAIN; Pleckstrin homology-like domain DOMAIN	-	OG5_127714	binding, binding protein, ran	RanBP1 domain	109	67	--
Locus397v3rpkm0.43_PRE	ran-specific gtpase-activating protein	443	20	9.98498E-33	78.4%	2	C:intracellular; P:intracellular transport	-	Pleckstrin homology-like domain DOMAIN; Ran binding domain DOMAIN	-	OG5_127714	binding, binding protein, ran	RanBP1 domain	109	67	--
Locus398v1rpkm147.26	cellulase	618	20	9.43934E-84	73.65%	2	F:cellulase activity; P:carbohydrate metabolic process	EC:3.2.1.4	CBM10/dockerin domain DOMAIN; Glycoside hydrolase, catalytic domain DOMAIN; Fungal dockerin domain DOMAIN	-	--	--	--	--	--	--
Locus399v1rpkm145.64	mitochondrial	2168	20	0.0	74.0%	3	F:lyase activity; F:iron-sulfur cluster binding; P:lysine biosynthetic process	-	Aconitase/3-isopropylmalate dehydratase large subunit, alpha/beta/alpha DOMAIN; Aconitase A/isopropylmalate dehydratase small subunit, swivel DOMAIN; Aconitase/3-isopropylmalate dehydratase large subunit, alpha/beta/alpha, subdomain 1/3 DOMAIN; Homoaconitase, mitochondrial FAMILY; Aconitase/3-isopropylmalate dehydratase, swivel DOMAIN; Aconitase/3-isopropylmalate dehydratase large subunit, alpha/…	-	OG5_127864		Aconitase family (aconitate hydratase)	104	62	--
Locus400v1rpkm144.90	ubiquitin activating enzyme	3294	20	0.0	78.55%	7	C:nucleus; C:cytosol; F:ubiquitin activating enzyme activity; F:ubiquitin-protein transferase activity; F:ATP binding; P:protein ubiquitination; P:modification-dependent protein catabolic process	-	Ubiquitin/SUMO-activating enzyme E1 FAMILY; Ubiquitin-activating enzyme e1, C-terminal DOMAIN; UBA/THIF-type NAD/FAD binding fold DOMAIN; NAD(P)-binding domain DOMAIN; Ubiquitin-activating enzyme DOMAIN; Ubiquitin-activating enzyme, E1 FAMILY; Ubiquitin-activating enzyme repeat REPEAT; Ubiquitin-like 1 activating enzyme, catalytic cysteine domain DOMAIN; Ubiquitin-activating enzyme, E1, active si…	-	OG5_127070	ubiquitin-activating, ubiquitin-activating enzyme	ThiF family, Repeat in ubiquitin-activating (UBA) protein	147	71	--
Locus401v1rpkm144.89	nadp-specific glutamate dehydrogenase	799	20	3.30109E-39	60.7%	7	P:oxidation-reduction process; P:cellular amino acid metabolic process; F:oxidoreductase activity; F:oxidoreductase activity, acting on the CH-NH2 group of donors, NAD or NADP as acceptor; F:GTP binding; F:nucleotide binding; C:cytosol		Glutamate/phenylalanine/leucine/valine dehydrogenase, C-terminal DOMAIN; NAD(P)-binding domain DOMAIN	-	OG5_126857	dehydrogenase, glutamate, glutamate dehydrogenase	Glu/Leu/Phe/Val dehydrogenase, dimerisation domain, Glutamate/Leucine/Phenylalanine/Valine dehydrogenase	173	94	--
Locus402v1rpkm144.68	adp-ribosylation factor	1024	20	7.30275E-116	95.85%	5	C:Golgi apparatus; F:GTP binding; P:intracellular protein transport; P:small GTPase mediated signal transduction; P:vesicle-mediated transport	-	NA noIPR	-	OG5_126696	ADP-ribosylation, ADP-ribosylation factor	ADP-ribosylation factor family	218	70	--
Locus402v2rpkm0.20_PRE	adp-ribosylation factor 4	422	20	7.88824E-51	96.1%	5	C:intracellular; F:GTP binding; P:intracellular protein transport; P:small GTPase mediated signal transduction; P:semicircular canal development	-	Small GTPase superfamily, ARF/SAR type FAMILY; Small GTPase superfamily, ARF type FAMILY; Small GTP-binding protein domain DOMAIN; P-loop containing nucleoside triphosphate hydrolase DOMAIN	-	OG5_126696	ADP-ribosylation, ADP-ribosylation factor	ADP-ribosylation factor family	218	70	--
Locus403v1rpkm144.09	tubulin beta-2c chain	1721	20	0.0	95.15%	8	C:cytoplasm; C:microtubule; F:GTPase activity; F:structural constituent of cytoskeleton; F:GTP binding; P:microtubule-based process; P:metabolic process; P:protein polymerization	-	NA noIPR; Beta tubulin FAMILY; Tubulin FAMILY; Tubulin/FtsZ, GTPase domain DOMAIN; Tubulin/FtsZ, 2-layer sandwich domain DOMAIN; Tubulin, C-terminal DOMAIN; Tubulin, conserved site CONSERVED_SITE; Beta tubulin, autoregulation binding site BINDING_SITE; Tubulin/FtsZ, C-terminal DOMAIN	-	OG5_126611	tubulin	Tubulin/FtsZ family, GTPase domain	363	72	--
Locus404v1rpkm143.50	glycoside hydrolase family 45 protein	1748	20	1.08341E-82	74.15%	2	F:hydrolase activity, hydrolyzing O-glycosyl compounds; P:metabolic process	-	Fungal dockerin domain DOMAIN; CBM10/dockerin domain DOMAIN; Barwin-like endoglucanase DOMAIN; Glycoside hydrolase, family 45 DOMAIN; RlpA-like double-psi beta-barrel domain DOMAIN; SignalP-NN(euk) (SIGNALP)	-	OG5_152893	hypothetical protein		9	3	--
Locus405v1rpkm142.73	gtp-binding protein	1453	20	0.0	79.7%	8	C:nucleus; C:cytoplasm; F:ATP binding; F:GTP binding; F:ATPase activity; F:ribosome binding; F:ribosomal large subunit binding; P:metabolic process	EC:3.6.1.3	GTP binding domain DOMAIN; Ribosome-binding ATPase YchF/Obg-like ATPase 1 FAMILY; Beta-grasp domain DOMAIN; P-loop containing nucleoside triphosphate hydrolase DOMAIN; Domain of unknown function DUF933 DOMAIN; TGS-like domain DOMAIN; TGS-like DOMAIN	-	OG5_126949	GTP, binding	GTPase of unknown function	158	102	--
Locus406v1rpkm142.66	basic leucine zipper and w2 domain-containing protein 1-a-like	1364	20	1.25715E-106	58.45%	2	P:translational initiation; F:translation initiation factor activity		W2 domain DOMAIN; MIF4-like, type 1/2/3 DOMAIN; Armadillo-type fold DOMAIN	-	OG5_130054		eIF4-gamma/eIF5/eIF2-epsilon	60	36	--
Locus407v1rpkm142.47	dead-domain-containing protein	1597	20	0.0	92.8%	4	F:translation initiation factor activity; F:helicase activity; F:ATP binding; P:translational initiation	-	NA noIPR	-	OG5_126984		Helicase conserved C-terminal domain	154	88	--
Locus407v2rpkm0.85_PRE	atp-dependent rna helicase eif4a	553	20	2.24853E-59	91.8%	6	C:cytosol; F:translation initiation factor activity; F:helicase activity; F:ATP binding; P:translational initiation; P:mycelium development	-	P-loop containing nucleoside triphosphate hydrolase DOMAIN; DEAD/DEAH box helicase domain DOMAIN; Helicase superfamily 1/2, ATP-binding domain DOMAIN; RNA helicase, DEAD-box type, Q motif DOMAIN	-	OG5_126984		Helicase conserved C-terminal domain	154	88	--
Locus408v1rpkm142.46	rna-directed dna polymerase from mobile element jockey-like	1782	20	8.02896E-88	48.95%	2	F:catalytic activity; F:binding	-	Reverse transcriptase domain DOMAIN	-	OG5_126614		Reverse transcriptase (RNA-dependent DNA polymerase)	338	26	--
Locus408v2rpkm95.54	endonuclease-reverse transcriptase	2197	20	1.22211E-19	45.65%	7	F:nucleotidyltransferase activity; F:transferase activity; P:metabolic process; P:RNA-dependent DNA replication; F:RNA-directed DNA polymerase activity; P:nucleic acid phosphodiester bond hydrolysis; F:endonuclease activity		Endonuclease/exonuclease/phosphatase DOMAIN	-	OG5_129559		Queuine tRNA-ribosyltransferase	67	49	--
Locus408v3rpkm72.29	---NA---	806	0			0	-		--	-	--	--	--	--	--	--
Locus408v4rpkm65.96	rna-directed dna non ltr retrotransposon	641	6	2.153E-10	44.0%	5	F:nucleotidyltransferase activity; F:transferase activity; P:metabolic process; P:RNA-dependent DNA replication; F:RNA-directed DNA polymerase activity		--	-	OG5_126614		Reverse transcriptase (RNA-dependent DNA polymerase)	338	26	--
Locus408v5rpkm62.75	---NA---	1002	0			0	-		--	-	--	--	--	--	--	--
Locus408v6rpkm57.22	---NA---	714	0			0	-		Endonuclease/exonuclease/phosphatase DOMAIN	-	--	--	--	--	--	--
Locus408v7rpkm41.41	---NA---	758	0			0	-		NA noIPR	-	--	--	--	--	--	--
Locus408v8rpkm32.01	---NA---	1240	0			0	-		--	-	--	--	--	--	--	--
Locus408v9rpkm30.64	---NA---	673	0			0	-		--	-	--	--	--	--	--	--
Locus408v10rpkm29.35	endonuclease-reverse transcriptase	1153	20	5.27006E-21	46.65%	1	F:catalytic activity	-	NA noIPR	-	OG5_129559		Queuine tRNA-ribosyltransferase	67	49	--
Locus408v11rpkm28.28	---NA---	514	0			0	-		--	-	--	--	--	--	--	--
Locus408v12rpkm23.65	---NA---	1267	0			0	-		--	-	--	--	--	--	--	--
Locus408v13rpkm16.56	---NA---	575	0			0	-		--	-	--	--	--	--	--	--
Locus408v14rpkm16.26	---NA---	486	0			0	-		--	-	--	--	--	--	--	--
Locus408v15rpkm15.38	---NA---	396	0			0	-		--	-	--	--	--	--	--	--
Locus408v16rpkm14.86	rna-directed dna non ltr retrotransposon	822	1	1.663E-4	44.0%	5	F:nucleotidyltransferase activity; F:transferase activity; P:metabolic process; P:RNA-dependent DNA replication; F:RNA-directed DNA polymerase activity		NA noIPR	-	--	--	--	--	--	--
Locus408v17rpkm12.58_PRE	---NA---	446	0			0	-		--	-	--	--	--	--	--	--
Locus408v18rpkm7.20_PRE	hypothetical protein NAPIS_ORF00293	400	1	5.40776E-4	56.0%	0	-			Y	--	--	--	--	--	--
Locus408v19rpkm6.63_PRE	endonuclease-reverse transcriptase	550	20	2.54064E-21	48.7%	1	F:catalytic activity	-		Y	--	--	--	--	--	--
Locus408v20rpkm5.09_PRE	endonuclease-reverse transcriptase	1257	20	1.64943E-27	47.3%	7	F:nucleotidyltransferase activity; F:transferase activity; P:metabolic process; P:RNA-dependent DNA replication; F:RNA-directed DNA polymerase activity; P:nucleic acid phosphodiester bond hydrolysis; F:endonuclease activity		NA noIPR	-	OG5_126614		Reverse transcriptase (RNA-dependent DNA polymerase)	338	26	--
Locus408v21rpkm4.77_PRE	reverse transcriptase	2870	20	8.92462E-19	47.9%	3	F:metal ion binding; P:RNA-dependent DNA replication; F:RNA-directed DNA polymerase activity		--	-	OG5_126614		Reverse transcriptase (RNA-dependent DNA polymerase)	338	26	--
Locus408v22rpkm3.26_PRE	---NA---	726	0			0	-		NA noIPR; tmhmm (TMHMM)	-	--	--	--	--	--	--
Locus408v23rpkm2.49_PRE	---NA---	332	0			0	-		NA noIPR; tmhmm (TMHMM)	-	--	--	--	--	--	--
Locus408v24rpkm1.14_PRE	rna-directed dna non ltr partial	840	20	9.81706E-12	50.1%	1	F:catalytic activity	-	NA noIPR	-	OG5_184429			4	1	--
Locus408v25rpkm0.00_PRE	---NA---	273	0			0	-		--	-	--	--	--	--	--	--
Locus409v1rpkm141.98	---NA---	482	0			0	-		Glycoside hydrolase, family 5 DOMAIN; Glycoside hydrolase, catalytic domain DOMAIN; Glycoside hydrolase superfamily DOMAIN	-	OG5_152821		Cellulase (glycosyl hydrolase family 5)	9	7	--
Locus410v1rpkm141.85	---NA---	427	0			0	-		--	-	--	--	--	--	--	--
Locus411v1rpkm141.46	rubrerythrin family protein	793	20	2.58867E-88	82.45%	3	F:iron ion binding; F:NADH peroxidase activity; P:oxidation-reduction process	EC:1.11.1.1	Rubredoxin-type fold DOMAIN; Ferritin-related DOMAIN; Rubrerythrin DOMAIN; Ferritin- like diiron domain DOMAIN; Rubredoxin-like domain DOMAIN; Ferritin-like superfamily DOMAIN	-	OG5_132921	rubrerythrin, rubrerythrin	Rubrerythrin	34	20	--
Locus412v1rpkm140.87	cellulose -beta-cellobiosidase	169	13	5.96269E-25	71.23%	2	F:cellulase activity; P:cellulose catabolic process	EC:3.2.1.4	Six-hairpin glycosidase DOMAIN; Six-hairpin glycosidase-like DOMAIN	-	--	--	--	--	--	--
Locus413v1rpkm140.68	---NA---	1444	0			0	-		Glycosyl hydrolase, five-bladed beta-propellor domain DOMAIN; Fungal dockerin domain DOMAIN; CBM10/dockerin domain DOMAIN; Glycoside hydrolase, family 43 FAMILY; SignalP-NN(euk) (SIGNALP)	-	OG5_176745		Carbohydrate binding module (family 6), Glycosyl hydrolases family 43	4	4	--
Locus414v1rpkm140.58	histone h2b	771	20	1.37991E-59	84.35%	4	C:nuclear nucleosome; F:DNA binding; F:protein heterodimerization activity; P:nucleosome assembly	-	Histone H2B FAMILY; Histone core DOMAIN; Histone-fold DOMAIN	-	OG5_126572	histone, histone H2B	Core histone H2A/H2B/H3/H4	603	72	--
Locus414v2rpkm2.57_PRE	histone h2b	614	20	2.36009E-60	88.95%	4	C:nuclear nucleosome; F:DNA binding; F:protein heterodimerization activity; P:nucleosome assembly	-	Histone H2B FAMILY; Histone core DOMAIN; Histone-fold DOMAIN	-	OG5_126572	histone, histone H2B	Core histone H2A/H2B/H3/H4	603	72	--
Locus415v1rpkm140.17	cellulosomal serpin precursor	437	20	4.40333E-18	64.7%	2	F:hydrolase activity, hydrolyzing O-glycosyl compounds; P:polysaccharide metabolic process	-	Fungal dockerin domain DOMAIN; CBM10/dockerin domain DOMAIN; SignalP-NN(euk) (SIGNALP)	-	--	--	--	--	--	--
Locus416v1rpkm140.03	carbon starvation protein membrane protein	2082	20	0.0	80.9%	2	C:membrane; P:cellular response to starvation	-	CstA, N-terminal domain DOMAIN; CstA, C-terminal domain DOMAIN; tmhmm (TMHMM)	-	OG5_134237	carbon, carbon starvation, carbon starvation protein, carbon, carbon starvation, carbon starvation protein	Carbon starvation protein CstA	28	19	--
Locus416v2rpkm0.65_PRE	carbon starvation protein membrane protein	765	20	2.17963E-85	84.0%	2	C:membrane; P:cellular response to starvation	-	CstA, N-terminal domain DOMAIN; tmhmm (TMHMM)	-	OG5_134237	carbon, carbon starvation, carbon starvation protein, carbon, carbon starvation, carbon starvation protein	Carbon starvation protein CstA	28	19	--
Locus417v1rpkm139.92	nicastrin protein	2476	20	5.84493E-89	49.35%	6	C:integral component of membrane; P:protein processing; F:metal ion binding; P:trehalose biosynthetic process; P:metabolic process; F:catalytic activity		NA noIPR; Nicastrin FAMILY; SignalP-NN(euk) (SIGNALP); tmhmm (TMHMM)	-	OG5_131095	nicastrin	Nicastrin	47	38	--
Locus418v1rpkm139.12	calmodulin	783	20	5.64701E-97	97.85%	101	C:spindle pole; C:nucleoplasm; C:centriole; C:cytosol; C:microtubule associated complex; C:spindle microtubule; C:calcium- and calmodulin-dependent protein kinase complex; C:rhabdomere; C:sarcomere; C:axon; C:dendrite; C:growth cone; C:midbody; C:myosin V complex; C:myosin VI complex; C:calcium channel complex; C:postsynaptic membrane; C:presynaptic active zone; C:extracellular exosome; F:calmodu…	EC:2.7.11.17	EF-hand domain DOMAIN; EF-hand domain pair DOMAIN; EF-Hand 1, calcium-binding site BINDING_SITE	-	OG5_126800	calmodulin	EF hand	186	71	--
Locus418v2rpkm0.56_PRE	calmodulin	909	20	7.90557E-96	97.6%	3	F:calcium ion binding; F:kinase activity; P:phosphorylation	-	EF-hand domain DOMAIN; EF-hand domain pair DOMAIN; EF-Hand 1, calcium-binding site BINDING_SITE	-	OG5_126800	calmodulin	EF hand	186	71	--
Locus418v3rpkm0.18_PRE	calmodulin	691	20	5.73227E-97	97.55%	6	C:intracellular; C:membrane; F:calcium ion binding; F:GTP binding; P:small GTPase mediated signal transduction; P:protein transport	-	EF-hand domain DOMAIN; EF-hand domain pair DOMAIN; EF-Hand 1, calcium-binding site BINDING_SITE	-	OG5_126800	calmodulin	EF hand	186	71	--
Locus419v1rpkm138.42	---NA---	889	0			0	-		NA noIPR; SignalP-NN(euk) (SIGNALP); tmhmm (TMHMM)	-	--	--	--	--	--	--
Locus419v2rpkm0.28_PRE	---NA---	592	0			0	-		NA noIPR; tmhmm (TMHMM)	-	--	--	--	--	--	--
Locus420v1rpkm138.00	acyl- -binding protein homolog 1-like	541	20	1.32825E-26	75.45%	1	F:fatty-acyl-CoA binding	-	Acyl-CoA-binding protein, ACBP DOMAIN; FERM/acyl-CoA-binding protein, 3-helical bundle DOMAIN	-	OG5_127366	binding, binding protein	Acyl CoA binding protein	125	64	--
Locus421v1rpkm136.82	nadp-specific glutamate dehydrogenase	1923	20	0.0	71.2%	5	C:extracellular region; C:cytosol; F:glutamate dehydrogenase (NADP+) activity; P:glutamine family amino acid metabolic process; P:cellular response to farnesol	EC:1.4.1.4	Glutamate/phenylalanine/leucine/valine dehydrogenase FAMILY; Glutamate/phenylalanine/leucine/valine dehydrogenase, C-terminal DOMAIN; Glutamate dehydrogenase FAMILY; NAD(P)-binding domain DOMAIN; Glutamate/phenylalanine/leucine/valine dehydrogenase, dimerisation domain DOMAIN	-	OG5_126857	dehydrogenase, glutamate, glutamate dehydrogenase	Glu/Leu/Phe/Val dehydrogenase, dimerisation domain, Glutamate/Leucine/Phenylalanine/Valine dehydrogenase	173	94	--
Locus422v1rpkm135.53	---NA---	731	0			0	-		NA noIPR; tmhmm (TMHMM)	-	--	--	--	--	--	--
Locus423v1rpkm135.01	threonine synthase	2054	20	0.0	68.6%	4	C:cytoplasm; F:threonine synthase activity; F:pyridoxal phosphate binding; P:threonine biosynthetic process	EC:4.2.3.1	Threonine synthase-like FAMILY; Threonine synthase, N-terminal DOMAIN; Tryptophan synthase beta subunit-like PLP-dependent enzyme DOMAIN; Serine/threonine dehydratase, pyridoxal-phosphate-binding site BINDING_SITE	-	OG5_128662	threonine, threonine synthase	Pyridoxal-phosphate dependent enzyme	85	58	--
Locus424v1rpkm134.26	fthfs-domain-containing protein	3117	20	0.0	78.8%	8	C:cytosol; F:formate-tetrahydrofolate ligase activity; F:methenyltetrahydrofolate cyclohydrolase activity; F:methylenetetrahydrofolate dehydrogenase (NADP+) activity; F:ATP binding; P:one-carbon metabolic process; P:folic acid-containing compound biosynthetic process; P:oxidation-reduction process	EC:6.3.4.3; EC:3.5.4.9; EC:1.5.1.5	Tetrahydrofolate dehydrogenase/cyclohydrolase FAMILY; P-loop containing nucleoside triphosphate hydrolase DOMAIN; Formate-tetrahydrofolate ligase, FTHFS FAMILY; Tetrahydrofolate dehydrogenase/cyclohydrolase, NAD(P)-binding domain DOMAIN; NAD(P)-binding domain DOMAIN; Tetrahydrofolate dehydrogenase/cyclohydrolase, catalytic domain DOMAIN; Tetrahydrofolate dehydrogenase/cyclohydrolase, conserved si…	-	OG5_126671		Tetrahydrofolate dehydrogenase/cyclohydrolase, NAD(P)-binding domain	233	93	--
Locus424v2rpkm0.84_PRE	bifunctional protein	892	20	1.37638E-92	74.85%	5	C:cytosol; F:formate-tetrahydrofolate ligase activity; F:methenyltetrahydrofolate cyclohydrolase activity; F:methylenetetrahydrofolate dehydrogenase (NADP+) activity; P:one-carbon metabolic process	EC:6.3.4.3; EC:3.5.4.9; EC:1.5.1.5	Tetrahydrofolate dehydrogenase/cyclohydrolase FAMILY; Tetrahydrofolate dehydrogenase/cyclohydrolase, catalytic domain DOMAIN; NAD(P)-binding domain DOMAIN; Tetrahydrofolate dehydrogenase/cyclohydrolase, NAD(P)-binding domain DOMAIN; Tetrahydrofolate dehydrogenase/cyclohydrolase, conserved site CONSERVED_SITE	-	OG5_126671		Tetrahydrofolate dehydrogenase/cyclohydrolase, NAD(P)-binding domain	233	93	--
Locus425v1rpkm134.09	thioredoxin-like	508	20	1.01928E-25	62.75%	9	C:cytoplasm; C:intracellular membrane-bounded organelle; F:oxidoreductase activity, acting on a sulfur group of donors; P:B cell proliferation; P:primary metabolic process; P:cellular macromolecule metabolic process; P:single-organism metabolic process; P:regulation of cellular process; P:response to stimulus	-	NA noIPR; Thioredoxin domain DOMAIN; Thioredoxin-like fold DOMAIN; Thioredoxin FAMILY; Thioredoxin, conserved site CONSERVED_SITE	-	OG5_126613	thioredoxin	Thioredoxin	339	109	--
Locus425v2rpkm2.13_PRE	thioredoxin	679	20	3.80434E-20	70.15%	8	C:cytoplasm; F:protein disulfide oxidoreductase activity; F:oxidoreductase activity, acting on a sulfur group of donors, disulfide as acceptor; P:sulfate assimilation; P:protein folding; P:cellular response to oxidative stress; P:cell redox homeostasis; P:oxidation-reduction process	-	Thioredoxin-like fold DOMAIN; Thioredoxin domain DOMAIN; Thioredoxin FAMILY	-	OG5_126613	thioredoxin	Thioredoxin	339	109	--
Locus426v1rpkm133.17	caspase domain-containing protein	1696	20	4.84782E-101	67.15%	1	F:peptidase activity	-	Caspase-like domain DOMAIN; Peptidase C14, caspase domain DOMAIN	-	OG5_129045	metacaspase	Caspase domain	77	31	--
Locus427v1rpkm132.58	mannose-1-phosphate guanyltransferase	1893	20	1.27085E-174	85.5%	7	C:cytosol; C:cell tip; F:mannose-1-phosphate guanylyltransferase activity; P:cell wall mannoprotein biosynthetic process; P:protein glycosylation; P:fungal-type cell wall biogenesis; P:GDP-mannose biosynthetic process	EC:2.7.7.13	Nucleotidyl transferase DOMAIN; Bacterial transferase hexapeptide repeat REPEAT; Nucleotide-diphospho-sugar transferases DOMAIN; Hexapeptide transferase, conserved site CONSERVED_SITE	-	OG5_127109		Nucleotidyl transferase	144	95	--
Locus428v1rpkm132.44	threonyl-trna synthetase	2358	20	0.0	78.1%	5	C:cytosol; F:threonine-tRNA ligase activity; F:ATP binding; P:cytoplasmic translation; P:threonyl-tRNA aminoacylation	EC:6.1.1.3	Threonine-tRNA ligase, class IIa FAMILY; Threonyl/alanyl tRNA synthetase, SAD DOMAIN; Anticodon-binding DOMAIN; Aminoacyl-tRNA synthetase, class II (G/ H/ P/ S), conserved domain DOMAIN; Beta-grasp domain DOMAIN; TGS DOMAIN; Aminoacyl-tRNA synthetase, class II DOMAIN; TGS-like DOMAIN; Threonyl/alanyl tRNA synthetase, class II-like, putative editing domain DOMAIN	-	OG5_126764	synthetase, threonyl-tRNA, threonyl-tRNA synthetase	Anticodon binding domain, tRNA synthetase class II core domain (G, H, P, S and T)	193	118	--
Locus429v1rpkm131.51	casein kinase	2291	20	8.06007E-64	55.5%	1	F:transferase activity, transferring phosphorus-containing groups	-	Serine/threonine/dual specificity protein kinase, catalytic domain DOMAIN; Protein kinase domain DOMAIN; Protein kinase-like domain DOMAIN	-	OG5_175080	casein kinase	Protein kinase domain	4	2	--
Locus429v2rpkm0.35_PRE	kinase domain protein	441	1	8.05084E-4	48.0%	0	-		--	-	--	--	--	--	--	--
Locus430v1rpkm131.31	nadh dehydrogenase	1944	20	0.0	81.55%	5	F:NADH dehydrogenase (ubiquinone) activity; F:FMN binding; F:NAD binding; F:4 iron, 4 sulfur cluster binding; P:oxidation-reduction process	EC:1.6.5.3	NADH-ubiquinone oxidoreductase 51 kDa subunit, iron-sulphur binding domain DOMAIN; Soluble ligand binding domain DOMAIN; NADH-ubiquinone oxidoreductase 51 kDa subunit, FMN-binding domain DOMAIN; NADH ubiquinone oxidoreductase, F subunit FAMILY; NADH:ubiquinone oxidoreductase, 51kDa subunit, conserved site CONSERVED_SITE; SignalP-NN(euk) (SIGNALP)	-	OG5_127601		SLBB domain, Respiratory-chain NADH dehydrogenase 51 Kd subunit	113	79	--
Locus431v1rpkm131.22	ubiquitin-like protein	527	20	6.13336E-24	71.55%	1	C:nucleus		Ubiquitin-like DOMAIN; Rad60/SUMO-like domain DOMAIN; Ubiquitin-related domain DOMAIN	-	OG5_127053	ubiquitin		149	69	--
Locus432v1rpkm131.16	glutathione amide-dependent peroxidase	957	20	5.42938E-116	77.75%	5	C:cell; F:electron carrier activity; F:protein disulfide oxidoreductase activity; P:cell redox homeostasis; P:oxidation-reduction process	-	Glutaredoxin subgroup DOMAIN; Glutaredoxin DOMAIN; Redoxin DOMAIN; Thioredoxin-like fold DOMAIN; Glutaredoxin domain DOMAIN; Glutaredoxin active site ACTIVE_SITE	-	OG5_127915		Redoxin	103	60	--
Locus433v1rpkm131.06	secreted protein	1170	15	1.39793E-8	54.47%	2	F:chitin binding; P:positive regulation of mitotic nuclear division	-	--	-	OG5_144703		Chitin recognition protein	12	9	--
Locus434v1rpkm130.74	duf567 domain protein	1179	20	7.44275E-28	51.95%	0	-		LURP1-like domain DOMAIN; Tubby C-terminal-like domain DOMAIN	-	OG5_136596		Protein of unknown function (DUF567)	21	10	--
Locus435v1rpkm130.61	nucleoporin nsp1-like isoform x3	1188	2	4.44245E-4	48.0%	0	-		--	-	OG5_152492	hypothetical protein		9	6	--
Locus436v1rpkm130.57	acetolactate synthase i iii small subunit	1507	20	1.93498E-86	68.1%	1	C:cytoplasm	-	Acetolactate synthase, small subunit, C-terminal DOMAIN; Acetolactate synthase, small subunit FAMILY; ACT domain DOMAIN; SignalP-NN(euk) (SIGNALP)	-	OG5_129345	acetolactate synthase, acetolactate, acetolactate synthase, synthase	Small subunit of acetolactate synthase, ACT domain	71	57	--
Locus436v2rpkm1.37_PRE	acetolactate small subunit	728	20	6.16437E-58	80.3%	7	C:acetolactate synthase complex; C:mitochondrial nucleoid; F:acetolactate synthase activity; F:amino acid binding; F:enzyme regulator activity; P:branched-chain amino acid biosynthetic process; P:regulation of catalytic activity	EC:2.2.1.6	NA noIPR	-	OG5_129345	acetolactate synthase, acetolactate, acetolactate synthase, synthase	Small subunit of acetolactate synthase, ACT domain	71	57	--
Locus437v1rpkm129.86	---NA---	718	0			0	-		--	-	--	--	--	--	--	--
Locus438v1rpkm128.95	elongation factor 1- partial	169	20	6.73797E-27	96.2%	5	C:cytoplasm; F:translation elongation factor activity; F:GTPase activity; F:GTP binding; P:translational elongation	-	NA noIPR	-	OG5_126631	elongation, elongation factor, elongation factor 1-alpha	Elongation factor Tu GTP binding domain	277	88	--
Locus439v1rpkm128.94	endo- -beta-xylanase	660	20	3.42445E-37	79.5%	5	C:extracellular region; F:cellulose binding; F:endo-1,4-beta-xylanase activity; F:acetylxylan esterase activity; P:xylan catabolic process	EC:3.2.1.8; EC:3.1.1.72	Glycoside hydrolase, family 11/12 FAMILY; Glycoside hydrolase, family 11 FAMILY; Concanavalin A-like lectin/glucanase domain DOMAIN	-	--	--	--	--	--	--
Locus440v1rpkm128.86	---NA---	664	0			0	-		NA noIPR; tmhmm (TMHMM)	-	--	--	--	--	--	--
Locus441v1rpkm127.47	hexokinase 2	1772	20	0.0	70.55%	9	C:cytosol; F:nucleotide binding; F:glucokinase activity; F:fructokinase activity; F:mannokinase activity; P:cellular glucose homeostasis; P:glycolytic process; P:carbohydrate phosphorylation; P:glucose 6-phosphate metabolic process	EC:2.7.1.7; EC:2.7.1.4; EC:2.7.1.2	Hexokinase FAMILY; Hexokinase, C-terminal DOMAIN; Hexokinase, N-terminal DOMAIN; Hexokinase, conserved site CONSERVED_SITE	-	OG5_126743	hexokinase	Hexokinase, Hexokinase	201	62	--
Locus442v1rpkm127.23	adenylate kinase	892	20	1.22882E-161	84.25%	13	C:nucleus; C:mitochondrial inner membrane; C:mitochondrial intermembrane space; C:cytosol; F:adenylate kinase activity; F:ATP binding; F:(deoxy)adenylate kinase activity; P:ADP biosynthetic process; P:DNA replication initiation; P:nucleotide salvage; P:AMP metabolic process; P:ATP metabolic process; P:nucleotide phosphorylation	EC:2.7.4.3; EC:2.7.4.11	Adenylate kinase/UMP-CMP kinase FAMILY; Adenylate kinase, active site lid domain DOMAIN; Adenylate kinase subfamily FAMILY; P-loop containing nucleoside triphosphate hydrolase DOMAIN; Adenylate kinase 2 FAMILY	-	OG5_126762	adenylate, adenylate kinase, kinase	Adenylate kinase	193	103	--
Locus443v1rpkm127.02	endo- -beta-xylanase	3309	20	1.506E-47	50.1%	12	F:hydrolase activity; P:polysaccharide catabolic process; P:xylan catabolic process; F:endo-1,4-beta-xylanase activity; P:carbohydrate metabolic process; C:extracellular region; F:hydrolase activity, hydrolyzing O-glycosyl compounds; P:metabolic process; F:hydrolase activity, acting on glycosyl bonds; F:cellulose binding; F:polysaccharide binding; F:carbohydrate binding		Glycoside hydrolase, family 10 FAMILY; Glycoside hydrolase, catalytic domain DOMAIN; Galactose-binding domain-like DOMAIN; Glycoside hydrolase superfamily DOMAIN; SignalP-NN(euk) (SIGNALP); tmhmm (TMHMM)	-	OG5_135408	endo-1,4-beta-xylanase	Glycosyl hydrolase family 10	24	13	--
Locus444v1rpkm125.68	---NA---	1028	0			0	-		NA noIPR; SignalP-NN(euk) (SIGNALP); tmhmm (TMHMM)	-	OG5_126579			543	90	--
Locus445v1rpkm125.54	adenosylhomocysteinase	1677	20	0.0	89.35%	7	C:cytosol; F:adenosylhomocysteinase activity; P:triglyceride metabolic process; P:phosphatidylcholine biosynthetic process; P:one-carbon metabolic process; P:S-adenosylhomocysteine catabolic process; P:S-adenosylmethionine cycle	EC:3.3.1.1	S-adenosyl-L-homocysteine hydrolase, NAD binding domain DOMAIN; Adenosylhomocysteinase FAMILY; NAD(P)-binding domain DOMAIN; S-adenosyl-L-homocysteine hydrolase, conserved site CONSERVED_SITE	-	OG5_127233		S-adenosyl-L-homocysteine hydrolase, S-adenosyl-L-homocysteine hydrolase, NAD binding domain	134	96	--
Locus446v1rpkm125.30	leucyl-trna synthetase	3361	20	0.0	69.7%	5	C:cytosol; F:leucine-tRNA ligase activity; F:methionine-tRNA ligase activity; P:leucyl-tRNA aminoacylation; P:methionyl-tRNA aminoacylation	EC:6.1.1.10; EC:6.1.1.4	NA noIPR; Aminoacyl-tRNA synthetase, class Ia DOMAIN; Leucyl-tRNA synthetase, class Ia, archaeal/eukaryotic cytosolic FAMILY; Valyl/Leucyl/Isoleucyl-tRNA synthetase, editing domain DOMAIN; Methionyl/Valyl/Leucyl/Isoleucyl-tRNA synthetase, anticodon-binding DOMAIN; Aminoacyl-tRNA synthetase, class 1a, anticodon-binding DOMAIN; Rossmann-like alpha/beta/alpha sandwich fold DOMAIN	-	OG5_127407	leucyl-tRNA, leucyl-tRNA synthetase, synthetase	Anticodon-binding domain, tRNA synthetases class I (I, L, M and V)	122	85	--
Locus446v2rpkm1.67_PRE	leucyl-trna cytoplasmic	910	20	2.57657E-93	69.5%	7	C:cytosol; F:nucleotide binding; F:leucine-tRNA ligase activity; F:methionine-tRNA ligase activity; P:leucyl-tRNA aminoacylation; P:methionyl-tRNA aminoacylation; P:regulation of cellular process	EC:6.1.1.10; EC:6.1.1.4	NA noIPR; Rossmann-like alpha/beta/alpha sandwich fold DOMAIN; Aminoacyl-tRNA synthetase, class Ia DOMAIN	-	OG5_127407	leucyl-tRNA, leucyl-tRNA synthetase, synthetase	Anticodon-binding domain, tRNA synthetases class I (I, L, M and V)	122	85	--
Locus447v1rpkm125.19	---NA---	1103	0			0	-		Shisa family FAMILY; SignalP-NN(euk) (SIGNALP); tmhmm (TMHMM)	-	--	--	--	--	--	--
Locus448v1rpkm124.99	---NA---	489	0			0	-		--	-	--	--	--	--	--	--
Locus449v1rpkm124.94	m18 family aminopeptidase	1906	20	0.0	76.85%	4	F:aminopeptidase activity; F:metallopeptidase activity; F:zinc ion binding; P:proteolysis	EC:3.4.11	Peptidase M18 FAMILY; Peptidase M18, domain 2 DOMAIN	-	OG5_187866	aminopeptidase 1, clostridium	Aminopeptidase I zinc metalloprotease (M18)	3	2	--
Locus450v1rpkm124.77	cellulase	608	20	3.02451E-97	80.55%	2	F:cellulase activity; P:carbohydrate metabolic process	EC:3.2.1.4	Glycoside hydrolase, family 5 DOMAIN; Glycoside hydrolase, catalytic domain DOMAIN; Glycoside hydrolase superfamily DOMAIN	-	OG5_152821		Cellulase (glycosyl hydrolase family 5)	9	7	--
Locus451v1rpkm124.16	endoribonuclease lpsp	836	1	1.08728E-18	55.0%	0	-		--	-	--	--	--	--	--	--
Locus452v1rpkm123.96	transaldolase	1157	20	5.02902E-165	82.65%	5	C:nucleus; C:cytosol; F:sedoheptulose-7-phosphate:D-glyceraldehyde-3-phosphate glyceronetransferase activity; P:carbohydrate metabolic process; P:pentose-phosphate shunt	EC:2.2.1.2	Aldolase-type TIM barrel DOMAIN; Transaldolase type 1 FAMILY; Transaldolase FAMILY; Transaldolase, active site ACTIVE_SITE	-	OG5_127238	transaldolase	Transaldolase	134	90	--
Locus452v2rpkm20.01	transaldolase	1240	20	4.98374E-129	81.65%	5	C:nucleus; C:cytosol; F:sedoheptulose-7-phosphate:D-glyceraldehyde-3-phosphate glyceronetransferase activity; P:carbohydrate metabolic process; P:pentose-phosphate shunt	EC:2.2.1.2	Aldolase-type TIM barrel DOMAIN; Transaldolase FAMILY	-	OG5_127238	transaldolase	Transaldolase	134	90	--
Locus452v3rpkm0.32_PRE	transaldolase	256	20	9.13028E-24	88.75%	4	C:cytoplasm; F:sedoheptulose-7-phosphate:D-glyceraldehyde-3-phosphate glyceronetransferase activity; P:carbohydrate metabolic process; P:pentose-phosphate shunt	EC:2.2.1.2	--	-	OG5_127238	transaldolase	Transaldolase	134	90	--
Locus453v1rpkm123.89	malate dehydrogenase	1205	20	0.0	78.0%	4	F:L-malate dehydrogenase activity; P:carbohydrate metabolic process; P:tricarboxylic acid cycle; P:malate metabolic process	EC:1.1.1.37	Lactate/malate dehydrogenase, N-terminal DOMAIN; Lactate/malate dehydrogenase, C-terminal DOMAIN; L-lactate/malate dehydrogenase FAMILY; Malate dehydrogenase, type 1 FAMILY; Lactate dehydrogenase/glycoside hydrolase, family 4, C-terminal DOMAIN; NAD(P)-binding domain DOMAIN; Malate dehydrogenase, active site ACTIVE_SITE	-	OG5_127145	dehydrogenase, malate, malate dehydrogenase	lactate/malate dehydrogenase, alpha/beta C-terminal domain	141	61	--
Locus453v2rpkm30.73	malate dehydrogenase	863	20	1.01143E-133	82.3%	4	F:L-malate dehydrogenase activity; P:carbohydrate metabolic process; P:tricarboxylic acid cycle; P:malate metabolic process	EC:1.1.1.37	Lactate/malate dehydrogenase, N-terminal DOMAIN; Lactate/malate dehydrogenase, C-terminal DOMAIN; Lactate dehydrogenase/glycoside hydrolase, family 4, C-terminal DOMAIN; Malate dehydrogenase, type 1 FAMILY; NAD(P)-binding domain DOMAIN; L-lactate/malate dehydrogenase FAMILY; Malate dehydrogenase, active site ACTIVE_SITE	-	OG5_127145	dehydrogenase, malate, malate dehydrogenase	lactate/malate dehydrogenase, alpha/beta C-terminal domain	141	61	--
Locus454v1rpkm122.83	cellulase	203	20	1.71038E-21	71.6%	5	F:cellulase activity; F:mannan endo-1,4-beta-mannosidase activity; F:carbohydrate binding; P:polysaccharide catabolic process; P:substituted mannan metabolic process	EC:3.2.1.78; EC:3.2.1.4	CBM10/dockerin domain DOMAIN; Fungal dockerin domain DOMAIN	-	--	--	--	--	--	--
Locus455v1rpkm121.74	3 exoribonuclease e178q mutant	1936	20	1.77748E-26	49.55%	4	C:intracellular part; F:nuclease activity; F:binding; P:RNA metabolic process	EC:3.1	Putative 5-3 exonuclease DOMAIN; 5'-3' exoribonuclease FAMILY	-	OG5_126774		XRN 5'-3' exonuclease N-terminus	191	72	--
Locus455v2rpkm32.72	---NA---	500	0			0	-		--	-	--	--	--	--	--	--
Locus455v3rpkm21.05	UNKNOWN	3230	2	6.96967E-4	44.5%	0	-		--	-	--	--	--	--	--	--
Locus455v4rpkm20.38	atpase aaa	1762	20	2.54345E-17	55.85%	0	-		--	-	--	--	--	--	--	--
Locus455v5rpkm4.85_PRE	---NA---	450	0			0	-		--	-	--	--	--	--	--	--
Locus455v6rpkm0.89_PRE	---NA---	3029	0			0	-		GPCR, family 3 FAMILY; GPCR, family 3, C-terminal DOMAIN; Pectin lyase fold/virulence factor DOMAIN; tmhmm (TMHMM)	-	OG5_127095	glutamate receptor, metabotropic, metabotropic glutamate receptor, receptor	7 transmembrane sweet-taste receptor of 3 GCPR	146	28	--
Locus455v7rpkm0.21_PRE	---NA---	320	0			0	-		NA noIPR; tmhmm (TMHMM)	-	--	--	--	--	--	--
Locus455v8rpkm0.00_PRE	---NA---	210	0			0	-		NA noIPR; tmhmm (TMHMM)	-	--	--	--	--	--	--
Locus456v1rpkm121.42	pyruvate formate-lyase 1-activating enzyme	1071	20	1.85622E-102	65.75%	4	F:lyase activity; F:[formate-C-acetyltransferase]-activating enzyme activity; F:4 iron, 4 sulfur cluster binding; P:oxidation-reduction process	EC:1.97.1.4	NA noIPR	-	OG5_132739	pyruvate, pyruvate	Radical SAM superfamily	35	20	--
Locus456v2rpkm113.76	pyruvate formate-lyase activating enzyme	651	20	1.31575E-95	65.35%	4	F:lyase activity; F:[formate-C-acetyltransferase]-activating enzyme activity; F:4 iron, 4 sulfur cluster binding; P:oxidation-reduction process	EC:1.97.1.4	NA noIPR; Radical SAM DOMAIN; Radical-activating enzyme, conserved site CONSERVED_SITE	-	OG5_132739	pyruvate, pyruvate	Radical SAM superfamily	35	20	--
Locus457v1rpkm120.66	homoserine dehydrogenase	1356	20	2.87163E-137	69.4%	4	F:nucleotide binding; F:oxidoreductase activity; P:aspartate family amino acid biosynthetic process; P:branched-chain amino acid biosynthetic process	-	Homoserine dehydrogenase lacking ACT domain FAMILY; NAD(P)-binding domain DOMAIN; Homoserine dehydrogenase, catalytic DOMAIN; Aspartate/homoserine dehydrogenase, NAD-binding DOMAIN; Homoserine dehydrogenase, conserved site CONSERVED_SITE	-	OG5_128063	dehydrogenase, homoserine dehydrogenase	Homoserine dehydrogenase, NAD binding domain, Homoserine dehydrogenase	100	66	--
Locus458v1rpkm120.11	dihydroorotate dehydrogenase mitochondrial	1448	20	1.76183E-96	63.7%	6	C:cytoplasm; C:membrane; F:dihydroorotate dehydrogenase activity; P:single-organism biosynthetic process; P:nucleobase-containing small molecule metabolic process; P:pyrimidine-containing compound biosynthetic process	EC:1.3.5.2	Dihydroorotate dehydrogenase, class 1/ 2 FAMILY; Aldolase-type TIM barrel DOMAIN; Dihydroorotate dehydrogenase, class 2 FAMILY; Dihydroorotate dehydrogenase, conserved site CONSERVED_SITE	-	OG5_127289	dehydrogenase, dihydroorotate, dihydroorotate dehydrogenase	Dihydroorotate dehydrogenase	130	96	--
Locus459v1rpkm119.99	---NA---	737	0			0	-		NA noIPR; tmhmm (TMHMM)	-	--	--	--	--	--	--
Locus460v1rpkm119.65	actinin-like protein	2132	20	0.0	68.05%	2	F:calcium ion binding; F:actin binding		NA noIPR	-	OG5_128602		Calponin homology (CH) domain	86	42	--
Locus461v1rpkm119.17	endo- -beta-xylanase	225	20	3.69515E-26	66.5%	2	F:cellulase activity; P:cellulose catabolic process	EC:3.2.1.4	Fungal dockerin domain DOMAIN; CBM10/dockerin domain DOMAIN	-	--	--	--	--	--	--
Locus462v1rpkm119.12	carbohydrate esterase family 4 protein	192	20	5.02837E-8	59.8%	11	F:hydrolase activity, acting on carbon-nitrogen (but not peptide) bonds; P:carbohydrate metabolic process; F:catalytic activity; F:chitin binding; F:hydrolase activity, hydrolyzing O-glycosyl compounds; F:cellulose binding; C:extracellular region; P:xylan catabolic process; F:hydrolase activity; P:metabolic process; F:hydrolase activity, acting on glycosyl bonds		Polysaccharide deacetylase DOMAIN; Glycoside hydrolase/deacetylase, beta/alpha-barrel DOMAIN	-	OG5_129571	deacetylase	Polysaccharide deacetylase	67	30	--
Locus463v1rpkm117.28	trans-2-enoyl- mitochondrial-like	1114	20	5.48658E-81	61.55%	2	P:pronephric nephron tubule development; P:single-organism metabolic process	-	Alcohol dehydrogenase, C-terminal DOMAIN; GroES (chaperonin 10)-like DOMAIN; NAD(P)-binding domain DOMAIN; Alcohol dehydrogenase GroES-like DOMAIN; Alcohol dehydrogenase superfamily, zinc-type FAMILY	-	OG5_127865		Zinc-binding dehydrogenase	104	58	--
Locus464v1rpkm117.12	atp synthase (e 31 kda) subunit	1145	20	1.64162E-63	69.5%	2	C:proton-transporting two-sector ATPase complex, catalytic domain; F:hydrolase activity	-	NA noIPR; ATPase, V1/A1 complex, subunit E FAMILY	-	OG5_127015	ATP synthase	ATP synthase (E/31 kDa) subunit	152	85	--
Locus464v2rpkm0.12_PRE	atp synthase (e 31 kda) subunit	661	20	3.23889E-38	61.35%	1	C:membrane	-	ATPase, V1/A1 complex, subunit E FAMILY	-	OG5_127015	ATP synthase	ATP synthase (E/31 kDa) subunit	152	85	--
Locus465v1rpkm116.38	alanyl-trna synthetase	3202	20	0.0	75.55%	6	C:mitochondrion; F:tRNA binding; F:alanine-tRNA ligase activity; F:ATP binding; F:zinc ion binding; P:mitochondrial alanyl-tRNA aminoacylation	EC:6.1.1.7	NA noIPR; Alanine-tRNA ligase, class IIc FAMILY; Threonyl/alanyl tRNA synthetase, SAD DOMAIN; DHHA1 domain DOMAIN; Alanyl-tRNA synthetase, class IIc, N-terminal DOMAIN; Alanyl-tRNA synthetase, class IIc, core domain DOMAIN; Alanine-tRNA ligase, eukaryota/bacteria FAMILY; Threonyl/alanyl tRNA synthetase, class II-like, putative editing domain DOMAIN; Translation protein, beta-barrel domain DOMAIN;…	-	OG5_126799	alanyl-tRNA, alanyl-tRNA synthetase, synthetase	tRNA synthetases class II (A)	186	118	--
Locus466v1rpkm115.97	---NA---	768	0			0	-		NA noIPR; tmhmm (TMHMM)	-	--	--	--	--	--	--
Locus467v1rpkm115.45	---NA---	267	0			0	-		--	-	--	--	--	--	--	--
Locus468v1rpkm115.09	---NA---	434	0			0	-		--	-	--	--	--	--	--	--
Locus469v1rpkm114.84	---NA---	1419	0			0	-		NA noIPR; SignalP-NN(euk) (SIGNALP)	-	--	--	--	--	--	--
Locus469v2rpkm0.00_PRE	---NA---	530	0			0	-		--	-	--	--	--	--	--	--
Locus470v1rpkm114.60	membrane protein	413	13	8.03268E-7	68.62%	3	C:integral component of membrane; C:membrane; C:plasma membrane		Proteolipid membrane potential modulator FAMILY; tmhmm (TMHMM)	-	--	--	--	--	--	--
Locus471v1rpkm114.54	endo- -beta-xylanase	383	20	5.47342E-17	78.6%	5	C:extracellular region; F:cellulose binding; F:endo-1,4-beta-xylanase activity; F:acetylxylan esterase activity; P:xylan catabolic process	EC:3.2.1.8; EC:3.1.1.72	Glycoside hydrolase, family 11/12 FAMILY; Concanavalin A-like lectin/glucanase domain DOMAIN	-	OG5_128033		Sec23/Sec24 trunk domain	100	59	--
Locus472v1rpkm113.79	glycoside hydrolase family 3 protein	2849	20	0.0	61.65%	2	F:beta-glucosidase activity; P:polysaccharide catabolic process	EC:3.2.1.21	Glycoside hydrolase, family 3, N-terminal DOMAIN; Fungal dockerin domain DOMAIN; Fibronectin type III-like domain DOMAIN; Glycoside hydrolase family 3 C-terminal domain DOMAIN; CBM10/dockerin domain DOMAIN; Glycoside hydrolase family 3 FAMILY; Glycoside hydrolase, family 3, active site ACTIVE_SITE; Glycoside hydrolase superfamily DOMAIN; SignalP-NN(euk) (SIGNALP)	-	OG5_130280	beta-glucosidase	Glycosyl hydrolase family 3 C terminal domain	57	21	--
Locus473v1rpkm113.78	-bisphosphoglycerate-independent phosphoglycerate mutase	2171	20	0.0	79.35%	5	C:cytoplasm; F:manganese ion binding; F:2,3-bisphosphoglycerate-independent phosphoglycerate mutase activity; P:glucose catabolic process; P:glycolytic process	-	BPG-independent PGAM, N-terminal DOMAIN; Phosphoglycerate mutase, 2,3-bisphosphoglycerate-independent FAMILY; Alkaline phosphatase-like, alpha/beta/alpha DOMAIN; Metalloenzyme DOMAIN; Alkaline-phosphatase-like, core domain DOMAIN	-	OG5_129051	mutase, phosphoglycerate, phosphoglycerate mutase	Metalloenzyme superfamily	77	48	--
Locus474v1rpkm113.35	endoglucanase	1796	20	3.21517E-140	69.7%	2	F:hydrolase activity, hydrolyzing O-glycosyl compounds; P:carbohydrate metabolic process	-	CBM10/dockerin domain DOMAIN; Glycoside hydrolase, catalytic domain DOMAIN; Fungal dockerin domain DOMAIN; Glycoside hydrolase, family 5 DOMAIN; Glycoside hydrolase superfamily DOMAIN; SignalP-NN(euk) (SIGNALP)	-	OG5_152821		Cellulase (glycosyl hydrolase family 5)	9	7	--
Locus475v1rpkm110.95	PREDICTED: uncharacterized protein LOC103707131	1609	1	5.51331E-5	42.0%	0	-		--	-	OG5_171994			5	1	--
Locus476v1rpkm110.60	coth protein	2313	20	0.0	64.4%	2	F:hydrolase activity, hydrolyzing O-glycosyl compounds; P:polysaccharide catabolic process		NA noIPR; tmhmm (TMHMM)	-	--	--	--	--	--	--
Locus477v1rpkm110.22	---NA---	231	0			0	-		NA noIPR; SignalP-NN(euk) (SIGNALP)	-	--	--	--	--	--	--
Locus478v1rpkm109.83	xylan degradation protein	1953	20	3.49023E-127	66.25%	4	F:hydrolase activity, hydrolyzing O-glycosyl compounds; F:carbohydrate binding; P:carbohydrate metabolic process; P:cellular metabolic process	-	Ricin B lectin domain DOMAIN; Alpha/Beta hydrolase fold DOMAIN; Fungal dockerin domain DOMAIN; CBM10/dockerin domain DOMAIN; SignalP-NN(euk) (SIGNALP)	-	OG5_135121	hypothetical protein		25	12	--
Locus479v1rpkm109.37	swollenin	2071	20	2.29792E-142	66.4%	3	F:chitin binding; F:cellulase activity; F:cellulose binding	EC:3.2.1.4	Expansin, cellulose-binding-like domain DOMAIN; CBM10/dockerin domain DOMAIN; Fungal dockerin domain DOMAIN; Expansin/pollen allergen, DPBB domain DOMAIN; RlpA-like double-psi beta-barrel domain DOMAIN; SignalP-NN(euk) (SIGNALP)	-	OG5_187944		Pollen allergen	3	2	--
Locus480v1rpkm108.46	---NA---	230	0			0	-		--	-	--	--	--	--	--	--
Locus481v1rpkm107.93	---NA---	1044	0			0	-		NA noIPR; SignalP-NN(euk) (SIGNALP)	-	--	--	--	--	--	--
Locus482v1rpkm107.89	hsp70-like protein	2407	20	0.0	86.7%	4	C:mitochondrion; F:ATP binding; F:unfolded protein binding; P:protein folding	-	NA noIPR; Heat shock protein 70 family FAMILY; Heat shock protein 70kD, peptide-binding domain DOMAIN; Chaperone DnaK FAMILY; Heat shock protein 70kD, C-terminal domain DOMAIN; Heat shock protein 70, conserved site CONSERVED_SITE	-	OG5_126744		Hsp70 protein	199	104	--
Locus483v1rpkm107.58	---NA---	974	0			0	-		NA noIPR; SignalP-NN(euk) (SIGNALP)	-	--	--	--	--	--	--
Locus484v1rpkm107.18	-domain-containing protein	1946	20	4.13074E-30	48.65%	0	-		LrgA/CidA family FAMILY; CidB/LrgB family FAMILY; tmhmm (TMHMM)	-	OG5_131788	hypothetical protein, hypothetical protein	LrgB-like family	42	29	--
Locus485v1rpkm106.78	gmp synthase	1837	20	0.0	81.95%	6	C:cytosol; F:GMP synthase (glutamine-hydrolyzing) activity; F:ATP binding; F:pyrophosphatase activity; P:GMP biosynthetic process; P:glutamine metabolic process	EC:3.6.1; EC:6.3.5.2	NA noIPR; Rossmann-like alpha/beta/alpha sandwich fold DOMAIN; GMP synthase, C-terminal DOMAIN; Class I glutamine amidotransferase-like DOMAIN; GMP synthase, N-terminal DOMAIN; Glutamine amidotransferase DOMAIN; GMP synthetase ATP pyrophosphatase domain DOMAIN; GMP synthase FAMILY	-	OG5_127152	gmp, gmp synthase	Glutamine amidotransferase class-I, GMP synthase C terminal domain	140	107	--
Locus486v1rpkm106.40	---NA---	685	0			0	-		NA noIPR; SignalP-NN(euk) (SIGNALP)	-	--	--	--	--	--	--
Locus487v1rpkm104.95	v-type atpase	2177	20	0.0	91.95%	5	C:proton-transporting V-type ATPase, V1 domain; F:ATP binding; F:hydrolase activity, acting on acid anhydrides, catalyzing transmembrane movement of substances; P:ATP hydrolysis coupled proton transport; P:ATP metabolic process	-	NA noIPR; V-type ATP synthase regulatory subunit B/beta FAMILY; P-loop containing nucleoside triphosphate hydrolase DOMAIN; ATPase, V1 complex, subunit B FAMILY; ATPase, F1 complex alpha/beta subunit, N-terminal domain DOMAIN; ATPase, F1/V1/A1 complex, alpha/beta subunit, nucleotide-binding domain DOMAIN; ATPase, F1/V1/A1 complex, alpha/beta subunit, C-terminal DOMAIN; ATPase, alpha/beta subunit,…	-	OG5_127061	ATP, ATP synthase, ATP synthase subunit	ATP synthase alpha/beta family, nucleotide-binding domain	148	95	--
Locus488v1rpkm104.69	probable rhamnogalacturonate lyase b	3025	20	1.14377E-90	48.05%	3	F:carbohydrate binding; P:carbohydrate metabolic process; F:catalytic activity		Cellulose-binding domain, fungal DOMAIN; Rhamnogalacturonan lyase, domain III DOMAIN; Rhamnogalacturonase B, N-terminal DOMAIN; Carboxypeptidase, regulatory domain DOMAIN; SGNH hydrolase-type esterase domain DOMAIN; Galactose-binding domain-like DOMAIN; Glycoside hydrolase-type carbohydrate-binding, subgroup DOMAIN; Rhamnogalacturonan lyase, domain II DOMAIN; Rhamnogalacturonate lyase FAMILY; Gal…	-	OG5_133765		Rhamnogalacturonate lyase family	30	8	--
Locus489v1rpkm104.34	glutathione s-transferase	948	20	1.17897E-25	47.85%	2	F:transferase activity; P:metabolic process		Glutathione S-transferase, C-terminal DOMAIN; Glutathione S-transferase, C-terminal-like DOMAIN; Glutathione S-transferase, N-terminal DOMAIN; Thioredoxin-like fold DOMAIN	-	OG5_138481		Glutathione S-transferase, N-terminal domain, Glutathione S-transferase, C-terminal domain	17	14	--
Locus490v1rpkm104.16	duf1909-domain-containing protein	338	20	5.10058E-24	69.75%	4	F:molecular_function; P:biological_process; C:cellular_component; C:integral component of membrane		At2g23090 like FAMILY	-	OG5_134021	hypothetical protein	4F5 protein family	29	19	--
Locus491v1rpkm103.50	vacuolar proton pump subunit g 1	752	20	2.22583E-9	59.15%	4	P:transmembrane transport; F:hydrolase activity, acting on acid anhydrides, catalyzing transmembrane movement of substances; P:proton transport; C:vacuolar proton-transporting V-type ATPase complex		NA noIPR; Vacuolar (H+)-ATPase G subunit FAMILY; F-type ATP synthase subunit B-like, membrane domain DOMAIN	-	OG5_127451		Vacuolar (H+)-ATPase G subunit	120	67	--
Locus491v2rpkm0.51_PRE	v-type atpase	877	20	2.03573E-26	75.2%	4	C:vacuolar proton-transporting V-type ATPase complex; F:hydrolase activity, acting on acid anhydrides, catalyzing transmembrane movement of substances; P:proton transport; P:transmembrane transport	-	--	-	OG5_127451		Vacuolar (H+)-ATPase G subunit	120	67	--
Locus492v1rpkm103.33	heat shock protein partial	197	20	2.67528E-34	96.0%	2	C:terminal bouton; F:ATP binding	-	Heat shock protein 70kD, peptide-binding domain DOMAIN; Heat shock protein 70 family FAMILY	-	OG5_126588	heat, heat shock	Hsp70 protein	469	71	--
Locus493v1rpkm102.88	hypothetical protein RHTO_01080	572	20	2.07875E-6	53.1%	0	-		NA noIPR; SignalP-NN(euk) (SIGNALP); tmhmm (TMHMM)	-	OG5_144620	hypothetical protein		12	11	--
Locus494v1rpkm102.54	phenylalanyl-trna beta subunit	1967	20	0.0	74.25%	5	C:phenylalanine-tRNA ligase complex; F:nucleotide binding; F:phenylalanine-tRNA ligase activity; F:ion binding; P:phenylalanyl-tRNA aminoacylation	EC:6.1.1.20	tRNA synthetase, B5-domain DOMAIN; B3/B4 tRNA-binding domain DOMAIN; Phenylalanyl-tRNA synthetase, B3/B4 DOMAIN; Phenylalanyl-tRNA synthetase, class IIc, beta subunit, archae/euk cytosolic FAMILY; DNA binding domain, putative DOMAIN	-	OG5_127490	phenylalanyl-tRNA, phenylalanyl-tRNA synthetase, synthetase	B3/4 domain, tRNA synthetase B5 domain	118	88	--
Locus495v1rpkm101.96	v-type proton atpase 116 kda subunit a isoform 3-like	2752	20	0.0	59.85%	5	C:proton-transporting V-type ATPase complex; C:cell part; P:proton transport; P:cellular component organization; P:single-organism cellular process	-	NA noIPR; ATPase, V0 complex, subunit 116kDa, eukaryotic FAMILY; V-type ATPase, V0 complex, 116kDa subunit family FAMILY; tmhmm (TMHMM)	-	OG5_126705	vacuolar	V-type ATPase 116kDa subunit family	215	74	--
Locus496v1rpkm101.43	eukaryotic polypeptide chain release factor 3	2000	20	0.0	81.4%	4	F:translation release factor activity; F:GTPase activity; F:GTP binding; P:translational termination	-	Elongation factor, GTP-binding domain DOMAIN; Yeast eukaryotic release factor FAMILY; P-loop containing nucleoside triphosphate hydrolase DOMAIN; Translation elongation factor EFTu/EF1A, C-terminal DOMAIN; Translation elongation factor EFTu/EF1A, domain 2 DOMAIN; Translation elongation factor EF1A/initiation factor IF2gamma, C-terminal DOMAIN; Translation protein, beta-barrel domain DOMAIN	-	OG5_127225	eukaryotic, release factor	Elongation factor Tu C-terminal domain	134	70	--
Locus497v1rpkm101.25	exoglucanase 2	1783	19	1.5711E-6	75.79%	15	P:cellulose catabolic process; F:hydrolase activity; P:polysaccharide catabolic process; P:carbohydrate metabolic process; C:extracellular region; F:hydrolase activity, hydrolyzing O-glycosyl compounds; P:metabolic process; F:cellulose 1,4-beta-cellobiosidase activity; F:hydrolase activity, acting on glycosyl bonds; F:cellulose binding; P:xylan catabolic process; F:endo-1,4-beta-xylanase activity…		Cellulose-binding domain, fungal DOMAIN; SignalP-NN(euk) (SIGNALP)	-	OG5_144268	conserved hypothetical protein, hypothetical protein		12	5	--
Locus498v1rpkm101.18	actin binding protein	1934	20	0.0	73.05%	5	C:phagocytic cup; C:actin cytoskeleton; C:phagocytic vesicle; F:actin filament binding; P:actin cytoskeleton organization	-	NA noIPR; SignalP-NN(euk) (SIGNALP); tmhmm (TMHMM)	-	OG5_126943	coronin	Domain of unknown function (DUF1900), WD domain, G-beta repeat	159	59	--
Locus499v1rpkm101.15	---NA---	1075	0			0	-		NA noIPR; SignalP-NN(euk) (SIGNALP)	-	--	--	--	--	--	--
Locus500v1rpkm101.12	choloylglycine hydrolase	1374	20	7.76753E-65	55.2%	4	F:hydrolase activity, acting on carbon-nitrogen (but not peptide) bonds, in linear amides; F:hydrolase activity; P:metabolic process; F:transferase activity		Choloylglycine hydrolase/Peptidase C59 family FAMILY; Peptidase C45 FAMILY; Nucleophile aminohydrolases, N-terminal DOMAIN	-	--	--	--	--	--	--
Locus501v1rpkm101.11	serine threonine-protein phosphatase pp2a catalytic subunit	1143	20	0.0	94.5%	3	F:phosphoprotein phosphatase activity; F:metal ion binding; P:dephosphorylation	EC:3.1.3.16	Serine/threonine-specific protein phosphatase/bis(5-nucleosyl)-tetraphosphatase DOMAIN; Calcineurin-like phosphoesterase domain, apaH type DOMAIN; Metallo-dependent phosphatase-like DOMAIN	-	OG5_127141	phosphatase	Calcineurin-like phosphoesterase	141	72	--
Locus502v1rpkm100.86	dockerin type i repeat-containing domain partial	2146	20	2.76968E-179	69.45%	2	F:hydrolase activity, hydrolyzing O-glycosyl compounds; P:carbohydrate metabolic process	-	Cellulose binding, type IV DOMAIN; Glycoside hydrolase, family 43 FAMILY; Glycosyl hydrolase, five-bladed beta-propellor domain DOMAIN; Fungal dockerin domain DOMAIN; Carbohydrate binding module family 6 DOMAIN; CBM10/dockerin domain DOMAIN; Galactose-binding domain-like DOMAIN; SignalP-NN(euk) (SIGNALP); tmhmm (TMHMM)	-	OG5_176745		Carbohydrate binding module (family 6), Glycosyl hydrolases family 43	4	4	--
Locus503v1rpkm100.64	sorbin and sh3 domain-containing protein 1-like	2028	20	2.17731E-7	64.75%	22	F:structural constituent of cytoskeleton; C:nucleus; F:vinculin binding; P:negative regulation of transcription from RNA polymerase II promoter; P:cell adhesion; P:actin filament organization; P:cell-substrate adhesion; C:focal adhesion; P:positive regulation of stress fiber assembly; P:positive regulation of cytoskeleton organization; C:cell junction; P:positive regulation of MAPK cascade; C:cyt…		SH3 domain DOMAIN; SignalP-NN(euk) (SIGNALP); tmhmm (TMHMM)	-	--	--	--	--	--	--
Locus504v1rpkm100.63	potential zinc finger protein	1055	20	3.17178E-15	67.95%	1	F:binding	-	NA noIPR; Zinc finger, C2H2-like DOMAIN; Zinc finger C2H2-type/integrase DNA-binding domain DOMAIN; Zinc finger, C2H2 DOMAIN	-	OG5_127892	fusarium graminearum hypothetical protein, (440 aa), translation, zinc finger protein 58	Zinc finger, C2H2 type	104	2	--
Locus505v1rpkm100.28	histidyl-trna synthetase	1768	20	0.0	73.3%	4	C:mitochondrion; F:histidine-tRNA ligase activity; P:histidyl-tRNA aminoacylation; P:mitochondrial translation	EC:6.1.1.21	NA noIPR; WHEP-TRS DOMAIN; Histidine-tRNA ligase/ATP phosphoribosyltransferase regulatory subunit FAMILY; Anticodon-binding DOMAIN; Histidine-tRNA ligase FAMILY; S15/NS1, RNA-binding DOMAIN; Aminoacyl-tRNA synthetase, class II DOMAIN	-	OG5_126806	histidyl-tRNA, histidyl-tRNA synthetase, synthetase	tRNA synthetase class II core domain (G, H, P, S and T)	185	118	--
Locus506v1rpkm100.07	carbohydrate esterase family 16 protein	1213	20	7.36081E-27	44.45%	9	F:hydrolase activity, hydrolyzing O-glycosyl compounds; F:phosphatidylinositol-3-phosphate binding; F:cellulose binding; P:cytokinesis; P:carbohydrate metabolic process; P:double-strand break repair via homologous recombination; C:extracellular region; F:hydrolase activity, acting on ester bonds; F:hydrolase activity		Fungal dockerin domain DOMAIN; SGNH hydrolase-type esterase domain DOMAIN; CBM10/dockerin domain DOMAIN; GDSL lipase/esterase DOMAIN; SignalP-NN(euk) (SIGNALP)	-	NO_GROUP	--	--	--	--	--
Locus506v2rpkm75.46	carbohydrate esterase family 16 protein	1174	20	2.67553E-26	55.6%	3	F:hydrolase activity, hydrolyzing O-glycosyl compounds; P:polysaccharide catabolic process; P:cellular macromolecule metabolic process	-	GDSL lipase/esterase DOMAIN; SGNH hydrolase-type esterase domain DOMAIN; CBM10/dockerin domain DOMAIN; Fungal dockerin domain DOMAIN; SignalP-NN(euk) (SIGNALP)	-	OG5_175897		GDSL-like Lipase/Acylhydrolase	4	3	--
Locus507v1rpkm100.01	hypothetical protein PPL_06907	2326	2	9.00831E-5	49.0%	0	-		--	-	--	--	--	--	--	--
Locus507v2rpkm99.86	---NA---	554	0			0	-		NA noIPR; tmhmm (TMHMM)	-	--	--	--	--	--	--
Locus507v3rpkm77.35	serine-trna ligase	2016	20	6.05464E-64	68.05%	1	F:ligase activity	-	NA noIPR; tmhmm (TMHMM)	-	OG5_126677	seryl-tRNA, seryl-tRNA synthetase, synthetase	tRNA synthetase class II core domain (G, H, P, S and T)	229	117	--
Locus507v4rpkm45.25	---NA---	350	0			0	-		--	-	--	--	--	--	--	--
Locus507v5rpkm23.66	---NA---	1875	0			0	-		NA noIPR; SignalP-NN(euk) (SIGNALP); tmhmm (TMHMM)	-	OG5_250047	conserved hypothetical protein		2	1	--
Locus507v6rpkm13.45	phage-related lysozyme	1904	20	2.12132E-47	61.95%	4	F:hydrolase activity, acting on glycosyl bonds; P:catabolic process; P:cellular process; P:macromolecule metabolic process	-	Lysozyme domain DOMAIN; Glycoside hydrolase, family 24 FAMILY; Lysozyme-like domain DOMAIN; SignalP-NN(euk) (SIGNALP); tmhmm (TMHMM)	-	OG5_139487	lysozyme	Phage lysozyme	16	9	--
Locus507v7rpkm4.33_PRE	---NA---	765	0			0	-		NA noIPR	-	--	--	--	--	--	--
Locus507v8rpkm3.94_PRE	---NA---	1131	0			0	-		NA noIPR; tmhmm (TMHMM)	-	--	--	--	--	--	--
Locus507v9rpkm2.50_PRE	---NA---	697	0			0	-		--	-	--	--	--	--	--	--
Locus508v1rpkm99.87	axial regulator yabby 5-like	672	20	4.05833E-14	71.95%	0	-		--	-	OG5_165913	micromonas sp, rcc299		6	4	--
Locus509v1rpkm99.31	hypothetical protein MVEG_12038	2424	20	9.4575E-52	47.0%	0	-		Spore coat protein CotH DOMAIN; SignalP-NN(euk) (SIGNALP); tmhmm (TMHMM)	-	--	--	--	--	--	--
Locus510v1rpkm99.22	sprt-like domain-containing protein spartan isoform x1	2939	20	2.43238E-79	75.6%	5	C:nuclear speck; F:K63-linked polyubiquitin binding; P:response to UV; P:positive regulation of protein ubiquitination; P:error-free translesion synthesis	-	NA noIPR; Domain of unknown function SprT-like DOMAIN	-	OG5_130345	hypothetical protein	Uncharacterized conserved protein (SprT-like)	56	40	--
Locus511v1rpkm99.17	---NA---	389	0			0	-		--	-	--	--	--	--	--	--
Locus512v1rpkm99.00	---NA---	530	0			0	-		NA noIPR; tmhmm (TMHMM)	-	--	--	--	--	--	--
Locus512v2rpkm1.51_PRE	---NA---	617	0			0	-		NA noIPR; tmhmm (TMHMM)	-	--	--	--	--	--	--
Locus513v1rpkm98.37	---NA---	369	0			0	-		--	-	--	--	--	--	--	--
Locus514v1rpkm97.80	lysyl-trna synthetase	1951	20	0.0	83.55%	6	C:cytoplasm; C:microtubule associated complex; F:nucleic acid binding; F:lysine-tRNA ligase activity; F:ATP binding; P:lysyl-tRNA aminoacylation	EC:6.1.1.6	Lysyl-tRNA synthetase, class II, C-terminal DOMAIN; Lysine-tRNA ligase, class II FAMILY; Aminoacyl-tRNA synthetase, class II (D/K/N) DOMAIN; OB-fold nucleic acid binding domain, AA-tRNA synthetase-type DOMAIN; Nucleic acid-binding, OB-fold DOMAIN; Aminoacyl-tRNA synthetase, class II (D/K/N)-like FAMILY; Aminoacyl-tRNA synthetase, class II DOMAIN	-	OG5_126972	lysyl-tRNA, lysyl-tRNA synthetase, synthetase	OB-fold nucleic acid binding domain, tRNA synthetases class II (D, K and N)	156	101	--
Locus515v1rpkm97.54	adenylate cyclase	1918	20	1.1788E-5	49.2%	13	P:intracellular signal transduction; P:cyclic nucleotide biosynthetic process; P:signal transduction; F:catalytic activity; P:cAMP biosynthetic process; C:intracellular; F:phosphorus-oxygen lyase activity; F:adenylate cyclase activity; F:magnesium ion binding; F:molecular_function; C:cellular_component; P:pathogenesis; P:cAMP-mediated signaling		NA noIPR; SignalP-NN(euk) (SIGNALP)	-	--	--	--	--	--	--
Locus516v1rpkm97.21	ubiquitin	834	20	5.81471E-23	75.35%	85	C:nucleoplasm; C:mitochondrion; C:cytosol; C:plasma membrane; C:endosome membrane; C:endocytic vesicle membrane; C:neuron projection; C:neuronal cell body; C:extracellular exosome; F:protein binding; P:mitotic G1 phase; P:G1/S transition of mitotic cell cycle; P:mitotic S phase; P:G2/M transition of mitotic cell cycle; P:mitotic anaphase; P:negative regulation of transcription from RNA polymerase…	-	Ubiquitin FAMILY; Ubiquitin-like DOMAIN; Ubiquitin-related domain DOMAIN	-	OG5_126703		Ubiquitin family	215	70	--
Locus517v1rpkm97.06	elongation factor 1- partial	168	20	1.14999E-28	92.6%	5	C:cytoplasm; F:translation elongation factor activity; F:GTPase activity; F:GTP binding; P:translational elongation	-	--	-	OG5_126631	elongation, elongation factor, elongation factor 1-alpha	Elongation factor Tu GTP binding domain	277	88	--
Locus518v1rpkm96.83	---NA---	504	0			0	-		NA noIPR; tmhmm (TMHMM)	-	--	--	--	--	--	--
Locus519v1rpkm96.67	---NA---	2041	0			0	-		NA noIPR; SignalP-NN(euk) (SIGNALP); tmhmm (TMHMM)	-	OG5_187515	hypothetical protein		3	3	--
Locus520v1rpkm96.26	iron transporter	504	20	7.93144E-35	71.3%	4	F:nucleotide binding; F:nucleoside binding; F:ion binding; P:ferrous iron transport	-	P-loop containing nucleoside triphosphate hydrolase DOMAIN; Ferrous iron transport protein B, N-terminal DOMAIN; Ferrous iron transport protein B FAMILY; FeoB-type guanine nucleotide-binding (G) domain DOMAIN	-	OG5_132736	ferrous iron, ferrous iron transport, ferrous iron transport protein, ferrous iron, iron, protein B, transport, transport protein, transport protein B	Ferrous iron transport protein B, Nucleoside recognition	35	30	--
Locus521v1rpkm96.00	arm repeat-containing protein	3655	20	0.0	64.0%	3	F:Ran GTPase binding; P:intracellular protein transport; C:intracellular		Armadillo-like helical DOMAIN; Importin-beta, N-terminal domain DOMAIN; HEAT, type 2 REPEAT; Armadillo-type fold DOMAIN	-	OG5_129093		Importin-beta N-terminal domain, HEAT repeat	76	55	--
Locus522v1rpkm95.44	extracellular serine-rich protein	1236	20	2.05912E-11	42.0%	5	P:carbohydrate metabolic process; F:catalytic activity; F:molecular_function; P:biological_process; C:extracellular region		NA noIPR; SignalP-NN(euk) (SIGNALP)	-	OG5_163521			6	4	--
Locus523v1rpkm95.17	60s ribosomal protein l35	1141	20	4.30276E-32	77.25%	5	C:nucleolus; C:cytosol; C:ribosome; F:structural constituent of ribosome; P:translation	-	NA noIPR; Ribosomal protein L29 FAMILY	-	OG5_127176	60S, 60S ribosomal protein, 60S ribosomal protein L35, L35, ribosomal protein, ribosomal protein L35	Ribosomal L29 protein	138	80	--
Locus523v2rpkm0.00_PRE	60s ribosomal protein l35	360	20	3.60267E-32	77.05%	5	C:nucleolus; C:cytosol; C:ribosome; F:structural constituent of ribosome; P:translation	-		Y	--	--	--	--	--	--
Locus524v1rpkm94.79	translation elongation factor-1 partial	167	20	1.99225E-29	100.0%	4	F:translation elongation factor activity; F:GTPase activity; F:GTP binding; P:translational elongation	-	P-loop containing nucleoside triphosphate hydrolase DOMAIN; Elongation factor, GTP-binding domain DOMAIN	-	OG5_126631	elongation, elongation factor, elongation factor 1-alpha	Elongation factor Tu GTP binding domain	277	88	--
Locus525v1rpkm94.64	acetyl- hydrolase	1982	20	0.0	72.4%	5	C:cytoplasmic part; F:transferase activity; F:hydrolase activity; P:cellular metabolic process; P:organic substance metabolic process	-	NA noIPR; Acetyl-CoA hydrolase/transferase FAMILY; Acetyl-CoA hydrolase/transferase C-terminal domain DOMAIN	-	OG5_131950		Acetyl-CoA hydrolase/transferase N-terminal domain	40	30	--
Locus526v1rpkm94.28	alpha beta hydrolase	1743	20	5.53177E-62	54.85%	2	F:hydrolase activity; P:metabolic process		Alpha/beta hydrolase fold-1 DOMAIN; Alpha/Beta hydrolase fold DOMAIN; tmhmm (TMHMM)	-	OG5_159081			7	6	--
Locus527v1rpkm93.69	chitinase	2827	20	4.73951E-57	49.5%	10	F:carbohydrate binding; F:chitinase activity; F:hydrolase activity; P:carbohydrate metabolic process; C:extracellular region; F:hydrolase activity, hydrolyzing O-glycosyl compounds; P:metabolic process; P:chitin catabolic process; F:hydrolase activity, acting on glycosyl bonds; F:polysaccharide binding		Chitinase II DOMAIN; Chitin-binding, type 1 DOMAIN; Glycoside hydrolase, catalytic domain DOMAIN; Chitinase insertion domain DOMAIN; Glycoside hydrolase, family 18, catalytic domain DOMAIN; Chitin-binding, type 1, conserved site CONSERVED_SITE; Glycoside hydrolase, chitinase active site ACTIVE_SITE; Glycoside hydrolase superfamily DOMAIN; SignalP-NN(euk) (SIGNALP)	-	OG5_126929		Glycosyl hydrolases family 18	161	62	--
Locus528v1rpkm93.13	ferrous iron transporter b	1553	20	2.77857E-120	64.4%	3	F:small molecule binding; F:organic cyclic compound binding; F:heterocyclic compound binding	-	NA noIPR; Ferrous iron transport protein B FAMILY; Nucleoside recognition Gate DOMAIN; Ferrous iron transport protein B, C-terminal DOMAIN; tmhmm (TMHMM)	-	OG5_132736	ferrous iron, ferrous iron transport, ferrous iron transport protein, ferrous iron, iron, protein B, transport, transport protein, transport protein B	Ferrous iron transport protein B, Nucleoside recognition	35	30	--
Locus529v1rpkm93.07	s-methyl-5 -thioadenosine phosphorylase	1143	20	4.39304E-131	73.2%	5	C:cytoplasm; F:S-methyl-5-thioadenosine phosphorylase activity; P:nucleoside metabolic process; P:purine-containing compound salvage; P:alpha-amino acid biosynthetic process	EC:2.4.2.28	Methylthioadenosine phosphorylase (MTAP) FAMILY; Nucleoside phosphorylase domain DOMAIN; PNP/MTAP phosphorylase FAMILY; Purine phosphorylase, family 2, conserved site CONSERVED_SITE	-	OG5_128424	phosphorylase	Phosphorylase superfamily	91	70	--
Locus530v1rpkm92.77	thioredoxin domain-containing protein 5	997	20	2.38028E-17	55.15%	1	P:cellular process	-	Thioredoxin domain DOMAIN; Thioredoxin-like fold DOMAIN; SignalP-NN(euk) (SIGNALP); tmhmm (TMHMM)	-	OG5_132225		Thioredoxin	38	33	--
Locus530v2rpkm9.54	---NA---	311	0			0	-		--	-	--	--	--	--	--	--
Locus531v1rpkm92.70	hydroxyacid-oxoacid mitochondrial-like	1495	20	4.78048E-20	44.7%	4	F:metal ion binding; P:oxidation-reduction process; F:oxidoreductase activity; C:cellular_component		NA noIPR; Alcohol dehydrogenase, iron-type DOMAIN	-	OG5_127140	alcohol, alcohol dehydrogenase, dehydrogenase	Iron-containing alcohol dehydrogenase	141	72	--
Locus532v1rpkm92.67	ww domain-binding protein 11-like	808	10	1.28615E-13	56.6%	0	-		--	-	OG5_160647	chlre3		7	4	--
Locus533v1rpkm92.64	---NA---	1506	0			0	-		Fungal dockerin domain DOMAIN; CBM10/dockerin domain DOMAIN; SignalP-NN(euk) (SIGNALP)	-	--	--	--	--	--	--
Locus534v1rpkm92.32	---NA---	484	0			0	-		NA noIPR; tmhmm (TMHMM)	-	OG5_131500		Uncharacterized conserved protein (SprT-like)	44	37	--
Locus535v1rpkm92.15	---NA---	690	0			0	-		--	-	--	--	--	--	--	--
Locus535v2rpkm15.99	---NA---	847	0			0	-		NA noIPR; tmhmm (TMHMM)	-	--	--	--	--	--	--
Locus535v3rpkm6.47_PRE	muraminidase	894	20	1.60414E-21	69.45%	5	F:lysozyme activity; P:peptidoglycan catabolic process; P:cell wall macromolecule catabolic process; P:cytolysis; P:defense response to bacterium	EC:3.2.1.17	Lysozyme domain DOMAIN; Lysozyme-like domain DOMAIN; SignalP-NN(euk) (SIGNALP); tmhmm (TMHMM)	-	--	--	--	--	--	--
Locus536v1rpkm92.12	---NA---	646	0			0	-		NA noIPR; tmhmm (TMHMM)	-	--	--	--	--	--	--
Locus537v1rpkm91.96	---NA---	1125	0			0	-		--	-	OG5_153361	hypothetical protein, nagariensis, volvox carteri f		9	4	--
Locus538v1rpkm91.93	---NA---	589	0			0	-		NA noIPR; tmhmm (TMHMM)	-	--	--	--	--	--	--
Locus539v1rpkm91.79	---NA---	621	0			0	-		--	-	--	--	--	--	--	--
Locus540v1rpkm91.75	nad -binding protein	1024	20	1.53929E-46	58.1%	6	P:oxidation-reduction process; F:oxidoreductase activity; P:metabolic process; F:nucleotide binding; C:cytosol; C:nucleus		Glucose/ribitol dehydrogenase FAMILY; NAD(P)-binding domain DOMAIN; Short-chain dehydrogenase/reductase SDR FAMILY	-	OG5_133266		short chain dehydrogenase	32	22	--
Locus540v2rpkm1.20_PRE	short chain dehydrogenase	413	20	1.69474E-17	62.35%	4	P:oxidation-reduction process; F:oxidoreductase activity; P:metabolic process; F:nucleotide binding		NAD(P)-binding domain DOMAIN	-	OG5_133266		short chain dehydrogenase	32	22	--
Locus541v1rpkm91.50	phosphoglycerate mutase family protein	1028	20	4.23194E-20	50.55%	5	P:metabolic process; F:catalytic activity; F:molecular_function; P:biological_process; C:cellular_component			-	OG5_155615			8	5	--
Locus542v1rpkm91.43	glycosyl hydrolase family 43	2419	20	0.0	68.0%	2	F:hydrolase activity, acting on glycosyl bonds; P:metabolic process	-	Cellulose binding, type IV DOMAIN; Ricin B lectin domain DOMAIN; Galactose-binding domain-like DOMAIN; Fungal dockerin domain DOMAIN; Glycoside hydrolase, family 43 FAMILY; Carbohydrate binding module family 6 DOMAIN; Glycosyl hydrolase, five-bladed beta-propellor domain DOMAIN; CBM10/dockerin domain DOMAIN; SignalP-NN(euk) (SIGNALP)	-	OG5_176745		Carbohydrate binding module (family 6), Glycosyl hydrolases family 43	4	4	--
Locus543v1rpkm91.38	hypothetical protein GLOINDRAFT_345293	653	1	1.23096E-5	57.0%	0	-		Hyaluronan/mRNA-binding protein DOMAIN	-	--	--	--	--	--	--
Locus544v1rpkm91.19	receptor accessory protein 5	874	20	1.17823E-49	68.3%	1	C:membrane	-	TB2/DP1/HVA22-related protein FAMILY; tmhmm (TMHMM)	-	OG5_127473		TB2/DP1, HVA22 family	119	65	--
Locus544v2rpkm0.36_PRE	receptor accessory protein 5	286	20	7.40751E-16	67.7%	2	C:integral component of membrane; C:membrane		TB2/DP1/HVA22-related protein FAMILY; tmhmm (TMHMM)	-	OG5_127473		TB2/DP1, HVA22 family	119	65	--
Locus545v1rpkm90.75	3-deoxy-7-phosphoheptulonate synthase	1384	20	1.23125E-165	76.3%	2	F:transferase activity; P:cellular amino acid biosynthetic process	-	DHAP synthase, class 1 FAMILY; Aldolase-type TIM barrel DOMAIN; DAHP synthetase I/KDSA DOMAIN	-	OG5_129003	aldolase, phospho-2-dehydro-3-deoxyheptonate aldolase	DAHP synthetase I family	78	34	--
Locus545v2rpkm0.27_PRE	3-deoxy-7-phosphoheptulonate synthase	390	20	5.11793E-26	78.4%	3	F:3-deoxy-7-phosphoheptulonate synthase activity; P:aromatic amino acid family biosynthetic process; P:chorismate biosynthetic process	EC:2.5.1.54	Aldolase-type TIM barrel DOMAIN; DAHP synthetase I/KDSA DOMAIN; DHAP synthase, class 1 FAMILY	-	OG5_129003	aldolase, phospho-2-dehydro-3-deoxyheptonate aldolase	DAHP synthetase I family	78	34	--
Locus546v1rpkm90.68	---NA---	1776	0			0	-		NA noIPR; tmhmm (TMHMM)	-	--	--	--	--	--	--
Locus547v1rpkm89.59	transaldolase	1258	20	7.76869E-171	82.2%	4	C:cytoplasm; F:sedoheptulose-7-phosphate:D-glyceraldehyde-3-phosphate glyceronetransferase activity; P:carbohydrate metabolic process; P:pentose-phosphate shunt	EC:2.2.1.2	Transaldolase type 1 FAMILY; Aldolase-type TIM barrel DOMAIN; Transaldolase FAMILY; Transaldolase, active site ACTIVE_SITE	-	OG5_127238	transaldolase	Transaldolase	134	90	--
Locus548v1rpkm89.46	---NA---	809	0			0	-		NA noIPR; tmhmm (TMHMM)	-	--	--	--	--	--	--
Locus549v1rpkm89.26	---NA---	762	0			0	-		NA noIPR; tmhmm (TMHMM)	-	--	--	--	--	--	--
Locus550v1rpkm88.88	vacuolar dynamin-like gtpase	2233	20	0.0	79.8%	16	C:fungal-type vacuole membrane; C:mitochondrial outer membrane; C:late endosome; C:peroxisome; C:Golgi apparatus; C:actin cortical patch; F:GTPase activity; F:GTP binding; P:protein targeting to vacuole; P:endocytosis; P:vacuole organization; P:metabolic process; P:peroxisome fission; P:actin cytoskeleton organization; P:protein retention in Golgi apparatus; P:lipid tube assembly	-	Dynamin superfamily FAMILY; Dynamin, GTPase domain DOMAIN; Dynamin GTPase effector DOMAIN; P-loop containing nucleoside triphosphate hydrolase DOMAIN; Dynamin central domain DOMAIN; Vacuolar protein sorting-associated protein 1 FAMILY; Dynamin, GTPase region, conserved site CONSERVED_SITE; Dynamin-type guanine nucleotide-binding (G) domain DOMAIN; GTPase effector domain, GED DOMAIN	-	OG5_126660	dynamin	Dynamin central region	239	70	--
Locus551v1rpkm88.77	aldo-keto reductase family 4 member c9-like	555	20	2.66517E-36	70.2%	1	F:oxidoreductase activity	-	Aldo/keto reductase subgroup FAMILY; NADP-dependent oxidoreductase domain DOMAIN; Aldo/keto reductase FAMILY	-	OG5_126583	reductase	Aldo/keto reductase family	516	92	--
Locus551v2rpkm5.20_PRE	aldo-keto reductase family 4 member c9-like	800	20	6.96558E-31	75.15%	2	F:oxidoreductase activity; P:oxidation-reduction process	-	NA noIPR; tmhmm (TMHMM)	-	OG5_231838	alcohol dehydrogenase	Aldo/keto reductase family	2	1	--
Locus552v1rpkm88.68	t-complex protein 1 subunit theta	1692	20	0.0	79.9%	4	C:cytosol; F:ATP binding; F:unfolded protein binding; P:protein folding	-	Chaperone tailless complex polypeptide 1 (TCP-1) FAMILY; GroEL-like equatorial domain DOMAIN; GroEL-like apical domain DOMAIN; T-complex protein 1, theta subunit FAMILY; Chaperonin Cpn60/TCP-1 family FAMILY; TCP-1-like chaperonin intermediate domain DOMAIN; Chaperonin TCP-1, conserved site CONSERVED_SITE	-	OG5_127923	protein 1, theta	TCP-1/cpn60 chaperonin family	103	69	--
Locus553v1rpkm88.45	chitin deacetylase	1363	20	2.89548E-40	53.15%	3	F:hydrolase activity, acting on carbon-nitrogen (but not peptide) bonds; P:carbohydrate metabolic process; F:catalytic activity		Polysaccharide deacetylase DOMAIN; Glycoside hydrolase/deacetylase, beta/alpha-barrel DOMAIN; SignalP-NN(euk) (SIGNALP)	-	OG5_129571	deacetylase	Polysaccharide deacetylase	67	30	--
Locus554v1rpkm88.18	isoleucyl-trna synthetase	3701	20	0.0	78.0%	6	C:cytosol; F:aminoacyl-tRNA editing activity; F:isoleucine-tRNA ligase activity; F:ATP binding; P:isoleucyl-tRNA aminoacylation; P:regulation of translational fidelity	EC:6.1.1.5	Isoleucine-tRNA ligase FAMILY; Valyl/Leucyl/Isoleucyl-tRNA synthetase, editing domain DOMAIN; Aminoacyl-tRNA synthetase, class Ia DOMAIN; Rossmann-like alpha/beta/alpha sandwich fold DOMAIN; Methionyl/Valyl/Leucyl/Isoleucyl-tRNA synthetase, anticodon-binding DOMAIN; Aminoacyl-tRNA synthetase, class 1a, anticodon-binding DOMAIN; Aminoacyl-tRNA synthetase, class I, conserved site CONSERVED_SITE; Is…	-	OG5_126684	isoleucyl-tRNA, isoleucyl-tRNA synthetase, synthetase	tRNA synthetases class I (I, L, M and V)	223	119	--
Locus555v1rpkm87.89	protein disulfide-isomerase	1731	20	3.11499E-72	52.6%	6	P:cell redox homeostasis; F:protein disulfide isomerase activity; P:metabolic process; P:protein folding; C:endoplasmic reticulum; F:isomerase activity		NA noIPR; Calsequestrin FAMILY; Thioredoxin domain DOMAIN; Thioredoxin-like fold DOMAIN; SignalP-NN(euk) (SIGNALP)	-	OG5_126843	disulfide, disulfide isomerase, isomerase	Thioredoxin	176	72	--
Locus556v1rpkm87.72	udp-n-acetylglucosamine diphosphorylase	1760	20	0.0	73.55%	2	P:metabolic process; F:uridylyltransferase activity		NA noIPR; tmhmm (TMHMM)	-	OG5_127359	pyrophosphorylase, udp-n-acetylglucosamine, udp-n-acetylglucosamine pyrophosphorylase	UTP--glucose-1-phosphate uridylyltransferase	125	73	--
Locus557v1rpkm87.52	glycogen synthase	3070	20	0.0	75.6%	3	C:cytoplasm; F:glycogen (starch) synthase activity; P:glycogen biosynthetic process	EC:2.4.1.11	Glycogen synthase FAMILY	-	OG5_129425	glycogen, glycogen synthase, synthase	Glycogen synthase	69	46	--
Locus558v1rpkm86.22	pseudouridine synthase rsu	1024	1	1.82274E-4	56.0%	6	F:RNA binding; P:RNA modification; P:pseudouridine synthesis; F:intramolecular transferase activity; F:pseudouridine synthase activity; F:isomerase activity		; SignalP-NN(euk) (SIGNALP)	Y	--	--	--	--	--	--
Locus559v1rpkm85.92	glucose-6-phosphate isomerase	2161	20	0.0	82.95%	10	C:extracellular space; C:nucleoplasm; C:cytoplasm; C:plasma membrane; C:extracellular exosome; F:glucose-6-phosphate isomerase activity; F:cytokine activity; P:angiogenesis; P:gluconeogenesis; P:glycolytic process	EC:5.3.1.9	Phosphoglucose isomerase (PGI) FAMILY; Phosphoglucose isomerase, C-terminal DOMAIN; Phosphoglucose isomerase, conserved site CONSERVED_SITE	-	OG5_126980	glucose-6-phosphate, glucose-6-phosphate isomerase, isomerase	Phosphoglucose isomerase	155	101	--
Locus560v1rpkm85.78	glycogenin-1-like isoform x2	1688	20	1.16441E-90	63.1%	3	P:metabolic process; F:transferase activity, transferring glycosyl groups; F:transferase activity		Glycosyl transferase, family 8 FAMILY; Nucleotide-diphospho-sugar transferases DOMAIN	-	OG5_129465		Glycosyl transferase family 8	69	47	--
Locus561v1rpkm85.39	glycoside hydrolase family 5	2060	20	1.30959E-126	65.65%	2	F:hydrolase activity, acting on glycosyl bonds; P:carbohydrate metabolic process	-	Glycoside hydrolase, family 5 DOMAIN; Fungal dockerin domain DOMAIN; Glycoside hydrolase, catalytic domain DOMAIN; CBM10/dockerin domain DOMAIN; Glycoside hydrolase, family 5, conserved site CONSERVED_SITE; Glycoside hydrolase superfamily DOMAIN; SignalP-NN(euk) (SIGNALP)	-	OG5_160307	hypothetical protein	Cellulase (glycosyl hydrolase family 5)	7	5	--
Locus562v1rpkm85.36	---NA---	489	0			0	-		NA noIPR; tmhmm (TMHMM)	-	--	--	--	--	--	--
Locus563v1rpkm85.30	glutamine--trna ligase	2618	20	0.0	69.6%	3	F:nucleotide binding; F:aminoacyl-tRNA ligase activity; P:tRNA aminoacylation for protein translation	EC:6.1.1	NA noIPR; Glutamyl/glutaminyl-tRNA synthetase FAMILY; Glutamyl/glutaminyl-tRNA synthetase, class Ib, catalytic domain DOMAIN; Glutaminyl-tRNA synthetase, class Ib, non-specific RNA-binding domain, N-terminal DOMAIN; Glutaminyl-tRNA synthetase, class Ib, non-specific RNA-binding domain 2 DOMAIN; Ribosomal protein L25/Gln-tRNA synthetase, beta-barrel domain DOMAIN; Glutamyl/glutaminyl-tRNA syntheta…	-	OG5_127471	glutaminyl-tRNA, glutaminyl-tRNA synthetase, synthetase	tRNA synthetases class I (E and Q), anti-codon binding domain, tRNA synthetases class I (E and Q), catalytic domain	119	85	--
Locus564v1rpkm85.10	light chain 12	872	20	4.64768E-79	78.65%	1	F:calcium ion binding	-	EF-hand domain DOMAIN; EF-hand domain pair DOMAIN; EF-Hand 1, calcium-binding site BINDING_SITE	-	OG5_129294	myosin, myosin regulatory light, myosin regulatory light chain	EF hand	72	32	--
Locus565v1rpkm85.05	---NA---	276	0			0	-		--	-	--	--	--	--	--	--
Locus566v1rpkm84.57	probable translation initiation factor eif2 gamma chain	1762	20	0.0	91.6%	14	C:cytosol; C:eukaryotic translation initiation factor 2 complex; C:eukaryotic 43S preinitiation complex; C:eukaryotic 48S preinitiation complex; C:multi-eIF complex; F:tRNA binding; F:translation initiation factor activity; F:translation elongation factor activity; F:GTPase activity; F:GTP binding; F:translation initiation factor binding; P:formation of translation preinitiation complex; P:transl…	-	Elongation factor, GTP-binding domain DOMAIN; Translation elongation factor EFTu/EF1A, domain 2 DOMAIN; Translation initiation factor 2, gamma subunit, C-terminal DOMAIN; P-loop containing nucleoside triphosphate hydrolase DOMAIN; Translation elongation factor EF1A/initiation factor IF2gamma, C-terminal DOMAIN; Translation protein, beta-barrel domain DOMAIN	-	OG5_127447	eukaryotic, translation, translation initiation factor, translation initiation factor 2	Initiation factor eIF2 gamma, C terminal	120	84	--
Locus567v1rpkm84.55	wd repeat protein	1261	20	3.15792E-20	46.85%	0	-		NA noIPR; Spore coat protein CotH DOMAIN	-	--	--	--	--	--	--
Locus568v1rpkm84.52	n-acetylmuramoyl-l-alanine amidase	1150	20	1.38928E-48	67.35%	2	P:peptidoglycan catabolic process; F:N-acetylmuramoyl-L-alanine amidase activity		Chitin-binding, type 1 DOMAIN; SignalP-NN(euk) (SIGNALP)	-	OG5_144703		Chitin recognition protein	12	9	--
Locus569v1rpkm84.13	endoglucanase	2757	20	0.0	60.85%	2	F:hydrolase activity, hydrolyzing O-glycosyl compounds; P:polysaccharide catabolic process	-	Six-hairpin glycosidase DOMAIN; CBM10/dockerin domain DOMAIN; Fungal dockerin domain DOMAIN; Glycoside hydrolase, family 9 FAMILY; Glycoside hydrolase, family 9, active site ACTIVE_SITE; Six-hairpin glycosidase-like DOMAIN	-	OG5_131283		Glycosyl hydrolase family 9	46	16	--
Locus570v1rpkm83.87	membrane protein	1098	20	6.54152E-48	60.95%	3	C:membrane; P:proteolysis; F:peptidase activity		Band 7 protein FAMILY; Stomatin family FAMILY	-	OG5_160524		SPFH domain / Band 7 family	7	7	--
Locus571v1rpkm83.64	hsp71-like protein	730	20	2.38475E-63	86.8%	1	F:ATP binding	-	Heat shock protein 70kD, C-terminal domain DOMAIN; Heat shock protein 70 family FAMILY; Heat shock protein 70kD, peptide-binding domain DOMAIN	-	OG5_126588	heat, heat shock	Hsp70 protein	469	71	--
Locus572v1rpkm83.28	---NA---	907	0			0	-		--	-	--	--	--	--	--	--
Locus572v2rpkm1.87_PRE	---NA---	1718	0			0	-		NA noIPR	-	--	--	--	--	--	--
Locus573v1rpkm83.27	---NA---	845	0			0	-		NA noIPR; tmhmm (TMHMM)	-	--	--	--	--	--	--
Locus574v1rpkm82.99	fk506-binding protein 2	514	20	5.92616E-39	71.95%	5	C:endoplasmic reticulum membrane; F:peptidyl-prolyl cis-trans isomerase activity; F:FK506 binding; P:protein peptidyl-prolyl isomerization; P:chaperone-mediated protein folding	EC:5.2.1.8	NA noIPR; Peptidyl-prolyl cis-trans isomerase, FKBP-type, domain DOMAIN; Peptidyl-prolyl cis-trans isomerase, FKBP-type FAMILY; SignalP-NN(euk) (SIGNALP); tmhmm (TMHMM)	-	OG5_128118	isomerase, peptidyl-prolyl, peptidyl-prolyl cis-trans isomerase	FKBP-type peptidyl-prolyl cis-trans isomerase	98	62	--
Locus574v2rpkm0.26_PRE	fk506-binding protein 2	413	20	1.58678E-28	73.0%	5	C:endoplasmic reticulum membrane; F:peptidyl-prolyl cis-trans isomerase activity; F:FK506 binding; P:protein peptidyl-prolyl isomerization; P:chaperone-mediated protein folding	EC:5.2.1.8	Peptidyl-prolyl cis-trans isomerase, FKBP-type, domain DOMAIN; Peptidyl-prolyl cis-trans isomerase, FKBP-type FAMILY	-	OG5_128118	isomerase, peptidyl-prolyl, peptidyl-prolyl cis-trans isomerase	FKBP-type peptidyl-prolyl cis-trans isomerase	98	62	--
Locus575v1rpkm82.43	translation elongation factor-1 partial	165	20	1.32466E-28	100.0%	4	F:translation elongation factor activity; F:GTPase activity; F:GTP binding; P:translational elongation	-	Elongation factor, GTP-binding domain DOMAIN; P-loop containing nucleoside triphosphate hydrolase DOMAIN	-	OG5_126631	elongation, elongation factor, elongation factor 1-alpha	Elongation factor Tu GTP binding domain	277	88	--
Locus576v1rpkm82.41	mana_pirsp ame: full=mannan endo- -beta-mannosidase a ame: full= -beta-d-mannan mannanohydrolase a ame: full=beta-mannanase a flags: precursor	1542	20	2.01473E-21	57.05%	2	F:hydrolase activity, hydrolyzing O-glycosyl compounds; P:polysaccharide metabolic process	-	Barwin-like endoglucanase DOMAIN; Fungal dockerin domain DOMAIN; RlpA-like double-psi beta-barrel domain DOMAIN; CBM10/dockerin domain DOMAIN; SignalP-NN(euk) (SIGNALP)	-	OG5_135135		Rare lipoprotein A (RlpA)-like double-psi beta-barrel	25	10	--
Locus577v1rpkm82.39	chitin deacetylase	1918	20	1.58284E-49	49.6%	1	F:hydrolase activity	-	Chitin-binding, type 1 DOMAIN; Polysaccharide deacetylase DOMAIN; Glycoside hydrolase/deacetylase, beta/alpha-barrel DOMAIN; SignalP-NN(euk) (SIGNALP)	-	OG5_129571	deacetylase	Polysaccharide deacetylase	67	30	--
Locus578v1rpkm82.32	af174362_1exocellobiohydrolase precursor cbh6	1710	20	0.0	78.9%	4	C:extracellular region; F:hydrolase activity, hydrolyzing O-glycosyl compounds; F:cellulose binding; P:cellulose catabolic process	-	1, 4-beta cellobiohydrolase FAMILY; Fungal dockerin domain DOMAIN; CBM10/dockerin domain DOMAIN; SignalP-NN(euk) (SIGNALP)	-	OG5_137267		Glycosyl hydrolases family 6	19	9	--
Locus579v1rpkm82.01	rab gdp-dissociation inhibitor	1762	20	0.0	82.3%	3	F:Rab GDP-dissociation inhibitor activity; P:protein transport; P:regulation of catalytic activity	-	Rab GDI protein FAMILY; GDP dissociation inhibitor FAMILY	-	OG5_127353	dissociation inhibitor, inhibitor	GDP dissociation inhibitor	126	71	--
Locus579v2rpkm1.54_PRE	rab gdp dissociation inhibitor partial	781	20	6.68342E-88	76.6%	5	C:vesicle; C:membrane-bounded organelle; F:Rab GDP-dissociation inhibitor activity; P:protein transport; P:regulation of catalytic activity	-	Rab GDI protein FAMILY; GDP dissociation inhibitor FAMILY	-	OG5_127353	dissociation inhibitor, inhibitor	GDP dissociation inhibitor	126	71	--
Locus580v1rpkm81.78	---NA---	4619	0			0	-		NA noIPR; SignalP-NN(euk) (SIGNALP); tmhmm (TMHMM)	-	--	--	--	--	--	--
Locus581v1rpkm81.54	-beta- partial	2077	20	4.1639E-161	56.55%	4	C:extracellular region; F:cellulose binding; F:endo-1,4-beta-xylanase activity; P:xylan catabolic process	EC:3.2.1.8	Glycoside hydrolase, family 10 FAMILY; Ricin B lectin domain DOMAIN; Fungal dockerin domain DOMAIN; CBM10/dockerin domain DOMAIN; Glycoside hydrolase, catalytic domain DOMAIN; Glycoside hydrolase superfamily DOMAIN	-	OG5_135408	endo-1,4-beta-xylanase	Glycosyl hydrolase family 10	24	13	--
Locus582v1rpkm81.42	---NA---	661	0			0	-		Mycobacterial pentapeptide repeat REPEAT	-	--	--	--	--	--	--
Locus583v1rpkm81.18	vacuolar atp synthase	643	20	1.28058E-55	87.65%	5	C:vacuolar proton-transporting V-type ATPase, V1 domain; C:fungal-type vacuole membrane; F:proton-transporting ATPase activity, rotational mechanism; P:vacuolar acidification; P:ATP hydrolysis coupled proton transport	-	ATPase, V1 complex, subunit F, eukaryotic FAMILY; ATPase, V1 complex, subunit F FAMILY	-	OG5_127904	vacuolar	ATP synthase (F/14-kDa) subunit	103	70	--
Locus584v1rpkm81.17	---NA---	619	0			0	-		--	-	--	--	--	--	--	--
Locus585v1rpkm81.15	adp-ribosylation factor	815	20	6.34138E-89	91.25%	5	C:Golgi apparatus; F:GTP binding; P:intracellular protein transport; P:small GTPase mediated signal transduction; P:vesicle-mediated transport	-	Small GTPase superfamily, ARF/SAR type FAMILY; Small GTPase superfamily, ARF type FAMILY; Small GTP-binding protein domain DOMAIN; P-loop containing nucleoside triphosphate hydrolase DOMAIN	-	NO_GROUP	--	--	--	--	--
Locus586v1rpkm81.12	metal-dependent hydrolase	1004	20	3.40855E-60	60.65%	2	F:hydrolase activity; P:metabolic process		Beta-lactamase-like DOMAIN; Protein of unknown funcion UPF0173 FAMILY	-	OG5_136091		Metallo-beta-lactamase superfamily	22	22	--
Locus587v1rpkm81.06	translation elongation factor-1 partial	167	20	1.99225E-29	100.0%	4	F:translation elongation factor activity; F:GTPase activity; F:GTP binding; P:translational elongation	-	Elongation factor, GTP-binding domain DOMAIN; P-loop containing nucleoside triphosphate hydrolase DOMAIN	-	OG5_126631	elongation, elongation factor, elongation factor 1-alpha	Elongation factor Tu GTP binding domain	277	88	--
Locus588v1rpkm80.61	dihydroxy-acid dehydratase	2290	20	0.0	81.3%	5	F:dihydroxy-acid dehydratase activity; F:metal ion binding; F:4 iron, 4 sulfur cluster binding; P:isoleucine biosynthetic process; P:valine biosynthetic process	EC:4.2.1.9	Dihydroxy-acid dehydratase FAMILY; Dihydroxy-acid/6-phosphogluconate dehydratase FAMILY; Dihydroxy-acid/6-phosphogluconate dehydratase, conserved site CONSERVED_SITE; Aconitase/3-isopropylmalate dehydratase, swivel DOMAIN	-	OG5_128618	dihydroxy-acid dehydratase, dehydratase, dihydroxy-acid, dihydroxy-acid dehydratase	Dehydratase family	86	66	--
Locus589v1rpkm79.73	ynk1p	1000	20	4.31102E-64	78.25%	10	C:mitochondrial intermembrane space; C:cytosol; F:nucleoside diphosphate kinase activity; F:ATP binding; P:nucleoside diphosphate phosphorylation; P:GTP biosynthetic process; P:UTP biosynthetic process; P:CTP biosynthetic process; P:cellular response to DNA damage stimulus; P:regulation of apoptotic process	EC:2.7.4.6	Nucleoside diphosphate kinase FAMILY; Nucleoside diphosphate kinase, active site ACTIVE_SITE	-	OG5_126708	diphosphate kinase, kinase, nucleoside, nucleoside diphosphate, nucleoside diphosphate kinase	Nucleoside diphosphate kinase	214	116	--
Locus590v1rpkm79.73	short-chain dehydrogenase	1030	20	2.92694E-57	62.05%	3	P:oxidation-reduction process; F:oxidoreductase activity; P:metabolic process		Short-chain dehydrogenase/reductase SDR FAMILY; Glucose/ribitol dehydrogenase FAMILY; NAD(P)-binding domain DOMAIN	-	OG5_126860		short chain dehydrogenase	172	50	--
Locus591v1rpkm79.44	---NA---	1061	0			0	-		Glycoside hydrolase, family 5 DOMAIN; Glycoside hydrolase, catalytic domain DOMAIN; Glycoside hydrolase, family 5, conserved site CONSERVED_SITE; Glycoside hydrolase superfamily DOMAIN	-	OG5_144546	endoglucanase	Fungal cellulose binding domain, Cellulase (glycosyl hydrolase family 5)	12	7	--
Locus592v1rpkm79.41	hypothetical protein JL09_g660	1879	1	9.4592E-4	53.0%	0	-		RlpA-like double-psi beta-barrel domain DOMAIN; Barwin-like endoglucanase DOMAIN; SignalP-NN(euk) (SIGNALP); tmhmm (TMHMM)	-	--	--	--	--	--	--
Locus593v1rpkm78.61	---NA---	1135	0			0	-		NA noIPR; Actin-related protein 2/3 complex subunit 2 FAMILY	-	OG5_128966	arp2/3, complex	Arp2/3 complex, 34 kD subunit p34-Arc	78	57	--
Locus593v2rpkm0.45_PRE	arp2 3 complex 34 kda subunit	595	20	7.79806E-18	70.75%	5	C:actin cytoskeleton; C:cytoskeletal part; C:cytoplasmic part; P:actin cytoskeleton organization; P:regulation of actin filament polymerization	-	NA noIPR; tmhmm (TMHMM)	-	OG5_128966	arp2/3, complex	Arp2/3 complex, 34 kD subunit p34-Arc	78	57	--
Locus594v1rpkm78.50	hypothetical protein RO3G_08029	2140	20	1.76383E-42	44.3%	0	-		Spore coat protein CotH DOMAIN; SignalP-NN(euk) (SIGNALP); tmhmm (TMHMM)	-	--	--	--	--	--	--
Locus594v2rpkm1.15_PRE	wd repeat protein	1411	20	1.1647E-27	44.75%	0	-		Spore coat protein CotH DOMAIN	-	--	--	--	--	--	--
Locus595v1rpkm78.16	---NA---	199	0			0	-		--	-	--	--	--	--	--	--
Locus596v1rpkm77.76	aminoimidazole ribonucleotide synthetase	2578	20	0.0	76.15%	5	F:ligase activity, forming carbon-nitrogen bonds; F:ion binding; P:single-organism biosynthetic process; P:nucleobase-containing small molecule metabolic process; P:purine-containing compound biosynthetic process	-	Phosphoribosylglycinamide synthetase FAMILY; ATP-grasp fold, subdomain 2 DOMAIN; ATP-grasp fold, subdomain 1 DOMAIN; Phosphoribosylglycinamide synthetase, N-terminal DOMAIN; AIR synthase related protein, N-terminal domain DOMAIN; Phosphoribosylformylglycinamidine cyclo-ligase FAMILY; PurM, N-terminal-like DOMAIN; AIR synthase-related protein, C-terminal domain DOMAIN; Pre-ATP-grasp domain DOMAIN;…	-	OG5_126894		AIR synthase related protein, C-terminal domain	166	94	--
Locus596v2rpkm3.93_PRE	aminoimidazole ribonucleotide synthetase	2680	20	0.0	75.8%	5	F:ligase activity, forming carbon-nitrogen bonds; F:ion binding; P:single-organism biosynthetic process; P:nucleobase-containing small molecule metabolic process; P:purine-containing compound biosynthetic process	-	Phosphoribosylglycinamide synthetase FAMILY; PurM, N-terminal-like DOMAIN; AIR synthase-related protein, C-terminal domain DOMAIN; Phosphoribosylglycinamide synthetase, C-domain DOMAIN; Phosphoribosylglycinamide synthetase, ATP-grasp (A) domain DOMAIN; AIR synthase related protein, N-terminal domain DOMAIN; ATP-grasp fold, subdomain 2 DOMAIN; Phosphoribosylformylglycinamidine cyclo-ligase FAMILY;…	-	OG5_126894		AIR synthase related protein, C-terminal domain	166	94	--
Locus597v1rpkm77.74	low quality protein: sorbin and sh3 domain-containing protein 2	1537	9	4.55392E-6	57.44%	0	-		SH3 domain DOMAIN; SignalP-NN(euk) (SIGNALP); tmhmm (TMHMM)	-	--	--	--	--	--	--
Locus598v1rpkm77.54	elongation factor 1- partial	169	20	2.74775E-29	92.75%	5	C:cytoplasm; F:translation elongation factor activity; F:GTPase activity; F:GTP binding; P:translational elongation	-	--	-	OG5_126631	elongation, elongation factor, elongation factor 1-alpha	Elongation factor Tu GTP binding domain	277	88	--
Locus599v1rpkm77.53	stress protein	471	20	1.57149E-19	57.0%	0	-		Stress responsive alpha-beta barrel DOMAIN; Dimeric alpha-beta barrel DOMAIN	-	OG5_177709		Stress responsive A/B Barrel Domain	4	3	--
Locus599v2rpkm1.97_PRE	stress responsive a b barrel domain protein	400	20	1.55081E-12	57.8%	0	-		--	-	OG5_177709		Stress responsive A/B Barrel Domain	4	3	--
Locus600v1rpkm77.40	meiotic expression up-regulated protein 14	894	20	5.61056E-12	47.45%	1	C:cytoplasmic part	-	NA noIPR	-	OG5_134534			27	15	--
Locus601v1rpkm77.36	---NA---	3022	0			0	-		NA noIPR; tmhmm (TMHMM)	-	--	--	--	--	--	--
Locus602v1rpkm77.34	ras-related c3 botulinum toxin substrate 1	1017	20	9.28392E-116	90.3%	90	C:Golgi membrane; C:phagocytic cup; C:nucleus; C:endoplasmic reticulum membrane; C:trans-Golgi network; C:cytosol; C:actin filament; C:focal adhesion; C:extrinsic component of plasma membrane; C:lamellipodium; C:early endosome membrane; C:ruffle membrane; C:cytoplasmic ribonucleoprotein granule; C:melanosome; C:extracellular exosome; F:nucleic acid binding; F:GTPase activity; F:ribonuclease A act…	EC:3.1.27.5	NA noIPR	-	OG5_126995		Ras family	154	56	--
Locus603v1rpkm76.98	partial	2870	20	0.0	73.25%	9	C:membrane; C:endoplasmic reticulum part; F:protein binding; F:organic cyclic compound binding; F:heterocyclic compound binding; P:response to stress; P:cellular protein metabolic process; P:single-organism cellular process; P:regulation of cellular process	-	NA noIPR; Heat shock protein Hsp90, N-terminal DOMAIN; Histidine kinase-like ATPase, C-terminal domain DOMAIN; Heat shock protein Hsp90 family FAMILY; Heat shock protein Hsp90, conserved site CONSERVED_SITE; Ribosomal protein S5 domain 2-type fold DOMAIN; SignalP-NN(euk) (SIGNALP)	-	OG5_126623	heat, heat shock, heat shock protein	Histidine kinase-, DNA gyrase B-, and HSP90-like ATPase, Hsp90 protein	314	90	--
Locus604v1rpkm76.81	v-type proton atpase subunit e	383	20	3.35355E-14	84.35%	9	C:vacuolar proton-transporting V-type ATPase, V0 domain; C:fungal-type vacuole membrane; F:hydrogen ion transmembrane transporter activity; F:ATPase activity, coupled to transmembrane movement of ions; P:cell wall mannoprotein biosynthetic process; P:protein complex assembly; P:vacuolar acidification; P:ATP hydrolysis coupled proton transport; P:cell growth	-	ATPase, V0 complex, subunit e1/e2 FAMILY; SignalP-NN(euk) (SIGNALP); tmhmm (TMHMM)	-	OG5_129204		ATP synthase subunit H	74	49	--
Locus605v1rpkm76.60	ubc-like protein	620	20	7.10804E-54	81.6%	9	C:nucleus; C:cytosol; C:ubiquitin conjugating enzyme complex; F:ubiquitin protein ligase binding; F:ubiquitin protein ligase activity; F:ubiquitin conjugating enzyme activity; P:postreplication repair; P:free ubiquitin chain polymerization; P:protein K63-linked ubiquitination	-	NA noIPR; Ubiquitin-conjugating enzyme E2 DOMAIN; Ubiquitin-conjugating enzyme/RWD-like DOMAIN	-	OG5_127771	ubiquitin, ubiquitin conjugating, ubiquitin conjugating enzyme	Ubiquitin-conjugating enzyme	107	65	--
Locus605v2rpkm1.08_PRE	ubc-like protein	542	20	6.4042E-36	87.4%	6	C:nucleus; C:cytoplasm; F:ubiquitin protein ligase binding; F:ubiquitin protein ligase activity; P:postreplication repair; P:protein K63-linked ubiquitination	-	--	-	OG5_127771	ubiquitin, ubiquitin conjugating, ubiquitin conjugating enzyme	Ubiquitin-conjugating enzyme	107	65	--
Locus606v1rpkm76.49	camk camk1 protein kinase	3443	20	2.61366E-32	53.45%	1	F:transferase activity, transferring phosphorus-containing groups	-	NA noIPR; Serine/threonine/dual specificity protein kinase, catalytic domain DOMAIN; Protein kinase domain DOMAIN; Serine/threonine-protein kinase, active site ACTIVE_SITE; Protein kinase-like domain DOMAIN	-	OG5_126600	dependent, kinase, protein kinase	Protein kinase domain	400	68	--
Locus607v1rpkm76.46	---NA---	229	0			0	-		NA noIPR; tmhmm (TMHMM)	-	--	--	--	--	--	--
Locus608v1rpkm76.42	extracellular serine-rich	2720	20	2.7297E-86	45.75%	5	F:molecular_function; P:biological_process; C:extracellular region; P:carbohydrate metabolic process; F:catalytic activity		CBM10/dockerin domain DOMAIN; Fungal dockerin domain DOMAIN; SignalP-NN(euk) (SIGNALP); tmhmm (TMHMM)	-	OG5_163521			6	4	--
Locus609v1rpkm76.37	diphthine synthase	968	20	1.52979E-152	81.4%	6	C:nucleus; C:cytosol; F:diphthine synthase activity; P:peptidyl-diphthamide biosynthetic process from peptidyl-histidine; P:methylation; P:cell division	EC:2.1.1.98	Tetrapyrrole methylase, subdomain 1 DOMAIN; Tetrapyrrole methylase, subdomain 2 DOMAIN; Tetrapyrrole methylase DOMAIN; Diphthine synthase FAMILY	-	OG5_127443	diphthine, diphthine synthase, synthase	Tetrapyrrole (Corrin/Porphyrin) Methylases	120	84	--
Locus609v2rpkm0.32_PRE	diphthine synthase	863	20	2.42074E-123	81.25%	5	C:nucleus; C:cytosol; F:diphthine synthase activity; P:peptidyl-diphthamide biosynthetic process from peptidyl-histidine; P:methylation	EC:2.1.1.98	Diphthine synthase FAMILY; Tetrapyrrole methylase, subdomain 1 DOMAIN; Tetrapyrrole methylase DOMAIN; Tetrapyrrole methylase, subdomain 2 DOMAIN	-	OG5_127443	diphthine, diphthine synthase, synthase	Tetrapyrrole (Corrin/Porphyrin) Methylases	120	84	--
Locus609v3rpkm0.20_PRE	diphthine synthase	727	20	2.70966E-65	86.85%	3	F:diphthine synthase activity; P:peptidyl-diphthamide biosynthetic process from peptidyl-histidine; P:methylation	EC:2.1.1.98	Tetrapyrrole methylase, subdomain 2 DOMAIN; Tetrapyrrole methylase DOMAIN; Tetrapyrrole methylase, subdomain 1 DOMAIN; Diphthine synthase FAMILY	-	OG5_127443	diphthine, diphthine synthase, synthase	Tetrapyrrole (Corrin/Porphyrin) Methylases	120	84	--
Locus610v1rpkm76.34	aldose 1-epimerase	1404	20	2.00748E-125	67.45%	1	F:catalytic activity	-	Glycoside hydrolase-type carbohydrate-binding, subgroup DOMAIN; Aldose 1-/Glucose-6-phosphate 1-epimerase FAMILY; Aldose 1-epimerase FAMILY; Galactose mutarotase-like domain DOMAIN	-	OG5_127837	aldose, aldose 1-epimerase	Aldose 1-epimerase	105	61	--
Locus611v1rpkm76.29	calmodulin-dependent protein kinase type 1	1252	20	1.49162E-41	57.55%	1	F:transferase activity, transferring phosphorus-containing groups	-	Serine/threonine/dual specificity protein kinase, catalytic domain DOMAIN; Protein kinase domain DOMAIN; Calcium/calmodulin-dependent/calcium-dependent protein kinase FAMILY; Protein kinase, ATP binding site BINDING_SITE; Serine/threonine-protein kinase, active site ACTIVE_SITE; Protein kinase-like domain DOMAIN	-	OG5_126600	dependent, kinase, protein kinase	Protein kinase domain	400	68	--
Locus612v1rpkm76.25	hypothetical protein EIN_166100	1673	16	2.1714E-16	41.25%	0	-		--	-	OG5_151351	hypothetical protein		10	1	--
Locus613v1rpkm76.12	cmgc mapk protein kinase	1384	20	0.0	82.85%	4	C:intracellular; F:MAP kinase activity; F:ATP binding; P:MAPK cascade	EC:2.7.11.24	Serine/threonine/dual specificity protein kinase, catalytic domain DOMAIN; Protein kinase domain DOMAIN; Protein kinase, ATP binding site BINDING_SITE; Mitogen-activated protein (MAP) kinase, conserved site CONSERVED_SITE; Serine/threonine-protein kinase, active site ACTIVE_SITE; Protein kinase-like domain DOMAIN	-	OG5_126781	kinase, protein kinase	Protein kinase domain	190	63	--
Locus614v1rpkm76.05	---NA---	1205	0			0	-		NA noIPR; SignalP-NN(euk) (SIGNALP); tmhmm (TMHMM)	-	--	--	--	--	--	--
Locus615v1rpkm75.73	s-adenosylmethionine synthase	1670	20	0.0	87.9%	6	C:cytosol; F:methionine adenosyltransferase activity; F:ATP binding; F:metal ion binding; P:S-adenosylmethionine biosynthetic process; P:one-carbon metabolic process	EC:2.5.1.6	NA noIPR; tmhmm (TMHMM)	-	OG5_126734	S-adenosylmethionine synthetase, synthetase	S-adenosylmethionine synthetase, C-terminal domain, S-adenosylmethionine synthetase, N-terminal domain	204	100	--
Locus616v1rpkm75.67	f-actin-capping protein subunit beta isoforms 1 and 2	1034	20	6.96093E-99	69.2%	11	C:actin cytoskeleton; C:protein complex; C:cytoskeletal part; C:cytoplasmic part; F:actin binding; P:cytoskeleton organization; P:cell projection organization; P:anatomical structure development; P:cellular developmental process; P:actin filament capping; P:regulation of cell projection assembly	-	F-actin-capping protein subunit beta FAMILY	-	OG5_128870	beta subunit, capping protein	F-actin capping protein, beta subunit	80	58	--
Locus617v1rpkm75.55	phenylalanyl-trna synthetase alpha chain	1804	20	0.0	76.9%	5	C:phenylalanine-tRNA ligase complex; F:tRNA binding; F:phenylalanine-tRNA ligase activity; F:ATP binding; P:phenylalanyl-tRNA aminoacylation	EC:6.1.1.20	NA noIPR; Phenylalanyl-tRNA synthetase DOMAIN; Phenylalanyl-tRNA synthetase, class IIc, alpha subunit FAMILY; Aminoacyl-tRNA synthetase, class II DOMAIN	-	OG5_127036	phenylalanyl-tRNA synthetase, synthetase	tRNA synthetases class II core domain (F)	150	117	--
Locus618v1rpkm75.39	60s ribosomal protein l11	418	20	5.71667E-13	82.9%	3	C:ribosome; F:structural constituent of ribosome; P:translation	-	Ribosomal protein L5 domain DOMAIN; Ribosomal protein L5 FAMILY	-	NO_GROUP	--	--	--	--	--
Locus619v1rpkm75.15	saccharopepsin	1578	20	7.00385E-152	70.1%	5	F:aspartic-type endopeptidase activity; P:proteolysis; P:autophagy; P:protein catabolic process; P:single-organism cellular process	EC:3.4.23	Aspartic peptidase FAMILY; Aspartic peptidase domain DOMAIN; Aspartic peptidase, active site ACTIVE_SITE; SignalP-NN(euk) (SIGNALP)	-	OG5_126885		Eukaryotic aspartyl protease	168	62	--
Locus620v1rpkm74.91	aquaporin	1152	20	3.08683E-45	52.7%	9	C:integral component of membrane; C:membrane; P:transport; F:transporter activity; P:cellular response to freezing; P:cellular response to osmotic stress; P:single-species biofilm formation on inanimate substrate; F:water channel activity; C:plasma membrane		Major intrinsic protein FAMILY; Aquaporin-like DOMAIN; Major intrinsic protein, conserved site CONSERVED_SITE; tmhmm (TMHMM)	-	OG5_131684		Major intrinsic protein	42	20	--
Locus621v1rpkm74.90	pyruvate dehydrogenase phosphatase	1892	20	2.62786E-33	46.95%	1	F:catalytic activity	-	Protein phosphatase 2C (PP2C)-like domain DOMAIN; Protein phosphatase 2C FAMILY	-	OG5_128848		Protein phosphatase 2C	81	48	--
Locus622v1rpkm74.68	endo alpha- polygalactosaminidase precusor	1921	20	2.01045E-38	55.25%	0	-		Glycoside-hydrolase family GH114, TIM-barrel domain DOMAIN; Glycoside hydrolase superfamily DOMAIN; SignalP-NN(euk) (SIGNALP)	-	OG5_136078	hypothetical protein	TM1410 hypothetical-related protein	22	12	--
Locus623v1rpkm74.03	calcineurin-like phosphoesterase	2872	20	1.23642E-74	51.4%	5	F:metal ion binding; P:dephosphorylation; F:hydrolase activity; P:metabolic process; F:acid phosphatase activity		Cellulose-binding domain, fungal DOMAIN; Metallo-dependent phosphatase-like DOMAIN; Purple acid phosphatase, N-terminal DOMAIN; Fungal dockerin domain DOMAIN; Calcineurin-like phosphoesterase domain, apaH type DOMAIN; CBM10/dockerin domain DOMAIN; Purple acid phosphatase-like, N-terminal DOMAIN; SignalP-NN(euk) (SIGNALP)	-	--	--	--	--	--	--
Locus624v1rpkm73.94	proline iminopeptidase	1147	20	7.12325E-147	77.1%	3	C:cytoplasm; F:aminopeptidase activity; P:proteolysis	EC:3.4.11	Alpha/beta hydrolase fold-1 DOMAIN; Peptidase S33 FAMILY; Proline iminopeptidase FAMILY; Alpha/Beta hydrolase fold DOMAIN	-	OG5_133996	proline	alpha/beta hydrolase fold	29	23	--
Locus624v2rpkm0.69_PRE	proline iminopeptidase	724	20	4.92019E-68	84.45%	4	C:cytosol; C:chloroplast; F:aminopeptidase activity; P:proteolysis	EC:3.4.11	--	-	OG5_133996	proline	alpha/beta hydrolase fold	29	23	--
Locus624v3rpkm0.38_PRE	proline iminopeptidase	516	20	2.89194E-48	86.9%	4	C:cytosol; C:chloroplast; F:aminopeptidase activity; P:proteolysis	EC:3.4.11	--	-	OG5_133996	proline	alpha/beta hydrolase fold	29	23	--
Locus625v1rpkm73.93	translation initiation factor 2 subunit 2	1058	20	5.9151E-91	81.55%	2	F:translation initiation factor activity; P:translational initiation	-	Translation initiation factor IF2/IF5 DOMAIN; Translation initiation factor IF2/IF5, N-terminal DOMAIN; Translation initiation factor IF2/IF5, zinc-binding DOMAIN	-	OG5_127339	initiation factor, translation, translation initiation factor	Domain found in IF2B/IF5	126	87	--
Locus625v2rpkm0.22_PRE	translation initiation factor 2 subunit 2	383	20	1.09942E-24	83.2%	2	F:translation initiation factor activity; P:translational initiation	-	Translation initiation factor IF2/IF5 DOMAIN; Translation initiation factor IF2/IF5, N-terminal DOMAIN	-	OG5_127339	initiation factor, translation, translation initiation factor	Domain found in IF2B/IF5	126	87	--
Locus626v1rpkm73.73	---NA---	981	0			0	-		--	-	--	--	--	--	--	--
Locus627v1rpkm73.68	extracellular serine-rich protein	3541	20	1.94503E-75	45.65%	2	P:carbohydrate metabolic process; F:catalytic activity		Cellulose-binding domain, fungal DOMAIN; SignalP-NN(euk) (SIGNALP)	-	OG5_163521			6	4	--
Locus628v1rpkm73.53	chaperonin	668	20	1.59601E-35	78.55%	3	C:cytoplasm; F:ATP binding; P:protein folding	-	Chaperonin Cpn10 FAMILY; Chaperonin Cpn10, conserved site CONSERVED_SITE; GroES (chaperonin 10)-like DOMAIN; SignalP-NN(euk) (SIGNALP)	-	OG5_126769		Chaperonin 10 Kd subunit	192	96	--
Locus628v2rpkm0.68_PRE	chaperonin	474	20	1.63213E-35	80.4%	3	C:cytoplasm; F:ATP binding; P:protein folding	-	NA noIPR; SignalP-NN(euk) (SIGNALP)	-	OG5_126769		Chaperonin 10 Kd subunit	192	96	--
Locus629v1rpkm73.41	isochorismatase	829	20	8.73861E-34	53.55%	4	P:metabolic process; F:catalytic activity; F:hydrolase activity; P:cellular carbohydrate metabolic process		Isochorismatase-like DOMAIN	-	OG5_133065		Isochorismatase family	33	22	--
Locus630v1rpkm73.34	adenylyl cyclase-associated protein 1	1603	20	4.62657E-100	59.25%	1	P:cellular component organization	-	NA noIPR; CARP motif DOMAIN; Adenylate cyclase-associated CAP, N-terminal DOMAIN; Cyclase-associated protein CAP/septum formation inhibitor MinC, C-terminal DOMAIN; Adenylate cyclase-associated CAP, C-terminal DOMAIN; Adenylate cyclase-associated CAP FAMILY; CAP, conserved site, N-terminal CONSERVED_SITE; C-CAP/cofactor C-like domain DOMAIN	-	OG5_127770	associated protein	Adenylate cyclase associated (CAP) N terminal, DE Adenylate cyclase associated (CAP) C terminal	107	65	--
Locus630v2rpkm1.10_PRE	---NA---	394	0			0	-		NA noIPR; Adenylate cyclase-associated CAP, N-terminal DOMAIN; CAP, conserved site, N-terminal CONSERVED_SITE	-	NO_GROUP	--	--	--	--	--
Locus631v1rpkm73.31	actin binding protein	920	20	1.12694E-130	79.45%	7	C:Arp2/3 protein complex; C:cell cortex part; F:ATP binding; P:cellular component assembly; P:cortical actin cytoskeleton organization; P:Arp2/3 complex-mediated actin nucleation; P:actin cortical patch organization	-	Actin family FAMILY; Actin-related protein 3 FAMILY; Actin/actin-like conserved site CONSERVED_SITE	-	OG5_128269	actin	Actin	95	58	--
Locus632v1rpkm73.08	translation elongation factor 1- partial	169	20	1.21928E-27	96.7%	5	C:cytoplasm; F:translation elongation factor activity; F:GTPase activity; F:GTP binding; P:translational elongation	-	--	-	OG5_126631	elongation, elongation factor, elongation factor 1-alpha	Elongation factor Tu GTP binding domain	277	88	--
Locus633v1rpkm72.89	acetyl xylan esterase	1904	20	1.26627E-115	70.35%	2	F:hydrolase activity, acting on glycosyl bonds; P:carbohydrate metabolic process	-	Ricin B lectin domain DOMAIN; Domain of unknown function DUF303, acetylesterase putative DOMAIN; CBM10/dockerin domain DOMAIN; Fungal dockerin domain DOMAIN; SGNH hydrolase-type esterase domain DOMAIN; SignalP-NN(euk) (SIGNALP)	-	OG5_147235		Domain of unknown function (DUF303)	11	7	--
Locus634v1rpkm72.61	histone lysine n methyltransferase mll3	1358	20	2.68994E-14	51.7%	10	F:methyltransferase activity; P:histone H3-K4 methylation; F:transferase activity; F:histone-lysine N-methyltransferase activity; P:methylation; C:nucleus; F:zinc ion binding; F:nucleic acid binding; F:nucleotide binding; P:histone lysine methylation		NA noIPR; SET domain DOMAIN; tmhmm (TMHMM)	-	OG5_136711			21	2	--
Locus634v2rpkm1.99_PRE	---NA---	464	0			0	-		NA noIPR; SignalP-NN(euk) (SIGNALP); tmhmm (TMHMM)	-	--	--	--	--	--	--
Locus635v1rpkm72.48	plasma membrane proteolipid 3	419	11	3.58861E-5	71.27%	2	C:integral component of membrane; C:cytoplasm		Proteolipid membrane potential modulator FAMILY; tmhmm (TMHMM)	-	OG5_132933		Uncharacterized protein family UPF0057	34	19	--
Locus636v1rpkm72.43	---NA---	323	0			0	-		--	-	--	--	--	--	--	--
Locus637v1rpkm72.26	phosphoribosylaminoimidazole-succinocarboxamide synthase	1159	20	3.88198E-149	79.9%	4	C:cytoplasm; F:phosphoribosylaminoimidazolesuccinocarboxamide synthase activity; F:ATP binding; P:purine ribonucleotide biosynthetic process	EC:6.3.2.6	SAICAR synthetase/ADE2, N-terminal DOMAIN; ATP-grasp fold, subdomain 2 DOMAIN; Phosphoribosylaminoimidazole-succinocarboxamide synthase FAMILY; SAICAR synthetase, conserved site CONSERVED_SITE	-	OG5_131443	synthase	SAICAR synthetase	44	37	--
Locus638v1rpkm72.13	phage infection protein	1563	5	1.3665E-24	44.2%	0	-		Domain of unknown function DUF3533 DOMAIN; tmhmm (TMHMM)	-	NO_GROUP	--	--	--	--	--
Locus639v1rpkm71.93	---NA---	429	0			0	-		NA noIPR; tmhmm (TMHMM)	-	--	--	--	--	--	--
Locus640v1rpkm71.76	glycoside hydrolase family 10	1492	20	6.61939E-148	82.4%	3	C:cellulosome; F:endo-1,4-beta-xylanase activity; P:xylan catabolic process	EC:3.2.1.8	Alpha/Beta hydrolase fold DOMAIN; Fungal dockerin domain DOMAIN; CBM10/dockerin domain DOMAIN; SignalP-NN(euk) (SIGNALP)	-	--	--	--	--	--	--
Locus641v1rpkm71.71	pep-cterm domain protein	2179	15	1.98961E-6	49.93%	2	C:membrane; C:extracellular region		NA noIPR; Choice-of-anchor A domain DOMAIN; SignalP-NN(euk) (SIGNALP)	-	--	--	--	--	--	--
Locus642v1rpkm71.70	eukaryotic translation initiation factor 3 subunit e	1602	20	0.0	72.75%	6	C:nucleus; C:eukaryotic translation initiation factor 3 complex; C:translation preinitiation complex; F:translation initiation factor activity; P:translational initiation; P:single-organism process	-	Eukaryotic translation initiation factor 3 subunit E FAMILY; Proteasome component (PCI) domain DOMAIN; Eukaryotic translation initiation factor 3 subunit E, N-terminal DOMAIN; Winged helix-turn-helix DNA-binding domain DOMAIN	-	OG5_128443	eukaryotic, eukaryotic translation initiation factor, translation initiation factor	eIF3 subunit 6 N terminal domain, PCI domain	90	58	--
Locus643v1rpkm71.42	---NA---	1150	0			0	-		--	-	--	--	--	--	--	--
Locus644v1rpkm71.39	---NA---	838	0			0	-		NA noIPR; SignalP-NN(euk) (SIGNALP)	-	OG5_130631		PLAT/LH2 domain, Polycystin cation channel	53	19	--
Locus645v1rpkm71.26	glycoside hydrolase family 45 protein	1312	20	2.05883E-18	57.3%	2	F:hydrolase activity, hydrolyzing O-glycosyl compounds; P:carbohydrate metabolic process	-	Fungal dockerin domain DOMAIN; CBM10/dockerin domain DOMAIN; RlpA-like double-psi beta-barrel domain DOMAIN; SignalP-NN(euk) (SIGNALP)	-	--	--	--	--	--	--
Locus646v1rpkm71.06	nadh-dependent butanol dehydrogenase a	1435	20	0.0	80.15%	3	F:alcohol dehydrogenase (NADP+) activity; F:metal ion binding; P:oxidation-reduction process	EC:1.1.1.2	NA noIPR; Alcohol dehydrogenase, iron-type DOMAIN	-	OG5_131583	alcohol dehydrogenase, dehydrogenase	Iron-containing alcohol dehydrogenase	43	13	--
Locus647v1rpkm70.86	hypothetical protein PILCRDRAFT_693400	2814	1	3.73818E-6	44.0%	2	C:integral component of membrane; C:membrane		Tetraspanin/Peripherin FAMILY; tmhmm (TMHMM)	-	--	--	--	--	--	--
Locus648v1rpkm70.81	endochitinase-like isoform x1	782	20	1.0556E-30	48.15%	5	F:metal ion binding; P:oxidation-reduction process; F:chitin binding; F:oxidoreductase activity; P:metabolic process		Chitin-binding, type 1 DOMAIN; SignalP-NN(euk) (SIGNALP); tmhmm (TMHMM)	-	OG5_144703		Chitin recognition protein	12	9	--
Locus649v1rpkm70.78	hypothetical protein	2059	9	2.6061E-8	47.33%	0	-		NA noIPR; Insulin-like growth factor binding protein, N-terminal DOMAIN; SignalP-NN(euk) (SIGNALP); tmhmm (TMHMM)	-	--	--	--	--	--	--
Locus650v1rpkm70.67	winged helix dna-binding domain-containing protein	1442	20	2.97167E-27	59.25%	5	P:regulation of transcription, DNA-templated; F:sequence-specific DNA binding; C:nucleus; F:sequence-specific DNA binding transcription factor activity; F:DNA binding		NA noIPR; Heat shock factor (HSF)-type, DNA-binding DOMAIN; Winged helix-turn-helix DNA-binding domain DOMAIN; Heat shock transcription factor family FAMILY	-	OG5_129203	heat, transcription, transcription factor	HSF-type DNA-binding	74	54	--
Locus651v1rpkm70.61	methionine aminopeptidase 2	1637	20	0.0	80.0%	11	C:cytosol; C:plasma membrane; F:poly(A) RNA binding; F:metal ion binding; F:metalloaminopeptidase activity; P:rhodopsin mediated signaling pathway; P:protein processing; P:peptidyl-methionine modification; P:regulation of rhodopsin mediated signaling pathway; P:N-terminal protein amino acid modification; P:protein initiator methionine removal	-	NA noIPR; Peptidase M24, methionine aminopeptidase FAMILY; Peptidase M24A, methionine aminopeptidase, subfamily 2 FAMILY; Peptidase M24, structural domain DOMAIN; Winged helix-turn-helix DNA-binding domain DOMAIN; Peptidase M24A, methionine aminopeptidase, subfamily 2, binding site BINDING_SITE	-	OG5_127231	aminopeptidase, methionine, methionine aminopeptidase	metallopeptidase family M24	134	87	--
Locus652v1rpkm70.56	inosine-5 -monophosphate dehydrogenase	1937	20	0.0	79.45%	6	C:cytoplasm; F:nucleotide binding; F:IMP dehydrogenase activity; F:metal ion binding; P:GMP biosynthetic process; P:oxidation-reduction process	EC:1.1.1.205	CBS domain DOMAIN; Inosine-5'-monophosphate dehydrogenase FAMILY; IMP dehydrogenase/GMP reductase DOMAIN; Aldolase-type TIM barrel DOMAIN; IMP dehydrogenase / GMP reductase, conserved site CONSERVED_SITE	-	OG5_126887	dehydrogenase	CBS domain pair, IMP dehydrogenase / GMP reductase domain	168	105	--
Locus653v1rpkm70.44	---NA---	933	0			0	-		NA noIPR; SignalP-NN(euk) (SIGNALP)	-	--	--	--	--	--	--
Locus654v1rpkm70.35	---NA---	2317	0			0	-		--	-	--	--	--	--	--	--
Locus655v1rpkm70.28	asparaginyl-trna synthetase	1930	20	0.0	76.85%	6	C:cytoplasm; C:membrane-bounded organelle; F:nucleic acid binding; F:asparagine-tRNA ligase activity; F:ATP binding; P:asparaginyl-tRNA aminoacylation	EC:6.1.1.22	--	-	OG5_126756	asparaginyl-tRNA, asparaginyl-tRNA synthetase, synthetase	OB-fold nucleic acid binding domain, tRNA synthetases class II (D, K and N)	195	90	--
Locus656v1rpkm70.21	probable mca1-metacaspase	1763	20	2.62641E-82	62.1%	1	F:peptidase activity	-	Caspase-like domain DOMAIN; Peptidase C14, caspase domain DOMAIN	-	OG5_129045	metacaspase	Caspase domain	77	31	--
Locus657v1rpkm70.03	---NA---	1427	0			0	-		NA noIPR; SignalP-NN(euk) (SIGNALP); tmhmm (TMHMM)	-	OG5_126579			543	90	--
Locus658v1rpkm69.96	cellulosomal serpin precursor	1483	20	1.54306E-16	57.95%	2	F:hydrolase activity, hydrolyzing O-glycosyl compounds; P:carbohydrate metabolic process	-	NA noIPR	-	--	--	--	--	--	--
Locus659v1rpkm69.88	lectin c-type domain protein	2666	20	6.4416E-45	51.1%	2	F:hydrolase activity, acting on glycosyl bonds; P:metabolic process	-	CBM10/dockerin domain DOMAIN; Spore coat protein CotH DOMAIN; Fungal dockerin domain DOMAIN; SignalP-NN(euk) (SIGNALP)	-	OG5_164913		CotH protein	6	6	--
Locus660v1rpkm69.77	plant intracellular ras-group-related lrr protein 7-like	1281	20	1.00876E-12	59.45%	4	F:GTP binding; P:small GTPase mediated signal transduction; F:nucleotide binding; C:intracellular		NA noIPR; Stage III sporulation protein AH-like FAMILY; tmhmm (TMHMM)	-	OG5_126657		Leucine Rich Repeat	239	48	--
Locus661v1rpkm69.53	actin-related protein 2	1417	20	0.0	86.2%	17	C:Arp2/3 protein complex; C:focal adhesion; C:membrane; C:actin cap; C:cell projection; C:extracellular exosome; F:structural constituent of cytoskeleton; F:ATP binding; F:actin filament binding; P:establishment or maintenance of cell polarity; P:asymmetric cell division; P:meiotic chromosome movement towards spindle pole; P:cytoplasmic transport; P:meiotic cytokinesis; P:Arp2/3 complex-mediated …	-	Actin family FAMILY; Actin-related protein 2 FAMILY; Actin/actin-like conserved site CONSERVED_SITE	-	OG5_128705	actin	Actin	84	57	--
Locus662v1rpkm69.44	methyltransferase	668	20	9.90555E-68	63.95%	4	F:methyltransferase activity; F:transferase activity; P:methylation; F:metal ion binding		S-adenosyl-L-methionine-dependent methyltransferase DOMAIN	-	OG5_177194		Methyltransferase domain	4	4	--
Locus663v1rpkm69.15	-beta-xylanase	2335	20	5.95913E-146	53.05%	2	F:hydrolase activity, hydrolyzing O-glycosyl compounds; P:polysaccharide catabolic process	-	Glycoside hydrolase, family 10 FAMILY; Ricin B lectin domain DOMAIN; Glycoside hydrolase, catalytic domain DOMAIN; Fungal dockerin domain DOMAIN; CBM10/dockerin domain DOMAIN; Glycoside hydrolase superfamily DOMAIN	-	OG5_135408	endo-1,4-beta-xylanase	Glycosyl hydrolase family 10	24	13	--
Locus664v1rpkm69.09	glyceraldehyde-3-phosphate dehydrogenase	1931	20	2.85466E-172	81.8%	15	C:nucleus; C:cytosol; C:microtubule cytoskeleton; F:glyceraldehyde-3-phosphate dehydrogenase (NAD+) (phosphorylating) activity; F:microtubule binding; F:peptidyl-cysteine S-nitrosylase activity; F:NADP binding; F:NAD binding; P:microtubule cytoskeleton organization; P:glucose metabolic process; P:glycolytic process; P:peptidyl-cysteine S-trans-nitrosylation; P:protein stabilization; P:neuron apop…	EC:1.2.1.12	Glyceraldehyde/Erythrose phosphate dehydrogenase family FAMILY; Glyceraldehyde 3-phosphate dehydrogenase, NAD(P) binding domain DOMAIN; Glyceraldehyde-3-phosphate dehydrogenase, type I FAMILY; Glyceraldehyde 3-phosphate dehydrogenase, catalytic domain DOMAIN; NAD(P)-binding domain DOMAIN; Glyceraldehyde 3-phosphate dehydrogenase, active site ACTIVE_SITE	-	OG5_126628	dehydrogenase	Glyceraldehyde 3-phosphate dehydrogenase, NAD binding domain, Glyceraldehyde 3-phosphate dehydrogenase, C-terminal domain	288	101	--
Locus665v1rpkm68.95	guanine nucleotide-binding protein subunit other	1086	20	6.55705E-16	65.95%	2	P:single-organism cellular process; P:regulation of cellular process	-	NA noIPR; G-protein gamma-like domain DOMAIN	-	OG5_137397		GGL domain	19	14	--
Locus666v1rpkm68.66	spore coat protein h	2226	20	1.34352E-48	47.05%	2	F:hydrolase activity; P:carbohydrate metabolic process	-	Spore coat protein CotH DOMAIN; Fungal dockerin domain DOMAIN; CBM10/dockerin domain DOMAIN; SignalP-NN(euk) (SIGNALP)	-	OG5_164913		CotH protein	6	6	--
Locus667v1rpkm68.31	spore coat protein h	3808	20	1.83379E-51	44.35%	0	-		Cellulose-binding domain, fungal DOMAIN; Spore coat protein CotH DOMAIN; Galactose-binding domain-like DOMAIN; SignalP-NN(euk) (SIGNALP)	-	OG5_164913		CotH protein	6	6	--
Locus668v1rpkm68.31	glutamate-trna ligase	3151	20	0.0	69.95%	3	F:nucleotide binding; F:aminoacyl-tRNA ligase activity; P:tRNA aminoacylation for protein translation	EC:6.1.1	NA noIPR; Glutamyl/glutaminyl-tRNA synthetase FAMILY; Glutamyl/glutaminyl-tRNA synthetase, class Ib, alpha-bundle domain DOMAIN; Glutamyl-tRNA synthetase, archaeal/eukaryotic cytosolic FAMILY; Glutamyl/glutaminyl-tRNA synthetase, class Ib, catalytic domain DOMAIN; Nucleic acid-binding, OB-fold DOMAIN; Ribosomal protein L25/Gln-tRNA synthetase, beta-barrel domain DOMAIN; Glutamyl/glutaminyl-tRNA s…	-	OG5_128638	glutamyl-tRNA, glutamyl-tRNA synthetase, synthetase	tRNA synthetases class I (E and Q), anti-codon binding domain, tRNA synthetases class I (E and Q), catalytic domain	85	55	--
Locus669v1rpkm68.04	protein disulfide-isomerase	2044	20	1.72816E-53	50.25%	6	P:cell redox homeostasis; F:protein disulfide isomerase activity; P:metabolic process; P:protein folding; C:endoplasmic reticulum; F:isomerase activity		NA noIPR; Thioredoxin-like fold DOMAIN; Thioredoxin domain DOMAIN; SignalP-NN(euk) (SIGNALP)	-	OG5_126843	disulfide, disulfide isomerase, isomerase	Thioredoxin	176	72	--
Locus670v1rpkm67.93	ras-like protein	1108	20	3.42804E-95	92.2%	23	C:barrier septum; C:nucleus; C:cytosol; C:plasma membrane; C:cell division site; F:UTP binding; F:CTP binding; F:GTPase activity; F:GTP binding; F:GDP binding; P:mitotic cell cycle arrest in response to pheromone; P:intracellular protein transport; P:nucleocytoplasmic transport; P:small GTPase mediated signal transduction; P:positive regulation of transcription from RNA polymerase II promoter by …	-	Small GTPase superfamily FAMILY; Small GTPase superfamily, Rho type FAMILY; Small GTPase superfamily, Rab type FAMILY; Small GTPase superfamily, Ras type FAMILY; P-loop containing nucleoside triphosphate hydrolase DOMAIN; Small GTP-binding protein domain DOMAIN	-	OG5_127403		Ras family	122	47	--
Locus671v1rpkm67.88	wd repeat protein	1012	20	1.41006E-27	45.95%	0	-		NA noIPR; SignalP-NN(euk) (SIGNALP)	-	--	--	--	--	--	--
Locus672v1rpkm67.47	-beta-d-glucan- partial	545	20	3.86499E-41	77.15%	4	C:extracellular region; F:hydrolase activity, hydrolyzing O-glycosyl compounds; F:cellulose binding; P:cellulose catabolic process	-	Fungal dockerin domain DOMAIN; CBM10/dockerin domain DOMAIN; 1, 4-beta cellobiohydrolase FAMILY	-	--	--	--	--	--	--
Locus673v1rpkm67.44	---NA---	1406	0			0	-		NA noIPR; SignalP-NN(euk) (SIGNALP)	-	--	--	--	--	--	--
Locus674v1rpkm67.36	malic enzyme	1923	20	0.0	71.7%	3	F:malic enzyme activity; F:binding; P:single-organism metabolic process	-	Malic oxidoreductase FAMILY; Malic enzyme, NAD-binding DOMAIN; Malic enzyme, N-terminal domain DOMAIN; NAD(P)-binding domain DOMAIN; Malic enzyme, conserved site CONSERVED_SITE	-	OG5_126753	malic, malic enzyme	Malic enzyme, N-terminal domain, Malic enzyme, NAD binding domain	195	73	--
Locus675v1rpkm67.36	chaperone regulator	1720	20	2.9422E-81	55.05%	0	-		NA noIPR; DnaJ domain DOMAIN; DNAJ-containing protein, X-domain DOMAIN; DnaJ domain, conserved site CONSERVED_SITE	-	OG5_129626		DnaJ domain	66	27	--
Locus676v1rpkm67.15	formate acetyltransferase	2398	20	0.0	77.6%	4	C:cytoplasm; F:formate C-acetyltransferase activity; F:lyase activity; P:carbohydrate metabolic process	EC:2.3.1.54	Formate acetyltransferase FAMILY; Glycine radical domain DOMAIN; Pyruvate formate lyase domain DOMAIN; Formate C-acetyltransferase glycine radical, conserved site CONSERVED_SITE	-	OG5_135334	formate acetyltransferase, formate, formate acetyltransferase	Pyruvate formate lyase	24	14	--
Locus677v1rpkm67.10	v-type proton atpase subunit d	1259	20	1.99041E-109	77.8%	4	C:membrane; C:cytoplasmic part; F:ATPase activity, coupled to transmembrane movement of substances; P:transmembrane transport	-	NA noIPR; ATPase, V1 complex, subunit D FAMILY	-	OG5_127301	ATP, ATP synthase, ATP synthase subunit, subunit D, vacuolar	ATP synthase subunit D	129	91	--
Locus677v2rpkm0.55_PRE	v-type proton atpase subunit d	399	20	4.30604E-45	83.6%	5	C:fungal-type vacuole membrane; C:cytosol; C:cell division site; F:ATPase activity, coupled to transmembrane movement of substances; P:transmembrane transport	-	NA noIPR; ATPase, V1 complex, subunit D FAMILY	-	OG5_127301	ATP, ATP synthase, ATP synthase subunit, subunit D, vacuolar	ATP synthase subunit D	129	91	--
Locus678v1rpkm67.00	g-protein complex alpha subunit	1603	20	0.0	85.45%	23	C:endosome; C:heterotrimeric G-protein complex; F:G-protein coupled receptor binding; F:GTPase activity; F:signal transducer activity; F:GTP binding; F:G-protein beta/gamma-subunit complex binding; P:karyogamy involved in conjugation with cellular fusion; P:nuclear migration involved in conjugation with cellular fusion; P:pheromone-dependent signal transduction involved in conjugation with cellul…	-	Guanine nucleotide binding protein (G-protein), alpha subunit FAMILY; Fungal G-protein, alpha subunit FAMILY; G protein alpha subunit, helical insertion DOMAIN; P-loop containing nucleoside triphosphate hydrolase DOMAIN	-	OG5_126802	binding	G-protein alpha subunit	186	53	--
Locus679v1rpkm66.95	glycoside hydrolase	1515	20	1.13754E-98	73.25%	1	F:hydrolase activity	-	CBM10/dockerin domain DOMAIN; Fungal dockerin domain DOMAIN; Concanavalin A-like lectin/glucanase domain DOMAIN; SignalP-NN(euk) (SIGNALP)	-	OG5_211171		Glycosyl hydrolases family 16	2	2	--
Locus680v1rpkm66.38	l-aspartate oxidase	2137	20	0.0	75.6%	5	C:cytoplasm; F:L-aspartate oxidase activity; F:L-aspartate:fumarate oxidoreductase activity; P:NAD biosynthetic process; P:oxidation-reduction process	EC:1.4.3.16	NA noIPR; FAD-dependent pyridine nucleotide-disulphide oxidoreductase FAMILY; Fumarate reductase/succinate dehydrogenase flavoprotein-like, C-terminal DOMAIN; FAD binding domain DOMAIN; L-aspartate oxidase FAMILY; Succinate dehydrogenase/fumarate reductase flavoprotein, catalytic domain DOMAIN; tmhmm (TMHMM)	-	OG5_131996	L-aspartate oxidase, L-aspartate, L-aspartate oxidase, oxidase	Fumarate reductase/succinate dehydrogenase flavoprotein C-terminal domain, FAD binding domain	40	34	--
Locus681v1rpkm65.89	beta- -xylanase	1053	20	1.45225E-42	63.2%	3	F:hydrolase activity, hydrolyzing O-glycosyl compounds; P:primary metabolic process; P:organic substance metabolic process	-	Ricin B lectin domain DOMAIN; CBM10/dockerin domain DOMAIN; Fungal dockerin domain DOMAIN; SignalP-NN(euk) (SIGNALP)	-	--	--	--	--	--	--
Locus682v1rpkm65.79	elongation factor 1- partial	167	20	7.20812E-30	100.0%	4	F:translation elongation factor activity; F:GTPase activity; F:GTP binding; P:translational elongation	-	Elongation factor, GTP-binding domain DOMAIN; P-loop containing nucleoside triphosphate hydrolase DOMAIN	-	OG5_126631	elongation, elongation factor, elongation factor 1-alpha	Elongation factor Tu GTP binding domain	277	88	--
Locus683v1rpkm65.71	6-phosphofructokinase	3340	20	0.0	68.7%	6	C:cytoplasm; F:6-phosphofructokinase activity; F:ATP binding; P:fructose 6-phosphate metabolic process; P:glycolytic process; P:carbohydrate phosphorylation	EC:2.7.1.11	NA noIPR; Phosphofructokinase FAMILY; 6-phosphofructokinase, eukaryotic type FAMILY; Phosphofructokinase domain DOMAIN; Phosphofructokinase, conserved site CONSERVED_SITE	-	OG5_126758		Phosphofructokinase	195	85	--
Locus684v1rpkm65.35	branched-chain amino acid aminotransferase	1350	20	1.98789E-110	63.7%	1	F:branched-chain-amino-acid transaminase activity	EC:2.6.1.42	NA noIPR; Branched-chain amino acid aminotransferase II FAMILY; Aminotransferase, class IV FAMILY	-	OG5_126731	acid, acid aminotransferase, amino acid, amino acid aminotransferase, aminotransferase, branched-chain, branched-chain amino, branched-chain amino acid	Aminotransferase class IV	205	100	--
Locus685v1rpkm65.35	r3h and coiled-coil domain-containing protein partial	1836	20	1.43516E-14	61.0%	1	F:nucleotide binding		NA noIPR	-	--	--	--	--	--	--
Locus686v1rpkm65.23	---NA---	2463	0			0	-		--	-	--	--	--	--	--	--
Locus687v1rpkm65.04	elongation factor partial	169	20	2.60914E-28	99.7%	4	F:translation elongation factor activity; F:GTPase activity; F:GTP binding; P:translational elongation	-	NA noIPR; Translation elongation factor EFTu/EF1A, domain 2 DOMAIN; Translation protein, beta-barrel domain DOMAIN	-	OG5_126631	elongation, elongation factor, elongation factor 1-alpha	Elongation factor Tu GTP binding domain	277	88	--
Locus688v1rpkm64.95	---NA---	748	0			0	-		--	-	--	--	--	--	--	--
Locus689v1rpkm64.65	spore coat protein h	1973	20	2.18228E-76	44.85%	1	C:viral capsid		CBM10/dockerin domain DOMAIN; Fungal dockerin domain DOMAIN; Spore coat protein CotH DOMAIN; SignalP-NN(euk) (SIGNALP)	-	OG5_164913		CotH protein	6	6	--
Locus690v1rpkm64.65	spore coat protein h	1250	17	2.17037E-48	61.24%	0	-		--	Y	--	--	--	--	--	--
Locus690v2rpkm48.22	putative cellulase	1742	20	6.52581E-47	58.8%	0	-		Spore coat protein CotH DOMAIN	-	--	--	--	--	--	--
Locus691v1rpkm64.63	cellobiohydrolase c7	754	20	7.81238E-57	71.85%	4	C:extracellular region; F:hydrolase activity, hydrolyzing O-glycosyl compounds; F:cellulose binding; P:cellulose catabolic process	-	CBM10/dockerin domain DOMAIN; Fungal dockerin domain DOMAIN; 1, 4-beta cellobiohydrolase FAMILY; SignalP-NN(euk) (SIGNALP)	-	--	--	--	--	--	--
Locus692v1rpkm64.51	translation elongation factor 1 alpha partial	169	20	4.90541E-30	100.0%	4	F:translation elongation factor activity; F:GTPase activity; F:GTP binding; P:translational elongation	-	--	-	OG5_126631	elongation, elongation factor, elongation factor 1-alpha	Elongation factor Tu GTP binding domain	277	88	--
Locus693v1rpkm64.47	dynein light chain cytoplasmic	493	20	3.60636E-50	98.0%	9	C:nucleus; C:centrosome; C:cytoplasmic dynein complex; C:membrane; C:myosin complex; C:P granule; F:motor activity; F:ATPase activity, coupled; P:microtubule-based movement	-	NA noIPR	-	OG5_127498	dynein, dynein light chain, light chain	Dynein light chain type 1	118	68	--
Locus694v1rpkm64.22	trehalose synthase	2609	20	1.35897E-171	64.95%	2	P:biosynthetic process; F:transferase activity		NA noIPR; Glycosyl transferase, family 1 DOMAIN	-	OG5_138640		Glycosyl transferases group 1	17	13	--
Locus695v1rpkm64.14	calcium-translocating p-type pmca-type	3961	20	0.0	68.35%	5	C:membrane; F:nucleotide binding; F:hydrolase activity; F:ion binding; P:calcium ion transport	-	NA noIPR; P-type ATPase FAMILY; Cation-transporting P-type ATPase, N-terminal DOMAIN; Cation-transporting P-type ATPase, C-terminal DOMAIN; P-type ATPase, A domain DOMAIN; P-type ATPase, cytoplasmic domain N DOMAIN; HAD-like domain DOMAIN; P-type ATPase, transmembrane domain DOMAIN; Plasma membrane calcium-transporting ATPase 1 FAMILY; P-type ATPase, phosphorylation site PTM; tmhmm (TMHMM)	-	OG5_126645	ATPase, transporting	Cation transporting ATPase, C-terminus, E1-E2 ATPase	253	64	--
Locus696v1rpkm63.88	---NA---	699	0			0	-		NA noIPR; SignalP-NN(euk) (SIGNALP)	-	--	--	--	--	--	--
Locus697v1rpkm63.31	saccharopine dehydrogenase	1338	20	1.03091E-167	73.35%	2	F:oxidoreductase activity; P:lysine biosynthetic process	-	Alanine dehydrogenase/pyridine nucleotide transhydrogenase, NAD(H)-binding domain DOMAIN; Alanine dehydrogenase/pyridine nucleotide transhydrogenase, N-terminal DOMAIN; NAD(P)-binding domain DOMAIN; Saccharopine dehydrogenase [NAD(+), L-lysine-forming] FAMILY	-	OG5_135773	dehydrogenase, saccharopine dehydrogenase	Alanine dehydrogenase/PNT, C-terminal domain, Alanine dehydrogenase/PNT, N-terminal domain	23	18	--
Locus697v2rpkm0.44_PRE	saccharopine dehydrogenase	393	20	1.99046E-20	71.15%	2	F:oxidoreductase activity; P:lysine biosynthetic process	-	--	-	OG5_135773	dehydrogenase, saccharopine dehydrogenase	Alanine dehydrogenase/PNT, C-terminal domain, Alanine dehydrogenase/PNT, N-terminal domain	23	18	--
Locus698v1rpkm63.20	methyltransferase domain protein	843	20	1.14462E-41	65.5%	4	F:methyltransferase activity; F:transferase activity; P:metabolic process; P:methylation		S-adenosyl-L-methionine-dependent methyltransferase DOMAIN; Methyltransferase type 11 DOMAIN	-	OG5_187311	sam dependent methyltransferase, methanobrevibacter smithii atcc 35061	Methyltransferase domain	3	2	--
Locus699v1rpkm63.09	hypothetical protein SMAC_04854	633	6	1.52744E-5	54.5%	0	-		NA noIPR; SignalP-NN(euk) (SIGNALP)	-	OG5_159878	hypothetical protein		7	6	--
Locus699v2rpkm13.79	hypothetical protein SMAC_04854	847	1	4.72327E-4	58.0%	0	-		--	-	--	--	--	--	--	--
Locus700v1rpkm63.01	---NA---	1163	0			0	-		--	-	--	--	--	--	--	--
Locus701v1rpkm62.90	poly(3-hydroxybutyrate) depolymerase	1931	20	4.58809E-171	54.35%	5	C:extracellular region; F:feruloyl esterase activity; P:cell wall macromolecule catabolic process; P:pectin catabolic process; P:xylan catabolic process	EC:3.1.1.73	Fungal dockerin domain DOMAIN; Alpha/Beta hydrolase fold DOMAIN; Alpha/beta hydrolase fold-5 DOMAIN; CBM10/dockerin domain DOMAIN; SignalP-NN(euk) (SIGNALP)	-	OG5_135121	hypothetical protein		25	12	--
Locus702v1rpkm62.68	---NA---	513	0			0	-		--	-	--	--	--	--	--	--
Locus703v1rpkm62.60	actin like protein 2 3 subunit 3	1055	20	4.34108E-52	75.1%	4	C:cytoplasm; C:Arp2/3 protein complex; F:actin binding; P:Arp2/3 complex-mediated actin nucleation	-	Actin-related protein 2/3 complex subunit 3 FAMILY	-	OG5_128778	arp2/3, arp2/3 complex, complex	ARP2/3 complex ARPC3 (21 kDa) subunit	82	57	--
Locus703v2rpkm0.39_PRE	arp2 3 complex 21 kda subunit	384	20	9.31902E-14	77.0%	4	C:cytoplasm; C:Arp2/3 protein complex; F:actin binding; P:Arp2/3 complex-mediated actin nucleation	-	NA noIPR; tmhmm (TMHMM)	-	OG5_128778	arp2/3, arp2/3 complex, complex	ARP2/3 complex ARPC3 (21 kDa) subunit	82	57	--
Locus704v1rpkm62.58	---NA---	763	0			0	-		NA noIPR	-	--	--	--	--	--	--
Locus705v1rpkm62.38	---NA---	1050	0			0	-		NA noIPR; SignalP-NN(euk) (SIGNALP)	-	--	--	--	--	--	--
Locus706v1rpkm62.33	phospholipid binding	2318	20	5.25086E-20	67.6%	6	C:cell cortex of cell tip; P:regulation of cell shape; C:cell division site; C:medial cortex; P:regulation of exocytosis; C:cell tip		SH3 domain DOMAIN; Sterile alpha motif domain DOMAIN; Pleckstrin homology domain DOMAIN; Sterile alpha motif, type 1 DOMAIN; Sterile alpha motif/pointed domain DOMAIN; Pleckstrin homology-like domain DOMAIN	-	OG5_130285		SH3 domain, Family of unknown function (DUF500)	57	43	--
Locus707v1rpkm62.32	orotate phosphoribosyltransferase	909	20	6.15772E-98	81.3%	3	F:magnesium ion binding; F:orotate phosphoribosyltransferase activity; P:'de novo' UMP biosynthetic process	EC:2.4.2.10	Orotate phosphoribosyl transferase domain DOMAIN; Phosphoribosyltransferase domain DOMAIN; Phosphoribosyltransferase-like DOMAIN; Orotate phosphoribosyltransferase FAMILY	-	OG5_126793	phosphoribosyltransferase	Orotidine 5'-phosphate decarboxylase / HUMPS family, Phosphoribosyl transferase domain	188	107	--
Locus708v1rpkm61.95	nhp2p	885	20	1.07826E-39	81.3%	7	C:ribosome; C:viral nucleocapsid; C:box H/ACA snoRNP complex; F:box H/ACA snoRNA binding; P:cleavage involved in rRNA processing; P:rRNA pseudouridine synthesis; P:snRNA pseudouridine synthesis	-	H/ACA ribonucleoprotein complex, subunit Nhp2, eukaryote FAMILY; Ribosomal protein L7Ae/L8/Nhp2 family FAMILY; 50S ribosomal protein L30e-like DOMAIN; Ribosomal protein L7Ae/L30e/S12e/Gadd45 DOMAIN; Ribosomal protein L7Ae conserved site CONSERVED_SITE	-	OG5_128156		Ribosomal protein L7Ae/L30e/S12e/Gadd45 family	97	70	--
Locus708v2rpkm3.30_PRE	elongator complex protein 5-like	1503	20	3.38684E-11	54.1%	12	P:regulation of transcription, DNA-templated; C:Elongator holoenzyme complex; F:molecular_function; C:cytoplasm; P:transcription, DNA-templated; P:positive regulation of cell migration; C:nucleus; F:RNA binding; C:ribonucleoprotein complex; P:ribosome biogenesis; C:nucleolus; C:viral nucleocapsid		NA noIPR; tmhmm (TMHMM)	-	OG5_138422		Histone acetylation protein 2	17	17	--
Locus708v3rpkm0.23_PRE	nhp2p	630	20	1.87484E-5	84.9%	15	F:RNA binding; C:ribonucleoprotein complex; P:ribosome biogenesis; C:nucleolus; C:viral nucleocapsid; C:nucleus; P:snRNA pseudouridine synthesis; P:rRNA pseudouridine synthesis; C:small nucleolar ribonucleoprotein complex; C:box H/ACA snoRNP complex; F:snoRNA binding; F:box H/ACA snoRNA binding; P:cleavage involved in rRNA processing; C:ribosome; P:rRNA processing		NA noIPR; tmhmm (TMHMM)	-	OG5_128156		Ribosomal protein L7Ae/L30e/S12e/Gadd45 family	97	70	--
Locus709v1rpkm61.91	carbohydrate-binding module family 12 protein	1462	20	3.26074E-13	48.25%	4	F:hydrolase activity, hydrolyzing O-glycosyl compounds; F:carbohydrate binding; P:carbohydrate metabolic process; C:extracellular region		DM9 repeat REPEAT; Carbohydrate-binding module family 5/12 DOMAIN; Domain of unknown function DUF3421 DOMAIN	-	OG5_155122	cryptococcus neoformans, conserved hypothetical protein		8	7	--
Locus710v1rpkm61.65	---NA---	217	0			0	-		--	-	--	--	--	--	--	--
Locus711v1rpkm61.62	translation initiation factor eif2 alpha subunit	1368	20	6.31932E-119	72.95%	12	C:ribosome; C:eukaryotic translation initiation factor 2 complex; C:eukaryotic translation initiation factor 2B complex; C:eukaryotic 48S preinitiation complex; C:multi-eIF complex; F:translation initiation factor activity; F:ribosome binding; F:poly(A) RNA binding; P:translational initiation; P:cellular response to stress; P:single-organism process; P:regulation of cellular process	-	NA noIPR; RNA-binding domain, S1 DOMAIN; Ribosomal protein S1, RNA-binding domain DOMAIN; Nucleic acid-binding, OB-fold DOMAIN; Translation initiation factor 2, alpha subunit, middle domain DOMAIN; Translation initiation factor 2, alpha subunit FAMILY; Translation initiation factor 2, alpha subunit, C-terminal DOMAIN	-	OG5_127433	initiation factor, initiation factor 2, translation initiation factor, translation initiation factor 2	Eukaryotic translation initiation factor 2 alpha subunit, S1 RNA binding domain	121	88	--
Locus712v1rpkm61.53	rho-gdp dissociation inhibitor	945	20	1.06427E-91	78.65%	7	C:cytoplasm; C:cellular bud; C:site of polarized growth; F:Rho GDP-dissociation inhibitor activity; P:single-organism cellular process; P:regulation of catalytic activity; P:regulation of cellular process	-	RHO protein GDP dissociation inhibitor FAMILY; Rho GDP-dissociation inhibitor domain DOMAIN; Immunoglobulin E-set DOMAIN	-	OG5_128391	inhibitor, rho	RHO protein GDP dissociation inhibitor	92	55	--
Locus712v2rpkm7.87	rho-gdp dissociation inhibitor	1043	20	4.24222E-91	78.75%	7	C:cytoplasm; C:cellular bud; C:site of polarized growth; F:Rho GDP-dissociation inhibitor activity; P:single-organism cellular process; P:regulation of catalytic activity; P:regulation of cellular process	-	RHO protein GDP dissociation inhibitor FAMILY; Rho GDP-dissociation inhibitor domain DOMAIN; Immunoglobulin E-set DOMAIN	-	OG5_128391	inhibitor, rho	RHO protein GDP dissociation inhibitor	92	55	--
Locus712v3rpkm0.45_PRE	rho-gdp dissociation inhibitor	588	20	2.64652E-63	78.95%	7	C:cytoplasm; C:cellular bud; C:site of polarized growth; F:Rho GDP-dissociation inhibitor activity; P:single-organism cellular process; P:regulation of catalytic activity; P:regulation of cellular process	-	RHO protein GDP dissociation inhibitor FAMILY; Rho GDP-dissociation inhibitor domain DOMAIN; Immunoglobulin E-set DOMAIN	-	OG5_128391	inhibitor, rho	RHO protein GDP dissociation inhibitor	92	55	--
Locus713v1rpkm61.30	---NA---	1028	0			0	-		NA noIPR; tmhmm (TMHMM)	-	--	--	--	--	--	--
Locus714v1rpkm61.26	---NA---	667	0			0	-		NA noIPR; SignalP-NN(euk) (SIGNALP)	-	--	--	--	--	--	--
Locus714v2rpkm0.98_PRE	---NA---	543	0			0	-		NA noIPR; SignalP-NN(euk) (SIGNALP)	-	--	--	--	--	--	--
Locus715v1rpkm61.19	20s proteasome subunit	1141	20	2.73216E-104	79.0%	6	C:nucleus; C:cytoplasm; C:proteasome core complex, alpha-subunit complex; F:threonine-type endopeptidase activity; P:proteasomal ubiquitin-independent protein catabolic process; P:proteasome-mediated ubiquitin-dependent protein catabolic process	EC:3.4.25	Proteasome alpha-subunit, N-terminal domain DOMAIN; Proteasome, subunit alpha/beta FAMILY; Nucleophile aminohydrolases, N-terminal DOMAIN; Proteasome A-type subunit FAMILY	-	OG5_127755	proteasome	Proteasome subunit A N-terminal signature, Proteasome A-type and B-type	107	70	--
Locus716v1rpkm61.04	subtilisin-like serine protease pepc	1790	20	4.54912E-142	68.15%	3	F:serine-type peptidase activity; P:proteolysis; P:cellular catabolic process	-	Peptidase S8, subtilisin-related FAMILY; Peptidase S8 propeptide/proteinase inhibitor I9 DOMAIN; Peptidase S8/S53 domain DOMAIN; Peptidase S8, subtilisin, His-active site ACTIVE_SITE; Peptidase S8, subtilisin, Ser-active site ACTIVE_SITE; Peptidase S8, subtilisin, Asp-active site ACTIVE_SITE; SignalP-NN(euk) (SIGNALP)	-	OG5_128249		Subtilase family	95	45	--
Locus717v1rpkm60.97	nuclear localization sequence-binding protein	1484	20	8.41826E-43	68.55%	2	C:intracellular membrane-bounded organelle; F:nucleic acid binding	-	NA noIPR; RNA recognition motif domain DOMAIN; Nucleotide-binding alpha-beta plait domain DOMAIN	-	OG5_129225		RNA recognition motif. (a.k.a. RRM, RBD, or RNP domain)	73	52	--
Locus718v1rpkm60.87	---NA---	851	0			0	-		NA noIPR; tmhmm (TMHMM)	-	OG5_128681		B-cell receptor-associated protein 31-like	84	49	--
Locus719v1rpkm60.56	---NA---	1422	0			0	-		NA noIPR; SignalP-NN(euk) (SIGNALP)	-	--	--	--	--	--	--
Locus719v2rpkm1.51_PRE	---NA---	1121	0			0	-		--	-	--	--	--	--	--	--
Locus719v3rpkm0.55_PRE	---NA---	808	0			0	-		--	-	--	--	--	--	--	--
Locus719v4rpkm0.16_PRE	---NA---	753	0			0	-		NA noIPR; tmhmm (TMHMM)	-	--	--	--	--	--	--
Locus720v1rpkm60.37	ef- partial	997	20	1.53544E-43	66.3%	1	F:calcium ion binding		EF-hand domain DOMAIN; EF-hand domain pair DOMAIN; EF-Hand 1, calcium-binding site BINDING_SITE	-	OG5_127426		EF hand	121	56	--
Locus721v1rpkm60.37	ferrous iron transport protein b	945	20	1.00882E-53	54.45%	2	F:binding; P:transport	-	GTP binding domain DOMAIN; Ferrous iron transporter FeoA domain DOMAIN; P-loop containing nucleoside triphosphate hydrolase DOMAIN; Small GTP-binding protein domain DOMAIN; Ferrous iron transport protein B, N-terminal DOMAIN; Ferrous iron transport protein B FAMILY; FeoB-type guanine nucleotide-binding (G) domain DOMAIN; Transcriptional repressor, C-terminal DOMAIN	-	OG5_136242	ferrous, ferrous iron, ferrous, ferrous iron, ferrous iron transport protein, protein A, transport protein, transport protein A	FeoA domain	22	15	--
Locus722v1rpkm60.15	---NA---	429	0			0	-		--	-	--	--	--	--	--	--
Locus723v1rpkm60.08	protein dj-1	1116	20	1.11394E-46	70.2%	85	C:chromatin; C:mitochondrial respiratory chain complex I; C:mitochondrial intermembrane space; C:mitochondrial matrix; C:endoplasmic reticulum; C:cytosol; C:PML body; C:axon; C:cell body; C:extracellular exosome; F:transcription coactivator activity; F:mRNA binding; F:peptidase activity; F:CoA hydrolase activity; F:superoxide dismutase copper chaperone activity; F:hydrolase activity, acting on ca…	EC:1.11.1.15; EC:3.1.2	ThiJ/PfpI DOMAIN; Class I glutamine amidotransferase-like DOMAIN; DJ-1 FAMILY	-	OG5_127669		DJ-1/PfpI family	110	70	--
Locus724v1rpkm60.05	histone h2a	805	20	2.05981E-57	92.6%	10	C:nucleosome; C:extracellular space; C:nucleus; C:cytoplasm; C:microtubule; F:DNA binding; F:protein heterodimerization activity; P:innate immune response; P:defense response to Gram-positive bacterium; P:membrane disruption in other organism	-	Histone H2A DOMAIN; Histone-fold DOMAIN; Histone core DOMAIN	-	OG5_126570	histone, histone H2A	Core histone H2A/H2B/H3/H4	620	69	--
Locus725v1rpkm59.98	actin-like protein	586	20	1.5667E-72	80.95%	32	C:Golgi membrane; C:podosome; C:cytosol; C:actin filament; C:Arp2/3 protein complex; C:cell-cell junction; C:focal adhesion; C:lamellipodium; C:hemidesmosome; C:excitatory synapse; C:extracellular exosome; F:structural constituent of cytoskeleton; F:ATP binding; F:actin filament binding; P:establishment or maintenance of cell polarity; P:small GTPase mediated signal transduction; P:axon guidance;…	-	NA noIPR; Actin family FAMILY; Actin-related protein 3 FAMILY	-	OG5_128269	actin	Actin	95	58	--
Locus726v1rpkm59.89	nadh dehydrogenase	1015	20	3.80906E-87	75.1%	5	C:mitochondrial respiratory chain complex I; C:plasma membrane respiratory chain complex I; F:NADH dehydrogenase (ubiquinone) activity; F:iron-sulfur cluster binding; P:mitochondrial electron transport, NADH to ubiquinone	EC:1.6.5.3	NADH-quinone oxidoreductase subunit E-like FAMILY; Thioredoxin-like fold DOMAIN; SignalP-NN(euk) (SIGNALP)	-	OG5_127830		Respiratory-chain NADH dehydrogenase 24 Kd subunit	105	77	--
Locus726v2rpkm0.20_PRE	nadh dehydrogenase	973	20	4.13173E-87	75.1%	5	C:mitochondrial respiratory chain complex I; C:plasma membrane respiratory chain complex I; F:NADH dehydrogenase (ubiquinone) activity; F:iron-sulfur cluster binding; P:mitochondrial electron transport, NADH to ubiquinone	EC:1.6.5.3	NADH-quinone oxidoreductase subunit E-like FAMILY; Thioredoxin-like fold DOMAIN; SignalP-NN(euk) (SIGNALP)	-	OG5_127830		Respiratory-chain NADH dehydrogenase 24 Kd subunit	105	77	--
Locus727v1rpkm59.87	eukaryotic translation initiation factor 3 subunit j	987	20	1.21332E-5	56.7%	10	P:translational initiation; C:cytoplasm; F:translation initiation factor activity; C:eukaryotic translation initiation factor 3 complex; P:cytoplasmic translation; P:regulation of translational initiation; P:translation; C:eukaryotic 43S preinitiation complex; P:formation of translation preinitiation complex; C:eukaryotic 48S preinitiation complex		NA noIPR; Eukaryotic translation initiation factor 3-like domain DOMAIN; Eukaryotic translation initiation factor 3 subunit J FAMILY	-	OG5_129207	translation	Translation initiation factor eIF3 subunit	74	57	--
Locus728v1rpkm59.86	predicted protein	817	2	1.18109E-4	53.5%	0	-		Transmembrane protein 18 FAMILY; tmhmm (TMHMM)	-	OG5_131151	hypothetical protein		47	38	--
Locus728v2rpkm0.59_PRE	transmembrane protein 18	345	10	3.80675E-7	54.8%	1	C:integral component of membrane		Transmembrane protein 18 FAMILY; tmhmm (TMHMM)	-	OG5_131151	hypothetical protein		47	38	--
Locus729v1rpkm59.84	proteinase inhibitor chagasin	2418	20	3.90203E-11	48.85%	10	P:proteolysis; F:peptidase inhibitor activity; C:cytoplasm; P:negative regulation of endopeptidase activity; F:cysteine-type endopeptidase inhibitor activity; F:peptidase activity; P:negative regulation of peptidase activity; F:hydrolase activity, hydrolyzing O-glycosyl compounds; P:carbohydrate metabolic process; P:polysaccharide catabolic process		Proteinase inhibitor I42, chagasin DOMAIN	-	OG5_136685	cysteine, inhibitor	Chagasin peptidase inhibitor I42	21	6	--
Locus730v1rpkm59.66	peptidyl-prolyl cis-trans isomerase	1338	20	1.83153E-55	56.8%	1	P:cellular protein metabolic process	-	Tetratricopeptide repeat REPEAT; Peptidyl-prolyl cis-trans isomerase, FKBP-type, domain DOMAIN; Tetratricopeptide-like helical domain DOMAIN; Tetratricopeptide TPR2 REPEAT; Peptidyl-prolyl cis-trans isomerase, FKBP-type FAMILY; Tetratricopeptide repeat-containing domain DOMAIN	-	OG5_126727	isomerase	FKBP-type peptidyl-prolyl cis-trans isomerase	206	78	--
Locus731v1rpkm59.64	related to tcb3-protein localized to bud-enriched	4610	20	6.06482E-106	45.45%	3	C:endoplasmic reticulum; F:phospholipid binding; C:integral component of membrane		NA noIPR; C2 domain DOMAIN; tmhmm (TMHMM)	-	OG5_129223		C2 domain	73	38	--
Locus732v1rpkm59.63	glutamate-5-semialdehyde dehydrogenase	1543	20	0.0	74.5%	3	C:cytoplasm; F:glutamate-5-semialdehyde dehydrogenase activity; P:proline biosynthetic process	EC:1.2.1.41	Glutamate-5-semialdehyde dehydrogenase FAMILY; Gamma-glutamyl phosphate reductase GPR DOMAIN; Aldehyde dehydrogenase domain DOMAIN; Aldehyde dehydrogenase, C-terminal DOMAIN; Aldehyde dehydrogenase N-terminal domain DOMAIN; Gamma-glutamyl phosphate reductase GPR, conserved site CONSERVED_SITE; Aldehyde/histidinol dehydrogenase DOMAIN	-	OG5_127763	gamma-glutamyl phosphate reductase, reductase	Aldehyde dehydrogenase family	107	84	--
Locus733v1rpkm59.53	---NA---	1111	0			0	-		NA noIPR; SignalP-NN(euk) (SIGNALP); tmhmm (TMHMM)	-	--	--	--	--	--	--
Locus734v1rpkm59.51	carbohydrate esterase family 4 protein	1370	20	1.83692E-52	50.55%	4	F:chitin binding; F:hydrolase activity, acting on carbon-nitrogen (but not peptide) bonds; P:carbohydrate metabolic process; F:catalytic activity		Chitin-binding, type 1 DOMAIN; Polysaccharide deacetylase DOMAIN; Chitin-binding, type 1, conserved site CONSERVED_SITE; Glycoside hydrolase/deacetylase, beta/alpha-barrel DOMAIN; SignalP-NN(euk) (SIGNALP)	-	OG5_129571	deacetylase	Polysaccharide deacetylase	67	30	--
Locus735v1rpkm59.33	aconitate hydratase	2736	20	0.0	85.65%	8	C:cytosol; C:mitochondrial nucleoid; F:double-stranded DNA binding; F:single-stranded DNA binding; F:aconitate hydratase activity; F:4 iron, 4 sulfur cluster binding; P:mitochondrial genome maintenance; P:tricarboxylic acid cycle	EC:4.2.1.3	Aconitase/3-isopropylmalate dehydratase large subunit, alpha/beta/alpha DOMAIN; Aconitase A/isopropylmalate dehydratase small subunit, swivel DOMAIN; Aconitase, mitochondrial-like FAMILY; Aconitase/3-isopropylmalate dehydratase large subunit, alpha/beta/alpha, subdomain 1/3 DOMAIN; Aconitase/3-isopropylmalate dehydratase, swivel DOMAIN; Aconitase/3-isopropylmalate dehydratase large subunit, alpha…	-	OG5_126691	aconitate, aconitate hydratase, hydratase	Aconitase family (aconitate hydratase)	221	98	--
Locus736v1rpkm59.17	---NA---	1942	0			0	-		NA noIPR; SignalP-NN(euk) (SIGNALP)	-	--	--	--	--	--	--
Locus736v2rpkm0.83_PRE	---NA---	521	0			0	-		NA noIPR; SignalP-NN(euk) (SIGNALP)	-	--	--	--	--	--	--
Locus737v1rpkm59.15	ubiquitin-60s ribosomal protein l40	473	20	2.41706E-20	98.75%	3	C:ribosome; F:structural constituent of ribosome; P:translation	-	Ubiquitin FAMILY; Ubiquitin-like DOMAIN; Ubiquitin-related domain DOMAIN	-	OG5_242325	component, 60S large subunit, cytosolic 80S ribosome, nagariensis, volvox carteri f	Ubiquitin family	2	2	--
Locus738v1rpkm59.06	---NA---	417	0			0	-		--	-	--	--	--	--	--	--
Locus739v1rpkm59.06	translation elongation factor 1- partial	169	20	2.45844E-27	96.4%	5	C:cytoplasm; F:translation elongation factor activity; F:GTPase activity; F:GTP binding; P:translational elongation	-	NA noIPR; SignalP-NN(euk) (SIGNALP)	-	OG5_126631	elongation, elongation factor, elongation factor 1-alpha	Elongation factor Tu GTP binding domain	277	88	--
Locus740v1rpkm58.87	20s proteasome subunit beta 3	957	20	5.59338E-103	82.1%	6	C:nucleus; C:cytoplasm; C:proteasome core complex; F:threonine-type endopeptidase activity; P:proteasomal ubiquitin-independent protein catabolic process; P:proteasome-mediated ubiquitin-dependent protein catabolic process	EC:3.4.25	Nucleophile aminohydrolases, N-terminal DOMAIN; Proteasome, subunit alpha/beta FAMILY; Proteasome beta-type subunit, conserved site CONSERVED_SITE; Proteasome B-type subunit FAMILY	-	OG5_127761	proteasome	Proteasome A-type and B-type	107	72	--
Locus741v1rpkm58.81	ubiquitin	361	20	6.71114E-16	96.3%	4	C:ribosome; F:structural constituent of ribosome; F:zinc ion binding; P:translation	-	NA noIPR; SignalP-NN(euk) (SIGNALP)	-	OG5_126703		Ubiquitin family	215	70	--
Locus742v1rpkm58.76	proteasome subunit alpha type-4	1065	20	3.83029E-91	79.95%	7	C:nucleus; C:proteasome core complex, alpha-subunit complex; C:proteasome storage granule; F:threonine-type endopeptidase activity; P:proteasomal ubiquitin-independent protein catabolic process; P:proteasome-mediated ubiquitin-dependent protein catabolic process; P:proteasome core complex assembly	EC:3.4.25	Proteasome, subunit alpha/beta FAMILY; Nucleophile aminohydrolases, N-terminal DOMAIN; Proteasome A-type subunit FAMILY	-	NO_GROUP	--	--	--	--	--
Locus743v1rpkm58.58	ferredoxin	2422	20	0.0	74.4%	8	C:membrane; F:iron ion binding; F:NADH dehydrogenase (ubiquinone) activity; F:ferredoxin hydrogenase activity; F:electron carrier activity; F:hydrogenase (acceptor) activity; F:iron-sulfur cluster binding; P:ATP synthesis coupled electron transport	EC:1.12.99.6; EC:1.6.5.3; EC:1.12.7.2	Iron hydrogenase, small subunit-like DOMAIN; NADH:ubiquinone oxidoreductase, subunit G, iron-sulphur binding DOMAIN; Beta-grasp domain DOMAIN; Iron hydrogenase, large subunit, C-terminal DOMAIN; Iron hydrogenase, subset DOMAIN; 4Fe-4S ferredoxin-type, iron-sulphur binding domain DOMAIN; NADH:ubiquinone oxidoreductase, 75kDa subunit, conserved site CONSERVED_SITE; 4Fe-4S ferredoxin, iron-sulphur b…	-	OG5_127303		Iron only hydrogenase large subunit, C-terminal domain	129	71	--
Locus744v1rpkm58.57	wd repeat protein	2568	20	1.54581E-71	47.55%	0	-		NA noIPR	-	OG5_144703		Chitin recognition protein	12	9	--
Locus745v1rpkm58.33	endoglucanase	2604	20	0.0	61.8%	2	F:hydrolase activity, hydrolyzing O-glycosyl compounds; P:polysaccharide catabolic process	-	CBM10/dockerin domain DOMAIN; Six-hairpin glycosidase DOMAIN; Fungal dockerin domain DOMAIN; Glycoside hydrolase, family 9 FAMILY; Glycoside hydrolase, family 9, active site ACTIVE_SITE; Six-hairpin glycosidase-like DOMAIN; SignalP-NN(euk) (SIGNALP)	-	OG5_131283		Glycosyl hydrolase family 9	46	16	--
Locus746v1rpkm58.26	calcium-binding protein	1030	20	1.02994E-19	60.75%	1	F:calcium ion binding		EF-hand domain DOMAIN; EF-hand domain pair DOMAIN; EF-Hand 1, calcium-binding site BINDING_SITE	-	--	--	--	--	--	--
Locus747v1rpkm58.05	oxysterol binding protein	1529	20	4.38175E-137	70.25%	1	F:binding	-	Oxysterol-binding protein FAMILY	-	OG5_128753	binding, oxysterol binding, oxysterol binding protein	Oxysterol-binding protein	83	53	--
Locus748v1rpkm57.96	---NA---	1362	0			0	-		Pyridoxal phosphate-dependent transferase, major region, subdomain 2 DOMAIN; Threonine aldolase FAMILY; Pyridoxal phosphate-dependent transferase, major region, subdomain 1 DOMAIN; Aromatic amino acid beta-eliminating lyase/threonine aldolase DOMAIN; Pyridoxal phosphate-dependent transferase DOMAIN	-	OG5_128639	aldolase	Beta-eliminating lyase	85	57	--
Locus749v1rpkm57.91	vesicle-associated membrane protein 4	535	20	9.67772E-18	83.25%	13	C:endoplasmic reticulum; C:Golgi apparatus; C:integral component of membrane; C:cytoplasmic vesicle membrane; C:SNARE complex; C:cell division site; C:cell cortex of cell tip; F:SNARE binding; F:SNAP receptor activity; P:mitotic cytokinesis; P:exocytosis; P:endocytosis; P:vesicle fusion	-	Synaptobrevin DOMAIN; tmhmm (TMHMM)	-	OG5_126859		Synaptobrevin	173	61	--
Locus749v2rpkm3.70_PRE	vesicle-associated membrane protein 4	712	20	3.38643E-17	83.35%	13	C:endoplasmic reticulum; C:Golgi apparatus; C:integral component of membrane; C:cytoplasmic vesicle membrane; C:SNARE complex; C:cell division site; C:cell cortex of cell tip; F:SNARE binding; F:SNAP receptor activity; P:mitotic cytokinesis; P:exocytosis; P:endocytosis; P:vesicle fusion	-	Synaptobrevin DOMAIN; tmhmm (TMHMM)	-	OG5_126859		Synaptobrevin	173	61	--
Locus750v1rpkm57.86	cellulosomal serpin precursor	1683	20	2.91251E-23	61.25%	2	F:hydrolase activity, hydrolyzing O-glycosyl compounds; P:carbohydrate metabolic process	-	Cellulose-binding domain, fungal DOMAIN; CBM10/dockerin domain DOMAIN; Fungal dockerin domain DOMAIN; Expansin/pollen allergen, DPBB domain DOMAIN; RlpA-like double-psi beta-barrel domain DOMAIN; SignalP-NN(euk) (SIGNALP)	-	--	--	--	--	--	--
Locus751v1rpkm57.77	---NA---	840	0			0	-		NA noIPR; SignalP-NN(euk) (SIGNALP)	-	--	--	--	--	--	--
Locus752v1rpkm57.73	---NA---	689	0			0	-		NA noIPR; SignalP-NN(euk) (SIGNALP)	-	OG5_176955			4	1	--
Locus753v1rpkm57.47	---NA---	416	0			0	-		--	-	OG5_153361	hypothetical protein, nagariensis, volvox carteri f		9	4	--
Locus754v1rpkm57.32	oxidoreductase htatip2	777	20	5.71301E-51	57.9%	0	-		NA noIPR; NAD(P)-binding domain DOMAIN	-	OG5_129406	hypothetical protein		70	48	--
Locus754v2rpkm1.10_PRE	oxidoreductase htatip2 isoform x1	685	20	3.74063E-27	52.85%	5	P:regulation of angiogenesis; C:cytoplasm; C:membrane; P:nuclear import; C:nuclear envelope		NAD(P)-binding domain DOMAIN	-	OG5_129406	hypothetical protein		70	48	--
Locus755v1rpkm57.11	phosphoribosylaminoimidazole carboxylase	1888	20	0.0	71.5%	2	F:lyase activity; F:ion binding	-	Phosphoribosylaminoimidazole carboxylase PurE domain DOMAIN; ATP-grasp fold, subdomain 2 DOMAIN; ATP-grasp fold, ATP-dependent carboxylate-amine ligase-type DOMAIN; Phosphoribosylaminoimidazole carboxylase, ATPase subunit DOMAIN; Phosphoribosylaminoimidazole carboxylase FAMILY; Pre-ATP-grasp domain DOMAIN; ATP-grasp fold DOMAIN; Rudiment single hybrid motif DOMAIN	-	OG5_127668	phosphoribosylaminoimidazole, phosphoribosylaminoimidazole carboxylase, carboxylase, phosphoribosylaminoimidazole, phosphoribosylaminoimidazole carboxylase	ATP-grasp domain, AIR carboxylase	110	68	--
Locus756v1rpkm57.01	---NA---	410	0			0	-		NA noIPR	-	--	--	--	--	--	--
Locus757v1rpkm56.93	---NA---	281	0			0	-		--	-	--	--	--	--	--	--
Locus758v1rpkm56.78	chitin deacetylase	1313	20	6.51939E-29	49.25%	7	F:hydrolase activity, acting on carbon-nitrogen (but not peptide) bonds; P:carbohydrate metabolic process; F:catalytic activity; F:chitin binding; F:hydrolase activity, hydrolyzing O-glycosyl compounds; F:cellulose binding; C:extracellular region		Polysaccharide deacetylase DOMAIN; Glycoside hydrolase/deacetylase, beta/alpha-barrel DOMAIN; SignalP-NN(euk) (SIGNALP)	-	OG5_129571	deacetylase	Polysaccharide deacetylase	67	30	--
Locus759v1rpkm56.69	---NA---	1256	0			0	-		NA noIPR; SignalP-NN(euk) (SIGNALP)	-	OG5_164341			6	4	--
Locus760v1rpkm56.67	alpha- -mannosyltransferase	1217	20	6.36067E-67	55.25%	1	P:protein glycosylation		Nucleotide-diphospho-sugar transferases DOMAIN; Alpha-mannosyltransferase FAMILY	-	OG5_135750	conserved hypothetical protein		23	5	--
Locus761v1rpkm56.52	---NA---	1006	0			0	-		NA noIPR; tmhmm (TMHMM)	-	--	--	--	--	--	--
Locus761v2rpkm1.88_PRE	---NA---	540	0			0	-		NA noIPR; tmhmm (TMHMM)	-	--	--	--	--	--	--
Locus762v1rpkm56.42	---NA---	1126	0			0	-		NA noIPR	-	--	--	--	--	--	--
Locus763v1rpkm56.41	endo alpha- polygalactosaminidase	1554	20	2.23859E-12	53.15%	5	F:molecular_function; P:biological_process; C:cellular_component; P:metabolic process; F:catalytic activity		NA noIPR	-	--	--	--	--	--	--
Locus764v1rpkm56.40	---NA---	750	0			0	-		NA noIPR; tmhmm (TMHMM)	-	--	--	--	--	--	--
Locus765v1rpkm56.35	acetyltransferase	760	20	5.48449E-56	71.65%	1	F:transferase activity	-	GNAT domain DOMAIN; Acyl-CoA N-acyltransferase DOMAIN	-	OG5_145084	acetyltransferase	Acetyltransferase (GNAT) family	12	9	--
Locus766v1rpkm56.34	tom7-domain-containing protein	456	20	3.91995E-14	80.1%	2	C:mitochondrial outer membrane translocase complex; P:protein import into mitochondrial matrix	-	Mitochondrial import receptor subunit TOM7 FAMILY	-	OG5_138043		TOM7 family	18	14	--
Locus767v1rpkm56.29	tcb1p	4591	20	7.25163E-40	46.2%	3	C:membrane; C:cell part; F:binding	-	NA noIPR; C2 domain DOMAIN; tmhmm (TMHMM)	-	OG5_129223		C2 domain	73	38	--
Locus768v1rpkm56.26	e3 ubiquitin-protein ligase rnf4-like isoform x1	2087	2	5.61253E-11	57.5%	1	F:zinc ion binding			Y	--	--	--	--	--	--
Locus768v2rpkm0.40_PRE	---NA---	486	0			0	-		--	-	--	--	--	--	--	--
Locus769v1rpkm56.13	peptidase inhibitor i9	644	20	2.12368E-15	63.25%	0	-		NA noIPR; tmhmm (TMHMM)	-	OG5_222444			2	1	--
Locus770v1rpkm56.06	ribonucleoside-triphosphate reductase	2622	20	2.4411E-118	52.25%	3	P:oxidation-reduction process; F:oxidoreductase activity; F:ribonucleoside-triphosphate reductase activity		NA noIPR	-	OG5_142673	anaerobic, anaerobic ribonucleoside triphosphate reductase, reductase		13	12	--
Locus771v1rpkm56.04	---NA---	994	0			0	-		NA noIPR; tmhmm (TMHMM)	-	--	--	--	--	--	--
Locus772v1rpkm55.98	formate acetyltransferase	2673	20	0.0	82.9%	4	C:cytoplasm; F:formate C-acetyltransferase activity; F:lyase activity; P:carbohydrate metabolic process	EC:2.3.1.54	Formate acetyltransferase FAMILY; Pyruvate formate lyase domain DOMAIN; Glycine radical domain DOMAIN; Formate C-acetyltransferase glycine radical, conserved site CONSERVED_SITE	-	OG5_135334	formate acetyltransferase, formate, formate acetyltransferase	Pyruvate formate lyase	24	14	--
Locus773v1rpkm55.75	atp-binding cassette partial	4025	20	0.0	73.65%	1	F:nucleotide binding	-	NA noIPR; AAA+ ATPase domain DOMAIN; P-loop containing nucleoside triphosphate hydrolase DOMAIN; ABC transporter-like DOMAIN; ABC transporter, conserved site CONSERVED_SITE	-	OG5_128616		ABC transporter	86	60	--
Locus774v1rpkm55.67	g2 m phase checkpoint control protein	1747	20	2.63225E-38	77.25%	8	C:cytoplasmic mRNA processing body; C:cytoplasmic stress granule; F:mRNA binding; F:eukaryotic initiation factor 4G binding; P:regulation of G2/M transition of mitotic cell cycle; P:cytoplasmic mRNA processing body assembly; P:stress granule assembly; P:negative regulation of translational initiation	-	NA noIPR	-	OG5_127604		FFD and TFG box motifs	113	65	--
Locus775v1rpkm55.31	---NA---	3618	0			0	-		NA noIPR; Phosphofructokinase FAMILY; 6-phosphofructokinase, eukaryotic type FAMILY; Phosphofructokinase domain DOMAIN; Phosphofructokinase, conserved site CONSERVED_SITE	-	OG5_126758		Phosphofructokinase	195	85	--
Locus776v1rpkm55.25	f-actin capping alpha subunit	910	20	1.83044E-56	59.85%	4	C:F-actin capping protein complex; P:barbed-end actin filament capping; F:actin binding; P:actin filament capping		F-actin-capping protein subunit alpha FAMILY; F-actin capping protein, alpha subunit, conserved site CONSERVED_SITE	-	OG5_128707		F-actin capping protein alpha subunit	84	55	--
Locus776v2rpkm0.15_PRE	f-actin capping alpha subunit	572	20	3.54928E-21	57.5%	6	C:F-actin capping protein complex; P:barbed-end actin filament capping; F:actin binding; P:actin filament capping; P:metabolic process; F:catalytic activity		F-actin-capping protein subunit alpha FAMILY; F-actin capping protein, alpha subunit, conserved site CONSERVED_SITE	-	OG5_128707		F-actin capping protein alpha subunit	84	55	--
Locus777v1rpkm55.16	atpase v1 complex subunit h	1532	20	3.36346E-119	60.4%	4	F:proton-transporting ATPase activity, rotational mechanism; F:hydrolase activity, acting on acid anhydrides, catalyzing transmembrane movement of substances; P:ATP hydrolysis coupled proton transport; C:vacuolar proton-transporting V-type ATPase, V1 domain		ATPase, V1 complex, subunit H, C-terminal DOMAIN; ATPase, V1 complex, subunit H FAMILY; Armadillo-like helical DOMAIN; Armadillo-type fold DOMAIN	-	OG5_127797	ATP synthase, vacuolar	V-ATPase subunit H	106	69	--
Locus777v2rpkm0.35_PRE	---NA---	459	0			0	-		Armadillo-like helical DOMAIN; Armadillo-type fold DOMAIN	-	--	--	--	--	--	--
Locus778v1rpkm55.12	tyrosyl-trna synthetase	1272	20	1.15297E-166	81.8%	10	C:nucleus; C:cytosol; F:tRNA binding; F:isoleucine-tRNA ligase activity; F:tyrosine-tRNA ligase activity; F:ATP binding; F:poly(A) RNA binding; P:isoleucyl-tRNA aminoacylation; P:tyrosyl-tRNA aminoacylation; P:cellular response to DNA damage stimulus	EC:6.1.1.1; EC:6.1.1.5	Tyrosine-tRNA ligase FAMILY; Tyrosine-tRNA ligase, archaeal/eukaryotic-type FAMILY; Aminoacyl-tRNA synthetase, class Ic FAMILY; Rossmann-like alpha/beta/alpha sandwich fold DOMAIN	-	OG5_127567	synthetase, tyrosyl-tRNA, tyrosyl-tRNA synthetase	tRNA synthetases class I (W and Y)	114	86	--
Locus779v1rpkm55.03	sh3 domain-containing ring finger protein 3	1548	20	1.36071E-7	64.6%	2	F:ligase activity; P:metabolic process		SH3 domain DOMAIN; SignalP-NN(euk) (SIGNALP); tmhmm (TMHMM)	-	OG5_132212		SH3 domain	38	25	--
Locus779v2rpkm0.55_PRE	sh3 domain-containing ring finger protein 3	1396	20	1.11189E-7	64.6%	2	F:ligase activity; P:metabolic process		NA noIPR; SignalP-NN(euk) (SIGNALP); tmhmm (TMHMM)	-	OG5_132212		SH3 domain	38	25	--
Locus780v1rpkm54.85	translation elongation factor 1- partial	167	20	2.99606E-27	96.3%	5	C:cytoplasm; F:translation elongation factor activity; F:GTPase activity; F:GTP binding; P:translational elongation	-	--	-	OG5_126631	elongation, elongation factor, elongation factor 1-alpha	Elongation factor Tu GTP binding domain	277	88	--
Locus781v1rpkm54.80	set domain containing protein	1244	20	2.70077E-15	45.85%	8	F:methyltransferase activity; F:transferase activity; P:methylation; C:chromosome; F:histone-lysine N-methyltransferase activity; F:zinc ion binding; P:histone lysine methylation; C:nucleus		NA noIPR; SET domain DOMAIN; tmhmm (TMHMM)	-	OG5_130050		SET domain	60	38	--
Locus782v1rpkm54.71	---NA---	1593	0			0	-		NA noIPR; SignalP-NN(euk) (SIGNALP)	-	--	--	--	--	--	--
Locus783v1rpkm54.68	---NA---	161	0			0	-		--	-	--	--	--	--	--	--
Locus784v1rpkm54.64	vacuolar membrane protein	2080	20	4.09858E-25	58.65%	7	C:lysosomal membrane; C:integral component of organelle membrane; F:arginine transmembrane transporter activity; F:L-lysine transmembrane transporter activity; P:arginine transport; P:lysine transport; P:amino acid homeostasis	-	NA noIPR	-	OG5_128454		PQ loop repeat	90	45	--
Locus785v1rpkm54.53	glutamine synthetase	2873	20	0.0	76.5%	2	F:glutamate-ammonia ligase activity; P:nitrogen compound metabolic process	EC:6.3.1.2	NA noIPR; Glutamine synthetase type III N-terminal DOMAIN; Glutamine synthetase, catalytic domain DOMAIN; Glutamine synthetase/guanido kinase, catalytic domain DOMAIN; Glutamine synthetase, glycine-rich site CONSERVED_SITE	-	OG5_141430	glutamine, glutamine synthetase	Glutamine synthetase, catalytic domain	14	8	--
Locus786v1rpkm54.27	calreticulin precursor	1669	20	4.6351E-115	73.2%	2	C:endoplasmic reticulum; F:metal ion binding	-	NA noIPR; Calreticulin/calnexin FAMILY; Concanavalin A-like lectin/glucanase domain DOMAIN; Calreticulin/calnexin, P domain DOMAIN; Calreticulin FAMILY; Calreticulin/calnexin, conserved site CONSERVED_SITE; SignalP-NN(euk) (SIGNALP)	-	OG5_129181	calreticulin	Calreticulin family	74	43	--
Locus787v1rpkm54.13	glutaredoxin	502	20	7.93157E-28	69.25%	3	C:cytoplasm; F:disulfide oxidoreductase activity; P:single-organism process	-	Glutaredoxin subgroup DOMAIN; Thioredoxin-like fold DOMAIN; Glutaredoxin, eukaryotic/virial DOMAIN; Glutaredoxin DOMAIN; Glutaredoxin active site ACTIVE_SITE	-	OG5_126864	glutaredoxin	Glutaredoxin	172	80	--
Locus788v1rpkm54.01	hypothetical protein MVEG_12038	2251	20	1.36163E-33	43.3%	0	-		Spore coat protein CotH DOMAIN; SignalP-NN(euk) (SIGNALP); tmhmm (TMHMM)	-	--	--	--	--	--	--
Locus789v1rpkm54.01	ras-like protein rab-8a	825	20	2.95967E-121	87.2%	22	C:incipient cellular bud site; C:nucleus; C:endosome; C:cytosol; C:plasma membrane; C:transport vesicle; C:secretory granule membrane; C:mating projection tip; F:GTPase activity; F:GTP binding; P:intracellular protein transport; P:Golgi to plasma membrane transport; P:vesicle docking involved in exocytosis; P:vesicle fusion; P:nucleocytoplasmic transport; P:autophagy; P:membrane addition at site …	-	NA noIPR; Small GTPase superfamily FAMILY; Small GTPase superfamily, ARF type FAMILY; Ran GTPase FAMILY; Small GTPase superfamily, Rho type FAMILY; Small GTPase superfamily, Rab type FAMILY; Small GTPase superfamily, Ras type FAMILY; P-loop containing nucleoside triphosphate hydrolase DOMAIN; Small GTP-binding protein domain DOMAIN	-	OG5_127321		Ras family	127	59	--
Locus789v2rpkm0.53_PRE	ras-like protein rab-8a	1112	20	2.05426E-106	70.75%	13	C:endosome; C:plasma membrane; C:secretory granule membrane; F:nucleotide binding; F:GTPase activity; P:intracellular protein transport; P:vesicle docking involved in exocytosis; P:metabolic process; P:protein secretion; P:cytoplasmic transport; P:regulation of exocytosis; P:Rab protein signal transduction; P:protein localization to plasma membrane	-	NA noIPR; Small GTPase superfamily FAMILY; Small GTPase superfamily, Ras type FAMILY; Small GTPase superfamily, Rab type FAMILY; Small GTPase superfamily, Rho type FAMILY; P-loop containing nucleoside triphosphate hydrolase DOMAIN	-	OG5_127321		Ras family	127	59	--
Locus790v1rpkm53.92	---NA---	2156	0			0	-		RNA-binding S4 domain DOMAIN; KOW DOMAIN; Ribosomal protein S4e, N-terminal DOMAIN; Ribosomal protein S4e FAMILY; Ribosomal protein S4e, central region DOMAIN; Ribosomal protein S4e, N-terminal, conserved site CONSERVED_SITE	-	OG5_126890	40S, S4, ribosomal, ribosomal protein, ribosomal protein S4	Ribosomal family S4e	167	88	--
Locus790v2rpkm0.00_PRE	40s ribosomal protein s4	850	20	1.14213E-156	87.95%	4	C:ribosome; F:structural constituent of ribosome; F:rRNA binding; P:translation	-	--	Y	NO_GROUP	--	--	--	--	--
Locus790v3rpkm0.00_PRE	---NA---	220	0			0	-		NA noIPR; tmhmm (TMHMM)	-	--	--	--	--	--	--
Locus791v1rpkm53.85	translation elongation factor 1- partial	169	20	8.97054E-28	96.5%	5	C:cytoplasm; F:translation elongation factor activity; F:GTPase activity; F:GTP binding; P:translational elongation	-	NA noIPR; Translation elongation factor EFTu/EF1A, domain 2 DOMAIN; Translation protein, beta-barrel domain DOMAIN	-	OG5_126631	elongation, elongation factor, elongation factor 1-alpha	Elongation factor Tu GTP binding domain	277	88	--
Locus792v1rpkm53.85	seryl-trna synthetase	1552	20	0.0	72.65%	4	C:cytoplasm; F:nucleotide binding; F:serine-tRNA ligase activity; P:seryl-tRNA aminoacylation	EC:6.1.1.11	NA noIPR; Serine-tRNA ligase, type1 FAMILY; Aminoacyl-tRNA synthetase, class II (G/ H/ P/ S), conserved domain DOMAIN; Serine-tRNA synthetase, type1, N-terminal DOMAIN; Aminoacyl-tRNA synthetase, class II DOMAIN; tRNA-binding arm DOMAIN	-	OG5_126677	seryl-tRNA, seryl-tRNA synthetase, synthetase	tRNA synthetase class II core domain (G, H, P, S and T)	229	117	--
Locus792v2rpkm0.43_PRE	seryl-trna synthetase	1627	20	0.0	73.25%	4	C:cytoplasm; F:nucleotide binding; F:serine-tRNA ligase activity; P:seryl-tRNA aminoacylation	EC:6.1.1.11	NA noIPR; Serine-tRNA ligase, type1 FAMILY; Aminoacyl-tRNA synthetase, class II (G/ H/ P/ S), conserved domain DOMAIN; Serine-tRNA synthetase, type1, N-terminal DOMAIN; Aminoacyl-tRNA synthetase, class II DOMAIN; tRNA-binding arm DOMAIN	-	OG5_126677	seryl-tRNA, seryl-tRNA synthetase, synthetase	tRNA synthetase class II core domain (G, H, P, S and T)	229	117	--
Locus793v1rpkm53.76	eukaryotic translation initiation factor 3 subunit d	2006	20	1.56688E-117	55.4%	6	C:eukaryotic translation initiation factor 3 complex; C:membrane; F:translation initiation factor activity; F:protein binding; F:poly(A) RNA binding; P:translational initiation	-	Eukaryotic translation initiation factor 3 subunit D FAMILY	-	OG5_128265	eukaryotic, eukaryotic translation initiation factor, initiation factor, initiation factor 3, translation initiation factor, translation initiation factor 3	Eukaryotic translation initiation factor 3 subunit 7 (eIF-3)	95	61	--
Locus794v1rpkm53.74	---NA---	703	0			0	-		--	-	--	--	--	--	--	--
Locus795v1rpkm53.67	atpase aaa	2699	20	0.0	78.75%	6	C:cytoplasm; F:ATP binding; F:hydrolase activity; P:response to heat; P:protein processing; P:cellular protein metabolic process	-	NA noIPR; ClpA/B family FAMILY; AAA+ ATPase domain DOMAIN; Clp ATPase, C-terminal DOMAIN; ATPase, AAA-type, core DOMAIN; P-loop containing nucleoside triphosphate hydrolase DOMAIN; ClpA/B, conserved site 2 CONSERVED_SITE; ClpA/B, conserved site 1 CONSERVED_SITE	-	OG5_126636		ATPase family associated with various cellular activities (AAA)	270	91	--
Locus796v1rpkm53.58	calcium-binding protein	615	20	3.48714E-16	57.65%	1	F:calcium ion binding		EF-hand domain DOMAIN; EF-hand domain pair DOMAIN; EF-Hand 1, calcium-binding site BINDING_SITE	-	--	--	--	--	--	--
Locus797v1rpkm53.51	e3 ubiquitin ligase complex scf subunit sconc	663	20	3.30598E-74	78.55%	15	C:nucleus; C:SCF ubiquitin ligase complex; C:cytoplasmic part; C:intracellular organelle part; F:ligase activity; P:ubiquitin-dependent protein catabolic process; P:regulation of mitotic nuclear division; P:protein ubiquitination; P:regulation of cellular metabolic process; P:cellular protein complex assembly; P:mitotic cell cycle phase transition; P:regulation of macromolecule metabolic process;…	-	S-phase kinase-associated protein 1-like FAMILY; S-phase kinase-associated protein 1 FAMILY; SKP1 component, POZ domain DOMAIN; SKP1 component, dimerisation DOMAIN; BTB/POZ fold DOMAIN	-	OG5_127430		Skp1 family, dimerisation domain, Skp1 family, tetramerisation domain	121	69	--
Locus798v1rpkm53.46	---NA---	787	0			0	-		NA noIPR	-	--	--	--	--	--	--
Locus799v1rpkm53.31	expansin family protein	1497	20	1.01569E-6	55.6%	12	F:hydrolase activity, hydrolyzing O-glycosyl compounds; F:carbohydrate binding; F:hydrolase activity; P:metabolic process; P:carbohydrate metabolic process; F:hydrolase activity, acting on glycosyl bonds; F:catalytic activity; P:polysaccharide catabolic process; P:defense response to fungus; P:defense response to bacterium; P:substituted mannan metabolic process; F:mannan endo-1,4-beta-mannosidas…		--	-	OG5_226106	cryptococcus neoformans, conserved hypothetical protein	Rare lipoprotein A (RlpA)-like double-psi beta-barrel	2	1	--
Locus800v1rpkm53.31	26s proteasome subunit p45	1392	20	0.0	91.5%	10	C:proteasome regulatory particle, base subcomplex; C:nuclear proteasome complex; C:cytosolic proteasome complex; F:ATP binding; F:peptidase activity; F:TBP-class protein binding; F:proteasome-activating ATPase activity; P:ER-associated ubiquitin-dependent protein catabolic process; P:positive regulation of RNA polymerase II transcriptional preinitiation complex assembly; P:positive regulation of …	-	NA noIPR; AAA+ ATPase domain DOMAIN; 26S proteasome subunit P45 FAMILY; ATPase, AAA-type, core DOMAIN; P-loop containing nucleoside triphosphate hydrolase DOMAIN; ATPase, AAA-type, conserved site CONSERVED_SITE	-	OG5_128056	26S, regulatory	ATPase family associated with various cellular activities (AAA)	100	69	--
Locus801v1rpkm53.30	asparagine synthase	1356	20	1.08919E-162	78.95%	6	C:cytoplasm; F:aspartate-ammonia ligase activity; F:aminoacyl-tRNA ligase activity; F:ATP binding; P:tRNA aminoacylation for protein translation; P:L-asparagine biosynthetic process	EC:6.3.1.1; EC:6.1.1	Aspartate--ammonia ligase FAMILY; Aminoacyl-tRNA synthetase, class II DOMAIN	-	OG5_129308	aspartate-ammonia ligase, ligase	Aspartate-ammonia ligase	72	15	--
Locus802v1rpkm53.25	proline synthase co-transcribed bacterial homolog protein	758	20	1.77757E-88	72.95%	0	-		Alanine racemase, N-terminal DOMAIN; PLP-binding barrel DOMAIN; Uncharacterised protein family UPF0001 FAMILY	-	OG5_127174		Alanine racemase, N-terminal domain	138	95	--
Locus803v1rpkm53.18	chitin deacetylase	1220	20	1.69217E-32	51.45%	10	F:hydrolase activity, acting on carbon-nitrogen (but not peptide) bonds; F:hydrolase activity; P:carbohydrate metabolic process; F:catalytic activity; F:molecular_function; P:biological_process; C:cellular_component; F:hydrolase activity, hydrolyzing O-glycosyl compounds; F:cellulose binding; C:extracellular region		Polysaccharide deacetylase DOMAIN; Glycoside hydrolase/deacetylase, beta/alpha-barrel DOMAIN; SignalP-NN(euk) (SIGNALP)	-	OG5_129571	deacetylase	Polysaccharide deacetylase	67	30	--
Locus804v1rpkm53.17	deoxyuridine 5 -triphosphate mitochondrial	672	20	1.39237E-47	76.5%	3	C:intracellular membrane-bounded organelle; F:dUTP diphosphatase activity; P:dUTP metabolic process	EC:3.6.1.23	Deoxyuridine triphosphate nucleotidohydrolase/Deoxycytidine triphosphate deaminase FAMILY; Deoxyuridine triphosphate nucleotidohydrolase FAMILY; dUTPase-like DOMAIN	-	OG5_126992	deoxyuridine, deoxyuridine 5-triphosphate nucleotidohydrolase, nucleotidohydrolase	dUTPase	154	87	--
Locus805v1rpkm53.12	---NA---	291	0			0	-		NA noIPR; tmhmm (TMHMM)	-	--	--	--	--	--	--
Locus806v1rpkm52.87	spore coat protein	2344	20	7.79162E-76	47.0%	0	-		Spore coat protein CotH DOMAIN; SignalP-NN(euk) (SIGNALP); tmhmm (TMHMM)	-	OG5_164913		CotH protein	6	6	--
Locus806v2rpkm31.57	putative cellulase	1742	20	6.69616E-79	47.1%	0	-		Spore coat protein CotH DOMAIN	-	OG5_164913		CotH protein	6	6	--
Locus807v1rpkm52.85	26s proteasome regulatory subunit n8	1260	20	1.42537E-138	81.15%	3	C:nuclear envelope; C:proteasome regulatory particle, lid subcomplex; C:proteasome storage granule	-	JAB1/MPN/MOV34 metalloenzyme domain DOMAIN; Rpn11/EIF3F C-terminal domain DOMAIN	-	OG5_127933	26S, 26S proteasome, proteasome, proteasome regulatory, proteasome regulatory subunit, regulatory, regulatory subunit	Mov34/MPN/PAD-1 family	102	72	--
Locus808v1rpkm52.75	nuclear protein set	1199	20	3.79834E-14	46.35%	7	F:methyltransferase activity; P:histone H3-K4 methylation; F:transferase activity; F:histone-lysine N-methyltransferase activity; P:methylation; C:nucleus; F:zinc ion binding		SET domain DOMAIN; tmhmm (TMHMM)	-	OG5_144880		SET domain	12	4	--
Locus809v1rpkm52.47	n-acetyl-gamma-glutamyl-phosphate reductase	2813	20	0.0	72.4%	7	C:mitochondrion; F:binding; F:kinase activity; F:oxidoreductase activity, acting on the aldehyde or oxo group of donors, NAD or NADP as acceptor; P:cellular amino acid biosynthetic process; P:regulation of cellular biosynthetic process; P:regulation of nitrogen compound metabolic process	-	Semialdehyde dehydrogenase, NAD-binding DOMAIN; NAGK-NAGSA, bifunctional FAMILY; NAD(P)-binding domain DOMAIN; Aspartate/glutamate/uridylate kinase DOMAIN; Domain of unknown function DUF619 DOMAIN; N-acetyl-gamma-glutamyl-phosphate reductase, type 1 FAMILY; Acetylglutamate kinase FAMILY; N-acetyl-gamma-glutamyl-phosphate reductase, active site ACTIVE_SITE; SignalP-NN(euk) (SIGNALP)	-	OG5_128464	N-acetyl-gamma-glutamyl-phosphate, N-acetyl-gamma-glutamyl-phosphate reductase, N-acetyl-gamma-glutamyl-phosphate, N-acetyl-gamma-glutamyl-phosphate reductase, reductase	Semialdehyde dehydrogenase, NAD binding domain	90	75	--
Locus810v1rpkm52.39	pyruvate kinase	2237	20	0.0	66.25%	5	F:magnesium ion binding; F:pyruvate kinase activity; F:potassium ion binding; P:glycolytic process; P:phosphorylation	EC:2.7.1.40	Pyruvate kinase, C-terminal DOMAIN; Pyruvate kinase, barrel DOMAIN; Pyruvate/Phosphoenolpyruvate kinase-like domain DOMAIN; Pyruvate kinase, alpha/beta DOMAIN; Pyruvate kinase, beta-barrel insert domain DOMAIN; Pyruvate kinase FAMILY; Pyruvate kinase-like, insert domain DOMAIN	-	OG5_126685	pyruvate, pyruvate kinase	Pyruvate kinase, barrel domain	223	105	--
Locus810v2rpkm3.88_PRE	pyruvate kinase	344	19	4.25266E-17	85.68%	5	F:magnesium ion binding; F:pyruvate kinase activity; F:potassium ion binding; P:glycolytic process; P:phosphorylation	EC:2.7.1.40	Pyruvate/Phosphoenolpyruvate kinase-like domain DOMAIN; Pyruvate kinase, barrel DOMAIN; Pyruvate kinase FAMILY	-	OG5_126685	pyruvate, pyruvate kinase	Pyruvate kinase, barrel domain	223	105	--
Locus811v1rpkm52.36	zinc finger protein	536	11	4.14144E-8	65.27%	2	C:mitochondrial inner membrane; P:mitochondrion organization		Uncharacterised protein family SERF FAMILY; At2g23090 like FAMILY	-	OG5_132073		4F5 protein family	39	28	--
Locus812v1rpkm52.28	thioredoxin-like protein 1	982	20	4.26805E-93	65.85%	1	P:single-organism process	-	NA noIPR; PITH domain DOMAIN; Thioredoxin-like fold DOMAIN; Thioredoxin domain DOMAIN; Thioredoxin FAMILY; Thioredoxin, conserved site CONSERVED_SITE; Galactose-binding domain-like DOMAIN	-	OG5_129293		Thioredoxin, Domain of Unknown Function (DUF1000)	72	57	--
Locus813v1rpkm52.27	26s proteasome subunit p45	1762	20	0.0	94.55%	10	C:proteasome regulatory particle, base subcomplex; C:nuclear proteasome complex; C:cytosolic proteasome complex; F:ATP binding; F:peptidase activity; F:TBP-class protein binding; F:proteasome-activating ATPase activity; P:ER-associated ubiquitin-dependent protein catabolic process; P:positive regulation of RNA polymerase II transcriptional preinitiation complex assembly; P:positive regulation of …	-	NA noIPR	-	OG5_127456	26S, regulatory	ATPase family associated with various cellular activities (AAA)	120	81	--
Locus814v1rpkm52.13	tryptophan synthase	1414	20	0.0	77.75%	4	C:cytoplasm; F:tryptophan synthase activity; F:pyridoxal phosphate binding; P:tryptophan biosynthetic process	EC:4.2.1.20	Tryptophan synthase, alpha chain FAMILY; Aldolase-type TIM barrel DOMAIN; Tryptophan synthase, beta chain FAMILY; Tryptophan synthase beta subunit-like PLP-dependent enzyme DOMAIN; Tryptophan synthase, beta chain, conserved site CONSERVED_SITE; Tryptophan synthase beta chain/beta chain-like FAMILY; Ribulose-phosphate binding barrel DOMAIN	-	OG5_128016	tryptophan, tryptophan synthase, tryptophan synthase subunit beta, synthase, synthase subunit beta, tryptophan, tryptophan synthase	Pyridoxal-phosphate dependent enzyme	101	70	--
Locus815v1rpkm52.08	homocitrate synthase	1650	20	0.0	88.05%	3	C:cytosol; F:homocitrate synthase activity; P:lysine biosynthetic process via aminoadipic acid	EC:2.3.3.14	Pyruvate carboxyltransferase DOMAIN; Aldolase-type TIM barrel DOMAIN; Homocitrate synthase, fungi/archaea FAMILY; Alpha-isopropylmalate/homocitrate synthase, conserved site CONSERVED_SITE	-	OG5_128072	synthase	HMGL-like	99	64	--
Locus816v1rpkm51.98	hypothetical protein BATDEDRAFT_88056	2071	8	3.10246E-6	49.75%	4	F:phosphatidylinositol binding; F:GTPase activator activity; P:positive regulation of GTPase activity; P:cell morphogenesis		--	-	--	--	--	--	--	--
Locus817v1rpkm51.76	spore coat protein h	2321	20	5.85769E-45	42.85%	8	F:hydrolase activity, hydrolyzing O-glycosyl compounds; P:cellulose catabolic process; F:hydrolase activity; P:metabolic process; P:carbohydrate metabolic process; F:hydrolase activity, acting on glycosyl bonds; P:polysaccharide catabolic process; F:mannan endo-1,4-beta-mannosidase activity		Spore coat protein CotH DOMAIN; Fungal dockerin domain DOMAIN; CBM10/dockerin domain DOMAIN; SignalP-NN(euk) (SIGNALP)	-	OG5_164913		CotH protein	6	6	--
Locus818v1rpkm51.67	---NA---	1174	0			0	-		NA noIPR; SignalP-NN(euk) (SIGNALP)	-	--	--	--	--	--	--
Locus819v1rpkm51.65	ap-domain-containing protein	1745	20	5.35631E-48	74.7%	3	C:Golgi membrane; C:COPI-coated vesicle; P:Golgi vesicle transport	-	NA noIPR; Arf GTPase activating protein FAMILY	-	OG5_127251		Putative GTPase activating protein for Arf	132	69	--
Locus820v1rpkm51.57	---NA---	2204	0			0	-		NA noIPR; SignalP-NN(euk) (SIGNALP)	-	--	--	--	--	--	--
Locus821v1rpkm51.51	zinc finger ccch domain-containing protein 14 isoform x2	2641	20	6.0895E-19	40.05%	3	C:intracellular part; F:organic cyclic compound binding; F:heterocyclic compound binding	-	NA noIPR; Zinc finger, CCCH-type DOMAIN	-	OG5_132268			38	31	--
Locus822v1rpkm51.43	ornithine carbamoyltransferase	1177	20	0.0	69.85%	5	C:cytoplasmic part; F:ornithine carbamoyltransferase activity; F:amino acid binding; P:arginine biosynthetic process; P:ornithine metabolic process	EC:2.1.3.3	Aspartate/ornithine carbamoyltransferase FAMILY; Ornithine/putrescine carbamoyltransferase FAMILY; Aspartate/ornithine carbamoyltransferase, Asp/Orn-binding domain DOMAIN; Aspartate/ornithine carbamoyltransferase, carbamoyl-P binding DOMAIN	-	OG5_127715	ornithine carbamoyltransferase, carbamoyltransferase, ornithine, ornithine carbamoyltransferase	Aspartate/ornithine carbamoyltransferase, Asp/Orn binding domain, Aspartate/ornithine carbamoyltransferase, carbamoyl-P binding domain	109	86	--
Locus823v1rpkm51.39	---NA---	880	0			0	-		Collagen triple helix repeat REPEAT; tmhmm (TMHMM)	-	--	--	--	--	--	--
Locus824v1rpkm51.35	cellulase	601	20	2.19412E-16	60.7%	2	F:hydrolase activity; P:metabolic process	-	Fungal dockerin domain DOMAIN; CBM10/dockerin domain DOMAIN	-	--	--	--	--	--	--
Locus825v1rpkm51.33	voltage-dependent ion-selective channel	1429	20	9.21754E-81	64.4%	6	C:mitochondrial outer membrane; P:anion transport; F:voltage-gated anion channel activity; P:transmembrane transport; P:regulation of anion transport; P:regulation of anion transmembrane transport		Eukaryotic porin/Tom40 FAMILY; Porin domain DOMAIN	-	OG5_127746	dependent	Eukaryotic porin	107	55	--
Locus826v1rpkm51.33	vacuolar transporter chaperone 1	578	20	1.91368E-28	64.8%	7	C:fungal-type vacuole membrane; C:endoplasmic reticulum; C:vacuolar transporter chaperone complex; P:polyphosphate metabolic process; P:vacuolar transport; P:microautophagy; P:vacuole fusion, non-autophagic	-	Domain of unknown function DUF202 DOMAIN; tmhmm (TMHMM)	-	OG5_130969		Domain of unknown function DUF	49	27	--
Locus826v2rpkm8.75	vacuolar transporter chaperone 1	482	20	3.18274E-7	74.25%	5	C:vacuolar membrane; P:cellular metabolic process; P:single-organism metabolic process; P:single-organism membrane organization; P:regulation of cellular process	-	NA noIPR; tmhmm (TMHMM)	-	OG5_130969		Domain of unknown function DUF	49	27	--
Locus827v1rpkm51.30	---NA---	2845	0			0	-		Six-hairpin glycosidase DOMAIN; Glycoside hydrolase, family 9 FAMILY; Fungal dockerin domain DOMAIN; CBM10/dockerin domain DOMAIN; Glycoside hydrolase, family 9, active site ACTIVE_SITE; Six-hairpin glycosidase-like DOMAIN	-	OG5_131283		Glycosyl hydrolase family 9	46	16	--
Locus828v1rpkm51.14	proteasome endopeptidase complex beta subunit	1144	20	6.17666E-110	79.25%	6	C:nucleus; C:cytoplasm; C:proteasome core complex; F:threonine-type endopeptidase activity; P:proteasomal ubiquitin-independent protein catabolic process; P:proteasome-mediated ubiquitin-dependent protein catabolic process	EC:3.4.25	Nucleophile aminohydrolases, N-terminal DOMAIN; Proteasome, subunit alpha/beta FAMILY; Proteasome endopeptidase complex, beta subunit FAMILY; Proteasome B-type subunit FAMILY	-	OG5_127562	proteasome	Proteasome A-type and B-type	115	71	--
Locus829v1rpkm51.03	tetratricopeptide-like helical domain-containing protein	1779	20	8.2008E-164	67.4%	2	C:cytoplasm; C:nucleus		NA noIPR; Tetratricopeptide repeat REPEAT; Heat shock chaperonin-binding DOMAIN; Tetratricopeptide-like helical domain DOMAIN; Tetratricopeptide TPR1 REPEAT; Tetratricopeptide repeat-containing domain DOMAIN	-	OG5_128289		Tetratricopeptide repeat	94	63	--
Locus830v1rpkm50.98	aconitate hydratase	2603	20	0.0	77.25%	3	F:aconitate hydratase activity; F:4 iron, 4 sulfur cluster binding; P:tricarboxylic acid cycle	EC:4.2.1.3	Aconitase/3-isopropylmalate dehydratase large subunit, alpha/beta/alpha DOMAIN; Aconitase/3-isopropylmalate dehydratase large subunit, alpha/beta/alpha, subdomain 2 DOMAIN; Aconitase, mitochondrial-like FAMILY; Aconitase/3-isopropylmalate dehydratase, swivel DOMAIN; Aconitase/3-isopropylmalate dehydratase large subunit, alpha/beta/alpha, subdomain 1/3 DOMAIN; Aconitase A/isopropylmalate dehydrata…	-	OG5_126691	aconitate, aconitate hydratase, hydratase	Aconitase family (aconitate hydratase)	221	98	--
Locus831v1rpkm50.94	translocation protein sec63	2391	20	2.86486E-106	56.05%	3	C:intracellular; P:cytoplasmic transport; P:single-organism intracellular transport	-	NA noIPR; DnaJ domain DOMAIN; Sec63 domain DOMAIN; C2 domain DOMAIN; Translocation protein Sec63 FAMILY; Immunoglobulin E-set DOMAIN; tmhmm (TMHMM)	-	OG5_128413		DnaJ domain, Sec63 Brl domain	91	67	--
Locus832v1rpkm50.92	---NA---	1354	0			0	-		NA noIPR; SignalP-NN(euk) (SIGNALP)	-	--	--	--	--	--	--
Locus832v2rpkm0.36_PRE	---NA---	1318	0			0	-		NA noIPR	-	--	--	--	--	--	--
Locus833v1rpkm50.85	hypothetical protein	18023	1	6.64585E-115	49.0%	0	-		NA noIPR; SignalP-NN(euk) (SIGNALP); tmhmm (TMHMM)	-	--	--	--	--	--	--
Locus834v1rpkm50.85	pf11443 domain protein	2052	20	0.0	63.85%	0	-		Domain of unknown function DUF2828 DOMAIN; von Willebrand factor, type A DOMAIN	-	OG5_138769			17	9	--
Locus835v1rpkm50.75	---NA---	1994	0			0	-		NA noIPR; tmhmm (TMHMM)	-	--	--	--	--	--	--
Locus836v1rpkm50.72	disulfide isomerase	1206	20	2.93081E-102	61.55%	7	C:intracellular; F:catalytic activity; P:response to stress; P:cellular process; P:primary metabolic process; P:single-organism metabolic process; P:organic substance metabolic process	-	NA noIPR	-	OG5_127741	disulfide isomerase	Thioredoxin	107	63	--
Locus837v1rpkm50.49	utp-glucose-1-phosphate uridylyltransferase	1768	20	0.0	83.75%	2	F:UTP:glucose-1-phosphate uridylyltransferase activity; P:UDP-glucose metabolic process	EC:2.7.7.9	UTP--glucose-1-phosphate uridylyltransferase FAMILY; Nucleotide-diphospho-sugar transferases DOMAIN; UTP--glucose-1-phosphate uridylyltransferase family FAMILY	-	OG5_128034	uridylyltransferase	UTP--glucose-1-phosphate uridylyltransferase	100	61	--
Locus838v1rpkm50.26	---NA---	772	0			0	-		NA noIPR; SignalP-NN(euk) (SIGNALP)	-	--	--	--	--	--	--
Locus839v1rpkm50.25	---NA---	1089	0			0	-		NA noIPR; tmhmm (TMHMM)	-	--	--	--	--	--	--
Locus840v1rpkm50.11	rhs family protein	1506	20	3.17401E-17	44.6%	6	P:intein-mediated protein splicing; P:self proteolysis; F:calcium ion binding; F:carbohydrate binding; C:membrane; P:homophilic cell adhesion via plasma membrane adhesion molecules		Choice-of-anchor A domain DOMAIN	-	OG5_149385	hypothetical protein volcadraft_64300, nagariensis, volvox carteri f		10	2	--
Locus841v1rpkm50.11	glycoside family 1	602	20	2.94021E-41	76.2%	2	F:beta-glucosidase activity; P:carbohydrate metabolic process	EC:3.2.1.21	Glycoside hydrolase, family 1 FAMILY; Glycoside hydrolase, catalytic domain DOMAIN; Glycoside hydrolase superfamily DOMAIN	-	OG5_126690		Glycosyl hydrolase family 1	221	54	--
Locus842v1rpkm50.03	pantoate--beta-alanine ligase	1294	20	6.78354E-111	65.85%	1	F:catalytic activity	-	Rossmann-like alpha/beta/alpha sandwich fold DOMAIN; Pantoate-beta-alanine ligase FAMILY; Cytidyltransferase-like domain DOMAIN	-	OG5_129569	ligase	Pantoate-beta-alanine ligase	67	58	--
Locus843v1rpkm49.91	amidophosphoribosyltransferase	1847	20	0.0	81.6%	4	F:amidophosphoribosyltransferase activity; P:'de novo' IMP biosynthetic process; P:purine nucleobase biosynthetic process; P:nucleoside metabolic process	EC:2.4.2.14	Phosphoribosyltransferase-like DOMAIN; Phosphoribosyltransferase domain DOMAIN; Class II glutamine amidotransferase domain DOMAIN; Amidophosphoribosyl transferase FAMILY; Nucleophile aminohydrolases, N-terminal DOMAIN; Glutamine amidotransferase type 2 domain DOMAIN	-	OG5_127706	amidophosphoribosyltransferase, amidophosphoribosyltransferase	Phosphoribosyl transferase domain	109	94	--
Locus844v1rpkm49.64	---NA---	1887	0			0	-		NA noIPR; SignalP-NN(euk) (SIGNALP)	-	OG5_141754	hypothetical protein	Filamin/ABP280 repeat	14	6	--
Locus845v1rpkm49.57	nucleosome assembly protein	1417	20	3.54824E-90	70.7%	6	C:nucleus; F:protein binding; P:chromatin assembly or disassembly; P:nucleosome organization; P:single-organism process; P:positive regulation of biological process	-	NA noIPR; Nucleosome assembly protein (NAP) FAMILY	-	OG5_127308	assembly, nucleosome, nucleosome assembly, nucleosome assembly protein	Nucleosome assembly protein (NAP)	128	65	--
Locus846v1rpkm49.56	---NA---	559	0			0	-		--	-	--	--	--	--	--	--
Locus847v1rpkm49.56	probable stress-associated endoplasmic reticulum protein	403	20	8.8946E-12	70.3%	1	C:endoplasmic reticulum		Stress-associated endoplasmic reticulum protein FAMILY; tmhmm (TMHMM)	-	OG5_130196		Ribosome associated membrane protein RAMP4	58	37	--
Locus847v2rpkm0.44_PRE	probable stress-associated endoplasmic reticulum protein	842	20	6.10736E-11	72.2%	1	C:endoplasmic reticulum	-	--	-	OG5_130196		Ribosome associated membrane protein RAMP4	58	37	--
Locus848v1rpkm49.50	protein homolog	1220	20	4.28755E-57	71.45%	2	C:mitochondrion; F:protein binding	-	NA noIPR; GrpE nucleotide exchange factor FAMILY; GrpE nucleotide exchange factor, head DOMAIN; GrpE nucleotide exchange factor, coiled-coil DOMAIN	-	OG5_126978	grpE	GrpE	155	102	--
Locus848v2rpkm0.22_PRE	grpe protein homolog mitochondrial	446	20	6.76629E-45	69.95%	2	C:mitochondrion; F:protein binding	-	GrpE nucleotide exchange factor, coiled-coil DOMAIN; GrpE nucleotide exchange factor, head DOMAIN; GrpE nucleotide exchange factor FAMILY	-	OG5_126978	grpE	GrpE	155	102	--
Locus849v1rpkm49.49	spx-domain-containing protein	2322	20	7.67573E-114	63.35%	7	C:fungal-type vacuole membrane; C:endoplasmic reticulum; C:vacuolar transporter chaperone complex; P:polyphosphate metabolic process; P:vacuolar transport; P:microautophagy; P:vacuole fusion, non-autophagic	-	NA noIPR; Domain of unknown function DUF202 DOMAIN; VTC domain DOMAIN; tmhmm (TMHMM)	-	OG5_130622		VTC domain	53	29	--
Locus850v1rpkm49.46	---NA---	1852	0			0	-		NA noIPR; tmhmm (TMHMM)	-	OG5_132385		Tetraspanin family	37	23	--
Locus851v1rpkm49.31	mechanosensitive ion channel protein	894	20	9.32482E-19	56.9%	1	P:transport	-	Large-conductance mechanosensitive channel FAMILY; Zinc finger, RanBP2-type DOMAIN; tmhmm (TMHMM)	-	OG5_133770	channel, mechanosensitive channel	Large-conductance mechanosensitive channel, MscL	30	26	--
Locus852v1rpkm49.28	rab other	976	20	1.02112E-90	76.95%	10	C:early endosome; C:late endosome; C:plasma membrane; C:endocytic vesicle; F:GTPase activity; F:GTP binding; P:intracellular protein transport; P:nucleocytoplasmic transport; P:metabolic process; P:Rab protein signal transduction	-	Small GTPase superfamily FAMILY; Small GTPase superfamily, Rho type FAMILY; Small GTPase superfamily, Rab type FAMILY; Ran GTPase FAMILY; Small GTPase superfamily, Ras type FAMILY; P-loop containing nucleoside triphosphate hydrolase DOMAIN; Small GTP-binding protein domain DOMAIN	-	OG5_126724		Ras family	207	68	--
Locus853v1rpkm49.05	---NA---	457	0			0	-		--	-	--	--	--	--	--	--
Locus854v1rpkm49.01	acetolactate synthase	2592	20	0.0	78.35%	6	F:magnesium ion binding; F:acetolactate synthase activity; F:thiamine pyrophosphate binding; F:flavin adenine dinucleotide binding; P:isoleucine biosynthetic process; P:valine biosynthetic process	EC:2.2.1.6	Thiamine pyrophosphate enzyme, central domain DOMAIN; Acetolactate synthase, large subunit, biosynthetic FAMILY; Thiamine pyrophosphate enzyme, N-terminal TPP-binding domain DOMAIN; Thiamin diphosphate-binding fold DOMAIN; DHS-like NAD/FAD-binding domain DOMAIN; Thiamine pyrophosphate enzyme, C-terminal TPP-binding DOMAIN; TPP-binding enzyme, conserved site CONSERVED_SITE; SignalP-NN(euk) (SIGNAL…	-	OG5_126899	acetolactate, acetolactate synthase	Thiamine pyrophosphate enzyme, central domain, Thiamine pyrophosphate enzyme, N-terminal TPP binding domain	165	91	--
Locus854v2rpkm0.49_PRE	acetolactate synthase	1608	20	0.0	79.35%	6	F:magnesium ion binding; F:acetolactate synthase activity; F:thiamine pyrophosphate binding; F:flavin adenine dinucleotide binding; P:isoleucine biosynthetic process; P:valine biosynthetic process	EC:2.2.1.6	Thiamin diphosphate-binding fold DOMAIN; Thiamine pyrophosphate enzyme, central domain DOMAIN; DHS-like NAD/FAD-binding domain DOMAIN; Thiamine pyrophosphate enzyme, N-terminal TPP-binding domain DOMAIN	-	OG5_126899	acetolactate, acetolactate synthase	Thiamine pyrophosphate enzyme, central domain, Thiamine pyrophosphate enzyme, N-terminal TPP binding domain	165	91	--
Locus855v1rpkm48.84	keratin-associated protein 5-4	1054	20	1.51051E-50	54.8%	1	P:positive regulation of cell division	-	Chitin-binding, type 1 DOMAIN; Chitin-binding, type 1, conserved site CONSERVED_SITE	-	OG5_144703		Chitin recognition protein	12	9	--
Locus856v1rpkm48.83	---NA---	997	0			0	-		NA noIPR; SignalP-NN(euk) (SIGNALP)	-	OG5_152966	hypothetical protein		9	5	--
Locus857v1rpkm48.63	dolichyl-phosphate mannosyltransferase polypeptide regulatory subunit	406	20	1.3016E-9	65.1%	8	C:endoplasmic reticulum membrane; C:protein complex; F:transferase activity, transferring glycosyl groups; P:cellular protein modification process; P:cellular macromolecule biosynthetic process; P:cellular lipid metabolic process; P:biological regulation; P:carbohydrate derivative biosynthetic process	-	Dolichol phosphate-mannose biosynthesis regulatory FAMILY; tmhmm (TMHMM)	-	OG5_130672	hypothetical protein	Dolichol phosphate-mannose biosynthesis regulatory protein (DPM2)	52	37	--
Locus858v1rpkm48.59	glycoside hydrolase family 3 protein	2823	20	0.0	63.95%	2	F:beta-glucosidase activity; P:cellulose catabolic process	EC:3.2.1.21	--	-	OG5_130280	beta-glucosidase	Glycosyl hydrolase family 3 C terminal domain	57	21	--
Locus859v1rpkm48.37	peptidyl-prolyl cis-trans isomerase cyp5	535	20	6.46449E-43	79.85%	6	C:intracellular membrane-bounded organelle; C:cytoplasmic part; F:peptidyl-prolyl cis-trans isomerase activity; P:protein peptidyl-prolyl isomerization; P:protein folding; P:RNA metabolic process	EC:5.2.1.8	Cyclophilin-type peptidyl-prolyl cis-trans isomerase domain DOMAIN; Cyclophilin-like domain DOMAIN; Cyclophilin-type peptidyl-prolyl cis-trans isomerase FAMILY	-	OG5_127452	isomerase, peptidyl-prolyl, peptidyl-prolyl cis-trans, peptidyl-prolyl cis-trans isomerase	Cyclophilin type peptidyl-prolyl cis-trans isomerase/CLD	120	65	--
Locus859v2rpkm1.70_PRE	peptidyl-prolyl cis-trans isomerase cyp19-3	576	20	4.41569E-32	76.55%	6	C:intracellular membrane-bounded organelle; C:cytoplasmic part; F:peptidyl-prolyl cis-trans isomerase activity; P:protein peptidyl-prolyl isomerization; P:protein folding; P:RNA metabolic process	EC:5.2.1.8	Cyclophilin-type peptidyl-prolyl cis-trans isomerase domain DOMAIN; Cyclophilin-like domain DOMAIN; Cyclophilin-type peptidyl-prolyl cis-trans isomerase FAMILY	-	OG5_127991	cis-trans isomerase, isomerase, peptidyl-prolyl, peptidyl-prolyl cis-trans isomerase	Cyclophilin type peptidyl-prolyl cis-trans isomerase/CLD	101	75	--
Locus859v3rpkm0.56_PRE	peptidyl-prolyl cis-trans isomerase	771	20	1.11138E-20	79.55%	5	C:nucleus; C:cytosol; F:peptidyl-prolyl cis-trans isomerase activity; P:protein peptidyl-prolyl isomerization; P:protein folding	EC:5.2.1.8	Cyclophilin-type peptidyl-prolyl cis-trans isomerase domain DOMAIN; Cyclophilin-like domain DOMAIN; Cyclophilin-type peptidyl-prolyl cis-trans isomerase FAMILY	-	OG5_129059	peptidyl-prolyl, peptidyl-prolyl cis-trans isomerase	Cyclophilin type peptidyl-prolyl cis-trans isomerase/CLD	76	52	--
Locus859v4rpkm0.00_PRE	peptidyl-prolyl cis-trans isomerase	480	20	1.36743E-21	79.7%	5	C:nucleus; C:cytosol; F:peptidyl-prolyl cis-trans isomerase activity; P:protein peptidyl-prolyl isomerization; P:protein folding	EC:5.2.1.8		Y	--	--	--	--	--	--
Locus860v1rpkm48.16	eukaryotic translation initiation factor 6	1231	20	1.48082E-155	91.65%	9	C:nucleolus; C:cytoplasm; F:translation initiation factor activity; F:ribosome binding; F:ribosomal large subunit binding; P:ribosomal subunit export from nucleus; P:translational initiation; P:mature ribosome assembly; P:ribosomal large subunit biogenesis	-	Translation initiation factor IF6 FAMILY	-	OG5_127488	initiation factor, translation, translation initiation factor	eIF-6 family	118	87	--
Locus861v1rpkm48.09	---NA---	713	0			0	-		NA noIPR; SignalP-NN(euk) (SIGNALP); tmhmm (TMHMM)	-	--	--	--	--	--	--
Locus862v1rpkm47.97	matrix-remodeling-associated protein 5	3788	1	6.98679E-15	54.0%	0	-		NA noIPR	-	--	--	--	--	--	--
Locus863v1rpkm47.87	---NA---	1575	0			0	-		NA noIPR	-	OG5_141754	hypothetical protein	Filamin/ABP280 repeat	14	6	--
Locus864v1rpkm47.82	---NA---	353	0			0	-		NA noIPR	-	--	--	--	--	--	--
Locus865v1rpkm47.82	cytoplasmic protein	3427	20	1.18903E-41	56.9%	1	P:response to stress		NA noIPR; TerD domain DOMAIN	-	OG5_235257			2	2	--
Locus866v1rpkm47.79	valosin-containing protein	2896	20	0.0	88.75%	4	F:ATP binding; F:hydrolase activity; P:metabolic process; P:cell division	-	AAA+ ATPase domain DOMAIN; CDC48, domain 2 DOMAIN; CDC48, N-terminal subdomain DOMAIN; AAA ATPase, CDC48 family FAMILY; CDC48 domain 2-like DOMAIN; Vps4 oligomerisation, C-terminal DOMAIN; ATPase, AAA-type, core DOMAIN; P-loop containing nucleoside triphosphate hydrolase DOMAIN; ATPase, AAA-type, conserved site CONSERVED_SITE; Aspartate decarboxylase-like domain DOMAIN	-	OG5_126926		Cell division protein 48 (CDC48), N-terminal domain, ATPase family associated with various cellular activities (AAA)	162	89	--
Locus867v1rpkm47.73	actin-related protein 2 3 complex subunit 1a	1325	20	7.63342E-121	65.1%	3	C:Arp2/3 protein complex; F:actin binding; P:regulation of actin filament polymerization	-	WD40 repeat REPEAT; Actin-related protein 2/3 complex subunit 1 FAMILY; WD40/YVTN repeat-like-containing domain DOMAIN; WD40-repeat-containing domain DOMAIN	-	OG5_127992		WD domain, G-beta repeat	101	59	--
Locus867v2rpkm0.82_PRE	actin-related protein 2 3 complex subunit 1a	1416	20	4.01947E-82	57.35%	3	C:actin cytoskeleton; P:actin filament organization; P:regulation of actin filament polymerization	-	--	-	OG5_127992		WD domain, G-beta repeat	101	59	--
Locus868v1rpkm47.56	---NA---	800	0			0	-		Immunoglobulin-like fold DOMAIN; Immunoglobulin E-set DOMAIN	-	--	--	--	--	--	--
Locus869v1rpkm47.50	arginyl-trna synthetase	2612	20	0.0	67.95%	4	C:cytoplasm; F:nucleotide binding; F:aminoacyl-tRNA ligase activity; P:tRNA aminoacylation for protein translation	EC:6.1.1	Arginine-tRNA ligase FAMILY; DALR anticodon binding DOMAIN; Arginyl tRNA synthetase N-terminal domain DOMAIN; Rossmann-like alpha/beta/alpha sandwich fold DOMAIN; Aminoacyl-tRNA synthetase, class 1a, anticodon-binding DOMAIN; Aminoacyl-tRNA synthetase, class I, conserved site CONSERVED_SITE	-	OG5_126752	arginyl-tRNA, arginyl-tRNA synthetase, synthetase	DALR anticodon binding domain, tRNA synthetases class I (R)	195	118	--
Locus870v1rpkm47.50	endo alpha- polygalactosaminidase	621	20	6.85197E-9	49.25%	2	P:metabolic process; F:hydrolase activity, acting on glycosyl bonds		Glycoside-hydrolase family GH114, TIM-barrel domain DOMAIN; Glycoside hydrolase superfamily DOMAIN; SignalP-NN(euk) (SIGNALP)	-	OG5_136078	hypothetical protein	TM1410 hypothetical-related protein	22	12	--
Locus871v1rpkm47.41	v-type proton atpase proteolipid subunit 2	740	20	2.31098E-68	84.55%	6	C:fungal-type vacuole; C:endoplasmic reticulum; C:integral component of membrane; C:proton-transporting V-type ATPase, V0 domain; F:hydrogen ion transmembrane transporter activity; P:ATP hydrolysis coupled proton transport	-	--	-	OG5_126803	vacuolar	ATP synthase subunit C	185	84	--
Locus871v2rpkm0.35_PRE	v-type proton atpase proteolipid subunit 2	602	20	2.99987E-46	84.25%	6	C:fungal-type vacuole; C:endoplasmic reticulum; C:integral component of membrane; C:proton-transporting V-type ATPase, V0 domain; F:hydrogen ion transmembrane transporter activity; P:ATP hydrolysis coupled proton transport	-	V-ATPase proteolipid subunit FAMILY; V-ATPase proteolipid subunit C, eukaryotic FAMILY; V-ATPase proteolipid subunit C-like domain DOMAIN; tmhmm (TMHMM)	-	OG5_126803	vacuolar	ATP synthase subunit C	185	84	--
Locus872v1rpkm47.41	phosphoglucomutase	2540	20	0.0	78.6%	6	C:cytosol; F:magnesium ion binding; F:phosphoglucomutase activity; P:glycogen biosynthetic process; P:glucose metabolic process; P:galactose catabolic process	EC:5.4.2.2	Alpha-D-phosphohexomutase superfamily FAMILY; Alpha-D-phosphohexomutase, alpha/beta/alpha domain I DOMAIN; Alpha-D-phosphohexomutase, alpha/beta/alpha domain II DOMAIN; Alpha-D-phosphohexomutase, alpha/beta/alpha I/II/III DOMAIN; Alpha-D-phosphohexomutase, alpha/beta/alpha domain III DOMAIN; Alpha-D-phosphohexomutase, C-terminal DOMAIN; Alpha-D-phosphohexomutase, conserved site CONSERVED_SITE; Si…	-	OG5_242461		Phosphoglucomutase/phosphomannomutase, alpha/beta/alpha domain I	2	2	--
Locus873v1rpkm47.25	calnexin	1959	20	2.79794E-167	74.25%	1	F:binding	-	NA noIPR	-	OG5_128393	calnexin	Calreticulin family	92	58	--
Locus874v1rpkm47.24	formate acetyltransferase	2730	20	0.0	78.8%	4	C:cytoplasm; F:formate C-acetyltransferase activity; F:lyase activity; P:carbohydrate metabolic process	EC:2.3.1.54	NA noIPR; Formate acetyltransferase FAMILY; Pyruvate formate lyase domain DOMAIN; Glycine radical domain DOMAIN; Formate C-acetyltransferase glycine radical, conserved site CONSERVED_SITE	-	OG5_135334	formate acetyltransferase, formate, formate acetyltransferase	Pyruvate formate lyase	24	14	--
Locus875v1rpkm47.12	---NA---	1275	0			0	-		--	-	--	--	--	--	--	--
Locus876v1rpkm47.05	ubiquitin domain containing protein	508	20	4.8094E-23	74.55%	2	C:cytoplasm; F:zinc ion binding	-	Zinc finger, AN1-type DOMAIN	-	OG5_136835		AN1-like Zinc finger	20	16	--
Locus877v1rpkm47.04	calreticulin	1597	20	1.44052E-88	63.3%	9	C:cytoplasm; F:calcium ion binding; P:response to heat; P:programmed cell death; P:defecation; P:endoplasmic reticulum unfolded protein response; P:hemidesmosome assembly; P:response to ethanol; P:multicellular organismal reproductive process	-	NA noIPR; SignalP-NN(euk) (SIGNALP); tmhmm (TMHMM)	-	OG5_129181	calreticulin	Calreticulin family	74	43	--
Locus878v1rpkm47.01	multiprotein-bridging factor 1	688	20	5.96379E-44	66.1%	4	F:sequence-specific DNA binding; F:DNA binding; P:regulation of transcription, DNA-templated; P:transcription, DNA-templated		Cro/C1-type helix-turn-helix domain DOMAIN; Lambda repressor-like, DNA-binding domain DOMAIN; Multiprotein bridging factor 1, N-terminal DOMAIN	-	OG5_127833		Multiprotein bridging factor 1, Helix-turn-helix	105	69	--
Locus879v1rpkm46.89	wd repeat protein	2113	20	3.95735E-48	45.7%	0	-		Chitin-binding, type 1 DOMAIN; Spore coat protein CotH DOMAIN; Chitin-binding, type 1, conserved site CONSERVED_SITE; SignalP-NN(euk) (SIGNALP)	-	OG5_144703		Chitin recognition protein	12	9	--
Locus880v1rpkm46.86	---NA---	805	0			0	-		NA noIPR; Histone chaperone domain CHZ DOMAIN	-	--	--	--	--	--	--
Locus880v2rpkm0.93_PRE	hypothetical protein HMPREF1544_01205	563	9	3.64547E-7	78.56%	0	-		Histone chaperone domain CHZ DOMAIN	-	--	--	--	--	--	--
Locus880v3rpkm0.24_PRE	hypothetical protein HMPREF1544_01205	520	9	2.8852E-7	78.56%	0	-			Y	--	--	--	--	--	--
Locus881v1rpkm46.66	protein transport protein sec61 subunit beta	864	20	3.85874E-17	64.35%	2	C:Sec61 translocon complex; P:intracellular protein transport		Protein transport Sec61-beta/Sbh FAMILY; Protein transport protein SecG/Sec61-beta/Sbh FAMILY; tmhmm (TMHMM)	-	OG5_128659		Sec61beta family	85	59	--
Locus882v1rpkm46.52	---NA---	1450	0			0	-		Derlin FAMILY; tmhmm (TMHMM)	-	--	--	--	--	--	--
Locus883v1rpkm46.46	actin-related protein 2 3 complex subunit 4	625	20	3.57276E-99	92.45%	7	C:Arp2/3 protein complex; C:extracellular exosome; F:structural constituent of cytoskeleton; F:enzyme binding; F:protein binding, bridging; P:actin filament polymerization; P:Arp2/3 complex-mediated actin nucleation	-	NA noIPR; Actin-related protein 2/3 complex subunit 4 FAMILY	-	OG5_128630	arp2/3, arp2/3 complex, complex	ARP2/3 complex 20 kDa subunit (ARPC4)	85	56	--
Locus883v2rpkm0.08_PRE	actin-related protein 2 3 complex subunit 4	543	20	4.29195E-101	92.3%	7	C:Arp2/3 protein complex; C:extracellular exosome; F:structural constituent of cytoskeleton; F:enzyme binding; F:protein binding, bridging; P:actin filament polymerization; P:Arp2/3 complex-mediated actin nucleation	-	Actin-related protein 2/3 complex subunit 4 FAMILY	-	OG5_128630	arp2/3, arp2/3 complex, complex	ARP2/3 complex 20 kDa subunit (ARPC4)	85	56	--
Locus884v1rpkm46.40	26s protease regulatory subunit 8	1489	20	0.0	91.85%	39	C:nucleoplasm; C:proteasome regulatory particle, base subcomplex; C:membrane; C:inclusion body; C:cytoplasmic vesicle; C:nuclear proteasome complex; C:cytosolic proteasome complex; C:extracellular exosome; C:blood microparticle; F:transcription cofactor activity; F:ATP binding; F:peptidase activity; F:TBP-class protein binding; F:thyrotropin-releasing hormone receptor binding; F:proteasome-activa…	-	NA noIPR; AAA+ ATPase domain DOMAIN; 26S proteasome subunit P45 FAMILY; ATPase, AAA-type, core DOMAIN; P-loop containing nucleoside triphosphate hydrolase DOMAIN; ATPase, AAA-type, conserved site CONSERVED_SITE	-	OG5_127606	regulatory	ATPase family associated with various cellular activities (AAA)	113	73	--
Locus885v1rpkm46.30	---NA---	1235	0			0	-		NA noIPR	-	--	--	--	--	--	--
Locus886v1rpkm46.26	glucan-binding protein	1682	20	1.72163E-90	52.4%	4	P:proteolysis; F:serine-type peptidase activity; F:hydrolase activity; P:metabolic process		Alpha/Beta hydrolase fold DOMAIN; Peptidase S9, prolyl oligopeptidase, catalytic domain DOMAIN; tmhmm (TMHMM)	-	OG5_169387		Phospholipase/Carboxylesterase	5	5	--
Locus887v1rpkm46.12	---NA---	180	0			0	-		--	-	--	--	--	--	--	--
Locus888v1rpkm46.09	---NA---	414	0			0	-		Translation machinery associated TMA7 FAMILY	-	OG5_130213	hypothetical protein	Translation machinery associated TMA7	58	39	--
Locus889v1rpkm46.06	t-complex protein 1 subunit delta	2092	20	0.0	89.5%	5	C:nucleus; C:chaperonin-containing T-complex; F:ATP binding; F:unfolded protein binding; P:protein folding	-	Chaperone tailless complex polypeptide 1 (TCP-1) FAMILY; TCP-1-like chaperonin intermediate domain DOMAIN; Chaperonin Cpn60/TCP-1 family FAMILY; GroEL-like equatorial domain DOMAIN; T-complex protein 1, delta subunit FAMILY; GroEL-like apical domain DOMAIN; Chaperonin TCP-1, conserved site CONSERVED_SITE	-	OG5_127832		TCP-1/cpn60 chaperonin family	105	73	--
Locus890v1rpkm45.78	serine threonine-protein phosphatase pp1	1455	20	0.0	95.85%	28	C:protein phosphatase type 1 complex; C:condensed nuclear chromosome kinetochore; C:mating projection base; C:nucleolus; C:spindle pole body; C:mRNA cleavage and polyadenylation specificity factor complex; C:cellular bud neck; F:protein serine/threonine phosphatase activity; P:DNA replication checkpoint; P:DNA damage checkpoint; P:regulation of cell shape during vegetative growth phase; P:glycoge…	-	Serine/threonine-specific protein phosphatase/bis(5-nucleosyl)-tetraphosphatase DOMAIN; Metallo-dependent phosphatase-like DOMAIN; Calcineurin-like phosphoesterase domain, apaH type DOMAIN	-	OG5_126821	phosphatase, protein phosphatase	Calcineurin-like phosphoesterase	181	73	--
Locus890v2rpkm1.07_PRE	serine threonine-protein phosphatase pp1	800	20	6.91088E-107	96.05%	28	C:protein phosphatase type 1 complex; C:condensed nuclear chromosome kinetochore; C:mating projection base; C:nucleolus; C:spindle pole body; C:mRNA cleavage and polyadenylation specificity factor complex; C:cellular bud neck; F:protein serine/threonine phosphatase activity; P:DNA replication checkpoint; P:DNA damage checkpoint; P:regulation of cell shape during vegetative growth phase; P:glycoge…	-	Serine/threonine-specific protein phosphatase/bis(5-nucleosyl)-tetraphosphatase DOMAIN; Calcineurin-like phosphoesterase domain, apaH type DOMAIN; Metallo-dependent phosphatase-like DOMAIN	-	OG5_126821	phosphatase, protein phosphatase	Calcineurin-like phosphoesterase	181	73	--
Locus891v1rpkm45.70	heat shock protein hsp90 family protein	2508	20	0.0	68.9%	1	F:binding	-	Heat shock protein Hsp90, N-terminal DOMAIN; Heat shock protein Hsp90 family FAMILY; Histidine kinase-like ATPase, C-terminal domain DOMAIN; Ribosomal protein S5 domain 2-type fold DOMAIN	-	OG5_129844	heat shock protein	Hsp90 protein	62	44	--
Locus891v2rpkm0.52_PRE	heat shock protein 75 mitochondrial	676	20	2.52602E-15	88.6%	4	F:ATP binding; F:unfolded protein binding; P:protein folding; P:response to stress	-	NA noIPR; tmhmm (TMHMM)	-	OG5_226570	heat shock protein		2	2	--
Locus892v1rpkm45.52	eukaryotic translation initiation factor 3 subunit g	1032	20	1.39046E-57	58.8%	3	C:cytoplasm; F:organic cyclic compound binding; F:heterocyclic compound binding	-	RNA recognition motif domain DOMAIN; Eukaryotic translation initiation factor 3 subunit G FAMILY; Eukaryotic translation initiation factor 3 subunit G, N-terminal DOMAIN; Nucleotide-binding alpha-beta plait domain DOMAIN	-	OG5_128530	initiation factor, translation initiation factor	RNA recognition motif. (a.k.a. RRM, RBD, or RNP domain)	88	62	--
Locus893v1rpkm45.50	rab gtpase activator	1763	20	0.0	79.7%	3	F:Rab GDP-dissociation inhibitor activity; P:protein transport; P:regulation of catalytic activity	-	Rab GDI protein FAMILY; GDP dissociation inhibitor FAMILY	-	OG5_127353	dissociation inhibitor, inhibitor	GDP dissociation inhibitor	126	71	--
Locus894v1rpkm45.50	26s proteasome regulatory subunit n2	3134	20	0.0	77.0%	6	C:proteasome complex; C:cytosol; F:enzyme regulator activity; P:cellular process; P:regulation of protein catabolic process; P:regulation of catalytic activity	-	NA noIPR; Proteasome/cyclosome repeat REPEAT; Armadillo-like helical DOMAIN; 26S proteasome regulatory complex, non-ATPase subcomplex, Rpn2/Psmd1 subunit FAMILY; Armadillo-type fold DOMAIN	-	OG5_127160	proteasome, proteasome regulatory, regulatory	Proteasome/cyclosome repeat	139	71	--
Locus895v1rpkm45.49	probable leucine-rich repeat receptor-like protein kinase at1g35710	1701	20	4.29485E-38	51.95%	1	F:transferase activity	-	Leucine-rich repeat, typical subtype REPEAT; Leucine rich repeat 4 REPEAT; Leucine-rich repeat REPEAT; Fungal dockerin domain DOMAIN; CBM10/dockerin domain DOMAIN	-	OG5_127136		Leucine Rich Repeat	141	11	--
Locus896v1rpkm45.26	3-isopropylmalate dehydrogenase	3702	20	0.0	66.5%	3	F:oxidoreductase activity, acting on the CH-OH group of donors, NAD or NADP as acceptor; F:metal ion binding; P:branched-chain amino acid biosynthetic process	-	Aconitase/3-isopropylmalate dehydratase large subunit, alpha/beta/alpha DOMAIN; Isopropylmalate dehydrogenase-like domain DOMAIN; Aconitase/3-isopropylmalate dehydratase large subunit, alpha/beta/alpha, subdomain 1/3 DOMAIN; 3-isopropylmalate dehydratase, small subunit, subgroup FAMILY; Aconitase A/isopropylmalate dehydratase small subunit, swivel DOMAIN; Aconitase/3-isopropylmalate dehydratase l…	-	OG5_127864		Aconitase family (aconitate hydratase)	104	62	--
Locus897v1rpkm45.21	proteasome subunit beta type-7	1117	20	1.70118E-138	83.05%	6	C:nucleus; C:cytoplasm; C:proteasome core complex; F:threonine-type endopeptidase activity; P:proteasomal ubiquitin-independent protein catabolic process; P:proteasome-mediated ubiquitin-dependent protein catabolic process	EC:3.4.25	Peptidase T1A, proteasome beta-subunit FAMILY; Proteasome beta subunit, C-terminal DOMAIN; Nucleophile aminohydrolases, N-terminal DOMAIN; Proteasome, subunit alpha/beta FAMILY; Proteasome beta-type subunit, conserved site CONSERVED_SITE; Proteasome B-type subunit FAMILY	-	OG5_127705	proteasome	Proteasome A-type and B-type	109	75	--
Locus898v1rpkm45.17	dnase i-like protein	2299	20	8.11809E-13	40.45%	14	P:phosphatidylinositol dephosphorylation; P:signal transduction; F:phosphatidylinositol bisphosphate phosphatase activity; P:mitotic cytokinesis; C:early endosome; P:endocytosis; C:late endosome; P:regulation of GTPase activity; C:cytoplasm; P:regulation of cytokinesis, actomyosin contractile ring assembly; C:recycling endosome; F:inositol-polyphosphate 5-phosphatase activity; F:GTPase activator …		Inositol polyphosphate-related phosphatase DOMAIN; Endonuclease/exonuclease/phosphatase DOMAIN; tmhmm (TMHMM)	-	OG5_131811		Endonuclease/Exonuclease/phosphatase family	41	23	--
Locus899v1rpkm45.15	glycosyl hydrolase family 18	1120	19	9.42371E-7	63.63%	15	P:chitin catabolic process; F:hydrolase activity, hydrolyzing O-glycosyl compounds; F:chitin binding; P:carbohydrate metabolic process; F:chitinase activity; F:hydrolase activity, acting on carbon-nitrogen (but not peptide) bonds; F:catalytic activity; F:ATP binding; C:cytoplasm; P:protein folding; F:hydrolase activity; F:transferase activity; P:metabolic process; F:hydrolase activity, acting on …		Chitin-binding, type 1 DOMAIN; Chitin-binding, type 1, conserved site CONSERVED_SITE; SignalP-NN(euk) (SIGNALP)	-	NO_GROUP	--	--	--	--	--
Locus900v1rpkm45.02	expressed protein	1389	1	2.94078E-5	68.0%	0	-		--	-	--	--	--	--	--	--
Locus901v1rpkm44.91	nuclear protein	691	20	1.10891E-14	67.5%	1	F:metal ion binding	-	Zinc finger, AN1-type DOMAIN	-	OG5_136835		AN1-like Zinc finger	20	16	--
Locus902v1rpkm44.81	poly	2443	20	3.11713E-148	67.55%	3	C:nucleus; F:transferase activity, transferring glycosyl groups; P:double-strand break repair via nonhomologous end joining	-	WGR domain DOMAIN; BRCT domain DOMAIN; Poly(ADP-ribose) polymerase, regulatory domain DOMAIN; Poly(ADP-ribose) polymerase, catalytic domain DOMAIN	-	OG5_128423	polymerase	WGR domain, Poly(ADP-ribose) polymerase, regulatory domain	91	46	--
Locus903v1rpkm44.78	adenosine monophosphate-protein transferase	741	20	2.55494E-68	78.6%	2	F:transferase activity; P:metabolic process	-	Adenosine specific kinase FAMILY	-	OG5_140214	hypothetical protein, hypothetical protein	Adenosine specific kinase	15	14	--
Locus904v1rpkm44.58	phosphoribosylglycinamide formyltransferase	839	20	5.1659E-88	74.65%	4	F:phosphoribosylglycinamide formyltransferase activity; F:methyltransferase activity; P:'de novo' IMP biosynthetic process; P:methylation	EC:2.1.2.2	Formyl transferase, N-terminal DOMAIN; Phosphoribosylglycinamide formyltransferase FAMILY; SignalP-NN(euk) (SIGNALP)	-	OG5_129694	phosphoribosylglycinamide, phosphoribosylglycinamide formyltransferase, formyltransferase, phosphoribosylglycinamide, phosphoribosylglycinamide formyltransferase	Formyl transferase	65	56	--
Locus905v1rpkm44.50	nadp-dependent aryl-alcohol dehydrogenase	1181	20	5.81386E-128	76.0%	2	P:oxidation-reduction process; F:oxidoreductase activity		Aldo/keto reductase subgroup FAMILY; NADP-dependent oxidoreductase domain DOMAIN; Aldo/keto reductase FAMILY	-	OG5_126648		Aldo/keto reductase family	248	83	--
Locus905v2rpkm0.51_PRE	oxidoreductase aldo keto reductase family	450	20	3.01566E-59	79.05%	2	F:oxidoreductase activity; P:oxidation-reduction process	-	Aldo/keto reductase subgroup FAMILY; NADP-dependent oxidoreductase domain DOMAIN; Aldo/keto reductase FAMILY	-	OG5_126648		Aldo/keto reductase family	248	83	--
Locus906v1rpkm44.48	elongation factor 1- partial	168	20	2.72605E-29	100.0%	4	F:translation elongation factor activity; F:GTPase activity; F:GTP binding; P:translational elongation	-	P-loop containing nucleoside triphosphate hydrolase DOMAIN; Elongation factor, GTP-binding domain DOMAIN	-	OG5_126631	elongation, elongation factor, elongation factor 1-alpha	Elongation factor Tu GTP binding domain	277	88	--
Locus907v1rpkm44.38	carbohydrate esterase family 12 protein	568	4	3.81464E-7	56.0%	4	F:hydrolase activity, hydrolyzing O-glycosyl compounds; F:cellulose binding; P:carbohydrate metabolic process; C:extracellular region		Cellulose-binding domain, fungal DOMAIN; SGNH hydrolase-type esterase domain DOMAIN; SignalP-NN(euk) (SIGNALP)	-	OG5_130289		Cellulase (glycosyl hydrolase family 5)	57	18	--
Locus907v2rpkm2.91_PRE	---NA---	754	0			0	-		NA noIPR	-	--	--	--	--	--	--
Locus908v1rpkm44.15	proteasome component pup2	1201	20	1.23282E-144	88.75%	6	C:nucleus; C:cytoplasm; C:proteasome core complex, alpha-subunit complex; F:threonine-type endopeptidase activity; P:proteasomal ubiquitin-independent protein catabolic process; P:proteasome-mediated ubiquitin-dependent protein catabolic process	EC:3.4.25	Proteasome alpha-subunit, N-terminal domain DOMAIN; Proteasome, subunit alpha/beta FAMILY; Nucleophile aminohydrolases, N-terminal DOMAIN; Proteasome A-type subunit FAMILY	-	OG5_127593	proteasome	Proteasome subunit A N-terminal signature, Proteasome A-type and B-type	113	77	--
Locus908v2rpkm0.55_PRE	proteasome component pup2	918	20	9.21841E-141	88.55%	6	C:nucleus; C:cytoplasm; C:proteasome core complex, alpha-subunit complex; F:threonine-type endopeptidase activity; P:proteasomal ubiquitin-independent protein catabolic process; P:proteasome-mediated ubiquitin-dependent protein catabolic process	EC:3.4.25	Proteasome alpha-subunit, N-terminal domain DOMAIN; Proteasome, subunit alpha/beta FAMILY; Nucleophile aminohydrolases, N-terminal DOMAIN; Proteasome A-type subunit FAMILY	-	OG5_127593	proteasome	Proteasome subunit A N-terminal signature, Proteasome A-type and B-type	113	77	--
Locus908v3rpkm0.20_PRE	proteasome component pup2	579	20	2.49717E-86	92.85%	6	C:nucleus; C:proteasome core complex, alpha-subunit complex; C:proteasome storage granule; F:threonine-type endopeptidase activity; P:proteasomal ubiquitin-independent protein catabolic process; P:proteasome-mediated ubiquitin-dependent protein catabolic process	EC:3.4.25	Proteasome alpha-subunit, N-terminal domain DOMAIN; Proteasome, subunit alpha/beta FAMILY; Nucleophile aminohydrolases, N-terminal DOMAIN; Proteasome A-type subunit FAMILY	-	OG5_127593	proteasome	Proteasome subunit A N-terminal signature, Proteasome A-type and B-type	113	77	--
Locus909v1rpkm44.15	---NA---	2681	0			0	-		--	-	--	--	--	--	--	--
Locus910v1rpkm44.10	leucine rich repeat protein	1758	20	1.58395E-39	63.75%	0	-		Leucine-rich repeat, typical subtype REPEAT; Chitin-binding, type 1 DOMAIN; Leucine rich repeat 4 REPEAT; Leucine-rich repeat REPEAT; Chitin-binding, type 1, conserved site CONSERVED_SITE; SignalP-NN(euk) (SIGNALP)	-	OG5_126657		Leucine Rich Repeat	239	48	--
Locus910v2rpkm2.36_PRE	leucine rich repeat protein	1050	20	5.27087E-34	70.0%	0	-		Leucine-rich repeat, typical subtype REPEAT; Chitin-binding, type 1 DOMAIN; Leucine rich repeat 4 REPEAT; Leucine-rich repeat REPEAT; Chitin-binding, type 1, conserved site CONSERVED_SITE	-	OG5_126657		Leucine Rich Repeat	239	48	--
Locus911v1rpkm44.10	camk camk1 protein kinase	1581	20	5.69062E-139	74.3%	5	C:intracellular part; F:nucleotide binding; F:calmodulin-dependent protein kinase activity; P:phosphorylation; P:regulation of nuclear division	EC:2.7.11.17	Serine/threonine/dual specificity protein kinase, catalytic domain DOMAIN; Protein kinase domain DOMAIN; Calcium/calmodulin-dependent/calcium-dependent protein kinase FAMILY; Protein kinase, ATP binding site BINDING_SITE; Serine/threonine-protein kinase, active site ACTIVE_SITE; Protein kinase-like domain DOMAIN	-	OG5_126600	dependent, kinase, protein kinase	Protein kinase domain	400	68	--
Locus912v1rpkm44.05	---NA---	374	0			0	-		--	-	--	--	--	--	--	--
Locus913v1rpkm43.97	adf-like domain-containing protein	757	20	1.43128E-51	70.1%	2	F:actin binding; C:intracellular		Actin-depolymerising factor homology domain DOMAIN; ADF-H/Gelsolin-like domain DOMAIN	-	OG5_132260	coactosin	Cofilin/tropomyosin-type actin-binding protein	38	29	--
Locus914v1rpkm43.92	chitin deacetylase	607	20	2.89784E-13	50.6%	3	F:hydrolase activity, acting on carbon-nitrogen (but not peptide) bonds; P:carbohydrate metabolic process; F:catalytic activity		Polysaccharide deacetylase DOMAIN; Glycoside hydrolase/deacetylase, beta/alpha-barrel DOMAIN	-	OG5_129571	deacetylase	Polysaccharide deacetylase	67	30	--
Locus915v1rpkm43.88	---NA---	1307	0			0	-		NA noIPR; Trimeric LpxA-like DOMAIN; SignalP-NN(euk) (SIGNALP)	-	--	--	--	--	--	--
Locus916v1rpkm43.86	cmgc ck2 protein kinase	1320	20	7.95351E-136	89.65%	8	C:nucleolus; C:cytosol; C:TORC1 complex; C:TORC2 complex; F:protein serine/threonine kinase activity; F:ATP binding; P:protein phosphorylation; P:establishment or maintenance of bipolar cell polarity regulating cell shape	EC:2.7.11	Serine/threonine/dual specificity protein kinase, catalytic domain DOMAIN; Protein kinase domain DOMAIN; Protein kinase-like domain DOMAIN	-	NO_GROUP	--	--	--	--	--
Locus917v1rpkm43.69	---NA---	1338	0			0	-		--	-	OG5_133620	leucine rich repeat	Leucine Rich Repeat	30	27	--
Locus918v1rpkm43.66	ser thr protein phosphatase	2234	20	1.46361E-50	47.15%	0	-		Spore coat protein CotH DOMAIN; SignalP-NN(euk) (SIGNALP)	-	--	--	--	--	--	--
Locus919v1rpkm43.50	agc akt protein kinase	2232	20	0.0	66.9%	7	F:protein serine/threonine kinase activity; F:ATP binding; P:regulation of transcription, DNA-templated; P:protein phosphorylation; P:cellular response to stress; P:single-organism cellular process; P:positive regulation of cellular process	EC:2.7.11	Serine/threonine/dual specificity protein kinase, catalytic domain DOMAIN; AGC-kinase, C-terminal DOMAIN; C2 domain DOMAIN; Protein kinase, C-terminal DOMAIN; Protein kinase domain DOMAIN; Serine/threonine-protein kinase, active site ACTIVE_SITE; Protein kinase, ATP binding site BINDING_SITE; Protein kinase-like domain DOMAIN	-	OG5_134169	kinase	Protein kinase domain	28	20	--
Locus920v1rpkm43.50	superoxide dismutase	871	20	1.32048E-71	72.4%	3	F:oxidoreductase activity; P:superoxide metabolic process; P:single-organism metabolic process	-	Manganese/iron superoxide dismutase FAMILY; Manganese/iron superoxide dismutase, N-terminal DOMAIN; Manganese/iron superoxide dismutase, C-terminal DOMAIN; Manganese/iron superoxide dismutase, binding site BINDING_SITE	-	OG5_126676	dismutase, superoxide, superoxide dismutase	Iron/manganese superoxide dismutases, alpha-hairpin domain, Iron/manganese superoxide dismutases, C-terminal domain	229	105	--
Locus921v1rpkm43.49	abc transporter a family protein	3081	20	0.0	54.25%	3	F:transporter activity; F:ATPase activity; P:single-organism transport	EC:3.6.1.3	AAA+ ATPase domain DOMAIN; P-loop containing nucleoside triphosphate hydrolase DOMAIN; ABC transporter-like DOMAIN; ABC transporter A, ABCA FAMILY; ABC transporter, conserved site CONSERVED_SITE; tmhmm (TMHMM)	-	OG5_126568	ABC, ABC transporter, transporter	ABC transporter	636	95	--
Locus922v1rpkm43.47	methyltransferase type 11	670	20	1.19045E-58	74.2%	2	F:transferase activity; P:metabolic process	-	NA noIPR; S-adenosyl-L-methionine-dependent methyltransferase DOMAIN; Methyltransferase type 11 DOMAIN	-	OG5_144411		Methyltransferase domain	12	10	--
Locus923v1rpkm43.45	hypothetical protein BATDEDRAFT_36291	1317	20	1.32082E-61	50.15%	4	P:oxidation-reduction process; F:oxidoreductase activity; P:metabolic process; F:metal ion binding		Glucose/ribitol dehydrogenase FAMILY; NAD(P)-binding domain DOMAIN; Short-chain dehydrogenase/reductase SDR FAMILY; Short-chain dehydrogenase/reductase, conserved site CONSERVED_SITE; tmhmm (TMHMM)	-	OG5_128149		short chain dehydrogenase	97	66	--
Locus924v1rpkm43.39	small gtp-binding protein	1982	20	6.42647E-6	60.4%	8	F:GTP binding; P:small GTPase mediated signal transduction; P:metabolic process; P:cAMP biosynthetic process; F:nucleotide binding; F:lyase activity; F:adenylate cyclase activity; C:intracellular		NA noIPR; tmhmm (TMHMM)	-	OG5_126657		Leucine Rich Repeat	239	48	--
Locus925v1rpkm43.19	p23-like protein	749	20	7.00344E-25	66.15%	8	P:negative regulation of DNA binding; C:cytoplasm; P:protein folding; P:regulation of telomerase activity; F:chaperone binding; C:cytosol; P:positive regulation of telomere maintenance via telomerase; C:nucleus		HSP20-like chaperone DOMAIN; CS domain DOMAIN	-	OG5_127481		CS domain	119	66	--
Locus926v1rpkm43.15	proteasome subunit alpha type-6	1048	20	2.94148E-147	86.3%	36	C:cytoplasmic mRNA processing body; C:nucleoplasm; C:cytosol; C:polysome; C:nuclear matrix; C:proteasome core complex, alpha-subunit complex; C:sarcomere; C:extracellular exosome; F:RNA binding; F:threonine-type endopeptidase activity; F:purine ribonucleoside triphosphate binding; F:NF-kappaB binding; P:G1/S transition of mitotic cell cycle; P:mitotic S phase; P:mitotic anaphase; P:protein polyub…	EC:3.4.25	NA noIPR	-	OG5_127623	proteasome	Proteasome subunit A N-terminal signature, Proteasome A-type and B-type	112	69	--
Locus927v1rpkm43.01	probable rhamnogalacturonate lyase b	2612	20	1.0548E-92	47.85%	5	F:carbohydrate binding; P:carbohydrate metabolic process; F:catalytic activity; F:lyase activity; C:extracellular region		Rhamnogalacturonan lyase, domain II DOMAIN; Fungal dockerin domain DOMAIN; Galactose-binding domain-like DOMAIN; Glycoside hydrolase-type carbohydrate-binding, subgroup DOMAIN; CBM10/dockerin domain DOMAIN; Rhamnogalacturonan lyase, domain III DOMAIN; Rhamnogalacturonate lyase FAMILY; Carboxypeptidase, regulatory domain DOMAIN; Galactose mutarotase-like domain DOMAIN; Carbohydrate-binding-like fo…	-	OG5_133765		Rhamnogalacturonate lyase family	30	8	--
Locus928v1rpkm42.91	related to bfr1-nuclear segregation protein	1704	20	1.684E-34	51.6%	0	-		NA noIPR	-	OG5_129983	hypothetical protein		61	38	--
Locus929v1rpkm42.89	hypothetical protein, partial	1371	20	3.00935E-28	57.75%	4	F:lysozyme activity; P:carbohydrate metabolic process; P:peptidoglycan catabolic process; P:cell wall macromolecule catabolic process		Glycoside hydrolase, catalytic domain DOMAIN; Glycoside hydrolase, family 25 FAMILY; Glycoside hydrolase superfamily DOMAIN; SignalP-NN(euk) (SIGNALP)	-	OG5_133775		Glycosyl hydrolases family 25	30	17	--
Locus929v2rpkm4.34	lyzozyme m1 (1 4-beta-n-acetylmuramidase)	591	20	2.46883E-19	61.55%	1	P:organic substance metabolic process	-	Glycoside hydrolase, catalytic domain DOMAIN; Glycoside hydrolase, family 25 FAMILY; Glycoside hydrolase superfamily DOMAIN	-	OG5_133775		Glycosyl hydrolases family 25	30	17	--
Locus930v1rpkm42.88	elongation factor 1- partial	166	20	4.34722E-28	94.4%	5	C:cytoplasm; F:translation elongation factor activity; F:GTPase activity; F:GTP binding; P:translational elongation	-	NA noIPR; Translation elongation factor EFTu/EF1A, domain 2 DOMAIN; Translation protein, beta-barrel domain DOMAIN	-	OG5_126631	elongation, elongation factor, elongation factor 1-alpha	Elongation factor Tu GTP binding domain	277	88	--
Locus931v1rpkm42.73	3-deoxy-7-phosphoheptulonate synthase	1590	20	1.02585E-154	75.0%	3	C:intracellular part; F:transferase activity; P:cellular amino acid biosynthetic process	-	Aldolase-type TIM barrel DOMAIN; DHAP synthase, class 1 FAMILY; DAHP synthetase I/KDSA DOMAIN	-	OG5_129003	aldolase, phospho-2-dehydro-3-deoxyheptonate aldolase	DAHP synthetase I family	78	34	--
Locus932v1rpkm42.69	proteasome subunit beta type	938	20	6.20268E-68	75.35%	6	C:nucleus; C:cytoplasm; C:proteasome core complex; F:threonine-type endopeptidase activity; P:proteasomal ubiquitin-independent protein catabolic process; P:proteasome-mediated ubiquitin-dependent protein catabolic process	EC:3.4.25	Nucleophile aminohydrolases, N-terminal DOMAIN; Proteasome, subunit alpha/beta FAMILY; Proteasome beta-type subunit, conserved site CONSERVED_SITE	-	OG5_127834	proteasome	Proteasome A-type and B-type	105	73	--
Locus933v1rpkm42.63	glutamine amidotransferase subunit pdxt	1024	20	2.70253E-68	65.3%	5	F:catalytic activity; P:cellular metabolic process; P:small molecule metabolic process; P:single-organism cellular process; P:organonitrogen compound metabolic process	-	NA noIPR; tmhmm (TMHMM)	-	OG5_129260	glutamine, glutamine amidotransferase	SNO glutamine amidotransferase family	73	59	--
Locus933v2rpkm0.77_PRE	glutamine amidotransferase subunit pdxt	953	20	9.97799E-66	65.65%	5	F:catalytic activity; P:cellular metabolic process; P:small molecule metabolic process; P:single-organism cellular process; P:organonitrogen compound metabolic process	-	NA noIPR; tmhmm (TMHMM)	-	OG5_129260	glutamine, glutamine amidotransferase	SNO glutamine amidotransferase family	73	59	--
Locus934v1rpkm42.59	plasma membrane channel protein	2414	20	3.5941E-121	53.0%	0	-		NA noIPR; tmhmm (TMHMM)	-	OG5_128478		Protein of unknown function, DUF590	89	51	--
Locus934v2rpkm0.76_PRE	---NA---	523	0			0	-		--	-	--	--	--	--	--	--
Locus935v1rpkm42.58	hypothetical protein MVEG_06927	2129	20	1.4236E-37	45.7%	0	-		Spore coat protein CotH DOMAIN; SignalP-NN(euk) (SIGNALP)	-	OG5_164913		CotH protein	6	6	--
Locus936v1rpkm42.55	---NA---	422	0			0	-		--	-	--	--	--	--	--	--
Locus937v1rpkm42.52	---NA---	1275	0			0	-		NA noIPR; tmhmm (TMHMM)	-	--	--	--	--	--	--
Locus938v1rpkm42.48	hsp70-like protein	2086	20	0.0	74.75%	1	F:nucleotide binding	-	NA noIPR; Heat shock protein 70 family FAMILY; Heat shock protein 70kD, peptide-binding domain DOMAIN; Heat shock protein 70kD, C-terminal domain DOMAIN; Heat shock protein 70, conserved site CONSERVED_SITE	-	OG5_126588	heat, heat shock	Hsp70 protein	469	71	--
Locus938v2rpkm0.79_PRE	heat shock protein s	1906	20	4.54185E-180	79.65%	1	F:ATP binding	-	Heat shock protein 70 family FAMILY; Heat shock protein 70, conserved site CONSERVED_SITE	-	OG5_126588	heat, heat shock	Hsp70 protein	469	71	--
Locus939v1rpkm42.47	---NA---	1546	0			0	-		Spo11/DNA topoisomerase VI subunit A FAMILY	-	--	--	--	--	--	--
[truncated: 15,835 more rows]
