# Supplementary material for: Mapping the membrane proteome of anaerobic gut fungi identifies a wealth of carbohydrate binding proteins and transporters
Source: Microb Cell Fact. 2016 Dec 20;15:212. doi: 10.1186/s12934-016-0611-7 (PMC5168858; doi:10.1186/s12934-016-0611-7)
Supplement: Supplementary file 8 — Additional file 8: Table S2. The G-protein coupled sequences (GPCRs) identified in this study. [file 12934_2016_611_MOESM8_ESM.xlsx]

## Sheet: Nc_GPCRs
Figure S2# (Class C/3 GPCRs)	Transcript	AA_seq
Nc_CPCR_001	Locus772v1rpkm190.49	MRKSIEFIYLNRLENILFKILLITSFIIYHVNSLKVLVQNEDELIESLNTISTDSLIIDIGNTEIELSEDLIINNNKKSITINGLSRELSILNFKNITNGFFFEKTVKEVNFFNLTINGYLKFKHNQVIFENADINGSLDLLSEGEEVPNNESFKMNNVNFNAISNDDLYQNNDLYCIRLNGNVIISNSKFTGNSFCKRNIIFYTGQNINSLTITHSYFDGDYSTAIIKIEYSKKAAISFSTFTRGASIYKEGGGAIRVRESYISINDCSFNDNYSFENGGSIDIYDTYKTNIYNINVYNSTSKGAGGFLYIYSSSYYESKVNMYNIRQRGVGNNGKVYSTIGGLVTSVEGYSSLYMENFYGEDLVSNTGIGLFTLDQSASIELKNVEIHRVSSSRLGG…
Nc_CPCR_002	Locus2794v1rpkm28.11	MSLKIFIKFIYSIFILFIYVKGQTPKITGYDRDEREIPIKDSDEIQHINISSIKYFIVGDREKYPDNPLIFNSPQDGSLIVSVMIKAMQDFIEKKHSNIYGKLEIITWDNTDLCDDSKGTENCPSLVLQGTTSFPYHYRNDHVISLNDYFEEYMNNNKNIFSTKFIKQVEYEYSIDGYYVAVPLITDIRIMYYNVTTFKNAGIDYPPPLGNRKSWTWKDLVEDVKRLDSYFEKNNIQSNPFDFYGLYDEEMKFLSIILRNYGVPSISSENRCGYCSSEINKNNTIKAINEIVKPLFEIMNKRRKNHEWCTFKEKNDIIEQWLKTKDDNKRKIKTEYRDLNNTSIECVMNVRNNRTDGIIFSSPPSMAGNVNIVTTKESLKSNKGLGVASVPGNFSFLGG…
Nc_CPCR_003	Locus3560v1rpkm19.19	IFNKTIYGFLSASVLYSTMALPLNQTEKKIKILTEKSDLLSIQEWNNYCSSLKNFFTTTNADNSLIHGYDIEFSYNNNVPTDKKSTKDYETYAKNIVDQLKSNNYDMMIVDDKFLFGDVAYIESKYIDDNVGRQLHEYYLDLTNEVSQNSLSFHDSKLFQQGFLDNHLYALPFEKDFHLLYYRNINTNINDLDMGTISWDDILSIKSGSSSTTSSYPLSVAYGNDDELLETFMEYVQGKVDISGRNNINFENLYNESSSNIYSSFKKFVVSTNPTETDINKLTDITIENAYNALKKDESLFFKGKASHFSYLTKSDVNNNISAKLPPKNTSVLTTRYLVINSSSLIDKKVLVEVALQLTSKEIQLYKAEQFGKIPTFDLAQKSSDTSIQTYSEKNSDIS…
Nc_CPCR_004	Locus4142v1rpkm15.22	MKSLLVSLLFVTIFVMVNGIEITMHGFLYAYSDYHKNLAERTNAYMKSKGLDITLKTNFETPDTSRGEPNYVANYVEDLLQKEDRGYDLYITDTVYTGRFSKYFEDIHGYVDKKVIDLYKEGTATNTCIVDTRLVGLPLMVDYGGLYANMDLLKKYNKPVPETWDELIETTNYIYEKESPTNPQLHKYLAHFPEYENGLVVLLEFIHSFRDASNDKFPEYTSDNAIAALEKMKQIKETASTPDDFAANEITMGGAFQNGDFIFLRFWYIGDEMKTQTNVTLSFNQLPGKKKGVSASCVGGSNISMNRFISEEKKKAAGEVMSFIHSFDHQKLGVMENDLRSAIHSTYSDPQICGKINCPKFSSMQSIVRPSSSSINYDDYSAKFRELARKYIYGETDQS…
Nc_CPCR_005	Locus5131v1rpkm10.83	KNENKMLILKQTLLFNHILLLLIFLIFYSYKVNARELYNILINKPNIGEGQYLSYYNDITNRYFILNNITDVEVKFSYCNIDPEDGKSLVDLYKSYDSPFLVDKEYAAYFNCTLRELKQSNFDLMVLDERVLFSDNSYIDNTILQTEFSYHRLTDYLISFDVKEEETIKFHDANILKDGYFETENLYGLPYELDFDILYYHNMASNLKDALNVQINDLQNVGNENVSGVVSVGFSDNDELLNFFGEFIRYQYNDIKESDPSTYNLLYLKKELVQSLRNYLISITGTDLDKTLSTSVEEAFNSFMEGKKPLYKGKASFYKSLKEKPNNDIQVRALPENKSALTEKYIVMNRNSLKSKELLEKMALQLTSKEMQHYRAIQLGTIPTFNFEIQNEEVKAYCQ…
Nc_CPCR_006	Locus5392v1rpkm9.96	MNSLSLQLLFLFIIGIVNAIEITMHGFIYAQTEFHAKLEEIVNNHMKSQNLDITLKVDFENPESSSGDPNHVANALEQSILKKEKGFDLYVTDTVYTGRFAQHFEDLNKYVDKKVIDLYKDGTATSTCYVDTKLVGLPLTVDYGGLYANMDLLNKYNQTVPKTWDELIQTTNYIYDRESPTDPELHKYLAHFPEYENGLVSLLEFIHSFRDSPNDKFPEYTSDNAAAALEEMRKIKETASTPDDFATNEMLMMGALFTKKFIFARFWYIGERPADNNFSFNQLPGKKEGISASCVGGANTSMNRYISEEKKIAAAKVIDFINSYEQQKQNIIQNDLRSAIHSTYSDPEVCQKIDCPKFSSMQGIVRPSSSSVNYEQYSEKFRELARKFIFRESNESAKE…
Nc_CPCR_007	Locus5644v1rpkm9.15	KKKKKMQFISHLILSIVYFLVLSIQKSKANENTIKILINRPDIHSEEYLEKHNSLINQYFISEGIFNKTNIPPLNISFSYCSPVPEDGFYIEFLYNVFNSGFTVDVDFIRNLNCTIRELKDSTYDMMIVDDRFLFIDESSVSNPNINMGFALDKFSSYLLNYEQYITNENVLDSHDKNILDDGYSEERYGLPYELDFDVLYHQETSHNNNNNNNNNDNNNDDNNNDNNDNNNKNNNNDNNNVINNGNNVTTSLSKNETNKKQKRSSSINMNNNDDSNNNYNNSNNDNDNNHKNNDNNNMDNNKNQDKNKDRISLGLADNDELLNSFIEYSKYHFNNKQKTKIFKYPDYFKNFYKKEIYESFAKFLVEKTGLSINETLAISMEDAYHSFINGQDSWMKGK…
Nc_CPCR_008	Locus6117v1rpkm7.89	MKYKNSFICFYIISLIIFIKVKICKCQYNNNYENEKFLLKLYDLDDSLITELNLHYSYTSYLFNEYYYLYQLSNIKYAIICSEEDNDLDESEIETFVFWNVASYSIFLSSSIFLNVFPLWYNEQKKNNKHFCMRIDSVGWYDNAYASICDDEHKYPCPDLIILGVTQLTHRYYNDEIIDLNKYFRNYFKKNGRPLESLLNKYSFYDYNIDNNWLAVPVMLDFRVLKFNITTFDYCISQGYNLKYPPPINDNWGKNYRDTWNWEKVFEYAKMITECTKNPGFKLLTNYYEDMNFFINICQTLNIPFFTENSELNTKKCGLRNPEYIMKLSTLRSVFENHYIENWFNETIIETWLNSDYPKSIDNLPKIEYNDTLIFDESLINGLYYTNLFSMNEYPDIKL…
Nc_CPCR_009	Locus6471v1rpkm7.17	MYSFKNLISNISLFLILASGKINAKETVNILINKPDIGENQYLDNYNELMNQFFTNNNIEDVEVKFSYCAPDDYDGTNILNLYKEFKSPYTLDIEYAKSFNCIIRELKRSNYDLMILDDRFLFSDNSYLDNTVLQSEFSYSKVIDYLTEYNIVNENINFHDRNILKDGKGDTELLYGLPYELDFDVLYYHDVDEGLKDSLSLKVKELQSDEKVNDIVSAGLKNNDELFNLLAEFLSYQYGLPKENDPESYTSLYKDKEILNSLRKYMKGLMGSDIEKTLSTTVEEACTNFAEGKKPLLKGKASYYNGLNQNPEIIVKASALPENKSVITEKYVVMNRNSLKPKETLQQIALQLTSKEMQYYRALQFGSIPTFDFKNLSEDATSYCQAHAEMCELLKTIS…
Nc_CPCR_010	Locus6565v1rpkm7.01	MYFLFKTIFIYIILNLLLFIEIVNSKNVIKVLIDKPKIVDDQYINKYNQLINQYFVSKNIDYEIDFSYCVPEPTDGQGLSFVYQSSNLFSVDVDYAQNFNCTLRELKSSNYDMMILDDKFLFSDESYIKNTIMESMFLFNKLTDFYVNYNEFNVKKEDISHHDAEILKSGKMDNKLYGLPYELDFDLLYYNDDNVKDLLSTNIKNLSEWNRLGTDGILGAGLKDNDELINIFIEFIRYQYNLPKENNSSSYDSLYDKDSSKFYNSFREYILKLTGEDIEKTLSTSISDAYISFVNGEKRIFKGKASFNKYFKNQNSTVFVNSLPDGLSVISEKYLVINKKSEKPIDQLVEVALHLTSSDIQNYRAKELGSVPTFDFKNKSNVLVNSYCGENSDICLLID…
Nc_CPCR_011	Locus6958v1rpkm6.33	MDKMKILSLFFLLFLHINAEIVKICIWKNYSYLNDTIIALYNTYNKNPGNQIQFIIPDSDFNAIERVTSTNCDISMVDPIWTISHSSNMVPLTIDSEIEERINSENGIYKDLLEDVTIYDEKKKKEVFGLPFLLDFSVLYYNTNKTTTAPTTYDDLINISKDLKVDSTFGRTAKYACHFNDWRGYYYNYVEAISNFSNNDNFTLYGKEAGEAMKTFFKLFSDEIFNEKEWNSDADLLKEGFMRGEIVYMKNWASYENLIKDSGIGYSISRNLKSGNKPDESRSIARGVFLTILKRENSKPIELLTSVIKDLTSKEFLKSLTNEIVFKSVPPYLDIFNDALKTEYCTRVNCDLYSSIINNIVVKPIARFTRNDGVTNTHFSAIFSDSYDNCAKETYKSRK…
Nc_CPCR_012	Locus7591v1rpkm5.35	MKTNSIQLLLFLFFLFIFIILCNGQNKQSNFTTRFVLDLYDPNDNLTVRYMLEYDESRKLYTDDYKLHNTPNVKTAIVCSEEDINQPDDVKDTIVFWNTSNLNEIFSTIIYMDAFPIWYNQQKEKGHRFCLRIEAVGWDKNVSEDINCDDPERKHLCPDLIILGTTQFTYRYYRDETINLNKYFRNYFKKEGKSLESMLNKYAHYDYRIDNNWLAVPIISDYRTLRFNKKTFDYCINKGYDLHYPPPFSDYWGSNYKETWTWEKAFEYAEIIYKCTGKPGFKIVGSKSEDTKLFIIICQSLGIPFIVEENEVKKCGFRNNPEYINKLSIVKKLFENHYIEEWLDRSAIDHWKNSPYPKNIDEQPTFPLLDSYADINTMTVNGLMFDVSTTYDLPDCKYC…
Nc_CPCR_013	Locus7643v1rpkm5.29	MLCLFILKFVFFVSYIGKSFQNKINSSDSSNIINYIYQDENCQFNILSTTEDLNKNIKQCDDIILKELNKNEDKNIVNFHGKIYISSSIFEKVSHNKWSNEDTEKINNQISMILRNYRNKILSWDISDDLIYNESVKEWVEKLDANKPEVSKSPIILNEDNHYFNPYYNLLKNIIVIGNSIDKHITINYQQTINPSSFNYENDIQKLSIVYQMVHRLLEEMVPMNSLQFKFSFNLSSSSNEKEKEEEKEIISDSVFHFISNLKIFSNLKTNIDFLIPNNEKVRAIEFDRFIQICHKNSIKCQFSLVESIKNYKSIVSFNFYNNDYNSNMSSYFNSTLDIINSKIYKRDNFDSRSYNITFSMNDSEDSKVYEYNYDLYKLEDFPEFTYNDLYEYKKITIK…
Nc_CPCR_014	Locus7917v1rpkm4.97	MKRIISYFVLEFVLVQCTFAYTIKLCFPEKYKKYEGPFNRAFETVININEWGNRLEYSYYQTMEDYVKSLSLYKCDVAMVEPALYDQFYDSITSINYLNNKEVNQTLIDRMNDPIDGEIYSELIKDIIIGDKVEVKAFPLFIDYGILYYRKDINVSPPDSWDDLKSLDEFREDLDFSVSNTIYIGQFNEFREFFYNLFENVLNTREKINYEVVEKETYNTIKIFKQLFDNEIIDEYAWHLNSEYGVIRFNERKSVYMRNWSSFLYNITTSFNRKKGKNDNASFGIKKMLYDKHSKTANQSRAINKGIYICVSTNSKSDYLDDSILVAKTFSEKEFMKLLIEDSENIFYDIPAYHSLIDEVSEEEKNNFNNTEYCNRIGCDFFRELAVDHIIPTYSIFHQ…
Nc_CPCR_015	Locus8000v1rpkm4.86	MLLKIFVNIIFFIFTLFIYVKGEKPKIVGYDKYNHEIIIEDPIEIRNNNIESIKYFIVGDREKYPDNPLIFNSPQDGSIIVSVMLQSMQNFIENKYPNIYGKLEIITWDNTDLCDDTNGSENCPSLVLQGTTSFPYHYHNDHVISLNDYFEEYMNNNKNIFSTKFIKQVEYEYSIDGYYVAVPLITDIRIMYFNILTYKNAGLDFPPPLGNRKSWTWKDLVDDVRKLDKYFEENNIQSNPFDFYGLYDEEMKFLSIILRNYGVPTISSENRCGYCSSEINRNNTIKAIDEVVRPLFEIINKRRKKHEWCTFKETNPIIEKWLKTKDDNQNVKNEYRDLKNTSIECVMNVRNNSTDGIIFSSPPSMAGNNIVTTKAELSLNKGLGVAYVPGNFSFLGGSG…
Nc_CPCR_016	Locus8157v1rpkm4.66	MYLFKTIFINILFFSILYYDDYNKVFAKETINILINKPAIEEKEYLKKYNEIINQYFLMINDNNINYTLQFSYCTPTPEDGEHLSQFYKDAQSPFSIDEDYAKNFNCTLRELKNSKYDMMILDDRFLYADNSYIDFMILKNEFGFKTLSDYYIDYNTYEIDKSDLSHHDEDILNDGKINSEKSLYGLPYEIDFDLLYYHDSNVKSKDALAIKVQDSSFKDDTFSEETILSAGFKDNDDLLNFFSEFVQYQYNKPKENDPTSYNFLYNEEAIELFNSFRKYIQKLTGKNNMEKVLSTSVEEAYQTFLKDKSKIFRGGASLYKALNENSKVSIKMNSLPEDTTVIQEKYLVINKNSSQSMDTLLKLATILTSKQMQMYRALQMGSIPTFNFKSSNDEVVSS…
Nc_CPCR_017	Locus8826v1rpkm4.02	MKNIILKLFLLIYLSLIKYVFCDGSASVEIVCNGEKIDQLLDDFLVTSNTRNGENCEITISEGNISFPVAGTILKKNTPYYALRDISNKYVIKGQGRDKTFFECPDSNKKTIFLISESKGDIIFKDLAFRNCGTKNKYMAAIKIERGSSIKFENCEFYDMKIPAVIATTSTIEFDNIYVHDILYDSFNITNSGELDKGIINIEKDSHVTIKNSKLYGCPEECKNYNLYVNEGVNLDIENCEFKNAAGGIYIYTIQTCTIKNSVFRDHDMALIDKESSKYASINLTPGAMYGGAIYASNARILNATNTEFINNAVIEQGGAIYMSLYADSAYISFDNVTLKDNFSFSEGRDLIVNGDNVQVSLNNIKLTGGKDPRWHDDIKPSFMFLSKIQVNFTDISVY…
Nc_CPCR_018	Locus8848v1rpkm4.01	MKMNIIPLFSITFLLFLKIQAEVVKVCIWKRYSYLNETIKANFNNVNSNPGVQLEFIVPDSDFNAIERVTSTTCDIAMIDPFWALSNGGNMIPFSYDNDILERVKEDGEIYSGLMEDITVYDENKNKEIYGLPFFLDFGIIYTNQAKANNVPTTYEDLINISSTLQIDSTFGRTAKYACHFNDHRGYYYNFVEAVANFSNNENFTLYGDEAGEAIKNFVKLFENEIFNEKEWNSDADLLKDGFCRGDIIYMKNWVSYDSTLKDCGINYSKTRVLKSGTLKGDSKALARAVYLAILKRSNTKSTDLLVQVIKDLTSKKFIESLVNNINYKEIPPYLDVYNNAVQTEYCTRVDCNLYTSIINNLYVSHIAKFSRDDGVTNKHFSDIFSDSYEHYIKEIYKT…
Nc_CPCR_019	Locus9225v1rpkm3.68	MFCFIKFIYIFLILVNFTKYIKNEVINILMQKPDMDWLQFTNEDFSLINNYFKTLSANDKELQNIEIKFTYFNFAPNEKLRYRQQSLLYLITINEMLKTSNSTYDMMIMDDRLLFSDTSFTESYVLEKDWNLRKVHHNYLKISDYINLNDTSLAHHNPNILNEGILRNDLYGLPYELDFDVLYYFNSTINLNSIPNLNELSWDELMVFKNSIGSSNFPINAGLYDDDELINLFIEYVSEKYNLTEEKKKKSETDFYEIFYNKNSKELYESFRNFIHDFTGFDSFNTKISSAFDKFCNEKNSFFKGKASYYTKIALKNKDISTFLLPKLFTVINEKYLVINKYSKVKKEILVKIALQLTSKKMQLFKYDKFYTIPTFDMKKISLDKDILSFCEKDKWLCS…
Nc_CPCR_020	Locus9484v1rpkm3.48	MLFIFKTLYCLILYNIILFSIKTKAEQDKIIRILIKKPDIENIQDLNEYNSIINNYLSELIANDTILSEYKVEYSYSHLNNIKNDYKIGKTEFILGSKYAKYLRGVVNDLDDPTNDIIILDNKILFSNVDFAQSHYVQHVFHYRNLYKKCMDLSNITSQYDLSYQNSDILNEGKFDGIQYGLPYEFDFDVFYYNSNNNNNGSINDLRSISPNDMDFRSNKIPNIKGLLSVALGDEDILLNEFMEYIHYMERLSTINEYLEEREEKNVESFETEDSDRFAIFNNDTLYDSFKHYLQRISGFDLSKTLEIDMEQALTSFLNNETPFFKGKGSYYNQIFINTINNNNFSLSLLPNNYTVTYKNYLVINNKSTKERKVLEKFAYLLTSEKMQYFRAKNFGNIP…
Nc_CPCR_021	Locus9496v1rpkm3.47	MYSFKTLISNIPFFLICFSGSTNAKDIINILINKPDIGENQFLDNYNKVTNQYFTLHNIPDVEVKFSYCTPVPEDGTSLEKLYKGFNSPFSVDRDYANKFNCTLRELKQSNFDLMLLDDRFLSSDNSYLDNTILQGEFSYHKLTDYLVSLKPTEENINHHDKALLSDGHLGTENLYGLPYEFDFDVLYYHDTAADLKDSLALKAKDLQNVSDANAKNIVSVGLMDNDELLNLYSEFARYQYDTPKQDDLESYKLLYKDEMFNALRNYINHLTGNSMNKTLSTTMEEAYNSFVKGEKPLLKGKASLYATLNQSQDQDQNQNQNQNQNQNPSQNVKIHINALPENKSVIYEKYIVINSKSTKPKNILEQVALQLTSKEMQLYRALQFGSIPTFDFKNPNEN…
Nc_CPCR_022	Locus10198v1rpkm2.95	LYPLYHLINFFILLKVINAIRVINEKDFINALTENYNEALINITTEIDIKSNIIISKTIKKISILGNSYDSSILNIFQSLSFESTIDEIEIKNITINGNLNFINNKRVALEFLIINSNINSDFSDGSNEYVKLKNILYHPYKQLSYNCINLSGNVFIENSEFHGNSICRNRIIHYDGLKIYNLNIKYTKFSGEYQNSCLSIYNTYAEINFSNFEKGFCSEDVDGGSAVMATLSKILIENCTFEDLLCYSNGGALNFYNNKQIKLYYSNFYNTTSTKLGSLCHVSSNTYSTVYFNNIIQKNTGNIEGMDNAGGLIMNIENQVEVIIEWYTGENLINRFGSGSAFNLSNRATLTLTNIKINNLIGNDIGGLFYNSQNSYYITLSAKNITLNNLYQLNRKES…
Nc_CPCR_023	Locus10781v1rpkm2.59	KSLIKILYTILFTIIIILTTNSLAETIQNHNQNNNIINILIDRPDNEDSQYLEKYNRAINDFFSKKNSTHPEEKNFELKFSYCDIEKNFERPSFVVTRFFWEKLRISDESYLKYINCIIKELRNSNYDMMILDERFFFSEISFIENVIIKGAFTFHDLYKFFLNLNTQAVHTNNKDFSHHDKKFLNGGELSNKQFYGIPYELDFDLLYFNDQNKDSSLLKQLLLLEVPTNDTHTSDKDRRTIDQREGRSVLSSNSLNRRDSKGKSITLSATDPSLSIALGDNDELLKLFLEYVGHQFGLPEDNDPDYFKKFYNNKESKSLYPSFQQFLTIKLKLNLNQTLTITPKKAIEAFIHNEKMTLKGKASYYHNLKEVLPKTILLGKALPPDQTSIINTKYLVIN…
Nc_CPCR_025	Locus12719v1rpkm1.74	MILINSLLYLIIYFYCVNAKEVINILINKPDVDANEYLEKYNEMINQYFSMNNINDYDVKFSYCSPVSTDGENLSQIYKNAGSPFSIDVEYAKNFNCTLRELKNVNYDMMILDDRFLYADNSYADFVLLQDEFDFKRFSDFYADYNNYRLNIDDINYHDKDILNDGKLGNKKRLYGLPYELDFDVLYYHSVNEKSKDSLSLKVKDSSFKDNNSSDNNSSEEILSAGFKDNDDLINFFGEFVRYQYNKPIENEISSYNFLYNKESIELYDSFRNYILKLTGNNIEKTLSTTVEEAYLSFLENENKLFRGRASLYKSLKENSNISIKMNSLPDNISVINEKYLVINKNSLKSTDALVKIALILTSKEMQIYRSMEIGSIPTFNFKNGSNESVISYCQINSD…
Nc_CPCR_026	Locus13178v1rpkm1.59	EETITGYFFDIFKNKENRDYTIRNIISYYNDNKENIIGKNNYNLNIVFSQSEKYEDYVYEVKKEINDSKYQFFLIDYKTLFDDFTYYKNINEGKDYLVNELNRIENKASLNDTQNMQNILSEEIGSSDNYFYLNTIPINEDIIHNTYINNFKLIFDDYKLNDHYYALPFSSSYNFLIYNNKLLKGLNQKISENPSWSDIQMITDEYNKNNPGSNKYGISLALKNEEDFTSFLLEFMFDYSKIKYTKCIEFKKNKKLPNNIINKYFSYSECAENGYDIFFSESGMGDNFRKIKDLMKKNYIHPESLELDENQAVEKFLNGESIFLRGSYDIFKLFSNLNLENNTSNSNLDKSTIYSTLNLNNNSNSNNNKITNNNANNNNANNNNANNNNANNSFNKSNN…
Nc_CPCR_027	Locus13517v1rpkm1.48	MKILSNLYYYGISLILYFLVVNATDDKVIRILIDKPDIFDSQYLVKYSEALTNNINIDGLPDYKVELSYCQPKMDHNPEVVVSYENEEAPSPFRIDHEYAAYLECIINELRTSKYDLVIIDDRLLFSDRSYIRNVIIEGALNIKNIDEFFIELNQYEQGYDLSFNDDQTLRDGKYDSIHLIGLPYEVDFNVNYYFSETEKDKTFGYCLDNIIHEENKNPNTNTNINTNTNMNTNNSTNINTNTNTNTNTNTNTNTNTNTNTNTNTNTNTNTNTNTNANNNNNTNTNNDNNTKSNSADGQKNKRSLQDFNNSTGQVSPDEKSNKNEQNTKNNNEDGKDTKNTNNATPTKKNNNEGNQKSNSDKKANDTNTTKEATTTTRTTATVTTKDGNKEKEEEFDIN…
Nc_CPCR_028	Locus13643v1rpkm1.44	LMKYINQKDNFKYLTINGTLFSGNYYNTGFYGKYSEVTITHSKFEKFYSGRALNSGGALNLESTNNIIKSIEFEDNYSESSGGSLYLKCSPNTEIRIISFKNTTSTESGHAMYIYANDGTYKSNVNIYNITQVCSYERNQFSTEGTFMGVSGSLYLLIDTYFGEYLSTGPFMVFERDPIATIKRVNANYIYSKEDGPLVKTYNPKSRGANVSLYVFHINHIIQENVFYSASIISTIGGKIKINYLYVDDVQGYNSGLIYLENNGVTIMRTSSFKNIYSKWPVPLFYANNNEFYYEPSFYINEFTLSNVQEDGVIFFINSCYIEVHHSLFENIHECFLDNSCKSFSEELNDNFETSIIFFNDINKQSNSTINYCTFDHIYGRMGTNIREGKLEILNSNVT…
Nc_CPCR_029	Locus13683v1rpkm1.43	MIMKKLYNIVLLISILSVLKCFSKKNNYLYVGENLYFSTVESALQECIDNYGGLQNVETSIFIKSGTYRPKYPLRFSVFGETSSINFIGEGIDKTILECHTLNKLIAFQANSEYQHHVWTFKDMTMKGCEKKSEMVNVSSGTINFINVKFTGNINAGAVVIEGATNANFNNTIFVDNYEGPNISLGTSGNIGIYNSKILGFPECFNHNKLCKNNLVNILSHDSVNLIIENSEISNSIHTENNIDFNANDFMTSIGAINFSSITIANSLFKNTNSYISGALSLAYWKLELVPTLNVYNTSFINNMGSQASVIRVAGRVNVNFQDCYFYNNTASAYGLFVNGGDLSADGIIFSSKFEISNSYFENPWENDYESNAIGKFYTSYGFGPSYFRNITVNNFKHG…
Nc_CPCR_030	Locus13746v1rpkm1.41	IKLKMKILFKIIINIFFNVILFISKTIAQENTIQILVHNPDIKSDKYLEIYNDKINSYFLLKNQNSSVIPNINLNFSYCIPDPNDGNDLSNFYKKGTEINIDTEYAKNLNCTIKALNSSYYDMVIIDDKFLLGENYLATFAVLKLYFTKIDLYKFFLNYEGYIENDDISFHDDDILKAGRHNNKGLYGIPYEMDFDTLFFNNFNDTFRGFIYKSILNNDTLPSLLPPLNEVPSNFSEADLKNYEGIYQSMVDDGIISAGFGSNDELLNFFVEFIHYKFNIKKLPDRDETPEFFEFLFDEYKSKEFYDSFRKYLIKYTGKYLNKTLINSIEDAYNSFLNNEKLFLRGKASNYLALKSINPNISIHSLPDNTSVIDRKYIVINNNSKKDKKMLVKVALQLS…
Nc_CPCR_031	Locus13822v1rpkm1.39	MKIQLKFHLNILLILCKSCLCQFYDSLSIDYNKLSKYTLDTYDENDVVTRYHLNYNFHYYQFDEYNDMLFFTDIKYAIICHDEDIDKPDDEKETLLFWNTSIYKIFMSTTIYINAFPIWYIEQKQKGKIFCMRFDSVGWDKNGSEEICKNESLACPDLIILKTSQLTHRYFNGDTLNLNKYFRKYYKKNGKSFDSLLNKYSYYEYRINNNWLAVPLSEDFRIFQINITTFNDCISEGYDLHYPPPLSNYWGPNYKETWTWEKAFEYAGKIYNCTKKPGFKILNNYNEDVSFFSALCQSLNIPFITEDIDTNIKKCGLRKPEAIQKLSILKDLAENHYIEMWINKTTVKEWQNKKYPTNVEEQPLITYDNDYIFNDTSVNGMTFNTLFEMKLQSDLRYVY…
Nc_CPCR_032	Locus13881v1rpkm1.38	KFTLDTFEKDGSLIKRYDLNFNLTTYLFNEYDILFNLANIQYAIICSEEDIDKKENEKTIILIWNTSTYSMFRASSIYLNAFPVWYYQQKEKGHTFCIRIDSMGWNDNAYAKICDDNDKSVPCPDLILLSTSQLTYRYMKGEIISLNKYFKKYFEKTGKSFESLLTKYSHYDYFVDNNWLGVPQTADFRIMRFNITTFDYCRKKGYDIHYPPPMSNYWGKNYQKTWTWEKAFEYSKMITECTGYPGFKLLNNYSEDLRFFATLCQALNIPFFTEDSNNKIKKCGLRNPDYIKKLTILKDLTENHYIETWLNETEVEKWQNSPYPTSIKDFKKIPLNETSMLDERFVNGLLYTTLFMVEEYPNIKLSYIPGTASYLGGNGIVITTKSKFHDEVFQFIEIL…
Nc_CPCR_033	Locus13922v1rpkm1.37	LISLSSLSINILLLFIIIILLLPCIKANHIDVFNEVEFKNALQSSKNPYITIKSSFSLKEDYRNLSKYYNINEIIITGDSRNTILSLSDENNYILFKDYDKILLTNITFKGNVFFDNCNKVEISNLNWNGVIKSMNTNNQEVILKDMLYTNYQNLTELNGIYLNGGKYTLDNSTFIGSKSIEENIIYISGSGDVLAQLNIKNSRFSGEYECRMLRADYVNLNMEYSIFKNGYSKDNGGAFYMSFSTIIINECAVMSNYSSKEGGSFYLYKNNELDVFGLDILNSTTFHNGDIFYIHNDSGTNISNQLKNISVRNIYKTYKSTGLGLVIFTSGEVQLNISNVICENIKCNEKASCLLFAYSGFTKVKMNNIEINNIEVYNGGGLFIHNSETNNLDVTNYV…
Nc_CPCR_034	Locus13949v1rpkm1.36	MMENYLRKISLFNNEKENKIYHFLSYFILVLLILKSSIADEIIVKNEDEFQTALLGLKGERTIIINGKLFFDMKNDFKVMPPTNYGSIILKGINKEESIIDFKYRKYGIIFENITSVEICDLTFYGHIQLMRIEESGYIHDIDHMGLTDTRGAEKGGQYKFKNYNFIANDQDARAKSVQLTGGNTYIEDSRFVGSIGCTESVVRYNGKTFEEREFHVKNCFFNGNHYCNGMIVQEGNFSLYNSNFINGYNRKQGGFMTVRDSYAIIKNCTYRNGYTQASGGVFNTLKNLYFEATDLVIYNTTAYDYASFYYEDSNNLDNVSVLKNITYINLWKEHPNYGSGTIFSLYRKSHVIIKDFYSEGLYCEVLTCSMFLVKHQSILEMENTYVKNMHGIEAGLVF…
Nc_CPCR_035	Locus14406v1rpkm1.26	MKIKKLLNIVLFLISTLFALKCFALKKNYMYVGEGLHYSTIEDALQECTDNFIGLQNVETSIFIKSGIYKPQNTLKCTVFGETSTINFIGEGIDKTILECHSLNRLIALQIGEEYKHHSWSFKDMTIKGCQRKIESINVNSGTINFENIKFTGNENAGAVILERTANGNFNNTIFIDNYEGPNIELSTNGIINIKNSKLLGFPSCFNENKKCKRNLINILSKDRVILNIENSELANTFFNAEDPSLSENEVISNLGASNFNSIIIKNSLFHNSMITNSGAISVTCWKTNIIPEIYIYNTTFKNNVAYQAAAIRTAGYLKLKIEDCYFYNNTSKSVGIIYHNIDLTEEGTVYKTEIELNNCYIENSWENNYEEYSIGKIYASSGFGASYFRNLIVNNFKR…
Nc_CPCR_036	Locus14650v1rpkm1.20	IKGVSFQGNIETNFEKIDNEYIKISNFLYNPSKITNYNCINLEGNVEIENSDFYGSSSCQNRLLSFNGSNKYKLSIKYSHFSGEYSCPCVQIYNCTNSNIENSTIENAYVPLGVNGGAGIKMSYSHGKILNSTLKNNLSSSNGGSFDLYNIYNFYANNLNIFNTTALNLGSMAYINSDYNVNSIIKFENIQQINSGNMNGMKSGGMIMAIEENGAAEIENYYAENLINHYSSGAAFILTNIASLTVRNLEINKLKGKAVEGLLLNTFNSKGVTFNAYNFTLNDFHQESVTTSAALLWLEENTNVYIEDGRMLNFQGYNTHLIYISNYCDVNINGLEIDNFFSKTPKEFIHMNINESKSTFINFNKLKINNINSQGILFRLVLGKFSLKNSEIRNIHRCN…
Nc_CPCR_038	Locus14964v1rpkm1.13	FDLRCVGAVFENNKFINNWSTDTGLMFMFDTLLTIKNDEVKDQRSYWGNSNALYQISYTDMNITDSNFENIESQTSSIINVITGNCKININNSNFINTIFPYELSSSGSSIRCVKCMIKDIKRSLSKNKPTIGKTIGVSSLIFENSKIFNVTTFPLFKAIEESRIVFHDTSIYDITLIGNIGLIDAVTSSSIIFLNSEIYSINFKRILDTASFIKFSSSGTIVFNNTNVHDSNIDGNFMSISSGGGENISLLIEGSNFKNINVQTGSIIKIENNECKFQISNSNFLDNKRVCEDKMLNNYMTSCPGIIEIETNISESMIDGCNFKNNTAGIGPALTINNVEYVDLDIQNSKFIKNYGTLGGGAIYILGINYTYFSENSLKMRNLEFIENSSNSGGAIFI…
Nc_CPCR_039	Locus15044v1rpkm1.12	MFSITFLIMLYNKFIMNCSSKIYFIIIIFFNLILIKALREPKLRGDENLTKYSMYTYDENDNFVERYDLTFNNETHHFNEYTSLFFLQKVKYIILYNNEDIDKKEEDINTLVFWNVSTLSLFYSVAMYINVFPYWYSHLKKKNETFRLRIDSVGWYDNANMDICKNNNKTPCPDLIILGTNQLMTRYYKDDILILNNYFKDYFKETGKSFESLLNKYSYYEYRFNDNWLAVPLLTEFEVLRFNITTFNNCINDGYDLKYPPPLDDYWGSNYKKTWTWEKAFEYAKIISECTKKPGLTLLNKDNEEMVFFVTLCQSLGIPFLSEDEFTNLKKCGFRNKNYIDKLLILKDLAENKYIESWFDQDEIKDWQNSLYERKVFKWNNTIINEPKKFINGMLLDTI…
Nc_CPCR_040	Locus15120v1rpkm1.11	TIKISGIYKMMLQIYSCFIIVYLLIFINQIDASQITVDSESSLISALNSNNYNDIIIKNIITINSEIKSTNPNLNIKGDSSGSSAIQFNNHALFSEGEVLKFNDIDLLGNITINYHTVDFNNVNFFGNMTISRYDKDGGKVNIENSIFTLFGESGLSFLEINSYDAKLLNSKFYANPSFNSTGHLIRYYGGESKKFSLLVQESYFYGEYINTAIDVCFGNIKIINSEFHRCTSFYGAKGGSITIYNADTLVSKCLFKDSYTVSDGGTFFISQTDSFTAEDIKLQNVTARNSGSLVYVTSTSDRTTNTLLKNIVHIGSGRVFVPDFGMSGVIASVNNFASLEVENYYGEDFYSQTSVGAAFSGNGDPKISVKNLELKGVSGGATYGGGLLFNSFNPIFNG…
Nc_CPCR_041	Locus15686v1rpkm1.00	STKINLIYFQDGSNNELINKIVEEFNIYSIKNNLDITLVENVYSSITTEEAYSETLDYLLSTKSIKYDLIINDIVYSKKFANYLTNLNEYIPQSLLDKYSYGILKDTNIVNNNMVTLPFYIKYNMLYSNQNLLDKYNKPIPKTWNELINTAKFILTEESKSGNEIIGYAADMTDSEIGFSSFYEYIYSFRKDVKNSFPIITDSEAVEAMIKLKELKEELGEHGIRSTDDNLIHCLNSSDCLFVKTWNTVPHIGNYTLSNLPGNTEGISGSCIGGYNMGINKYISNEKKKKAAKIIEYFASYDFQKNTILNYGFQTALEEIYDDKLICQRYEQCQDFKYIQSILRPIYATEDYSEYSRKFRNYLLKYLYENASLNECLQNIEYLTKIFYEENSTLMNKFY…
Nc_CPCR_042	Locus16283v1rpkm0.91	FENFYSNESNDGGSVIKITNSKSYINHCIFKNNLAINKGGSLYLKDNLEFEINYSDFYNTTSIFGGCVAYITAESDIKSVAKFKNIYQQDTGGYGNVIKEGGLILFLDGYASVDLENFKGKNFSNYYHGGRLLVLSAYSKINIRNFEADHVRGSAIDGLFLYSANTNDVTIKASNVTLNDFYQYYGRETGILIWLNQNTNVNLENVTVTNSGGLNAMLIYMNDYCNVKINNLIVDEYYSKSAIEFIYYNVLVSDKASLSLNNIKLNNIGSQGVLIRASFGNISITNSEIKNMHTCNFNDECNSIININPLIASNEIGLLTKQTELIIKNTTFVNVNGVNGFTLREGTNVEFYNNTLIDCYFKNGFIEIDVLNEKSGSYVIENSSFINNKSEYGTIVNVK…
Nc_CPCR_043	Locus16316v1rpkm0.90	MIYLKILLILLLFINIYATKVVKINGLAFTYNERVQFYTRLMNEFNRYAEKNNLNIKFQLTTLTPNNSTSYLNNYSNMIENLLFRNSVKYDIYFYYGSYTEKYGPYFVNLEKYLSKEHIEKFDKDVIKNVCLYNNVIVGLPVTLDIDCLYSNINLLNTYNETIPKTWDQLINTSKRILEGEKDNNLIAYNGLFNDSEEGNLSIFEMIHSFKDAPREPHPDIKSQKTMDALKMIKRMKDEITQGEEFKKDDGYLLEKLFTGKSIFLKFWYLDYPIPFFKSPIPSAKEEGVSGTLVGGYNIAISKYSKNIESAIKVLEFITSEEIQKRSMHEDHIFSAIDNLYDDPVVCSYTDCEFVKSIQPFSFVQFNTGVYDIDYYNERYRQYFYEYIYGNEALSHVLK…
Nc_CPCR_044	Locus16377v1rpkm0.89	FNVEIENFGDLLNKGFMISMVDTIGKIENSFIHNGFSSGHEAISISVNSELVIQNSKINNIYSSGTISLISNDGILNIENTEIYNNLNITRYYNWKFNNAGSVITNSNNGRLETKNINIHDIITSTVFFIKNFSKTKATNVTMSNIEIYNYGAPFTTYDTTDAILDVENVYIKNIKQYGDKHGGLLIWLESYTEVTIKNCIIENGFSAHEKSRIVYFLAPDKCKLSLINSEFRNINLAHFLIVFDKGNYLGLDNLRFINCKSYSGIFLISNTSGEMEINNIYIDGFNKNMANMDFTTEILNVDYLDLIYGYLNISTIFFYGKNSALKINNLTIVNSSLYTGFVTTTDIDIKITNSKIDNNLIFNSFIYLDDYIRSKYNIFNTTFNSNIGMTGVIMQNRK…
Nc_CPCR_045	Locus16435v1rpkm0.88	MKRVLSLNKFISLCFILLFIIINTNAVIVSNEDELLTKINSKEKVLNINNEITVTKNETMEVKSTSISIIGNSDSSVLRFSNNIEENIHFLKTCEVIEINDITIYGNLKFFENKKITLKNVMYNGFFISDNSNVDNQKTISILNSEFNLPHTHIGYQIYNYNLTIDNSKFYGNDVKNMYLMSVMSSKDLLNNLEIKNSLFSGNYRNSGIETSYTNITCEHTRFEKCFNGKELNGGGALTLSYAQGQFYDINFEDNISENSGGSISLKFTLKTYFDIISFKNSTSLESGHTFSVFSDSYKTTTTLYNITQIGNNEKSDHSIEGTFFSSFGSNRLIIENYNGIHLNTGSVMSFEGDSKATLLNLNFTDVYIRNDGSLIKTYDPYEKGANIYVEKSFVYNIT…
Nc_CPCR_046	Locus16582v1rpkm0.86	MKKIKENASTSDDFATNEILMMGALITGKYIFARFWYIGDSLSKEYELSFNQLPGKKEGISASCIGGSNTSMNRYISEERKKAAAEVLNFINSFEQQKKNIITNNFRSAIHSTYSDPEVCQKIDCPKFSSMQGIVRPSSSSVNYEQYSERFRELARKFIFNESNQSAKEILEEIDDIRKIHYVEVNSVASIIILSFTLLTLISLFCSYIYLSIKRFRKQFNFLTYGYWCIFLFGILMALCYCLTGIHKLTDYNCLIRPFLLSIGFSLIYIPFFLKMISIFPSKNGIAKFVKEHFMLVFIVFLIIDVILNITWYLLDPMGVNKFMVTAGKNFQYCSSFSSTGKIMQYIMYGLKLTILVIMCVLVFAEWNLAAFKQDIRSITSTLYINILLIGLFIIVEHI…
Nc_CPCR_047	Locus17308v1rpkm0.77	MYGNYYDVTLLPGKFSTYNSYVLIGNKQLDKDKRKIVSNVLEILSSENAQIQRARDFKLTPTFDFTKYENLGICQEKSIPCDMLKEIKPISLTKSILNRESVSNNEIFETISDYLKTEKSVNFKNSIKNCLTLLYTKYNDVAGIINITYFCIGNLYALILIMLILINKEKFIQIEKTSPMIYILFIIGITCTFHFPIFNVGIPSKLSCTLNHYFLYILLSISLSCYFIKIWKILYILNGYKSKVFGIKLSDYSLSSIITAIITIELLLNILWDVVSPRRVGVLTIQSSERIPNCTSEHDLFFNSFIILVNILMFIFLFIFTFKTKKATDYYSDYVAFLIATVLSILGIALTSVTLLFSFSFFQAEIVNSTTSFLLGIIILSAIVLPKIIETLTGKSLKK…
Nc_CPCR_048	Locus17929v1rpkm0.69	LVDIALKLTSLKMQLLRANYFGSIPTFDISPKNSNTNIKSFCDKYSEICDTLERIHPIYLKDIFKSEYSVPFFETRFLLPSFIRRFLRNNDIESLQFALKSIKELITTNLGIYDSYIYIIVLIYVIFSFFIIAMTYKYRNHPYLKVISPMFCILMIIGFIMNMLSLILLFLPPYSITKCKISILYETLNPSLIYIPIFAVTYRLYRVFKSQTVYTRSLTNKNLYIAITFVFLIVIIYKIILMFTNQFYYISYGSIGDYRYPQCFYDGYELHDSIDEFFFISIIITIIYMIIKINKISKKYGELNYIYIIFSLTIINNFVARKIITSKSKDFALYYLLLTILDTTACFICVYYLVGSRLYFIIACPDAYDYDYENESDDDDDSNCPAIPTSHYIHLVSLK…
Nc_CPCR_049	Locus18152v1rpkm0.67	PPYDSLYDIKFWNEEQWNIPKNQIRHSLQIQYPRQTFPEFGELEDRHIIRLMILEILKKNIEPSEAIDRCCKLMNSILAGACSDEHWSYSIGDCSSFNNRKVTFNWINSCKGGIPLPKDTTISCSYISFRSGIGGSMVVFSVLGIMISLIYIFLFLRYKNTEPIKKAPLNFSLIVILGSILNYASVIFSTGNPDEFKCILNKWFLIIGLSLAFGGLTVKLKKVYVIYKKRELNQGYISDVKLYRILIGLIALNTIALIFWTSFNSPIVSKSTNEERINSRVIQYDVTRCKNPREQNIVTLFFIYIFNIVILLYGLWLSYKTWTIPQSYTETKFVGTCIFISTLGIFIAIPLIWFSYTDEINYLIKSLILNFSTAVTVSVYCVPKIRAAYYYSALLLKKK…
Nc_CPCR_050	Locus18515v1rpkm0.63	GGAIHIYSEKADNCITYIKNNTLKDVYAKDSSNNRGKLLGAMGYMRVELEDIYFENINTYSSDGSLFYFNEDMIVNMKNVYANNVYGIGIGGLFINTINTKNLIITAYNVTLSNSYIASSRTSSVFIWLTGGTFKAEKVTIKNTGGDCAGIIIHQSSTSVEITDLYIDEFNSKIPTSIFSDEEEDYSKVSLKVTNAEIKNIKSRGALFYFHGSNGELKNITAHNIHTCYKDDSCNRNTGSNIIQTKSSIMSLNSKSTVSIEDSTFSNIYGEWGFGNSHSSQTELRNVTIKDGYEKNGIFYFNKDDTSSGMFNIYNSTFLNNNGIKGSVIHIKNVLETNYRLTINNSTFYNNHSSMYGGVIYSVESNTNKNVHFDNCKFKNNTAQYGNLAYSLNENSEPI…
Nc_CPCR_051	Locus18520v1rpkm0.63	IYSDIKLSYLPGSSSYLGGTGIVITTKSKYHDELFQYIEIVIDKDYPILMELNISKTPYENINGRRCSNVKKVRKERCNSLLEPNGTYPYYYVNNKNITKIVYLNHISVEKERGISVVITDSLNNDFLINDEFRNKKFMCDNEVSYTQSTLTFYDEFEIELPINEEKTIILRSMLDVDTKSIKQTADMRCTIYNEALKIAKPMQFPNNNFYELTNIEEKDPVSLLFAHLYYGHNSTGTFEDIIYELCDIVDDILIPYCKYSNNIKFELSGCTNKNHINRINYLNCRTIDEDEIPTSVDCNFIIHNTFKGYVSNLFTFLTLVIEIAFLVLLIIHRKEKCIFIAGFDFLLVIFITNLGITISSFFWIGEISKIKCTLRIWFLILNITCFICSYTTKSIIII…
Nc_CPCR_052	Locus19248v1rpkm0.57	DKYVEFTSPASIVMLVVVAIEIIITCIITYYLIIHRNFIEIRRSSPLFLITMLVGIVLAFSSIITFIGKPNKFICMLRPYILVLTFGLTFFSLLLKTFRIKVIFNKTNIQVKDSNLILYLSIILGFQLILVTIWSIIAGMEPVVKIVSKEMHYYVCQNKNNVGTYIQLVIIIFNGLTLLYGCYLAYRVKNVYSEYNESKVIGLSIYGIVICMIILIFIVNIKGLDHTTLFLIQSLMIILSADIILVFMFTPKLWKLHINIMSESPYNKSALSSINKKSNIENSNPNNISIKNRAITDDDDDDEYVIDVKRNEVEQKEELKESGSGSEKEEK
Nc_CPCR_053	Locus19628v1rpkm0.53	MRNIKHSLTILIWIILLVNKQKCDSQHIKTTEKNNYDYNKRLVDDNNNDDDDERPTKFVLDGFDENGGFLKRYNITFNYTTFMFNEYSTLKAIYGFQTGIICSEEDIDKNDNEKKTLLLWHPGSRSSFSSSAKFANLFPMWYISQKKKNEIFCLKLEGVGWDNNAVQKICEGEHPCPDLISLGTTQLSYRYEKGETISLNNYFAKYFKKTGISIESLINKYSYYDYRINNNWLAIPIIADLRPFRFNKTTFDYCIKEGYDLHYPPPHSDYWGTNYYQTWTWEKAFEYAKMIKNCTGYPGFRIYGSKSEDTKFFIQFCQSTGIPFLIEDPDLNIKKCGFRDKNYIKKLEIIKDIFENHYVEQWLFEPLIDQWKASKYPTSYIEQPSFIQDFFYTHHNNIF…
Rhodopsin/Dicty-CAR	Transcript	Amino Acid Sequence
Nc_CPCR_024	Locus12115v1rpkm1.94	MDEGQIKIIQGCIDIGALISVIGSSAMLISIISTGSFLGKGKIWNRVIFFMSLCDMCGSFDLLIRKNFLNKADKDDGCKIHGLTIQFFFISSILWTTAIAVNIVAVGLLDKEVEVVEKYEYLFHIVIWSISILLTVPLYYIDNANRNGNGGHVMGDATFWCWITDRYSKYRMLFFFGPIWMVFFFNAFVYISMEIINKKRNKDMNETYSKYSVAKRSNLFLLVFFITWIWGTINRIQNLISSGKSIFILYLLHAIFTPLQGFLNSMVYFWYSIIEHFIIVKKEIKEQEDNRRKNRPRHNSNNARLEEGRPIKLVHKRSDRDLFDNYYVFKPVPSLHRKDRGNTSFNELNNNLDDSNHNNKDYHGKDKRKTLERQKTNVTQYSEYSCKSTSHMLKSSG
Nc_CPCR_037	Locus14707v1rpkm1.18	MITKNQEIAALLVHILSLMGDCLTTYFNNNMNIKFLSIMDIGQHLTKIIRIIIFGFGLEHSPAWFCYLHSFLNHFTHNSALTLSCFVIFNLYAAIVYPLFFSKYHKVIRPYVYIFTMVYNAIFILIALYEPLFIGYSLKRIENSHNCSSGYRYRLYQYILTSATSNLPFSISAVICTGIIIHKIRITPRKTLKYQLTKRTNISFSRWIKILLMSVIVTLFSFLNLYNDVMNGIAVENGTKYEVETLGSTYYFTASSGILLFVLTNSSHQIKKKLGIKNSTYDLDYKYSQSSRSNYNSRNNSIDLSIKINEKENFNDIKSSTIPNNSIPYSLSSNANNNHFNYNILNSNNMNTNMNHSISNTNTSTSNNNINMNTVAPYNSMVYFNDIMYSNMKNNIRYG…

## Sheet: Ar_GPCRs
Figure S2# (Class C/3 GPCRs)	Transcript	AA_seq
Ar_GPCR_001	Locus1747v1rpkm38.32	MKSIIFLLLLLTLISIGRATVEITIYGFFYVLLGYEHFADEINEYFKQNGIDVVLKTAFETQDDTSGDPKHIANAIESYLQKKDKGYDLFITDTVYTGRFAKHFEDLEKYVKKDIVADYKEGTATSTCIVDDRLVALPLYVDYGGLYANTDLLNKYQRPIPETWDELIETENIIYNGESKIDPNFHRYLAHFPEYENGLVTLLEFLHSFRDGDRDHFPEYTSKNAALALEKMREVKEKASTNDDFGANEPMMNCALTCGNYAFLRFWYVGEAPFEIPGMKEQCNCPNAVAYNRTFNHLPGKKPGISASCVGGNNISMNRYISEERKRAAVEVINYLTSYDKQKKEIIQNDKRSAIHRTYSDTEICEKINCPKFSTMQGIVRPSSSAVNYEEYSDKFRDL…
Ar_GPCR_002	Locus1747v2rpkm2.71_PRE	MKSIIFLLLLLTLISIGRATVEITIYGFFYVLLGYEHFADEINEYFKQNGIDVVLKTAFETQDDTSGDPKHIANAIESYLQKKDKGYDLFITDTVYTGRFAKHFEDLEKYVKKDIVADYKEGTATSTCIVDDRLVALPLYVDYGGLYANTDLLNKYQRPIPETWDELIETENIIYNGESKIDPNFHRYLAHFPEYENGLVTLLEFLHSFRDGDRDHFPEYTSKNAALALEKMREVKEKASTNDDFGANEPMMNCALTCGNYAFLRFWYVGEAPFEIPGMKEQCNCPNAVAYNRTFNHLPGKKPGISASCVGGNNISMNRYISEERKRAAVEVINYLTSYDKQKKEIIQNDKRSAIHRTYSDTEICEKINCPKFSTMQGIVRPSSSAVNYEEYSDKFRDL…
Ar_GPCR_003	Locus1747v3rpkm2.19_PRE	MKSIIFLLLLLTLISIGRATVEITIYGFFYVLLGYEHFADEINEYFKQNGIDVVLKTAFETQDDTSGDPKHIANAIESYLQKKDKGYDLFITDTVYTGRFAKHFEDLEKYVKKDIVADYKEGTATSTCIVDDRLVALPLYVDYGGLYANTDLLNKYQRPIPETWDELIETENIIYNGESKIDPNFHRYLAHFPEYENGLVTLLEFLHSFRDGDRDHFPEYTSKNAALALEKMREVKEKASTNDDFGANEPMMNCALTCGNYAFLRFWYVGEAPFEIPGMKEQCNCPNAVAYNRTFNHLPGKKPGISASCVGGNNISMNRYISEERKRAAVEVINYLTSYDKQKKEIIQNDKRSAIHRTYSDTEICEKINCPKFSTMQGIVRPSSSAVNYEEYSDKFRDL…
Ar_GPCR_004	Locus2695v1rpkm18.22	MKFINSTISLYIISYFLFLIEKINTKEVINILINPPNISTENEQYLNNYNEQINQYLVSKNIDFGVNFSYCVPEPTDGESVFYFYQSANTFFSVDTEFARNFNCTLRELKSSNYDMMILDDRFLFSDDSYITNTILESLFGFDEITNFYVNYNNDHKIKKETLSHHSANILKDGTTVDNKLYGLPYEFDFDVLYYYPEATEIKDLLSKVQNLEGWKNLDPSGVLSVGLGNNDEIINFFAEFVRYQYDIPKEEDPSTYNKLYDRKSNDLFNLFRDYVTKLMGNNMEKSLSISNLEAYNSFMNGEKRIYKGKASDHHYFKNNNQNVTILADSLPGGKSVVSEKYLVINKNSQKPIDQLVQFAIELTSPEIQIYRSEQFGTLPTFDLKNLSNNDFANAYCSG…
Ar_GPCR_005	Locus2871v1rpkm16.40	MKKIIVFLQCALLLVQNIFGLRLCFPEKYKKYEDVFNEAYESIIGSKMTLQYSYYQTMEDYVKSFSLYKCDVAMIEPALYDYHYAQIKPIYSYINETIANRMTDDEDGEIFRELLKDLQVNNRKEVHALPLFLDYGILYYRQDIKPHPPETWAQLSNEIDYIDDIPNFSRTDTVYIGQFNEYREFYYNLFENVLNTRKPITYEVVESETNHTINQFKQLFDKEIIDEYAWHLNSEYGVIRFNDEKALYMRNWSSFLYNVTYEYSQKEGPQFGIAKMLYSDDRYESSRAINKGIYICVASSVQESNFNDAVLLVETFSSKSFMEYLIEANIFYDIPVYHSLLEDGYKKDSDYCKRINCEFFLGLAEDHVISTYSVFYQESFLDKLNEFFETAKQFFKAAT…
Ar_GPCR_006	Locus3268v1rpkm13.20	MKYINNNIFYISIIYIFLFFSKLVKSEDKIRILLERPNSNILNNLNLEKYSTIINENLLYPNTRIEFSYPPENITKYEDYTKYVVEQLKLKEKSIYDMFILDDKFLFGEVEKLESQYLINVFHERKYHKYYMDLTSDNKKSSQESNDEKIVKDGYLNDHIYGLPYEIDFDVLYHDNDIIELIKDKSNWDDLYLSLNQKIENSSQEEVPFGIAFGDDDELLNFFIEYVLTKYNIAGNYRKYFDIFYKDKSKELFVSFHNIVKSQLKINQDLKMTIENAYQSYINGESCIFKGKISSFQSIINQDIINNQNQTIVVSLPPGDNSVILKKYLVVNKNRNIDKKILKDIAYKLTSEEMQLVRAENFGSIPTFDINKKNVNSNIGSYCQNFTEICQLIGEMKKI…
Ar_GPCR_007	Locus4339v1rpkm7.86	MVVSITMYNCDIAMVDPIYIYETEKNIHSITEHIQEAIQSRTANQELYKDLIEDITIKDTVNNEDKIFGLPFFLDFGVLFYNTQLANSAPETWDDLNKISESNHYDMTITQYAGQFTDYKEYYYNFVEAVANFSEDENYTLFGDASKEAIENFLKLFEKDIINEKAWNQSAALMKTNFCSGKVIFMRNWLTYKNDLSLCEGLNFSVAPIPKSKSKNSPTGTLLRGIYLTMTKITSKENVPQVAKAIVDLTSKEFLDALISYPIFSDVTPYLESITDNIGSEYCNRIDCNFYSSIINNLITKPIGRFAKDNYGAIMKDSYEYIKGYYKSKKEITGKTMDDISDYFDDKYIKWTDISAIIISAITGLGILVTLVVFVIVIKNRTALVIRRSSPLFLYIMLV…
Ar_GPCR_008	Locus4624v1rpkm6.97	MFSSYIFFKILLLFILIIQVLGKLEIRGFKNKNLVKSTFEANDFKEDGKEINYIDYFIVGDEKNKKNPLVFKSPIRTANILAIMLDAMQNFIDTSQLKIYGKLILSDWSEIGQKDLCSDDDKDECPSLILQGTTSFSYRYNRGEVISLNEFFDKYMTTNNTIFSTRFIKQVEYDYAINGNYVAVPLITDMRILYFNISTYDHIGRPYPPPLGDRNWSWNDLVEDVKAIDNYFETNNIAGDPFKFFGLYDEEMKFFSAILRNYGVPTISSIGNTSTETCGYCSNERNLMSTIQALNEIVIPLMEIIKKPNHYGKWCSIVNKGEQYEEIYSWLNKTKKYNNEYYKYIDLSPIECDMEEQKNNPSVEGLIFCSPPSMSGRDIITTKEMLNTRKTDLGIAYVP…
Ar_GPCR_009	Locus5069v1rpkm5.68	MKIPAISVVSDSKITLEKVNFRNIIYDSFEIINNTELDKGIVNLENNSELTIKDSNFYGCPEECKNYNLYVSEAIKVYIENTKFRNAAGGIYMSMTSDFQIKNSSFRDHDMALLKESKYEDYDLPPGAMYGGAIYSSNSRKFSVTNTEFINNAANEQGGAIYMSLYIDNPEVNFKNATFKNNFSYSEGRDLIINGDNVKATLTDINLSGGKDPRWENDIKPSFMFLSKVDVGFTNFVVKDFFSNGTIINIEQALGATIKTFIIEDSTFDGILESQCPINISDLRIKNSISQGGYADKKSLPAFNIKMNTVEINDSTFDNFSCKSTVFNVQSYGELQIKNTSFQDLYAKETIITRSYIGALDQDPTPLIIDKCNFNGVSSLSSMLNLETGAWCIISNSSF…
Ar_GPCR_010	Locus5604v1rpkm4.62	MKSLTKIIFISIFFIWIFHSTRVYAQKQTIQIFTEKPDIINSQNWGKYTSLIKDFLSTKNKDNPRFNDINISFSYNPDEQTNKKTNTDIENDIKFIIKQLQDAKYDLLVLDERFLFGEHSFIESKYVNDLLGLREVQQFYMDLTQSINKNLLIHHNKEILKGGYFENQLFALPYETDFDLLYYQKNNTNSTINNLEDKKVKWDDLLTIVPQPSEKNLIKLALGDDDELLNLLIEYFKCYYDPTKNNEENFELFYNEKSKELFYSFKEFINNSSSLNLNKTLEVSKEDVYKSFLNNESVFFKGKASHYHLLMEDFINSNNNTEIKNSVFATLPPHNTTILDKKYLVINKNSKINKDLLIDIAIQLTSSEIQLYKAEQLGILPTIDIDFSENITKRDSVNN…
Ar_GPCR_011	Locus5825v1rpkm4.21	MSFLLEYLHIINNSSYNECAIGSIQSTTNPTSKYDKIKYYDYSQCGPGYELFYKKEEDLKKIENNEHIFKSIKNLITHNIINPNSLVYNEEESLQSFLNGESLFFIGNYTSFVEITKNTFTLNRSSSNDPNTPLKFFMDNSIQSTLQNITTSEKVFEESQDFGVTVLPGGYSTYSGYALVGNGHQIFKEIYSDITQILILLTSEPAQLHRGMNYNISPAFNYNYVNNTSHNMCRYIPCNLYKKIKPISLTKSLFYQQSVSNQDILKNFNDYFKEYYTSRNDENLLENQLLYKLKSLLTISYPKWNNFSGILIITFCIIGNIYALSLMILIFKNKEKEIMKQSHPMVCIIYIIGVSSFFDFDLLDILLPTHWYCSVYHNSFYIMITIALCAYFIKVWRIN…
Ar_GPCR_012	Locus6575v1rpkm3.23	MKVLYISVLFCFIKFVLSINVTLVGFLYSVDDSLSCISGKFNEYSKANNLGITLDTIFYTYKNSTADVENIQGFMQELTNKKEKSRYDMFLIDTIYNSNYINHFLNLYDYLPESITNLYKEGIATKTCIFDNKLTALPLYVDYGGLYYNELLLNKYNKTVPQTWDELIDTHNYIYYQESSIDPSLNKYSGLPKGEAGVAATLEFIHTFRDNKDDDFPEITSENAVNALKKMKEVKEKASDDVTFGLSQEELWSSIFGENKNYIFFRSWYIDDIYKPSTNGQREISLKFAPLPGNKPGISGSCVGGSNMSISKYLSKEKADAAVEVMKYLFNKEFQKYLVLNVKKISAMQSIYQDNEVCDVINCTIYGEMQGVVRPNNLAIDYEDYSNQLITQVRDYIIE…
Ar_GPCR_013	Locus6692v1rpkm3.11	LIEISNFNYYPSSIYRDNCINLEGNVLLEDSFIYGNSFCQNRLLNYNGLDTYTITIVNTKISGEYECSCVNINNGLNVSIKDSLFEKAYASSSTDGGAALRIDYSYVTIKNCEFRENYSESNGGSFYLNNNYKFDADKLTIFNTTATMRGGMALITAGKELKDVKITFNNVNLVNLEDNDLDIKLGGLVMTLYGHALVYVDNFRAENLVNYHNNGCAFSLTENASLYLNNIYINKSRGYEIDGLFVYAFESNDNYVSASNVYLNDLYQLGPKVTGAFFWFNDNVTADFKNVTLTNSGGFSAHLFLIKSRCFINMEDVTVKNFTSESALEFVNTNGSTNNEEGFMTFNNVKFDNITAQGPLFRLEHSSGKIINSKIINIHLCNKNNSCTNRNDINTVKLN…
Ar_GPCR_014	Locus6692v2rpkm2.01	SYNILSGEKIPTGIKCNIYDDYNHTISFASDISTAEFDKFSFFEVKINDTYNAALVGQTQSYCWGDICEYPSIKVIGNPGVYSVKLELNSFGDFTRFPKNYIDIEININECSNSSYIYQDIENIKLKSCYFPYCEKKCQNGGECININVCDCSKSKFIGSYCTEHGKLQRNKSLDKTVLGISLFLIVVIIITMITTILLRENPAIKGGGIEFLIIILFGLIINNTYTLYLTVDRTLAKCHITYFLNNMGFSLVFGSILVKALRIYKIFSYRKSIKTGMKKKYMYSIIISFVAFHLFMESVWNLKKNIKVVDDLSTDYKVYQKCQYPKSKVISMLANFGILLVGCMLSYSIRKVKDEFKENLVIPVYIYVLFMVITETINFQDNISLHVQDLFSAIETIA…
Ar_GPCR_015	Locus7105v1rpkm2.68	EDIQVVNYDRLIQKCNKNNIKCEFSLTESIYNFDSTINYNLYDQNYRNNISDFNSKIRVINSKYYKRENAIASFTIKYLNNDQKNKPQNGKDPTVTITEDYNTQTYKFEGIPSTSYNDIYKGIKTMSFESAEKVDNANMTSLNFYVMINLSDNGDREANYIFDAIGLYIVKQNQKADEEYEQDKREPKDKQLRRYSVTIQVRDDREDTMCETDDDCPDLALLTSNDISIYYKKNKLSSLDKYIRQYYKDYGITLESKIYKYAFYDYHIDNQWMAIPFTVQIRTLLFNSTTFTNCGLKNNVDLYPPPPHSEHWDSEANNWNWTTFFNYGSMIKDCLVDYPGITFFGENSEELRFLSMYVQSVGIPFIIENDNKVKKFATENEIDFADRFEILKEAFANKI…
Ar_GPCR_016	Locus7186v1rpkm2.61	MYKIYKNIINILYFIIFCFNIVNAQDKKVINILLSRPEINESRYLENYNQIIKEYFSTRSSLNNYDINFSFCEPVADDGKDIIQDYEHPMFFSTNFVLDEDYPKNFNCTIRELKESKFDMMILDNNFIFSDDSFVKSIYLNGKYLIRRITDYYEDLNDHGVKEEDTKHHDADILNNGHFKDPRFENKRFFGLPYERDFNLLYYHNKYEAIKDILSEKELTKDNLNTNVLYDSYLEPGGILSIGLKDYDEILSAFDEFISYKYGIPKENDVKSFDIFYNRDQNNKKLDELFYSFRNYTIKYSGQNIEKTLETTPEQAYYSFINNEKIFLKGKASFYKKLIDNPNIAILANSLPDNFSTIKEKFLIINNNSEKPKNDLVKIALQLTSPEIQLYRAEVLGTI…
Ar_GPCR_017	Locus7450v1rpkm2.38	KKKKKKKRVKKMANFYIFLYITIFYSLKLLYSSKVYGKELTKVNILMKKPNINIHYNDEYFDTLKKYIEAENISNPILKDYELTFSFCENIPKDNSTRKTRYLYKKPNAYAFDSEYAGYLRCMIQELKNSKYDMMIVDDRFLFSENATVRNTFLETHFKYEKNLTKYYLNYNEYINETDIQHHDSYLLNMARANNHELFGLPYDLDFNVIFNYDYVNMTSFPFYTTYKDSFVPSLRLPLTNSTSTPSTPSTSSLSTSKPSTSTPSTSIHSTSTQLSSTELESIPSSSTLSSSSSTTTPSSESSSPTPTSESPFSQDIESRNIKNKRDLFEHPNISLSVALGDDDLVLDFFLEYLTYRYGVPIPGDVQYYEQWFGNFTLNKEDVSRNEKLGVFEYFREII…
Ar_GPCR_018	Locus7599v1rpkm2.26	GNVNITNSHFYGSSSCKDSILSYYGENINSIEVNNSSFDGVYSNNCISIIYSNESNIKSSTFERGAAFVEGGGAIRATESYISVNECTFQDNYTPHNGGVFYIFNCYSFEANNIEVYNAKAINKGSLLYMYSTSNFKTYGSITNSMQTDDGVDERNILGGGVIASVEGYSNLYVESFTGENLDSGYGIGAFTLNYASTIELMEITLTNISGSNVGGVLFTSENEESGSSFKVNGGTFTDFHQKSSRESSSLIRSSKNIEIVLENCEITEIYTKKGNFIYTMAPSTVELNNVYLEGHYSNDLVNLIQCDALNNSDICKLTLSDVTISTFESMNGIIVVYNGDISITNSYFTYSYTCLYSELCDYQLYSDDKSDGFIAYLGTGTNMTIESTTIESILGNIG…
Ar_GPCR_019	Locus7729v1rpkm2.16	LTLNSKITGIKIAGYSTNTILSFNNKENGFVFNDFKSIDISNLKYSGNIHLLNCKTVILSKVYWDGFITSENTEIMNFSNFNYTITNQQIKTDYGINLMGEGKYNIENSNFIGSESIMNSIIIATGTNISLINLEIKNSYLSGEYVCRILQMKFVNANFENLNIVKGFSNNNGGAFYISNSIIQINQIEIADNFSEKSGGTFYMYRDNMFYAENVRIRNSTTLNYGGVFSISNADWEYKTTLKNITITDINRTISSNDSGVLISSFNYGKIIIDGFYASNIRCAINVACGLFLLYSGTEIDINNVVINDINASGSGGLFIHYYGQPERYNVNTIKNCQLLNTTFNVLKNGCLFIYSDDNNYSISNVTIDNCSSPKSGLMYTYGSGQITIDDMKVKNVRI…
Ar_GPCR_020	Locus8303v1rpkm1.82	MHYSVSITFILYLTIWLNINIIKTYAYNVGAKSNSCTGILSSSGNKNLTTSFITLINLANSWDSEACKNESYQVNIEKGTYKMDENIVSKAEVCYSYFEPEIFYYGISFFELKKNIEFIGEVNSKTKEPLTTFECPSIGFLGFLDVIYMNRSVTFKNIRFANCYRHWFKIVQFTSFDDDHQPEYKFENCLFEKNYDESIFFYEYVAGDTLANSFSVDIDGILASSTKRPLIFRINNSTFKDNHVWNRKKCGYNIDGTKGDCYFGEDEINLLKKEHPEYYKYLCSPSESDHGIASIMIITPLYYHCKINYGNCYGSLENTLFVSNSKFEYNTGGERGLFDLRCIGALFENNEYVNNWGLDDGLIFIYDTSISITGETVKNQHSLWGNSNALYQVYYSNLT…
Ar_GPCR_021	Locus8625v1rpkm1.64	QNFMYVGPGLSYSTIESALQECTDNYLGLQNVETSIFIKEGVYKPKNPLRCSIYGETSTINFIGEGIDKTILECHELKRVIALQMNILYQSHTWTFKDMTIKGCENNFGSIKVTSGTINFENVKFTGNNNKGAIELIGTANAKFINTIFIDNYQGPNLSLATSGNIEIYNSELLGFPQCFYVDNPLCKDTLINILSSDRLTLIIDNTVIANSYCPTSDEFDEINDYRTSIGAINYKSITIKNSEIKNNVAYSSGTISLSFWQSDIYPKLKIYNTTFVDNFGAIVGAVRVAGYMDVDIDQCTFYNNTSIYSGIIHNSGDLTQDNVSYPTTISISNSYFENPNVNNNEVNVSGRIYSSLGTTTTNIINTVFKNFHDGDLYRALNSKIISKNCVFSNMKINV…
Ar_GPCR_022	Locus9264v1rpkm1.36	LILKSMKDYNGGEVQLITDNRCSIIDETIKNAKPIQFPYNTFSQLNEFETRSPISILFAHLYYKHNNTNEGSFEAIINECCDIIDDSLTPLCKGYKNIIFEPEECHKQEQIRKINYKNCKLNDTDKLPTVLECPYITPGDTKGLVLTICTIIGLLIEVFFIAIVLKFENVRCISAAGPRFLLCLFISCMILDLSVLFWIGVPLKYKCILRIWTMIIGITGLICSYSIKSEFIISVYNNHNIRKSAYQLKSYMLYIIILVIQFILLVIWTLTQEGITTIDRYVNEIGFFFKENTCSIGSEYALNPMFGLDFILLMLSILMSYRGRNIPAEFNYSKKIFITSLFSLLLLSLYYMVVIIDIEKPYPYFIFLSTILLISLTISILFIGNKVLILLNINIDTEF…
Ar_GPCR_023	Locus10058v1rpkm1.10	MLLINIIFFIITIFLNINIGRCTVTVNAIAFTYDTNGEVYSFIVKDFNDYSKENNLDIILNLNLFTPSNSTTNINDYGSMVEQLLTKRSERYDIYFYDNIYSTRFGSHFLNLEKILDEDHIKMYNEDVISLSCTYNGVYVGLPVTLDYTVLYSNSILLEKYNKTIPTTWDELIETGKYIKERENNSDLIVYNGAFATTEIGTCSLYEFIYSCRDTKESEFPELTSETAIKAIEKIKEIKEEISSDSTYQMSYFIISDKLAKADLSILFIKYWYSKPSSSFIKFSPLPGLHEGVSGSTIGGYNIAITKYSNMKKRNEVIKVFKYITSKDMQRKLILEKALFSLIPSLYNEKDLCEKVDCEFYKKIQLIPRPTTVTDDYSIYSEQFRGKIYEYLFGEKKAS…
Ar_GPCR_024	Locus12379v1rpkm0.61	LCQIHPSYTTILILRHIYFFFGLIELILVLILIYITIYFKNLKEVKLAKPFFMLSILLGIVLELCIIFLVYFTPSKNLCLTILWFRYMGNAFIYGSILVKCYQISNIYNTRKFKVISNRKARVFYFIIVIIHFAILIIWTFIDNKDYVDHSYTKDGEEYLYCKNRVTSFIGNIISLIFIIVGFNEIYITRYIPKNFKEPLGVPMYIYTFFILTDMFVTYYSKNLSPDTIKSLQCISTLIFCPVIVYNLNYKKLNGVINYCYSVITNDYENNGNE
Rhodopsin/Dicty-CAR	Transcript	Amino Acid Sequence
Ar_GPCR_025	Locus8133v1rpkm1.91	MISKNLEITALIVHILSFLGDTATIYFNNNIEVKFLCILNGCQHLLKIYRILVYGFALLNAPNWFCYLHGIINAFTNEASITTSCLIVFTLYIALIFPLFYSEHYRKKRPLILAFVVIYNLSYTIFILYEPLVVGYSAEYLAEAENCSSAYRNHLYQYVMGSPLFNLPFNILTIFCTGVINYKIIMVPRKSLKKQITTMVKMSFSRCVKILFYCFFLTLISFVNLIQDINNGINVRDGYFKEKEVIGVPYLLTASSGILILIFTNSLNQIKRKFGIRVKDDDSINDDEEYMLPHNKDDVNDINSITASHS

## Sheet: Pf_GPCRs
Figure S2# (Class C/3 GPCRs)	Transcript	AA_seq
Pf_GPCR_001	Locus3366v2rpkm6.33	MQGNVLTIIYVIVQKHLLLEKLVQNIISKKRNKITDYLFLFLSYILIALTITVFVGIYFYRKNQIIKAASYDFLNFMLVGILLNALYIIFQIKEHFTKTDCYFYYIFDNLGFILIYGSIITKSLRIYLIFFKMRHKNSKTKAIIIKYIPLVILIVVHILVLFVLLLTNSIKSETKLDTANKEYEQCVHSRITILSEIFNVIYIIIGSYTAYAIRSLNERFKEPLFVPIYTYIIYIILYRIVTQFNNNKLIYIFQFGGTLTNSFVIIYFLYIDKIYRIYIHNYLVKNNLSVEDLNKNVFKTHNFLIKNRNSFLLKF
Pf_GPCR_002	Locus3786v1rpkm6.36	MKRILSFPLITFLLVCQIVFVVSLPDIIEEYKDEEDLLTSSYNGNENNYFQKLNNPQNTHQQDTVNLCFPEKYRKYEKIFSKAYNYILNQDNNRLMYSYYQNMEDYVKSFSLYHCDVAMVEPTLYDQYYNSIKNIYREIEDVANERMADSVEGEAYSELFKDLTANKEHANITALPLFLDYGILYYRTDLPVKTPTTWDDISNVKDILDEIDFPKTDTIFIGQFNEYREFFYNLFENILNTRNKLTYKNIEKEANSTIGEFKYLFDNGIIDEYAWHLNSEYGVIRFNEGKAIFMRNWSSFYYNVTTEFQKKNDRDENKSFQISKMVYEQNRFTNSRTINKGIYICVPSSVNENVFDEAVKVVKTFTSKEFMKQLIQEDDFYDLPVYSSLIEQDGSLNNK…
Pf_GPCR_003	Locus4051v1rpkm5.72	MYFNRTTFDSVGLRYPPPYNGRTKWDWKEMVDDIQNIDQYLKNNGIEDKKVFDFKGLYDEEMKLFSIILRNYGVPTISSAQRCGFCEETSENDMIIKNNTKQAIKEVIEPLFSIYKNKNTQNWCESQNAEWLKDDIEDYIKLDKIECDMSAPDSTYGIIFGSPPSMSNVDVITSEDRMKNKKSDLAVALVPGSYSFLGGSGLMISSKVNKERQDTAWEFIVFLTSLTENKFIEKIGEGANMISPYESLIEDNVNNPKWNIYIQQLRNSLPISYPRRTSQKFYEIEKNHPVRNMFFDILKGKTDIDKAILRTCKTINYFLEPECSIQNYNFTPDTECKNNKMTIKHYKYINATCHGMIDIKDESEVYVDCYYENYDTLYGIIVLGLVVVGITVSVCYISL…
Pf_GPCR_004	Locus5357v1rpkm3.60	MYNSKYINRFILIMGKKKSKTLLRKYFDFNIIYIILILLWSNKIFSKSIVASNEKELKDAINADYEEIIINSSFSISENFTITNKSFSISGKTKEVTLNFINEGDGFLFKSYDYIKIDNLKIIGNLNIEYGYSTIISDSEFGGVIKGINSNLVLNYTTYYNMQNCNSKYGIYIDGGDLDIYNSNLYGGKSISNYIIYLTDQTNTNEERYAGLVISDSYISGEYESGILKIDTLSIIIIEYSELSNALLKGNGAVISSKDSLIYIYGCEFKNNYAHGLGGCFFSDEGFFGIYDSIISNSTSYMNGGVFHVSNKLEYYAFDSANTEIVNVSIKDIIKEIPSVGTGIIISINNKAMVRIEKLYLNNIKCGRNTGCTLFSLAHRSRVEIYDLKVNNIFSYSQT…
Pf_GPCR_006	Locus5667v1rpkm3.27	VIVDEAQFADLISKIDDEIIINIDSEIYISNDFIVNDNHKKIIIIGKSVETSFIKFENLSNKLYFGENVKEIEIKNISIIGNIFFNNIKSVFFDSVSITGNIDSYFDIDINDYIKFKNVTYNPSSYSSDNCINLSGNVEIVDSTFKGSSQCNNRLFNFFGLEYYDLYIENSNFSGEYKCGCVNIDKGHEVNIYKSTFDNAYVPKIFEGGGGLKIKNSNTHLKNCNFTNNYVMHEGGALYLEDIFGFEADGLEVVNNTAIYKGSMVFISTIEDIGSTAIFKNIRQINTGINNERIQEGGLGFSLTKFASINLENYYGENLCNYYNAGHVFDLIEYASIVMNNVELNHIRGNSIDGLFLFTNYEDNVYVRATNIILNDLYQFSDRPSSILFWINRKARIEI…
Pf_GPCR_007	Locus6263v1rpkm2.66	MIEIKIKYFLFLSAIVKLAFAIDLMLIGFIYDVKNDNLSILKEKFNKYSQENKLNINLNTYFYTHKNSTSEISNVSYILKDLVSEKEKSKNDLFIIDTIYSGEYSDHFEDLYNLLPPSTINLYKNGIATATSVCNGKLVSLPLYVDYGGLYYNEILLNKYNKTIPLTWDEMIQTFNYIYDREYNLGNNLSKFLSILDGKSIVANTLEFIHSFRDNENDEFPPYTSKNAIDALIKMKEIKESITEYDPFSISQSELWKSIYNKQKEYIFFRNWYYGDVELPPNKDGLKRTSYKFAPLPGHKAGISGSCIGGSNIALNKYISEEKKKAAIEVYKYLFSYDFQKYLIINLNKRSAIHDLYKDDEVCQNINCTMYSHMQGIVRPSYLNINYEDFSTKLSKYIK…
Pf_GPCR_008	Locus6407v1rpkm2.54	LIIYFILEFLPFISSIKVNNENDLIQLLTTNENDEITLEIESQINLSNSITVSKPFKKINFIGSSIDTSIIKFKWSSFQLNFGENIQEISFNNLAIVGNIYFNNNRKIDINTLALTGNIHSKNYNNDYIKIANMTYTSSQYSAENCILFEGGNVEIKHSTFHGNSSCRNRLFNFYGFDKYKLSIRDSYFNGNNQCPFFDLNNALYVTIEDSTFEKGYSRGDITGGGVIKSSWSFINIENCLFKDIISIQPGGAFNLNDIYDFKANNLEIYNTTSLTVGSVMYIIISEEVKSLAKFTNIKQYNTGNMDGMTLGGLIMCLEKFSNVQIENYYAENLINNKGPGCAFIVSDYSKLSIRNVEIDKMRGKTTDGLFIFSYRVSSVTLDVYNVKLNDFYQLSDKE…
Pf_GPCR_009	Locus6796v1rpkm2.19	EEKSGYYFNNYNINIENSKFYGNNIYNLYLIEVLGNNKYFNTFNIKNTLFSGNYHNSGIISSYSNIACLNSRFENMFNGKLLNGAGALTLSYSNNTFNNTEFENVFSENYGGSISLKYTYTTIIDIVMFKNVTSLESGHTFTITSDNFYNTTTYVYNITQIGDQNRLIRNSIEGTFFSTYGNNILSIENYYGTDISTGTVMSFDGDVKAVLKNITMENIYIKDEGSLIRTTNKLINGANISFDFLNVNNIYHENYGYDSTLVHSNGSKIKFNNSTFTNIEGTHIGLVYQENEAVILMNFVDILNFYSLHSHPVFNINNNDFFTETSFFGFSLSLKNVFQDGVLFLINSCYVELYHTEIDNIHYCHENNECSLLKEEIDDNSEAALIEFNGVVDLTTFSM…
Pf_GPCR_010	Locus6804v1rpkm2.18	MRNKIHFFLLLLLYIIIRNIRKSYAEISNINYTIDIIKDNKKTDRYQLTFNYSTYLFNEVNSLFVNFREEEEAIICNSKDIDKSEEDKTTILFWVPTYSFSIIVLLFNAFPIWENKHRDNGKPFCMRIKDVGWVDNANKEICTNDDPNNEDLSCPDLILLGTTQFSYRYSKNDTLNLEKYFREYFKKKGYSLESLMNKYSMYDYHLGNSWLAIPFIVDFRTLKFNVTTFDYCKSKGYDLHYPPPFEKDYWGPNYKEKWTWEKVFEYSKLITECTQKPGFQLPSGCSYEDTKFFITLCQSMNIPFITEDSESEVKKCGFRDYSEKFSFLKVFFENHYIRKWLNEEQVWKWRNETYPDSIEKQPLFRGDIINIDENINGIKFSTPIEESKPNIKYTHFPGT…
Pf_GPCR_011	Locus6840v1rpkm2.16	MKIIICFHYIFYIWILFTEKALTKLTEKSVLINKKRDITNINILIDKPENIIIDNEWNINNYNNVVNQYLKEKLNNVEVNFSYNENASGEIKNKKEYEDYVNYILNQLKKFDYDIFILDEKFLFGDISTIESSYVRNTFNERNIQKYYLNLSEYFEKNKHMNKRFDNDAFHEAYTYIYSFLKDNTSDTNIYNHDIVSGGFMNDILYGLPYEIDFNIVYNTDKQKANLENDHIFKSINLVNDDKLFATFIEYLYSVDNNIEEFLRYHIKDENSNNKERNYIDSFRNYLLHNNKFSTSDLDALTLNNTFNNLKNDHHSFYGKASHYCSIKSQKDIGSVSKSFLFKKTVVNKKYLVINKNSQINKDLLFQVALQLTSSDFQTVTFEKLCKLPTYTMNEVKPD…
Pf_GPCR_012	Locus7021v1rpkm2.02	MQFYILILFITNLVNSILIQNENDLRSILANNENENEKEINLDSIINIDDSLVIKNPYKKLSFIGKSSEISSLKFEDISKELHFTDNVKEVILKDLSIIGNIYFDNNIKVTISSVSLIGNIYSDFKNNNEYLKIKDFKYKSSTFPSNNCINLGGNVEIENSEFFGSISCKNRLINYEGLDKYKMSIQNSYFNGENSCPFINIKNGINITINESRFEKGFSNEEIEGGGAIRAYYSHIYIRDCIFKDIISTQKGGAFFLDNILDFEANKLEFFNTTSLDIGSIVFMRTSEDIYNDIEPKAKFKNIRQINTGNIKGMKQGGLIMNLEEFANVAIEDYYAENLINTEHAGCAFILSHYSKLSIRNMKIDKMIGNTVDGLFFFTLESRGVVFDAYNITLNNLR…
Pf_GPCR_013	Locus7051v2rpkm0.33	MEKGSMAHITSDNTSLVNFKNITQINTGGIKGMNDGGLIMNIENQAIVTLDSYYGENLINRHTSGAAFIVSGSVSLTVSNLSINKLIGNGEYGLFYTSHDSLDISFLASNITLNNLFQLNLKENAIFYIENKNKVQISSLQAIDCGGHYTSFYYQEEESTSVIQSILIENFKSTTALGLIQYYSINKLNDSLLKINALKLNNFISQGPIFLLRNSNLEIINSEIKNVHVCNLNNKCENFPNEYGLMNKAEIILSTEYNDISISNTIFDNINGDKGVIAVYTYIDFRNNTVKNSYFKNGFFYMDENDQTSGLFMIYDSLFVNNTGEAGTIFHIGELLYLTGCTIESTSSQYIGNNSTKYGGVIYSMGQYNNLHTKFIDNVFIDNHSRFGDVIYSYSKESN…
Pf_GPCR_014	Locus7221v2rpkm0.21	MFIQNGQSLYFLIIIKIKMILLIHVWNLQNLIFIMYFKMEFYRIHECYKFNNCNSFKEPLDEKYEAAIINFNDPSTRIMFSSLTFDEVYGKTGIILKSGMLIISGISVQNSYFENGFINISKRYTPDGQYMIGFMYFLNNLSYRGTFLHIEEINTNIVPGLDLSGIEFTNNRASNYGGVFYSNAKGSSKINSISFNGCSFKNNTALLGNIVYAFDNIHKPNLDGSISMYEQAMINNVVTNPTHLKFDNYNQKNTIEIYSGDNINSEYLVSLYDDFGNKFQIDSYNNLKIENLIFYELSIYGDSNAKILGSHSNYCMNNTCSFKNLQVVGNPGDYSLELKLVTFGQFEKFENNNIAMNIKIKECDKEGYINSYRNGINIKSCYIPQCNTCNLGKCINDNL…
Pf_GPCR_016	Locus7764v1rpkm1.53	MIIKNISINILLIGILLVLKCFSIKQNYMYVGKGLYYSTIEDSLQECIDNFAGLQNIQTSIFIKSGTYIPKKTLRSSIFGETSSISFIGEGIDKTIIECQNLNRLISLQMSNSYTDHVWKFKNMTINACNNIETIKVISGNIQFEDVKFTGNKYGDFVSLTGTTNALIINSIFTDNFAGPNIYLSTNGDVKIYNTKLLGFPACFNDNIKCGDNLINLISIDRVHLMINDTLFSNSYHPNSYEDDKFNDYRTSLGAFNFKTIEISDSIFENTYAYNSGALSVSQWEKFDSTLSITNTTFKNNFSEYAAVIRTAGKVVVTIEDSLFYNNTSINKGIIYNAGDLTIEDNIYETYISCNKCYFENPYINDYEENVEGRLITSSGYGDTDIINSVINNFQNGNL…
Pf_GPCR_017	Locus7824v1rpkm1.50	VEISNEISINNNYIKKISFIGESKELSIITFNDISTGFIFYDSLQEIEFKNITIYGTLKFNHIYNIEIDNVILNGSLELLPESVNNDVIKITNLQFTSVRKSTVDYCVKLYGNVNIENSSFNGSPFCNNGIIYYNGETDKNINISNSNFNGEYVNGCIVLENSNYVNIKTSLFENGNNSIIGGSAMYILKTNTVLIEDCKFKNAFSINSGGTFFFNNVMDVNANNIEVFNSTSIKNGSVIYIYTEQAVNNLVRFKNTKIYGVGTDDYKIDLGGFVATVDGFSNLLISNLYGEDIYCGNYGVGAFVVTNKSKIDIYNIELRNVHGSRYGGVLLNSYNEEEGSRFYVTNGTFIDFYQHYEKPSATLLWSTDNIKVKLENCNITNLYGNEEAVILYYDKNSD…
Pf_GPCR_018	Locus7931v1rpkm1.43	EDILIQELELTYDYNNKIFFNYLNILLIENAKYFILCSRDYLDKNDDEINMIVLWNTSNIHDFYSTTAYLNAYPMWLKSQKKKFCLKVESVGWIDNVEAKICKNVTENYTSGKNIESTKNTILPCPDLIILGTTQLSNRYYKKETLSLNKFFTRYFKNHGKSLESKMNKYSHFDYRINNDWLAVPLMTDIRTFRFNKTTFDICKKKGYNLHYPPPYNRKDWGTDYTKTWTWEKAFEYAEMISECTGSPGFKILGEKSEDTKFFIIICQSLGIPFFIDDYERDIKKCGLRKDDYIEKLSIVKKLFENHYIEKWLVEDDVIKWKNNPYPESLDKQPVFHLMEQNYGKFGVNGILFDIISRSEFEKDVLRSYIPGSSSFLGGSGIAVTSKTKFPDELFDYIE…
Pf_GPCR_019	Locus8252v1rpkm1.23	MLKVYNSKSKISNCIFSTSINISLVIYMKKCKNFEFSNIKINGSLNKMMTISEIHRSLLFYSSSGEIKNTKIYNFGDSFYKGYIVSLYDSNITISECEFSNGFGVISEAISIDSLSSLILNNSNFTDIYSSSNTSMIANNGNLSINKCKFKNNNYDKKIVNYRISKTGSLICGLDTSHTSINNVDIQNMKVNALFFINGFCSMNINDSKIKNIDVYGYGAVFSTFKATDAKLYIHNVEIINIYHRSEKGGAILVWLESEATISITGLELTGGYCKNQETRLVYFQANENSVLKMNYITINNVITYEYLIGFLDGHLLELNNVEFNNCYSEYGIISIPSGKRLYKKISNITIRNFNKNNEINYSFIFYDNSYTNSENEYVPFDNLFIKDSNFGSLIISNK…
Pf_GPCR_020	Locus8255v1rpkm1.23	IINITLYGNLQFNNNIIINLNSTSINGNIYSNSNKKDGYINISNVTYRATSVSTDYCVDLSGNIEIDNSLFFGSTLCGLRLFNFNGLNKYYLKIKDTYFNGEYKCSCLSINRANDVNIYSSSFENGYNSELNYGGGGIYIIDSKIFIQYCTFKNIFSEKNGGVLHIDNALSFTADHIDVYNSTSVNCGSMAYITTEYENNSELVFKNFRQFDTGIEKEILDGGTIMILKKNAKVSIDNYYAENIISNHCANAFTLEDHSKILVKNIYISNIRTNCWDSVFINTVNSKNVNIRAVNVTINEAYQVKDEAGLLLWLNDNSQANLTDIKVINSGGKNTRLIYGSSECPVTIDNLEVKNFKSNTYQEFIVIYTISKEKAYLHMNNIKLDNVQIEGSLIRTTNY…
Pf_GPCR_021	Locus8314v1rpkm1.20	MFSVVRIFLIYILYFNLAIKSIYAEKFIDVTTENQFKDALSKKTSDEIKINIKNNIIVNDIEKLNINSSISKITIKGESLSKSKLTFTHQNGGLYFDKNIQEINILDITLISSMLFNNNENIKFENVIIDDGSYIFNMTSTKENNVTITNSRINPPEIKKSFLMEFYQSNLYIDHTQFYGNKNLLKGVILMRNEKEFLASGKFHLTNTLFSGGYETKFLDVNSVKEIRFSNSEMKESFGKNELGGCININKCNDIIINDVLFHDNYSQTNGASLYLYKALVSSLENLTFINSTAYSTGGGIFFHSERIDHGVSSLRNVTFKDIYSTTSSISRGHAISTYGYITINIDNLYCENINSYTSDGPLIFLNEDIDINIYNAYIKKIYGNGVGALFINTVNTNN…
Pf_GPCR_022	Locus8691v1rpkm1.02	MCSSKPDFKNRYITYYDEYKIELPVSESESIILKSMKDIYDHKNLEQLSETICRIYDETLKTAKPIEFPYNNFPEINQLQQRSPISLLFAHLYYKHNETSENSLEAILDEFCDIIDDALFPDCDYTKEINFTLGECQEVNNKREIKYNNCKINSNVIGKYGTTVECEYITNNNYKGLAIYLFSIFVILIELIIFVITLIHRKNRCVYISGIYFLLLFIFTSILLEYSVVFWIGPLKKHKCIIRIWLIIISMTGYICSYSIKAEIIVSIYSNRRLSMKSNIQNKSYLVYILLSIIQFFLLSLWTIKNKGIELHQLYLDNVGYYTVSSCSYGNLNILNIIFSIDYLLLFLSITISYRGRNIPGEFNDSRKIFIISIISAFQLTICYFLVMKTVDNTSLFTI…
Pf_GPCR_023	Locus8692v1rpkm1.02	GIIDRVDNNWIAVPIAVDFRVFRFNITSFDYCKEKGYDLHYPPPLSNYWGKNYEKTWTWKKVFEYAEKLSDCLNNPGFKIVNSYYEDIKFFITLCQSLNIPVLIEDPNTKVKKCGFRDSEYVEKLSIIKNLFEKRHIEMWLDENDINKWKNSDYPKSVNEQPILHYDEDATLAESTIYGMFYDNLYGYEYPEIKFAQLPGSSSYLGGLGLTITKLSKYKDEAFKLIEILINKDLPYLAQSNISKTPFENYHGLRCQDNYKKTKTELCSGLLGLNGTYPYYYIYKNKTEIVHLSHIFINSERGIMFDQNQLMNSNIFNSDFIGKTFGCDDQASYKKNTITFYSDYKIEVPISENKTIILKAMIDISKTTVEQTQEMICDIYEDSLKVAKPMQFPYRNFAE…
Pf_GPCR_024	Locus8778v1rpkm0.98	FLYHVYATTISVANENDLINSFNYTNYNSNKELIINLNDKTFELSDDIKIESSIEKLYIKGISKENSIIKFDNITKGFIFTNFLNNNRQEIKFEDVTIYGQIQFNKVTNVIFENTIINGIIDVDKQLKYEKDDENKEDSGNYIENYVDVTITMTRIIFNGLTKSADNCLNLHGNVKIDNSKFYGNSLCDNSIIYYDGGNINNITVSDSYFNGVYSNNCINMINGNFSKINSSTFENCSGYISGIDRGDGYINSGGGALRLDGISLNMNNCVFRNIFTPFYGGVFNIFNALNFDVEGIEVYNTTAVLNGGLILADSALEDQVTYTMKNVKYFGNDLNHPIEGGDSIASVVGYIQFNMTEFYGEDFYVNNDYALFTMNIDSSISLKNIKINRVNGVFCSAL…
Pf_GPCR_025	Locus8886v1rpkm0.94	ESSLYGSKSILKYILFITVEVSKNKSNNIYSELKIMDSYLSGEYVTGIIKADSHSIINIQNTEFIKGYSSDNGSILNAINSSIIINECTIKDNFSDISGGSFYLENNNSFIISNSNIFNSTATLDGGIFYIAEEKKRNIVLNDDYPYKILNITANNMSKIHSNDGFGMILCIKKFGQVWLENFKGENYSCGKRVSCSALAISNNSELQIDNFSFKDAYVFSKEGFMIYLYEYISLVNELNISSFGPKCIISDMVLTNINQLSESLSSLFWVEYGFLSLKNVIVKNYNGKYGSLLYVLNTGRISINDSTFENIYTEKTDGLFYCNSCKIFRVTGIELNNAIIIGSMFYIGKSADADLSIVGSIFENINSCNELNGNECLKLKNKIKSNEDVVLFKGPYED…
Pf_GPCR_026	Locus8976v1rpkm0.90	GHKPLHNSKINKREESTNVKNKLISYFKNELHNLFSLTRDNLIVNDDEFDINKLNLTVKTFTYSLDEYRSYNETNKNIKKKRKRSDETITIRGLFQTSAPGIADTNIEKDLLLKLLYEWAPKNLENYDNISFELTFVNASKQTTDYEKMVSQQLNGKNSKYDFYMIDSVWTGRYGEHLIDLQGKVSAESVNKFAKVNLDSCKYENKLTALPLYSDYGVLLYRKDLLEKYNQNIPETWDQLEYIAEYILEKEGGDLEGFAGQFKAYEGLTCNIYEWIYSFRDEVNTKLNYFNDDFALKALKKLISLLNKSIISTEALIYEESTSLEKWEKGKVLFMRNWPNALQSTEEMFNSTGVKFPFGMARLPGRKVGLSAATLGGWNLGVSKYSNNPFIAARVVEFL…
Pf_GPCR_027	Locus9014v1rpkm0.88	NTEIYDIDIDGDLIYIESADKNSNSLYIENSKFKNININTGSIIKISTSQCKFQIKNSSFIDNVRSCNSYDDITECSGVILVNTDLGESTIDNCLFQNNTSGIGPAITIKDIDHVELNIQNSQFIKNNAQNQGGALYISGKDYLKDDSNSLKMRNLEFKENHSNSGGAMYIDFPGYNKETIESTNFINNVADNGGGIFYFPSNITLNQPNLDKACIMNGNKALFGTTYSSDPYKIVLKEGPSKINSYSGESAFSFTLELQDEYGNIISTNFEDGSFSLQNMIFIKAVVINKDDEYESILKKGSANDVEIIGESFGYFQKGTCSFSMQFYSENINEYKLIMYVALSAYKSDDLYINIDLNMTTCPLGMYLKENKVSRFKGCVLAACEDDGCVNGICEHIN…
Pf_GPCR_028	Locus9085v1rpkm0.86	LSIKFISNILYFLIFCFNKIYAGNEKVINILIDKPEIYDSRYLENYNNLMKEYFKTNGITNDYDIVFSYCKPVPEDGKEIIEDYSKPIFSDTTFKIDEDYPRNFNCTLRELKQSNFDMMILDNSFLFSDDSSVKSIYLNGKYLMRRVTDYYEDFNDYDIREEDIKHHESVLLDNGHFKNYHYKNKKFYGLPYERDFNLLFYHDKFDDAINDIFESNKINNTEYLNSDGILSIGLKDNDEILNSFVEYVAFKYGIPKENDNDSFGIFYNEKLQELFKAFRNVIIKYAGENINQTLDTSTEQAYFSFINNEKMLFKGKASSYKRLINNPNISVIPHSLPNNFSSVIEKFLIINIYSKKKKEDLVKIALQLTSPDMQLYRAEKFGTIPTFDLKNDTNDYSQK…
Pf_GPCR_029	Locus9449v1rpkm0.72	VNSYFENGFLYYPNNNNKEIEVSYNFENVTFSNNKSNKGTFLHISDVISGSKFLLDVRKSNFINNTAEYFGGVIYSEAKKDFSCYNLIFKNSIFEDNTAILGKISYVFDIEHEMLFFPTSLLDDLKSFNNNFVTNPTYLMFDEDYNNTIEIYSGDRIDQEYSSSIYDDYGNKFSLSDDISNSKIEDLIFYEMLFYGKKNEVLRSKIYGSTKSYCLNNSCKFKNLRLVGPPGDYVLELKIVGFGNYEEFLNNSIKLNVKIKECNEPGYIYQDKDGENIKSCYKPICNPKCSNQGVCINDNICDCSKTTYTGRICSERNRLGKNKIFNQIIYIISIGFIIVTIGSIYFVFHHRKNEIIKAASFNFMIIILIGLILNFIYVILLTLEITSYKICILLSVVNN…
Pf_GPCR_030	Locus9491v1rpkm0.71	INFGENVKEIELKNLTINGYIRFYNIKKITIHNAIVHGNIDSDFIENDFVKISNLSYLPTAYATANCINLSGNVEISYSNLKGSSSCRNRLLMYNGNNKFHIKINNTSLSGEYKCSCLYIDNAINSSIEYSTIEKGYGSENINGGAGLNMAYSEGSVKHTTFKDNFSIQSGGSISLSTVYNFLGEYLEIYNTTSLLTGSMAYVISDYNVNNFISFSYVKLFNAGGYKGMKGGGLVICAEQFANVELKDFYGENIINNESSGGAFILTGEASLSIRNVEIDKITSHSISGLLLFTYNVDLGKKVVFNAYNFTLKNLSDFSSRASAALLWMNERTKVYIENGNVQNFEGTFDHLIYGSDFCNLHINGLIIDNFYSRTVAELIHFNSINAERILIEKVKLNK…
Pf_GPCR_031	Locus9610v2rpkm0.63	TIDNLHKDQMYDGSGMIICVSGYSQVNIQNIIGENIKCERKVHCSVIAMENSSKVDIFDLTLNNVFSFADDGLIFFIHKPTTDSSTNHGIEIGSKCIINNLKLKNITQSSDKIGSMFWLEGGVLSISNLNMSNVEGNYSGLIFDTNAKNDKIIVKNSIFENIHIQYTDGIFNTLNSKVEFLNVTLSNTKFVGPLFHIGEEKVTIENSKFSNINSCDSLEREACNKSKKNTKQNINNVLFYSYNSGSLIITNSTISDIYEYSLFHFEKIYKIDFYDVAIENSYFENGLIHMNYENNKNYNNFKIFIGDSVIRNIYSPNSGAIINNLNSNKYEIIVNDTLIENNRSDNYGGVIYLTHEEPGSAIAFNNCTFIDNKGVLGNICFAKSLLSEPYFSNKEELIS…
Pf_GPCR_032	Locus10481v1rpkm0.47	FYKMLFKLNDILLYIIILSIKIKSCLALSSDNSNKPLHFILDFYDTYDEHFHYNYTYNYSTNMFNEYENIKNFYSVQSFVICSDEDYGKKDINTLLFWNAPYTYYFEIQAAIVNAFPIWLNMQRKERGMSFCLELYNSGWVDNVNKEICTDDPSTPCPDIIMLGTTQFAARINDSLNLNKYFKLYLKRHGKSIESMINKYSYYDYHLDNSWLAIPLLTDFRIFQFNMTTFDYCINKNYDLKYPPPYNMDYWGENYKEKWTWNKVLEYSKMITECTNKPGFSISRSNSYEDTKLFIIICQSLGIPFFTEDNDGTKKCGFRKKEYIEKLSLVKDLFENKYIEKWLVEDQVWEWRNNSYPKNIDEQPIFRIYESEDYTDGIKINGLHFVASYTDKCPDVKTV…
Pf_GPCR_033	Locus10481v2rpkm0.21	MDGTYPYYYIKDNKTNVVYLTHIISNSERGVYINTNISQNLSLIDNTNKESYYMCDNQVNYERNSITYYDDFKIEFPINDNETIILKSMNDITKTYEQSNSLICSIYDEILKNAKPYQFPYSTFNEINEIEYKSPVSILLAHLYYKHNETNEGTFDNIINECCDIMDEILLPNCYNYNKIKISLGTCNEKTQKMSIEYLNCKPGSDIELYPEEIACPYIPYKNYKGIGIIVIISIAIIIKLTLLIVIIIYRKERCIYISGLGFLIILVLSSIVLDFSVYFWVGDIIKFKCITKLWLLICGITGILCSFAIKNEIIISAYNNNSITKVNSKYKSSIIYIVVIIIQIAVLIIWTFAQSGVDIKYNNLSNNAPYIYKTCSRGSQPLLSIIFGIDYILLFLLI…
Pf_GPCR_034	Locus11188v1rpkm0.36	PLYIGKASYNKRIFENNNDNVSALLLPMGVTVVTEKFVIVNNKSNIDKEILAKVAFKLASKEMQYYKAEKLGCIPTNVKFQSNYNNARNRQDDFFIDCPINNTTFCNTIKNIYPISIKNKFFNEASSSSIMEVRDILPHALRLFLISGEAKAIVETFKNNIVLNTYSNNYMETPFIILYSTLIVFVLLSIVVMLFVYKYRKHPYLKMISPCICILAILGLVSNTVSLPFYGQFSSYTMCKVCFVLGIIIRDLIFLPMFVIIYRIYYIYSNESRVNFGKKLNDKRLFSYIGIIMFVNVSIGIILVVFKDFYVININCNHRRYFRGEFEGSIYYSYIYVVYYFFISLSSIVMIFKTGKASKKYDEFKLMYVIIVLSILSIIMEWNCFTLPARNFSIYFSIV…
Rhodopsin/Dicty-CAR	Transcript	Amino Acid Sequence
Pf_GPCR_005	Locus5376v1rpkm3.58	MILTDNQSVTLQFIVELSSILSVIGSGSIIISNIFTGNIFGRDKFWNRIIFFMSFWDLCGSINLLLKLPIISWGGNFCKFQKLSAHFFYLNSIFWTAAIASFILFIVIYDKKIKDIQRFEYVFHMVILSLSFVLTLPIYTIEDSTKEVGLGEGISWCWNSKDNGRYKLYIFYIPLWIVFIFNASIYILIDIICNKKGIKRINNNTIYFKNSIVKRSDLYLLVFFITWIWGSVNQFYKMNNENPIFILYLLHAIFAPLQGFLNSLVYFWSSVLEHTFELRKIKSTPMDHHDLRYENNTYNNNFNIFMKSKKSLESLNKYYKSNEYKIQIPSPRDDETITNDKSLLIDKFNSEKGYYRHDLPAIPTTMSMSSHNFVNYDNDLAFNNDFKSKSKHFSLNIHD…
Pf_GPCR_015	Locus7755v1rpkm1.54	MDSPILERITIIEHTLSLVGVILTLYFNSNPEIIFLCSVNMCQHLLKIIRLVVYGFEIKKPVNPLICYIHSFCNNFTLNISLTAACLLIFTLYAAIFHNKIFSRYYKQYRFFIYLFIIIYTTSYIFAALYEPIIMGYSKEHIEEYSNCTTGYRYRLYQFVFISSVFNLPFTITTFFCSIIIVYKIFVLPRPSLKRIITKNTKMSFSRWIKILFYTFCLTILSFINIYSETKKGIESENGVKEIEKIDPIYLITASSGILIFLFTNSFNQIKRKLGGVVQDDDSVINYNDEDDDSLTLI
